# Supplementary material for: Pan-cancer molecular subtypes of metastasis reveal distinct and evolving transcriptional programs
Source: Cell Rep Med. 2023 Feb 1;4(2):100932. doi: 10.1016/j.xcrm.2023.100932 (PMC9975284; doi:10.1016/j.xcrm.2023.100932)
Supplement: Table S1. Tumor-level sample annotation table, related to Figure 1 — Provided as an Excel file. By tumor, assigned subtypes and other information are provided for the PDX compendium dataset, the patient tumor metastases compendium dataset, TCGA dataset, and GDSC cell line dataset. Also included is a list of datasets used for the PDX and patient metastasis compendiums. [file mmc2.xlsx]

## Sheet: summary PDX datasets
Table S1. Gene expression profiling datasets of patient-derived xenografts (PDXs) used in this study.
Dataset	Study	Platform	Cancer type	Mouse strain	# tumors	# patients
PDXNet/PDMR	Sun et al., 2022 (PMID: 34429404)	RNA-seq	bladder, breast, cervix, colon, skin, brain, adrenocortical, head/neck, kidney, lung, ovary, pancreas, sarcoma, stomach, uterus	NOD/SCID, NSG, nude	1379	423
GSE76402	Isella et al., 2017 (PMID: 28561063)	expression array	colorectal	NOD/SCID	515	244
GSE98708	Corso et al., 2019 (PMID:31585941)	expression array	gastric	NOD/SCID	72	72
GSE103340	Prasetyanti et al., 2019 (PMID: 30151914)	expression array	colorectal	Athymic nude or NSG	35	15
GSE118942	Alzubi et al., 2019 (PMID:30841919)	RNA-seq	breast	NSG	108	13
GSE128459	Corso et al., 2019 (PMID:31585941)	expression array	gastric	NOD/SCID	22	22
GSE129127	Coppe et al., 2019 (PMID:31160710)	RNA-seq	melanoma	NOD.Cg-Prkdcscid Il2rgtm1Wjl/SzJ	95	79
GSE130160	Kita et al., 2019 (PMID:31432603)	RNA-seq	lung	SHO	6	6
GSE146661	Montaudon et al., 2020 (PMID:32792481)	expression array	breast	Swiss nude	7	7
GSE151343	Rusert et al., 2020 (PMID:33046443)	expression array	medulloblastoma	NSG	20	20
GSE157494	Yanagihara et al., 2022 (PMID:35272288)	expression array	pancreatic	---	14	13
GSE159702	Sueyoshi et al., 2021 (PMID:35079698)	RNA-seq	breast, colorectal, Ewing's sarcoma, gastric, glioblastoma, lung, pancreatic, renal	NSG	68	41
GSE180790	Dahlmann et al., 2021 (PMID:34670579)	RNA-seq	colorectal	---	13	10
GSE181374	Mao et al., 2021 (PMID:34417459)	RNA-seq	prostate	NSG	6	5
GSE193500	Dong et al., 2022 (PMID:35082166)	expression array	prostate	NRG	11	11
SCID, severe combined immunodeficient; NOD, non-obese diabetic; NRG, non-obese diabetic Rag1null IL2rgnull; NSG, NOD SCID gamma; SHO, SCID hairless outbred.

## Sheet: summary patient met datasets
Table S2. Gene expression profiling datasets of tumor metastases used in this study.
Dataset	Study	Platform	Cancer type	# tumor mets	# patients	# met-primary pairs
CMI	unpublished	RNA-seq	breast	32	32	15
MET500	Robinson et al., 2017 (PMID:28783718)	RNA-seq	multiple types	496	496	0
POG570	Pleasance et al., 2020 (PMID:35121966)	RNA-seq	multiple types	438	438	0
GSE12630	Monzon et al., 2009 (PMID: 19332734)	expression array	multiple types	170	170	0
GSE14378	Wuttig et al., 2009 (PMID: 19391132)	expression array	renal	20	20	0
GSE18549	unpublished	expression array	multiple types	96	96	0
GSE23629	López-Lago et al., 2010 (PMID:20952505)	expression array	renal	16	16	16
GSE29650	Hörnberg et al., 2011 (PMID:21552559)	expression array	prostate	30	30	0
GSE50493	Chen et al., 2014 (PMID:24803579)	expression array	melanoma	52	46	0
GSE50760	Kim et al., 2014 (PMID:25049118)	RNA-seq	colorectal	18	18	18
GSE60464	Jilaveanu et al., 2015 (PMID:25316811)	expression array	melanoma	42	42	0
GSE60542	Tarabichi et al., 2015 (PMID:25965298)	expression array	thyroid	21	20	19
GSE63668	Wang et al., 2015 (PMID: 25689980)	expression array	medulloblastoma	13	9	13
GSE74685	Haider et al., 2016 (PMID: 26667932)	expression array	prostate	149	62	0
GSE125989	Iwamoto et al., 2019 (PMID: 31527824)	expression array	breast	16	16	16
GSE126078	Labrecque et al., 2019 (PMID: 31361600)	RNA-seq	prostate	61	34	0
GSE131418	Kamal et al., 2019 (PMID: 31239274)	expression array	colorectal	256	256	15
GSE133296	Hu et al., 2020 (PMID: 32766252)	RNA-seq	ovarian	20	10	20
GSE136037	Alfieri et al., 2020 (PMID: 32283719)	expression array	head and neck	23	23	23
GSE137237	Mitra et al., 2019 (PMID: 31600962)	RNA-seq	ovarian	11	11	11
GSE147322	Garcia-Recio et al., 2020 (PMID: 32573490)	RNA-seq	breast	83	83	83
GSE151580	Yang et al., 2021 (PMID: 33397441)	RNA-seq	pancreatic	14	14	13
GSE159216	Eide et al., 2021 (PMID: 34262039)	expression array	colorectal	283	171	0
GSE184869	Cosgrove et al., 2022 (PMID: 35082299)	RNA-seq	breast	45	45	45

## Sheet: PDX compendium
						subtype	subtype
dataset	profile id	sample name	patient	cancer type	order in figure heat maps	mRNA-based pan-cancer class c1-c10	PDX-based pancer subtype assignments s1-s4
GSE118942	GSM3351531	HCI10.Brain.Met.100208	HCI10	breast	9	c4	s1
GSE118942	GSM3351553	UCD52.Brain.Met.100422	UCD52	breast	795	c3	s2
GSE118942	GSM3351494	HCI01.Lung.Met.100288	HCI01	breast	10	c5	s1
GSE118942	GSM3351542	HCI16.MGT.100358	HCI16	breast	11	c4	s1
GSE118942	GSM3351518	HCI09.Liver.Met.100489	HCI09	breast	796	c6	s2
GSE118942	GSM3351525	HCI09.MGT.100508	HCI09	breast	797	c6	s2
GSE118942	GSM3351526	HCI09.MGT.100511	HCI09	breast	798	c6	s2
GSE118942	GSM3351527	HCI09.MGT.100512	HCI09	breast	799	c6	s2
GSE118942	GSM3351495	HCI01.Lung.Met.100514	HCI01	breast	12	c5	s1
GSE118942	GSM3351496	HCI01.Lung.Met.100517	HCI01	breast	13	c9	s1
GSE118942	GSM3351505	HCI02.Lung.Met.100554	HCI02	breast	1567	c8	s3
GSE118942	GSM3351506	HCI02.Lung.Met.100567	HCI02	breast	1568	c8	s3
GSE118942	GSM3351503	HCI02.Liver.Met.100664	HCI02	breast	800	c2	s2
GSE118942	GSM3351507	HCI02.Lung.Met.100664	HCI02	breast	1569	c8	s3
GSE118942	GSM3351491	HCI01.Liver.Met.100672	HCI01	breast	14	c5	s1
GSE118942	GSM3351519	HCI09.Liver.Met.100696	HCI09	breast	801	c6	s2
GSE118942	GSM3351520	HCI09.Liver.Met.100714	HCI09	breast	802	c6	s2
GSE118942	GSM3351492	HCI01.Liver.Met.100757	HCI01	breast	15	c5	s1
GSE118942	GSM3351512	HCI04.MGT.100763	HCI04	breast	16	c2	s1
GSE118942	GSM3351563	UCD52.MGT.100775	UCD52	breast	1570	c5	s3
GSE118942	GSM3351493	HCI01.Liver.Met.100794	HCI01	breast	17	c5	s1
GSE118942	GSM3351541	HCI13.MGT.100822	HCI13	breast	803	c6	s2
GSE118942	GSM3351513	HCI08.MGT.100879	HCI08	breast	804	c6	s2
GSE118942	GSM3351557	UCD52.Liver.Met.100887	UCD52	breast	1571	c3	s3
GSE118942	GSM3351558	UCD52.Liver.Met.100888	UCD52	breast	1572	c3	s3
GSE118942	GSM3351559	UCD52.Liver.Met.100889	UCD52	breast	1573	c8	s3
GSE118942	GSM3351611	WHIM30.MGT.FromBrainMet.100893	WHIM30	breast	2048	c9	s4
GSE118942	GSM3351612	WHIM30.MGT.FromBrainMet.100894	WHIM30	breast	2049	c2	s4
GSE118942	GSM3351613	WHIM30.MGT.FromBrainMet.100895	WHIM30	breast	2050	c8	s4
GSE118942	GSM3351564	UCD52.MGT.100916	UCD52	breast	1574	c3	s3
GSE118942	GSM3351565	UCD52.MGT.100917	UCD52	breast	1575	c9	s3
GSE118942	GSM3351508	HCI02.MGT.100945	HCI02	breast	1576	c8	s3
GSE118942	GSM3351509	HCI02.MGT.100946	HCI02	breast	1577	c8	s3
GSE118942	GSM3351510	HCI02.MGT.100948	HCI02	breast	1578	c8	s3
GSE118942	GSM3351497	HCI01.MGT.101020	HCI01	breast	18	c5	s1
GSE118942	GSM3351498	HCI01.MGT.101021	HCI01	breast	19	c5	s1
GSE118942	GSM3351499	HCI01.MGT.101022	HCI01	breast	20	c5	s1
GSE118942	GSM3351552	UCD18.MGT.102009	UCD18	breast	21	c7	s1
GSE118942	GSM3351528	HCI09.MGT.FromLiverMet.102015	HCI09	breast	805	c6	s2
GSE118942	GSM3351529	HCI09.MGT.FromLiverMet.102016	HCI09	breast	806	c6	s2
GSE118942	GSM3351530	HCI09.MGT.FromLiverMet.102018	HCI09	breast	807	c6	s2
GSE118942	GSM3351504	HCI02.Liver.Met.102021	HCI02	breast	1579	c8	s3
GSE118942	GSM3351511	HCI03.MGT.102031	HCI03	breast	808	c4	s2
GSE118942	GSM3351566	UCD52.MGT.FromLiverMet.102042	UCD52	breast	1580	c7	s3
GSE118942	GSM3351567	UCD52.MGT.FromLiverMet.102043	UCD52	breast	1581	c7	s3
GSE118942	GSM3351568	UCD52.MGT.FromLiverMet.102046	UCD52	breast	1582	c7	s3
GSE118942	GSM3351500	HCI01.MGT.FromLiverMet.102047	HCI01	breast	22	c5	s1
GSE118942	GSM3351501	HCI01.MGT.FromLiverMet.102048	HCI01	breast	23	c5	s1
GSE118942	GSM3351502	HCI01.MGT.FromLiverMet.102049	HCI01	breast	24	c5	s1
GSE118942	GSM3351587	WHIM30.Brain.Met.100219	WHIM30	breast	2051	c9	s4
GSE118942	GSM3351588	WHIM30.Brain.Met.100523	WHIM30	breast	809	c8	s2
GSE118942	GSM3351589	WHIM30.Brain.Met.100536	WHIM30	breast	1583	c7	s3
GSE118942	GSM3351535	HCI10.Liver.Met.100281	HCI10	breast	25	c4	s1
GSE118942	GSM3351607	WHIM30.MGT.175278A	WHIM30	breast	2052	c3	s4
GSE118942	GSM3351596	WHIM30.Liver.Met.178200B	WHIM30	breast	2053	c8	s4
GSE118942	GSM3351533	HCI10.Liver.Met.100208	HCI10	breast	26	c4	s1
GSE118942	GSM3351597	WHIM30.Liver.Met.180090B	WHIM30	breast	2054	c2	s4
GSE118942	GSM3351598	WHIM30.Liver.Met.180092B	WHIM30	breast	2055	c3	s4
GSE118942	GSM3351608	WHIM30.MGT.181040A	WHIM30	breast	2056	c3	s4
GSE118942	GSM3351602	WHIM30.Lung.Met.181658C	WHIM30	breast	2057	c9	s4
GSE118942	GSM3351609	WHIM30.MGT.182696A	WHIM30	breast	2058	c7	s4
GSE118942	GSM3351603	WHIM30.Lung.Met.182835C	WHIM30	breast	2059	c9	s4
GSE118942	GSM3351604	WHIM30.Lung.Met.182837C	WHIM30	breast	2060	c9	s4
GSE118942	GSM3351599	WHIM30.Liver.Met.183291B	WHIM30	breast	2061	c3	s4
GSE118942	GSM3351605	WHIM30.Lung.Met.183303C	WHIM30	breast	2062	c9	s4
GSE118942	GSM3351536	HCI10.Liver.Met.100282	HCI10	breast	27	c4	s1
GSE118942	GSM3351532	HCI10.Brain.Met.100282	HCI10	breast	28	c4	s1
GSE118942	GSM3351534	HCI10.Liver.Met.100276	HCI10	breast	29	c4	s1
GSE118942	GSM3351515	HCI09.Liver.Met.100453	HCI09	breast	810	c6	s2
GSE118942	GSM3351516	HCI09.Liver.Met.100454	HCI09	breast	811	c6	s2
GSE118942	GSM3351517	HCI09.Liver.Met.100455	HCI09	breast	812	c6	s2
GSE118942	GSM3351556	UCD52.Liver.Met.100425	UCD52	breast	1584	c7	s3
GSE118942	GSM3351554	UCD52.Liver.Met.100420	UCD52	breast	1585	c2	s3
GSE118942	GSM3351555	UCD52.Liver.Met.100422	UCD52	breast	1586	c5	s3
GSE118942	GSM3351572	WHIM2.Liver.Met.100374	WHIM2	breast	813	c2	s2
GSE118942	GSM3351573	WHIM2.Liver.Met.100462	WHIM2	breast	30	c2	s1
GSE118942	GSM3351514	HCI09.Brain.Met.100503	HCI09	breast	814	c2	s2
GSE118942	GSM3351574	WHIM2.Liver.Met.100463	WHIM2	breast	31	c1	s1
GSE118942	GSM3351593	WHIM30.Liver.Met.100219	WHIM30	breast	2063	c8	s4
GSE118942	GSM3351594	WHIM30.Liver.Met.100220	WHIM30	breast	2064	c9	s4
GSE118942	GSM3351590	WHIM30.Liver.Met.100069	WHIM30	breast	1587	c8	s3
GSE118942	GSM3351591	WHIM30.Liver.Met.100070	WHIM30	breast	1588	c7	s3
GSE118942	GSM3351592	WHIM30.Liver.Met.100073	WHIM30	breast	1589	c7	s3
GSE118942	GSM3351595	WHIM30.Liver.Met.100521	WHIM30	breast	2065	c10	s4
GSE118942	GSM3351537	HCI10.Lung.Met.100281	HCI10	breast	32	c4	s1
GSE118942	GSM3351521	HCI09.Lung.Met.100212	HCI09	breast	815	c6	s2
GSE118942	GSM3351522	HCI09.Lung.Met.100359	HCI09	breast	816	c2	s2
GSE118942	GSM3351523	HCI09.Lung.Met.100453	HCI09	breast	817	c6	s2
GSE118942	GSM3351601	WHIM30.Lung.Met.100218	WHIM30	breast	2066	c9	s4
GSE118942	GSM3351600	WHIM30.Lung.Met.100069	WHIM30	breast	1590	c7	s3
GSE118942	GSM3351538	HCI10.MGT.100276	HCI10	breast	33	c4	s1
GSE118942	GSM3351539	HCI10.MGT.100277	HCI10	breast	34	c4	s1
GSE118942	GSM3351540	HCI10.MGT.FromLiverMet.100574	HCI10	breast	35	c4	s1
GSE118942	GSM3351560	UCD52.MGT.100302	UCD52	breast	1591	c9	s3
GSE118942	GSM3351524	HCI09.MGT.100241	HCI09	breast	818	c6	s2
GSE118942	GSM3351561	UCD52.MGT.100303	UCD52	breast	1592	c5	s3
GSE118942	GSM3351562	UCD52.MGT.100304	UCD52	breast	1593	c5	s3
GSE118942	GSM3351583	WHIM2.MGT.FromLiverMet.100609	WHIM2	breast	36	c3	s1
GSE118942	GSM3351584	WHIM2.MGT.FromLiverMet.100611	WHIM2	breast	37	c3	s1
GSE118942	GSM3351586	WHIM2.MGT.FromLungMet.100321	WHIM2	breast	38	c3	s1
GSE118942	GSM3351606	WHIM30.MGT.100431	WHIM30	breast	2067	c3	s4
GSE118942	GSM3351614	WHIM30.MGT.FromLiverMet.100541	WHIM30	breast	2068	c9	s4
GSE118942	GSM3351610	WHIM30.MGT.FromBrainMet.100542	WHIM30	breast	2069	c9	s4
GSE118942	GSM3351615	WHIM30.MGT.NSG21A	WHIM30	breast	2070	c8	s4
GSE118942	GSM3351571	WHIM2.Liver.Met.100091	WHIM2	breast	39	c6	s1
GSE118942	GSM3351576	WHIM2.Lung.Met.100084	WHIM2	breast	40	c9	s1
GSE118942	GSM3351577	WHIM2.Lung.Met.100086	WHIM2	breast	41	c1	s1
GSE118942	GSM3351578	WHIM2.Lung.Met.100091	WHIM2	breast	42	c6	s1
GSE181374	GSM5899820	PDX01a	PDX01a	prostate	583	c4	s1
GSE181374	GSM5899821	PDX09a	PDX09a	prostate	1319	c9	s2
GSE181374	GSM5899822	PDX10a	PDX10a	prostate	584	c3	s1
GSE181374	GSM5899823	PDX16a	PDX16	prostate	585	c10	s1
GSE181374	GSM5899824	PDX16b	PDX16	prostate	586	c10	s1
GSE181374	GSM5899825	PDX34a	PDX34a	prostate	587	c9	s1
GSE159702	GSM4837878	BRCA_NX.01_P3	BRCA_NX.01	breast	43	c5	s1
GSE159702	GSM4837879	BRCA_NX.02_P4	BRCA_NX.02	breast	2071	c1	s4
GSE159702	GSM4837880	BRCA_NX.02_P5	BRCA_NX.02	breast	44	c8	s1
GSE159702	GSM4837881	COAD_NX.03_P3	COAD_NX.03	colon	130	c5	s1
GSE159702	GSM4837882	COAD_NX.04_P10	COAD_NX.04	colon	131	c2	s1
GSE159702	GSM4837883	COAD_NX.04_P11	COAD_NX.04	colon	854	c9	s2
GSE159702	GSM4837884	COAD_NX.04_P13	COAD_NX.04	colon	855	c9	s2
GSE159702	GSM4837885	COAD_NX.04_P7	COAD_NX.04	colon	856	c9	s2
GSE159702	GSM4837886	COAD_NX.04_P8	COAD_NX.04	colon	857	c9	s2
GSE159702	GSM4837887	COAD_NX.04_P9	COAD_NX.04	colon	132	c2	s1
GSE159702	GSM4837888	COAD_NX.05_P3	COAD_NX.05	colon	2093	c8	s4
GSE159702	GSM4837889	COAD_NX.06_P3	COAD_NX.06	colon	133	c8	s1
GSE159702	GSM4837890	COAD_NX.07_P3	COAD_NX.07	colon	134	c8	s1
GSE159702	GSM4837891	COAD_NX.08_P3	COAD_NX.08	colon	858	c2	s2
GSE159702	GSM4837892	COAD_NX.09_P3	COAD_NX.09	colon	135	c5	s1
GSE159702	GSM4837893	COAD_NX.10_P3	COAD_NX.10	colon	136	c5	s1
GSE159702	GSM4837894	COAD_NX.11_P3	COAD_NX.11	colon	859	c1	s2
GSE159702	GSM4837895	COAD_NX.12_P3	COAD_NX.12	colon	1597	c4	s3
GSE159702	GSM4837897	COAD_NX.14_P3	COAD_NX.14	colon	860	c5	s2
GSE159702	GSM4837898	COAD_NX.15_P3	COAD_NX.15	colon	861	c2	s2
GSE159702	GSM4837899	COAD_NX.16_P3	COAD_NX.16	colon	137	c5	s1
GSE159702	GSM4837900	COAD_NX.17_P5	COAD_NX.17	colon	862	c4	s2
GSE159702	GSM4837901	COAD_NX.17_P6	COAD_NX.17	colon	1598	c4	s3
GSE159702	GSM4837902	COAD_NX.17_P7	COAD_NX.17	colon	1599	c4	s3
GSE159702	GSM4837903	COAD_NX.18_P3	COAD_NX.18	colon	138	c2	s1
GSE159702	GSM4837904	COAD_NX.19_P2	COAD_NX.19	colon	1600	c3	s3
GSE159702	GSM4837905	COAD_NX.19_P4	COAD_NX.19	colon	139	c9	s1
GSE159702	GSM4837906	COAD_NX.20_P2	COAD_NX.20	colon	1601	c4	s3
GSE159702	GSM4837907	COAD_NX.20_P3	COAD_NX.20	colon	140	c9	s1
GSE159702	GSM4837908	COAD_NX.21_P5	COAD_NX.21	colon	863	c6	s2
GSE159702	GSM4837909	COAD_NX.22_P3	COAD_NX.22	colon	864	c1	s2
GSE159702	GSM4837910	EWS_NX.23_P10	EWS_NX.23	sarcoma	2361	c2	s4
GSE159702	GSM4837911	EWS_NX.23_P3	EWS_NX.23	sarcoma	712	c2	s1
GSE159702	GSM4837912	EWS_NX.23_P4	EWS_NX.23	sarcoma	1438	c1	s2
GSE159702	GSM4837913	EWS_NX.23_P5	EWS_NX.23	sarcoma	713	c2	s1
GSE159702	GSM4837914	EWS_NX.23_P6	EWS_NX.23	sarcoma	1439	c1	s2
GSE159702	GSM4837915	EWS_NX.23_P7	EWS_NX.23	sarcoma	714	c9	s1
GSE159702	GSM4837916	EWS_NX.23_P8	EWS_NX.23	sarcoma	715	c3	s1
GSE159702	GSM4837917	EWS_NX.23_P9	EWS_NX.23	sarcoma	2362	c2	s4
GSE159702	GSM4837918	GBM_NX.24_P3	GBM_NX.24	brain	2088	c3	s4
GSE159702	GSM4837919	GBM_NX.24_P4	GBM_NX.24	brain	111	c2	s1
GSE159702	GSM4837920	GBM_NX.24_P5	GBM_NX.24	brain	112	c4	s1
GSE159702	GSM4837921	GBM_NX.24_P6	GBM_NX.24	brain	846	c1	s2
GSE159702	GSM4837922	GIST_NX.25_P3	GIST_NX.25	stomach	1440	c9	s2
GSE159702	GSM4837923	GIST_NX.25_P4	GIST_NX.25	stomach	716	c2	s1
GSE159702	GSM4837924	GIST_NX.25_P5	GIST_NX.25	stomach	2363	c2	s4
GSE159702	GSM4837925	GIST_NX.26_P3	GIST_NX.26	stomach	1441	c1	s2
GSE159702	GSM4837926	KIRC_NX.27_P2	KIRC_NX.27	kidney	549	c3	s1
GSE159702	GSM4837927	KIRC_NX.27_P3	KIRC_NX.27	kidney	1225	c1	s2
GSE159702	GSM4837928	KIRC_NX.28_P2	KIRC_NX.28	kidney	550	c8	s1
GSE159702	GSM4837929	KIRC_NX.28_P3	KIRC_NX.28	kidney	2186	c4	s4
GSE159702	GSM4837930	NSCLC_NX.29_P5	NSCLC_NX.29	lung	2206	c9	s4
GSE159702	GSM4837932	NSCLC_NX.31_P3	NSCLC_NX.31	lung	1805	c4	s3
GSE159702	GSM4837933	NSCLC_NX.32_P3	NSCLC_NX.32	lung	1251	c6	s2
GSE159702	GSM4837934	NSCLC_NX.33_P3	NSCLC_NX.33	lung	1252	c1	s2
GSE159702	GSM4837935	PAAD_NX.34_P3	PAAD_NX.34	pancreas	562	c3	s1
GSE159702	GSM4837936	PAAD_NX.35_P3	PAAD_NX.35	pancreas	2225	c9	s4
GSE159702	GSM4837937	PAAD_NX.36_P3	PAAD_NX.36	pancreas	563	c4	s1
GSE159702	GSM4837938	PAAD_NX.37_P4	PAAD_NX.37	pancreas	1281	c5	s2
GSE159702	GSM4837939	PAAD_NX.38_P3	PAAD_NX.38	pancreas	1282	c8	s2
GSE159702	GSM4837940	PAAD_NX.39_P3	PAAD_NX.39	pancreas	1283	c4	s2
GSE159702	GSM4837941	PAAD_NX.40_P3	PAAD_NX.40	pancreas	1284	c1	s2
GSE159702	GSM4837942	PAAD_NX.41_P4	PAAD_NX.41	pancreas	1285	c4	s2
GSE159702	GSM4837943	STAD_NX.42_P5	STAD_NX.42	stomach	1442	c8	s2
GSE159702	GSM4837944	STAD_NX.42_P6	STAD_NX.42	stomach	717	c2	s1
GSE159702	GSM4837945	STAD_NX.42_P7	STAD_NX.42	stomach	2364	c2	s4
GSE159702	GSM4837946	STAD_NX.42_P8	STAD_NX.42	stomach	2365	c4	s4
GSE159702	GSM4837947	STAD_NX.43_P3	STAD_NX.43	stomach	2366	c1	s4
GSE129127	GSM3700841	M001R.X1	M001R	skin	636	c6	s1
GSE129127	GSM3700842	M002.X1	M002	skin	1360	c2	s2
GSE129127	GSM3700843	M003.X1	M003	skin	1361	c2	s2
GSE129127	GSM3700844	M004R.X1	M004R	skin	1362	c8	s2
GSE129127	GSM3700845	M005.X1	M005	skin	2338	c9	s4
GSE129127	GSM3700846	M005R.X1	M005	skin	2339	c9	s4
GSE129127	GSM3700847	M006R.X1	M006R	skin	1932	c4	s3
GSE129127	GSM3700848	M009.X1	M009	skin	1933	c8	s3
GSE129127	GSM3700849	M009R.X1	M009	skin	2340	c8	s4
GSE129127	GSM3700850	M010R.X1	M010R	skin	637	c2	s1
GSE129127	GSM3700851	M011-1R.X1	M011	skin	638	c3	s1
GSE129127	GSM3700852	M011-2R.X1	M011	skin	639	c1	s1
GSE129127	GSM3700853	M011-3R.X1	M011	skin	640	c1	s1
GSE129127	GSM3700854	M011-4R.X1	M011	skin	641	c1	s1
GSE129127	GSM3700855	M011-5R.X1	M011	skin	642	c1	s1
GSE129127	GSM3700856	M013R.X1	M013R	skin	643	c8	s1
GSE129127	GSM3700857	M014R.X1	M014R	skin	644	c9	s1
GSE129127	GSM3700858	M016.X1	M016	skin	1363	c4	s2
GSE129127	GSM3700859	M017.X1	M017	skin	645	c1	s1
GSE129127	GSM3700860	M019.X1	M019	skin	1364	c8	s2
GSE129127	GSM3700861	M019R.X1	M019	skin	1365	c8	s2
GSE129127	GSM3700862	M020R.X1	M020R	skin	646	c4	s1
GSE129127	GSM3700863	M021.X1	M021	skin	2341	c9	s4
GSE129127	GSM3700864	M022.X1	M022	skin	647	c2	s1
GSE129127	GSM3700865	M024.X1	M024	skin	1366	c1	s2
GSE129127	GSM3700866	M025.X1	M025	skin	1934	c4	s3
GSE129127	GSM3700867	M026.X1	M026	skin	1367	c2	s2
GSE129127	GSM3700868	M026R.X1	M026	skin	1368	c2	s2
GSE129127	GSM3700870	M027.X1	M027	skin	2342	c2	s4
GSE129127	GSM3700871	M028.X1	M028	skin	1369	c2	s2
GSE129127	GSM3700873	M029.X1	M029	skin	1935	c2	s3
GSE129127	GSM3700875	M029R.X1	M029	skin	1936	c8	s3
GSE129127	GSM3700877	M031R2.X1	M031R2	skin	648	c3	s1
GSE129127	GSM3700880	M032.X1	M032	skin	649	c2	s1
GSE129127	GSM3700882	M032R1.X1	M032	skin	650	c1	s1
GSE129127	GSM3700884	M032R5.X1	M032	skin	651	c2	s1
GSE129127	GSM3700887	M032R6.X1	M032	skin	652	c2	s1
GSE129127	GSM3700889	M033R.X1	M033R	skin	1370	c8	s2
GSE129127	GSM3700891	M034R.X1	M034R	skin	1371	c2	s2
GSE129127	GSM3700894	M035.X1	M035	skin	653	c3	s1
GSE129127	GSM3700896	M036_2R.X1	M036_2R	skin	1372	c1	s2
GSE129127	GSM3700898	M037.X1	M037	skin	1937	c8	s3
GSE129127	GSM3700900	M039R.X1	M039R	skin	654	c1	s1
GSE129127	GSM3700902	M040.X1	M040	skin	655	c2	s1
GSE129127	GSM3700904	M041.X1	M041	skin	656	c2	s1
GSE129127	GSM3700907	M042R.X1	M042R	skin	657	c2	s1
GSE129127	GSM3700909	M043R.X1	M043R	skin	1373	c1	s2
GSE129127	GSM3700912	M044R.X1	M044R	skin	658	c1	s1
GSE129127	GSM3700914	M046.X1	M046	skin	1938	c8	s3
GSE129127	GSM3700916	M048.X1	M048	skin	1939	c8	s3
GSE129127	GSM3700918	M048R.X1	M048	skin	1940	c8	s3
GSE129127	GSM3700921	M048R2.X1	M048	skin	1941	c4	s3
GSE129127	GSM3700922	M049.X1	M049	skin	659	c1	s1
GSE129127	GSM3700923	M050.X1	M050	skin	1374	c2	s2
GSE129127	GSM3700924	M052.X1	M052	skin	1375	c9	s2
GSE129127	GSM3700925	M054R.X1	M054R	skin	1376	c9	s2
GSE129127	GSM3700926	M055.X1	M055	skin	660	c2	s1
GSE129127	GSM3700927	M056R.X1	M056R	skin	1377	c6	s2
GSE129127	GSM3700928	M057.X1	M057	skin	2343	c7	s4
GSE129127	GSM3700929	M059.X1	M059	skin	1378	c8	s2
GSE129127	GSM3700930	M060R.X1	M060R	skin	1379	c8	s2
GSE129127	GSM3700931	M061R.X1	M061R	skin	1380	c7	s2
GSE129127	GSM3700932	M062R.X1	M062R	skin	1381	c7	s2
GSE129127	GSM3700933	M063R.X1	M063R	skin	2344	c7	s4
GSE129127	GSM3700934	M064.X1	M064	skin	1382	c1	s2
GSE129127	GSM3700935	M064R.X1	M064	skin	1383	c1	s2
GSE129127	GSM3700936	M065.X1	M065	skin	661	c9	s1
GSE129127	GSM3700937	M066.X1	M066	skin	1942	c6	s3
GSE129127	GSM3700938	M066R.X1	M066	skin	1943	c2	s3
GSE129127	GSM3700939	M070.X1	M070	skin	662	c6	s1
GSE129127	GSM3700940	M073.X1	M073	skin	1944	c8	s3
GSE129127	GSM3700941	M074R.X1	M074R	skin	1384	c2	s2
GSE129127	GSM3700942	M075.X1	M075	skin	1385	c2	s2
GSE129127	GSM3700943	M076.X1	M076	skin	663	c2	s1
GSE129127	GSM3700944	M078R.X1	M078R	skin	664	c2	s1
GSE129127	GSM3700945	M079.X1	M079	skin	1945	c8	s3
GSE129127	GSM3700946	M080.X1	M080	skin	1946	c8	s3
GSE129127	GSM3700947	M081.X1	M081	skin	1947	c4	s3
GSE129127	GSM3700948	M082.X1	M082	skin	1386	c8	s2
GSE129127	GSM3700949	M083.X1	M083	skin	665	c2	s1
GSE129127	GSM3700950	M084.X1	M084	skin	666	c2	s1
GSE129127	GSM3700951	M085R.X1	M085R	skin	1387	c1	s2
GSE129127	GSM3700952	M087_2.X1	M087_2	skin	667	c2	s1
GSE129127	GSM3700953	M089.X1	M089	skin	1948	c2	s3
GSE129127	GSM3700954	M090.X1	M090	skin	1949	c2	s3
GSE129127	GSM3700955	M091.X1	M091	skin	1950	c4	s3
GSE129127	GSM3700956	M092.X1	M092	skin	668	c2	s1
GSE129127	GSM3700957	M093.X1	M093	skin	669	c1	s1
GSE129127	GSM3700958	M096.X1	M096	skin	670	c6	s1
GSE129127	GSM3700959	M097R.X1	M097R	skin	1388	c2	s2
GSE129127	GSM3700960	M098.X1	M098	skin	671	c1	s1
GSE129127	GSM3700961	M099.X1	M099	skin	1389	c8	s2
GSE129127	GSM3700962	M100R.X1	M100R	skin	672	c2	s1
GSE129127	GSM3700963	M101.X1	M101	skin	2345	c7	s4
GSE129127	GSM3700964	M103.X1	M103	skin	1951	c8	s3
GSE146661	GSM4403838	PDX of bone metastasis, patient 118	patient 118	breast	45	c5	s1
GSE146661	GSM4403840	PDX of bone metastasis, patient 124	patient 124	breast	46	c4	s1
GSE146661	GSM4403842	PDX of bone metastasis, patient 134	patient 134	breast	819	c9	s2
GSE146661	GSM4403844	PDX of bone metastasis, patient 142	patient 142	breast	820	c6	s2
GSE146661	GSM4403846	PDX of bone metastasis, patient 131	patient 131	breast	821	c1	s2
GSE146661	GSM4403847	PDX of bone metastasis, patient 137	patient 137	breast	47	c4	s1
GSE146661	GSM4403848	PDX of bone metastasis, patient 139	patient 139	breast	48	c9	s1
GSE103340	GSM2768887	F1-CO116 (patient derived xenograft)	CO116	colon	141	c5	s1
GSE103340	GSM2768888	F2-CO116 (patient derived xenograft)	CO116	colon	142	c4	s1
GSE103340	GSM2768889	F3-CO116 (patient derived xenograft)	CO116	colon	143	c5	s1
GSE103340	GSM2768890	F1-CO123 (patient derived xenograft)	CO123	colon	865	c2	s2
GSE103340	GSM2768891	F2-CO123 (patient derived xenograft)	CO123	colon	866	c2	s2
GSE103340	GSM2768892	F3-CO123 (patient derived xenograft)	CO123	colon	867	c2	s2
GSE103340	GSM2768893	F1-CO128 (patient derived xenograft)	CO128	colon	144	c2	s1
GSE103340	GSM2768894	F1-CO144 (patient derived xenograft)	CO144	colon	868	c9	s2
GSE103340	GSM2768895	F1-CO149 (patient derived xenograft)	CO149	colon	145	c2	s1
GSE103340	GSM2768896	F2-CO149 (patient derived xenograft)	CO149	colon	146	c2	s1
GSE103340	GSM2768897	F3-CO149 (patient derived xenograft)	CO149	colon	147	c2	s1
GSE103340	GSM2768898	F1-CO150 (patient derived xenograft)	CO150	colon	869	c1	s2
GSE103340	GSM2768899	F2-CO150 (patient derived xenograft)	CO150	colon	870	c1	s2
GSE103340	GSM2768900	F3-CO150 (patient derived xenograft)	CO150	colon	871	c10	s2
GSE103340	GSM2768901	F1-CO153 (patient derived xenograft)	CO153	colon	872	c2	s2
GSE103340	GSM2768902	F2-CO153 (patient derived xenograft)	CO153	colon	873	c7	s2
GSE103340	GSM2768903	F3-CO153 (patient derived xenograft)	CO153	colon	874	c7	s2
GSE103340	GSM2768904	F1-RM152 (patient derived xenograft)	RM152	colon	1602	c4	s3
GSE103340	GSM2768905	F2-RM152 (patient derived xenograft)	RM152	colon	1603	c4	s3
GSE103340	GSM2768906	F3-RM152 (patient derived xenograft)	RM152	colon	1604	c4	s3
GSE103340	GSM2768907	F1-RM164 (patient derived xenograft)	RM164	colon	875	c7	s2
GSE103340	GSM2768908	F2-RM164 (patient derived xenograft)	RM164	colon	876	c2	s2
GSE103340	GSM2768909	F3-RM164 (patient derived xenograft)	RM164	colon	877	c9	s2
GSE103340	GSM2768910	F1-RM27 (patient derived xenograft)	RM27	colon	148	c9	s1
GSE103340	GSM2768911	F2-RM27 (patient derived xenograft)	RM27	colon	149	c9	s1
GSE103340	GSM2768912	F3-RM27 (patient derived xenograft)	RM27	colon	150	c9	s1
GSE103340	GSM2768913	F1-RM28 (patient derived xenograft)	RM28	colon	151	c8	s1
GSE103340	GSM2768914	F2-RM28 (patient derived xenograft)	RM28	colon	152	c2	s1
GSE103340	GSM2768915	F3-RM28 (patient derived xenograft)	RM28	colon	153	c5	s1
GSE103340	GSM2768916	F1-RM29 (patient derived xenograft)	RM29	colon	154	c4	s1
GSE103340	GSM2768917	F3-RM37 (patient derived xenograft)	RM37	colon	878	c9	s2
GSE103340	GSM2768918	F1-RM38 (patient derived xenograft)	RM38	colon	155	c2	s1
GSE103340	GSM2768919	F2-RM38 (patient derived xenograft)	RM38	colon	156	c2	s1
GSE103340	GSM2768922	F1-RM40 (patient derived xenograft)	RM40	colon	879	c9	s2
GSE103340	GSM2768923	F2-RM40 (patient derived xenograft)	RM40	colon	880	c6	s2
GSE130160	GSM3733257	PDX #02	PDX #02	lung	551	c9	s1
GSE130160	GSM3733258	PDX #05	PDX #05	lung	1253	c9	s2
GSE130160	GSM3733259	PDX #07	PDX #07	lung	1254	c10	s2
GSE130160	GSM3733260	PDX #10	PDX #10	lung	552	c3	s1
GSE130160	GSM3733261	PDX #11	PDX #11	lung	553	c8	s1
GSE130160	GSM3733262	PDX #16	PDX #16	lung	1806	c4	s3
GSE180790	GSM5470913	Co12908A	Co12908	colon	157	c2	s1
GSE180790	GSM5470914	Co12908B	Co12908	colon	158	c8	s1
GSE180790	GSM5470915	Co12969	Co12969	colon	1605	c4	s3
GSE180790	GSM5470916	Co13022	Co13022	colon	881	c2	s2
GSE180790	GSM5470917	Co13120	Co13120	colon	882	c8	s2
GSE180790	GSM5470919	Co13196D	Co13196D	colon	2094	c2	s4
GSE180790	GSM5470920	Co13261B	Co13261B	colon	883	c9	s2
GSE180790	GSM5470921	Co13422A	Co13422	colon	884	c9	s2
GSE180790	GSM5470922	Co13422B	Co13422	colon	885	c1	s2
GSE180790	GSM5470923	Co13573	Co13573	colon	159	c2	s1
GSE180790	GSM5470924	Co13947A	Co13947	colon	160	c5	s1
GSE180790	GSM5470925	Co13947B	Co13947	colon	161	c4	s1
GSE180790	GSM5470926	Co14452A	Co14452A	colon	886	c2	s2
GSE98708	GSM2610418	GTR0227PRX0A01001	GTR0227	stomach	1443	c8	s2
GSE98708	GSM2610419	GTR0230PRX0B01001	GTR0230	stomach	1444	c2	s2
GSE98708	GSM2610420	GTR0233PRX0C01001	GTR0233	stomach	718	c9	s1
GSE98708	GSM2610421	GTR0244PRX0A01001	GTR0244	stomach	1973	c5	s3
GSE98708	GSM2610422	GTR0245PRX0B01001	GTR0245	stomach	1445	c9	s2
GSE98708	GSM2610423	GTR0247PRX0A01001	GTR0247	stomach	719	c1	s1
GSE98708	GSM2610424	GTR0249PRX0B01001	GTR0249	stomach	1446	c9	s2
GSE98708	GSM2610425	GTR0255PRX0A01001	GTR0255	stomach	720	c1	s1
GSE98708	GSM2610426	GTR0259PRX0C01001	GTR0259	stomach	1447	c2	s2
GSE98708	GSM2610427	GTR0263PRX0B01001	GTR0263	stomach	1448	c9	s2
GSE98708	GSM2610428	GTR0220PRX0_01001	GTR0220	stomach	1449	c9	s2
GSE98708	GSM2610429	GTR0102PRX0A1001	GTR0102	stomach	721	c2	s1
GSE98708	GSM2610430	GTR0103PRX0B1001	GTR0103	stomach	1450	c8	s2
GSE98708	GSM2610431	GTR0105PRX0B1001	GTR0105	stomach	1451	c9	s2
GSE98708	GSM2610432	GTR0124PRX0A1001	GTR0124	stomach	722	c1	s1
GSE98708	GSM2610433	GTR0145PRXA01001	GTR0145	stomach	1452	c3	s2
GSE98708	GSM2610434	GTR0164PRXA01001	GTR0164	stomach	1453	c1	s2
GSE98708	GSM2610435	GTR0193PRX0A01001	GTR0193	stomach	1454	c8	s2
GSE98708	GSM2610436	GTR0194PRX0B01001	GTR0194	stomach	1455	c6	s2
GSE98708	GSM2610437	GTR0202PRXB01001	GTR0202	stomach	1456	c2	s2
GSE98708	GSM2610438	GTR0207PRXA01001	GTR0207	stomach	1457	c2	s2
GSE98708	GSM2610439	GTR0208PRX0A01001	GTR0208	stomach	1458	c8	s2
GSE98708	GSM2610440	GTR0213PRX0B01001	GTR0213	stomach	1459	c6	s2
GSE98708	GSM2610446	GTR0044PRX0B01001	GTR0044	stomach	1460	c9	s2
GSE98708	GSM2610448	GTR0219PRX0B01001	GTR0219	stomach	723	c4	s1
GSE98708	GSM2610450	GTR0221PRX0B01001	GTR0221	stomach	1461	c9	s2
GSE98708	GSM2610451	GTR0110PRX0B	GTR0110	stomach	1462	c1	s2
GSE98708	GSM2610452	GTR0119PRX0B	GTR0119	stomach	1463	c9	s2
GSE98708	GSM2610453	GTR0126PRX0B	GTR0126	stomach	1464	c7	s2
GSE98708	GSM2610454	GTR0128PRX0A	GTR0128	stomach	1465	c9	s2
GSE98708	GSM2610455	GTR0133PRX0B	GTR0133	stomach	1466	c2	s2
GSE98708	GSM2610456	GTR0109PDX	GTR0109	stomach	1467	c1	s2
GSE98708	GSM2610457	GTR0157PDX	GTR0157	stomach	1468	c6	s2
GSE98708	GSM2610458	GTR0165PDX	GTR0165	stomach	1469	c3	s2
GSE98708	GSM2610459	GTR0181PDX	GTR0181	stomach	1470	c6	s2
GSE98708	GSM2610460	GTR0187PDX	GTR0187	stomach	1471	c2	s2
GSE98708	GSM2610461	GTR0199PDX	GTR0199	stomach	1472	c2	s2
GSE98708	GSM2610462	GRT0402PDX	GRT0402	stomach	724	c6	s1
GSE98708	GSM2610464	GTR0068PRX	GTR0068	stomach	1974	c3	s3
GSE98708	GSM2610468	GRT0391PRX	GRT0391	stomach	1473	c9	s2
GSE98708	GSM2610469	GRT0349PDX	GRT0349	stomach	1474	c2	s2
GSE98708	GSM2610470	GRT0359PDX	GRT0359	stomach	1475	c6	s2
GSE98708	GSM2610471	GRT0361PDX	GRT0361	stomach	1476	c4	s2
GSE98708	GSM2610472	GRT0363PDX	GRT0363	stomach	1477	c9	s2
GSE98708	GSM2610473	GRT0369PDX	GRT0369	stomach	1478	c9	s2
GSE98708	GSM2610474	GRT0371PDX	GRT0371	stomach	1479	c1	s2
GSE98708	GSM2610478	GRT0380PDX	GRT0380	stomach	1480	c9	s2
GSE98708	GSM2610480	GTR0020PRXB	GTR0020	stomach	1975	c3	s3
GSE98708	GSM2610488	GTR0009PRXB	GTR0009	stomach	1481	c9	s2
GSE98708	GSM2610490	GTR0010PRXB	GTR0010	stomach	1482	c7	s2
GSE98708	GSM2610495	GTR0029PRX0B	GTR0029	stomach	1483	c4	s2
GSE98708	GSM2610496	GTR0032PRX0B	GTR0032	stomach	725	c4	s1
GSE98708	GSM2610497	GTR0035PRX0A	GTR0035	stomach	1976	c3	s3
GSE98708	GSM2610498	GTR0036PRX0B	GTR0036	stomach	1484	c9	s2
GSE98708	GSM2610499	GTR0042PRX0A	GTR0042	stomach	1485	c2	s2
GSE98708	GSM2610500	GTR0048PRX0A	GTR0048	stomach	1486	c9	s2
GSE98708	GSM2610501	GTR0060PRX0B	GTR0060	stomach	726	c2	s1
GSE98708	GSM2610502	GTR0062PRX0A	GTR0062	stomach	1487	c9	s2
GSE98708	GSM2610504	GTR0078PRX0B	GTR0078	stomach	727	c2	s1
GSE98708	GSM2610505	GTR0085PRX0A	GTR0085	stomach	1488	c2	s2
GSE98708	GSM2610506	GTR0096PRX0A	GTR0096	stomach	1977	c3	s3
GSE98708	GSM2610507	GRT0277PDX	GRT0277	stomach	1489	c9	s2
GSE98708	GSM2610508	GRT0392PDX	GRT0392	stomach	1978	c3	s3
GSE98708	GSM2610509	GRT0398PDX	GRT0398	stomach	1490	c1	s2
GSE98708	GSM2610510	GRT0399PDX	GRT0399	stomach	1491	c8	s2
GSE98708	GSM2610511	GRT0403PDX	GRT0403	stomach	1979	c4	s3
GSE98708	GSM2610512	GRT040P5PDX	GRT040P5	stomach	1492	c1	s2
GSE98708	GSM2610514	GTR0011PRX0A	GTR0011	stomach	1980	c3	s3
GSE98708	GSM2610515	GTR0013PRX0A	GTR0013	stomach	728	c6	s1
GSE98708	GSM2610516	GTR0015PRX0A	GTR0015	stomach	1493	c4	s2
GSE98708	GSM2610517	GTR0024PRX0B	GTR0024	stomach	1494	c4	s2
GSE98708	GSM2610518	GTR0025PRX0A	GTR0025	stomach	1495	c2	s2
GSE128459	GSM3676021	GTR0042 PRX [200764720061_L]	GTR0042	stomach	1169	c2	s2
GSE128459	GSM3676022	GTR0060A PRX [200764720064_A]	GTR0060A	stomach	542	c2	s1
GSE128459	GSM3676023	GTR0108 PRX [200764720064_B]	GTR0108	stomach	1170	c2	s2
GSE128459	GSM3676024	GTR0164 PRX [200764720061_F]	GTR0164	stomach	1171	c9	s2
GSE128459	GSM3676025	GTR0233 PRX [200764720061_D]	GTR0233	stomach	543	c9	s1
GSE128459	GSM3676026	GTR0249 PRX [200764720038_J]	GTR0249	stomach	1172	c9	s2
GSE128459	GSM3676027	GTR0254 PRX [200764720053_L]	GTR0254	stomach	1173	c9	s2
GSE128459	GSM3676028	GTR0255 PRX [200764720038_K]	GTR0255	stomach	544	c1	s1
GSE128459	GSM3676029	GTR0256 PRX [200764720038_A]	GTR0256	stomach	1174	c8	s2
GSE128459	GSM3676030	GTR0257 PRX [200764720038_B]	GTR0257	stomach	1175	c9	s2
GSE128459	GSM3676031	GTR0258 PRX [200764720038_C]	GTR0258	stomach	1176	c8	s2
GSE128459	GSM3676032	GTR0263 PRX [200764720038_L]	GTR0263	stomach	1177	c9	s2
GSE128459	GSM3676033	GTR0264 PRX [200764720038_D]	GTR0264	stomach	1724	c4	s3
GSE128459	GSM3676034	GTR0271 PRX [200764720038_E]	GTR0271	stomach	1725	c4	s3
GSE128459	GSM3676035	GTR0272 PRX [200764720038_F]	GTR0272	stomach	1178	c9	s2
GSE128459	GSM3676036	GTR0286 PRX [200764720038_G]	GTR0286	stomach	545	c8	s1
GSE128459	GSM3676037	GTR0287 PRX [200764720038_H]	GTR0287	stomach	1179	c8	s2
GSE128459	GSM3676038	GTR0289 PRX [200764720038_I]	GTR0289	stomach	1180	c3	s2
GSE128459	GSM3676039	GTR0398 PRX [200764720061_H]	GTR0398	stomach	1181	c3	s2
GSE128459	GSM3676040	GTR0015 PRX0A [200764720061_I]	GTR0015	stomach	1182	c2	s2
GSE128459	GSM3676041	GTR0010 PRXB [200764720061_K]	GTR0010	stomach	1183	c10	s2
GSE128459	GSM3676042	GTR0248 PRX [200764720053_K]	GTR0248	stomach	546	c9	s1
GSE157494	GSM4767176	Pancreatic cancer xenograft [Taco-1]	Taco-1	pancreas	564	c5	s1
GSE157494	GSM4767177	Pancreatic cancer xenograft [Taco-12]	Taco-12	pancreas	1286	c4	s2
GSE157494	GSM4767178	Pancreatic cancer xenograft [Taco-13]	Taco-13	pancreas	565	c9	s1
GSE157494	GSM4767179	Pancreatic cancer xenograft [Taco-15]	Taco-15	pancreas	566	c6	s1
GSE157494	GSM4767180	Pancreatic cancer xenograft-OR [Taco-16-OR]	Taco-16	pancreas	567	c2	s1
GSE157494	GSM4767181	Pancreatic cancer xenograft-SC [Taco-16-SC]	Taco-16	pancreas	568	c2	s1
GSE157494	GSM4767182	Pancreatic cancer xenograft [Taco-2]	Taco-2	pancreas	1287	c2	s2
GSE157494	GSM4767183	Pancreatic cancer xenograft [Taco-21]	Taco-21	pancreas	1288	c5	s2
GSE157494	GSM4767184	Pancreatic cancer xenograft [Taco-22]	Taco-22	pancreas	1289	c5	s2
GSE157494	GSM4767185	Pancreatic cancer xenograft [Taco-23]	Taco-23	pancreas	2226	c9	s4
GSE157494	GSM4767186	Pancreatic cancer xenograft [Taco-4]	Taco-4	pancreas	569	c9	s1
GSE157494	GSM4767187	Pancreatic cancer xenograft [Taco-5]	Taco-5	pancreas	570	c9	s1
GSE157494	GSM4767188	Pancreatic cancer xenograft [Taco-6]	Taco-6	pancreas	1290	c4	s2
GSE157494	GSM4767189	Pancreatic cancer xenograft [Taco-7]	Taco-7	pancreas	571	c3	s1
GSE193500	GSM5811596	LTL310_PRE	LTL310	prostate	588	c2	s1
GSE193500	GSM5811597	LTL313B_PRE	LTL313B	prostate	589	c2	s1
GSE193500	GSM5811598	LTL313H_PRE	LTL313H	prostate	590	c5	s1
GSE193500	GSM5811599	LTL471_PRE	LTL471	prostate	591	c2	s1
GSE193500	GSM5811600	LTL556_PRE	LTL556	prostate	592	c2	s1
GSE193500	GSM5811601	LTL412_PRE	LTL412	prostate	593	c2	s1
GSE193500	GSM5811602	LTL418_PRE	LTL418	prostate	594	c8	s1
GSE193500	GSM5811603	LTL508_PRE	LTL508	prostate	1320	c4	s2
GSE193500	GSM5811604	LTL331_PRE	LTL331	prostate	1321	c9	s2
GSE193500	GSM5811605	LTL467_PRE	LTL467	prostate	1322	c2	s2
GSE193500	GSM5811606	LTL484_PRE	LTL484	prostate	595	c10	s1
GSE76402	GSM1986260	CRC0014-B-1	CRC0014	colon	162	c2	s1
GSE76402	GSM1986261	CRC0014-A-1	CRC0014	colon	887	c2	s2
GSE76402	GSM1986262	CRC0018-B-1	CRC0018	colon	163	c2	s1
GSE76402	GSM1986263	CRC0018-B-2	CRC0018	colon	164	c6	s1
GSE76402	GSM1986264	CRC0019-B-1	CRC0019	colon	888	c9	s2
GSE76402	GSM1986265	CRC0019-A-1	CRC0019	colon	889	c9	s2
GSE76402	GSM1986266	CRC0021-B-2	CRC0021	colon	890	c2	s2
GSE76402	GSM1986267	CRC0021-B-1	CRC0021	colon	891	c2	s2
GSE76402	GSM1986268	CRC0022-B-1	CRC0022	colon	165	c2	s1
GSE76402	GSM1986269	CRC0022-B-2	CRC0022	colon	166	c9	s1
GSE76402	GSM1986270	CRC0024-A-1	CRC0024	colon	892	c9	s2
GSE76402	GSM1986271	CRC0025-B-1	CRC0025	colon	893	c9	s2
GSE76402	GSM1986272	CRC0025-B-2	CRC0025	colon	894	c9	s2
GSE76402	GSM1986273	CRC0027-B-1	CRC0027	colon	167	c2	s1
GSE76402	GSM1986274	CRC0027-A-1	CRC0027	colon	168	c6	s1
GSE76402	GSM1986275	CRC0028-B-1	CRC0028	colon	169	c2	s1
GSE76402	GSM1986276	CRC0028-A-1	CRC0028	colon	170	c9	s1
GSE76402	GSM1986277	CRC0029-A-1	CRC0029	colon	171	c2	s1
GSE76402	GSM1986278	CRC0029-B-1	CRC0029	colon	172	c2	s1
GSE76402	GSM1986279	CRC0030-A-1	CRC0030	colon	173	c4	s1
GSE76402	GSM1986280	CRC0030-B-1	CRC0030	colon	174	c2	s1
GSE76402	GSM1986281	CRC0031-B-2	CRC0031	colon	175	c2	s1
GSE76402	GSM1986282	CRC0031-A-2	CRC0031	colon	176	c2	s1
GSE76402	GSM1986283	CRC0031-A-1	CRC0031	colon	2095	c2	s4
GSE76402	GSM1986284	CRC0031-B-1	CRC0031	colon	1606	c4	s3
GSE76402	GSM1986285	CRC0032-A-1	CRC0032	colon	177	c2	s1
GSE76402	GSM1986286	CRC0032-B-1	CRC0032	colon	178	c4	s1
GSE76402	GSM1986287	CRC0050-A-1	CRC0050	colon	895	c9	s2
GSE76402	GSM1986288	CRC0050-A-2	CRC0050	colon	896	c2	s2
GSE76402	GSM1986289	CRC0051-A-2	CRC0051	colon	897	c9	s2
GSE76402	GSM1986290	CRC0051-A-1	CRC0051	colon	898	c9	s2
GSE76402	GSM1986291	CRC0053-A-1	CRC0053	colon	179	c2	s1
GSE76402	GSM1986292	CRC0053-B-2	CRC0053	colon	180	c2	s1
GSE76402	GSM1986293	CRC0053-B-3	CRC0053	colon	899	c2	s2
GSE76402	GSM1986294	CRC0053-B-1	CRC0053	colon	900	c8	s2
GSE76402	GSM1986295	CRC0054-B-1	CRC0054	colon	181	c2	s1
GSE76402	GSM1986296	CRC0054-A-1	CRC0054	colon	182	c2	s1
GSE76402	GSM1986297	CRC0055-A-1	CRC0055	colon	901	c2	s2
GSE76402	GSM1986298	CRC0055-B-1	CRC0055	colon	902	c2	s2
GSE76402	GSM1986299	CRC0056-B-1	CRC0056	colon	1607	c4	s3
GSE76402	GSM1986300	CRC0056-A-1	CRC0056	colon	1608	c2	s3
GSE76402	GSM1986301	CRC0057-A-1	CRC0057	colon	1609	c2	s3
GSE76402	GSM1986302	CRC0057-B-1	CRC0057	colon	1610	c2	s3
GSE76402	GSM1986303	CRC0058-A-1	CRC0058	colon	903	c9	s2
GSE76402	GSM1986304	CRC0058-B-1	CRC0058	colon	904	c9	s2
GSE76402	GSM1986305	CRC0059-B-2	CRC0059	colon	1611	c8	s3
GSE76402	GSM1986306	CRC0059-A-1	CRC0059	colon	1612	c2	s3
GSE76402	GSM1986307	CRC0059-B-1	CRC0059	colon	1613	c8	s3
GSE76402	GSM1986308	CRC0059-B-3	CRC0059	colon	1614	c8	s3
GSE76402	GSM1986309	CRC0060-A-1	CRC0060	colon	905	c2	s2
GSE76402	GSM1986310	CRC0060-B-1	CRC0060	colon	906	c2	s2
GSE76402	GSM1986311	CRC0061-A-1	CRC0061	colon	907	c5	s2
GSE76402	GSM1986312	CRC0061-B-1	CRC0061	colon	1615	c5	s3
GSE76402	GSM1986313	CRC0062-B-1	CRC0062	colon	908	c5	s2
GSE76402	GSM1986314	CRC0062-A-1	CRC0062	colon	909	c5	s2
GSE76402	GSM1986315	CRC0063-B-1	CRC0063	colon	910	c3	s2
GSE76402	GSM1986316	CRC0063-A-1	CRC0063	colon	911	c2	s2
GSE76402	GSM1986317	CRC0064-B-1	CRC0064	colon	912	c9	s2
GSE76402	GSM1986318	CRC0064-A-1	CRC0064	colon	913	c9	s2
GSE76402	GSM1986319	CRC0065-B-2	CRC0065	colon	183	c6	s1
GSE76402	GSM1986320	CRC0065-B-1	CRC0065	colon	184	c9	s1
GSE76402	GSM1986321	CRC0066-A-1	CRC0066	colon	185	c2	s1
GSE76402	GSM1986322	CRC0066-B-1	CRC0066	colon	186	c8	s1
GSE76402	GSM1986323	CRC0067-B-2	CRC0067	colon	914	c9	s2
GSE76402	GSM1986324	CRC0067-B-1	CRC0067	colon	915	c9	s2
GSE76402	GSM1986325	CRC0068-A-2	CRC0068	colon	916	c9	s2
GSE76402	GSM1986326	CRC0068-A-1	CRC0068	colon	917	c9	s2
GSE76402	GSM1986327	CRC0069-B-1	CRC0069	colon	918	c9	s2
GSE76402	GSM1986328	CRC0069-A-1	CRC0069	colon	919	c1	s2
GSE76402	GSM1986329	CRC0070-B-1	CRC0070	colon	920	c2	s2
GSE76402	GSM1986330	CRC0070-A-1	CRC0070	colon	921	c5	s2
GSE76402	GSM1986331	CRC0071-A-1	CRC0071	colon	187	c7	s1
GSE76402	GSM1986332	CRC0071-B-1	CRC0071	colon	188	c2	s1
GSE76402	GSM1986333	CRC0072-A-1	CRC0072	colon	922	c2	s2
GSE76402	GSM1986334	CRC0072-B-1	CRC0072	colon	923	c2	s2
GSE76402	GSM1986335	CRC0073-B-1	CRC0073	colon	924	c2	s2
GSE76402	GSM1986336	CRC0073-A-1	CRC0073	colon	925	c2	s2
GSE76402	GSM1986337	CRC0076-B-2	CRC0076	colon	926	c1	s2
GSE76402	GSM1986338	CRC0076-B-1	CRC0076	colon	927	c2	s2
GSE76402	GSM1986339	CRC0077-A-1	CRC0077	colon	928	c9	s2
GSE76402	GSM1986340	CRC0077-B-1	CRC0077	colon	929	c9	s2
GSE76402	GSM1986341	CRC0078-A-1	CRC0078	colon	189	c2	s1
GSE76402	GSM1986342	CRC0078-B-1	CRC0078	colon	190	c2	s1
GSE76402	GSM1986343	CRC0079-A-2	CRC0079	colon	930	c2	s2
GSE76402	GSM1986344	CRC0079-A-1	CRC0079	colon	931	c10	s2
GSE76402	GSM1986345	CRC0080-B-1	CRC0080	colon	2096	c5	s4
GSE76402	GSM1986346	CRC0080-A-1	CRC0080	colon	2097	c2	s4
GSE76402	GSM1986347	CRC0081-B-1	CRC0081	colon	1616	c4	s3
GSE76402	GSM1986348	CRC0081-A-1	CRC0081	colon	1617	c4	s3
GSE76402	GSM1986349	CRC0082-B-1	CRC0082	colon	932	c9	s2
GSE76402	GSM1986350	CRC0082-A-1	CRC0082	colon	933	c9	s2
GSE76402	GSM1986351	CRC0085-A-1	CRC0085	colon	934	c2	s2
GSE76402	GSM1986352	CRC0085-B-1	CRC0085	colon	935	c2	s2
GSE76402	GSM1986353	CRC0086-A-1	CRC0086	colon	936	c9	s2
GSE76402	GSM1986354	CRC0086-B-1	CRC0086	colon	937	c9	s2
GSE76402	GSM1986355	CRC0094-B-1	CRC0094	colon	938	c2	s2
GSE76402	GSM1986356	CRC0094-A-1	CRC0094	colon	939	c2	s2
GSE76402	GSM1986357	CRC0095-B-1	CRC0095	colon	1618	c1	s3
GSE76402	GSM1986358	CRC0095-A-1	CRC0095	colon	1619	c2	s3
GSE76402	GSM1986359	CRC0096-A-1	CRC0096	colon	940	c2	s2
GSE76402	GSM1986360	CRC0096-B-1	CRC0096	colon	1620	c7	s3
GSE76402	GSM1986361	CRC0097-B-2	CRC0097	colon	191	c2	s1
GSE76402	GSM1986362	CRC0097-B-1	CRC0097	colon	192	c2	s1
GSE76402	GSM1986363	CRC0098-A-1	CRC0098	colon	1621	c2	s3
GSE76402	GSM1986364	CRC0098-B-1	CRC0098	colon	1622	c4	s3
GSE76402	GSM1986365	CRC0099-A-1	CRC0099	colon	193	c9	s1
GSE76402	GSM1986366	CRC0099-B-1	CRC0099	colon	194	c9	s1
GSE76402	GSM1986367	CRC0100-A-2	CRC0100	colon	941	c2	s2
GSE76402	GSM1986368	CRC0100-B-1	CRC0100	colon	942	c2	s2
GSE76402	GSM1986369	CRC0100-A-1	CRC0100	colon	943	c2	s2
GSE76402	GSM1986370	CRC0100-B-2	CRC0100	colon	944	c2	s2
GSE76402	GSM1986371	CRC0101-A-1	CRC0101	colon	195	c2	s1
GSE76402	GSM1986372	CRC0101-B-1	CRC0101	colon	196	c2	s1
GSE76402	GSM1986373	CRC0102-B-2	CRC0102	colon	945	c1	s2
GSE76402	GSM1986374	CRC0102-B-1	CRC0102	colon	946	c1	s2
GSE76402	GSM1986375	CRC0103-B-1	CRC0103	colon	197	c9	s1
GSE76402	GSM1986376	CRC0103-B-2	CRC0103	colon	198	c9	s1
GSE76402	GSM1986377	CRC0104-B-1	CRC0104	colon	947	c4	s2
GSE76402	GSM1986378	CRC0104-A-1	CRC0104	colon	948	c2	s2
GSE76402	GSM1986379	CRC0105-B-1	CRC0105	colon	199	c5	s1
GSE76402	GSM1986380	CRC0105-A-1	CRC0105	colon	200	c5	s1
GSE76402	GSM1986381	CRC0106-B-1	CRC0106	colon	949	c2	s2
GSE76402	GSM1986382	CRC0106-B-2	CRC0106	colon	950	c2	s2
GSE76402	GSM1986383	CRC0108-B-2	CRC0108	colon	201	c2	s1
GSE76402	GSM1986384	CRC0108-B-1	CRC0108	colon	202	c2	s1
GSE76402	GSM1986385	CRC0109-A-2	CRC0109	colon	951	c2	s2
GSE76402	GSM1986386	CRC0109-A-1	CRC0109	colon	1623	c3	s3
GSE76402	GSM1986387	CRC0110-A-1	CRC0110	colon	952	c9	s2
GSE76402	GSM1986388	CRC0110-B-1	CRC0110	colon	953	c9	s2
GSE76402	GSM1986389	CRC0112-A-1	CRC0112	colon	954	c2	s2
GSE76402	GSM1986390	CRC0112-B-1	CRC0112	colon	955	c2	s2
GSE76402	GSM1986391	CRC0113-B-1	CRC0113	colon	203	c2	s1
GSE76402	GSM1986392	CRC0113-B-2	CRC0113	colon	204	c2	s1
GSE76402	GSM1986393	CRC0114-A-1	CRC0114	colon	956	c2	s2
GSE76402	GSM1986394	CRC0114-B-2	CRC0114	colon	957	c7	s2
GSE76402	GSM1986395	CRC0114-B-1	CRC0114	colon	958	c6	s2
GSE76402	GSM1986396	CRC0115-A-1	CRC0115	colon	205	c5	s1
GSE76402	GSM1986397	CRC0115-B-1	CRC0115	colon	206	c2	s1
GSE76402	GSM1986398	CRC0116-A-1	CRC0116	colon	1624	c2	s3
GSE76402	GSM1986399	CRC0116-B-1	CRC0116	colon	1625	c2	s3
GSE76402	GSM1986400	CRC0117-B-1	CRC0117	colon	959	c9	s2
GSE76402	GSM1986401	CRC0117-A-1	CRC0117	colon	960	c9	s2
GSE76402	GSM1986402	CRC0118-A-2	CRC0118	colon	961	c9	s2
GSE76402	GSM1986403	CRC0118-A-1	CRC0118	colon	962	c9	s2
GSE76402	GSM1986404	CRC0119-A-1	CRC0119	colon	207	c2	s1
GSE76402	GSM1986405	CRC0119-B-1	CRC0119	colon	208	c2	s1
GSE76402	GSM1986406	CRC0120-A-1	CRC0120	colon	963	c2	s2
GSE76402	GSM1986407	CRC0120-B-1	CRC0120	colon	964	c7	s2
GSE76402	GSM1986408	CRC0121-A-1	CRC0121	colon	209	c2	s1
GSE76402	GSM1986409	CRC0121-B-1	CRC0121	colon	210	c2	s1
GSE76402	GSM1986410	CRC0123-A-1	CRC0123	colon	965	c10	s2
GSE76402	GSM1986411	CRC0123-B-1	CRC0123	colon	966	c9	s2
GSE76402	GSM1986412	CRC0124-B-1	CRC0124	colon	1626	c2	s3
GSE76402	GSM1986413	CRC0124-A-1	CRC0124	colon	1627	c2	s3
GSE76402	GSM1986414	CRC0125-B-2	CRC0125	colon	967	c9	s2
GSE76402	GSM1986415	CRC0125-A-1	CRC0125	colon	968	c9	s2
GSE76402	GSM1986416	CRC0125-B-1	CRC0125	colon	969	c2	s2
GSE76402	GSM1986417	CRC0125-A-2	CRC0125	colon	970	c9	s2
GSE76402	GSM1986418	CRC0126-B-1	CRC0126	colon	1628	c1	s3
GSE76402	GSM1986419	CRC0126-A-1	CRC0126	colon	1629	c3	s3
GSE76402	GSM1986420	CRC0127-B-1	CRC0127	colon	971	c4	s2
GSE76402	GSM1986421	CRC0127-A-1	CRC0127	colon	972	c9	s2
GSE76402	GSM1986422	CRC0128-A-1	CRC0128	colon	211	c6	s1
GSE76402	GSM1986423	CRC0128-A-2	CRC0128	colon	212	c2	s1
GSE76402	GSM1986424	CRC0129-A-1	CRC0129	colon	213	c2	s1
GSE76402	GSM1986425	CRC0129-B-1	CRC0129	colon	214	c5	s1
GSE76402	GSM1986426	CRC0130-B-1	CRC0130	colon	1630	c8	s3
GSE76402	GSM1986427	CRC0130-A-1	CRC0130	colon	973	c2	s2
GSE76402	GSM1986428	CRC0131-A-2	CRC0131	colon	215	c1	s1
GSE76402	GSM1986429	CRC0131-A-1	CRC0131	colon	216	c2	s1
GSE76402	GSM1986430	CRC0133-A-1	CRC0133	colon	974	c2	s2
GSE76402	GSM1986431	CRC0133-B-1	CRC0133	colon	2098	c7	s4
GSE76402	GSM1986432	CRC0134-B-1	CRC0134	colon	217	c6	s1
GSE76402	GSM1986433	CRC0134-A-1	CRC0134	colon	218	c1	s1
GSE76402	GSM1986434	CRC0135-B-1	CRC0135	colon	219	c3	s1
GSE76402	GSM1986435	CRC0135-A-1	CRC0135	colon	220	c2	s1
GSE76402	GSM1986436	CRC0136-B-1	CRC0136	colon	221	c2	s1
GSE76402	GSM1986437	CRC0136-B-2	CRC0136	colon	222	c2	s1
GSE76402	GSM1986438	CRC0137-A-1	CRC0137	colon	223	c2	s1
GSE76402	GSM1986439	CRC0137-B-1	CRC0137	colon	224	c2	s1
GSE76402	GSM1986440	CRC0138-B-1	CRC0138	colon	1631	c9	s3
GSE76402	GSM1986441	CRC0138-A-1	CRC0138	colon	975	c9	s2
GSE76402	GSM1986442	CRC0139-A-2	CRC0139	colon	225	c9	s1
GSE76402	GSM1986443	CRC0139-A-1	CRC0139	colon	226	c2	s1
GSE76402	GSM1986444	CRC0140-B-1	CRC0140	colon	976	c2	s2
GSE76402	GSM1986445	CRC0140-A-1	CRC0140	colon	977	c7	s2
GSE76402	GSM1986446	CRC0141-B-1	CRC0141	colon	227	c9	s1
GSE76402	GSM1986447	CRC0141-A-1	CRC0141	colon	228	c2	s1
GSE76402	GSM1986448	CRC0143-B-1	CRC0143	colon	978	c2	s2
GSE76402	GSM1986449	CRC0143-B-2	CRC0143	colon	979	c2	s2
GSE76402	GSM1986450	CRC0144-B-1	CRC0144	colon	980	c2	s2
GSE76402	GSM1986451	CRC0144-A-1	CRC0144	colon	981	c2	s2
GSE76402	GSM1986452	CRC0145-B-1	CRC0145	colon	2099	c4	s4
GSE76402	GSM1986453	CRC0145-A-1	CRC0145	colon	982	c4	s2
GSE76402	GSM1986454	CRC0146-A-1	CRC0146	colon	1632	c2	s3
GSE76402	GSM1986455	CRC0146-B-1	CRC0146	colon	1633	c2	s3
GSE76402	GSM1986456	CRC0147-B-1	CRC0147	colon	229	c2	s1
GSE76402	GSM1986457	CRC0147-A-1	CRC0147	colon	230	c3	s1
GSE76402	GSM1986458	CRC0148-B-1	CRC0148	colon	983	c2	s2
GSE76402	GSM1986459	CRC0148-A-1	CRC0148	colon	984	c9	s2
GSE76402	GSM1986460	CRC0149-A-1	CRC0149	colon	1634	c5	s3
GSE76402	GSM1986461	CRC0149-B-1	CRC0149	colon	1635	c5	s3
GSE76402	GSM1986462	CRC0150-A-1	CRC0150	colon	985	c2	s2
GSE76402	GSM1986463	CRC0150-B-1	CRC0150	colon	986	c2	s2
GSE76402	GSM1986464	CRC0151-A-1	CRC0151	colon	231	c2	s1
GSE76402	GSM1986465	CRC0152-B-1	CRC0152	colon	987	c9	s2
GSE76402	GSM1986466	CRC0152-B-2	CRC0152	colon	988	c9	s2
GSE76402	GSM1986467	CRC0153-B-1	CRC0153	colon	232	c5	s1
GSE76402	GSM1986468	CRC0153-A-1	CRC0153	colon	233	c3	s1
GSE76402	GSM1986469	CRC0154-A-2	CRC0154	colon	234	c9	s1
GSE76402	GSM1986470	CRC0154-A-1	CRC0154	colon	235	c9	s1
GSE76402	GSM1986471	CRC0155-A-1	CRC0155	colon	989	c2	s2
GSE76402	GSM1986472	CRC0155-B-1	CRC0155	colon	990	c2	s2
GSE76402	GSM1986473	CRC0156-A-2	CRC0156	colon	991	c2	s2
GSE76402	GSM1986474	CRC0156-A-1	CRC0156	colon	992	c9	s2
GSE76402	GSM1986475	CRC0157-A-1	CRC0157	colon	236	c2	s1
GSE76402	GSM1986476	CRC0157-A-2	CRC0157	colon	237	c6	s1
GSE76402	GSM1986477	CRC0158-A-2	CRC0158	colon	993	c2	s2
GSE76402	GSM1986478	CRC0158-A-1	CRC0158	colon	994	c2	s2
GSE76402	GSM1986479	CRC0159-A-1	CRC0159	colon	238	c7	s1
GSE76402	GSM1986480	CRC0159-A-2	CRC0159	colon	239	c4	s1
GSE76402	GSM1986481	CRC0160-A-1	CRC0160	colon	995	c2	s2
GSE76402	GSM1986482	CRC0160-B-1	CRC0160	colon	996	c2	s2
GSE76402	GSM1986483	CRC0161-A-2	CRC0161	colon	997	c9	s2
GSE76402	GSM1986484	CRC0161-A-1	CRC0161	colon	998	c2	s2
GSE76402	GSM1986485	CRC0162-B-1	CRC0162	colon	240	c9	s1
GSE76402	GSM1986486	CRC0162-B-2	CRC0162	colon	241	c9	s1
GSE76402	GSM1986487	CRC0165-B-1	CRC0165	colon	999	c7	s2
GSE76402	GSM1986488	CRC0165-A-1	CRC0165	colon	1000	c2	s2
GSE76402	GSM1986489	CRC0166-B-1	CRC0166	colon	242	c2	s1
GSE76402	GSM1986490	CRC0166-A-1	CRC0166	colon	243	c1	s1
GSE76402	GSM1986491	CRC0167-B-1	CRC0167	colon	244	c2	s1
GSE76402	GSM1986492	CRC0167-A-1	CRC0167	colon	245	c2	s1
GSE76402	GSM1986493	CRC0168-A-1	CRC0168	colon	1001	c3	s2
GSE76402	GSM1986494	CRC0168-B-1	CRC0168	colon	1002	c9	s2
GSE76402	GSM1986495	CRC0169-B-1	CRC0169	colon	246	c4	s1
GSE76402	GSM1986496	CRC0169-A-1	CRC0169	colon	247	c4	s1
GSE76402	GSM1986497	CRC0170-B-1	CRC0170	colon	1003	c10	s2
GSE76402	GSM1986498	CRC0170-A-1	CRC0170	colon	1004	c9	s2
GSE76402	GSM1986499	CRC0171-B-2	CRC0171	colon	1005	c2	s2
GSE76402	GSM1986500	CRC0171-B-1	CRC0171	colon	1006	c2	s2
GSE76402	GSM1986501	CRC0173-B-1	CRC0173	colon	248	c2	s1
GSE76402	GSM1986502	CRC0173-B-2	CRC0173	colon	249	c4	s1
GSE76402	GSM1986503	CRC0174-A-1	CRC0174	colon	250	c2	s1
GSE76402	GSM1986504	CRC0174-B-1	CRC0174	colon	251	c2	s1
GSE76402	GSM1986505	CRC0175-B-1	CRC0175	colon	1007	c2	s2
GSE76402	GSM1986506	CRC0175-A-1	CRC0175	colon	1008	c2	s2
GSE76402	GSM1986507	CRC0176-B-1	CRC0176	colon	252	c2	s1
GSE76402	GSM1986508	CRC0176-A-1	CRC0176	colon	253	c2	s1
GSE76402	GSM1986509	CRC0177-A-1	CRC0177	colon	254	c4	s1
GSE76402	GSM1986510	CRC0177-A-2	CRC0177	colon	255	c4	s1
GSE76402	GSM1986511	CRC0177-B-1	CRC0177	colon	256	c4	s1
GSE76402	GSM1986512	CRC0178-B-1	CRC0178	colon	257	c2	s1
GSE76402	GSM1986513	CRC0178-B-2	CRC0178	colon	258	c2	s1
GSE76402	GSM1986514	CRC0179-A-1	CRC0179	colon	259	c2	s1
GSE76402	GSM1986515	CRC0179-B-1	CRC0179	colon	260	c2	s1
GSE76402	GSM1986516	CRC0184-A-1	CRC0184	colon	1009	c2	s2
GSE76402	GSM1986517	CRC0184-B-1	CRC0184	colon	1010	c2	s2
GSE76402	GSM1986518	CRC0185-B-1	CRC0185	colon	261	c2	s1
GSE76402	GSM1986519	CRC0185-B-2	CRC0185	colon	1011	c9	s2
GSE76402	GSM1986520	CRC0186-A-1	CRC0186	colon	262	c9	s1
GSE76402	GSM1986521	CRC0186-B-1	CRC0186	colon	263	c9	s1
GSE76402	GSM1986522	CRC0187-A-1	CRC0187	colon	1012	c2	s2
GSE76402	GSM1986523	CRC0187-B-1	CRC0187	colon	1013	c2	s2
GSE76402	GSM1986524	CRC0188-A-2	CRC0188	colon	1014	c9	s2
GSE76402	GSM1986525	CRC0188-A-1	CRC0188	colon	264	c9	s1
GSE76402	GSM1986526	CRC0190-B-1	CRC0190	colon	265	c2	s1
GSE76402	GSM1986527	CRC0190-A-1	CRC0190	colon	266	c2	s1
GSE76402	GSM1986528	CRC0196-B-1	CRC0196	colon	1015	c3	s2
GSE76402	GSM1986529	CRC0196-B-2	CRC0196	colon	1016	c7	s2
GSE76402	GSM1986530	CRC0197-B-1	CRC0197	colon	1017	c2	s2
GSE76402	GSM1986531	CRC0197-A-1	CRC0197	colon	1018	c2	s2
GSE76402	GSM1986532	CRC0198-B-1	CRC0198	colon	267	c5	s1
GSE76402	GSM1986533	CRC0198-A-1	CRC0198	colon	268	c6	s1
GSE76402	GSM1986534	CRC0199-B-1	CRC0199	colon	1019	c2	s2
GSE76402	GSM1986535	CRC0199-B-2	CRC0199	colon	1020	c2	s2
GSE76402	GSM1986536	CRC0202-B-1	CRC0202	colon	1021	c10	s2
GSE76402	GSM1986537	CRC0202-A-1	CRC0202	colon	1022	c9	s2
GSE76402	GSM1986538	CRC0204-A-1	CRC0204	colon	269	c4	s1
GSE76402	GSM1986539	CRC0204-B-1	CRC0204	colon	270	c4	s1
GSE76402	GSM1986540	CRC0207-A-1	CRC0207	colon	271	c4	s1
GSE76402	GSM1986541	CRC0207-A-2	CRC0207	colon	272	c4	s1
GSE76402	GSM1986542	CRC0214-B-1	CRC0214	colon	1023	c4	s2
GSE76402	GSM1986543	CRC0214-A-1	CRC0214	colon	1024	c4	s2
GSE76402	GSM1986544	CRC0216-B-1	CRC0216	colon	273	c9	s1
GSE76402	GSM1986545	CRC0216-A-1	CRC0216	colon	274	c9	s1
GSE76402	GSM1986546	CRC0217-B-1	CRC0217	colon	1025	c2	s2
GSE76402	GSM1986547	CRC0217-A-1	CRC0217	colon	1026	c2	s2
GSE76402	GSM1986548	CRC0218-B-1	CRC0218	colon	275	c2	s1
GSE76402	GSM1986549	CRC0218-A-1	CRC0218	colon	276	c2	s1
GSE76402	GSM1986550	CRC0219-A-1	CRC0219	colon	277	c2	s1
GSE76402	GSM1986551	CRC0219-A-2	CRC0219	colon	278	c1	s1
GSE76402	GSM1986552	CRC0219-B-1	CRC0219	colon	279	c1	s1
GSE76402	GSM1986553	CRC0221-B-2	CRC0221	colon	280	c1	s1
GSE76402	GSM1986554	CRC0221-B-1	CRC0221	colon	281	c2	s1
GSE76402	GSM1986555	CRC0229-B-1	CRC0229	colon	1027	c4	s2
GSE76402	GSM1986556	CRC0229-A-1	CRC0229	colon	1028	c2	s2
GSE76402	GSM1986557	CRC0231-A-1	CRC0231	colon	1029	c9	s2
GSE76402	GSM1986558	CRC0231-A-2	CRC0231	colon	1030	c9	s2
GSE76402	GSM1986559	CRC0237-A-2	CRC0237	colon	1031	c2	s2
GSE76402	GSM1986560	CRC0237-A-1	CRC0237	colon	1032	c9	s2
GSE76402	GSM1986561	CRC0239-A-2	CRC0239	colon	282	c3	s1
GSE76402	GSM1986562	CRC0239-A-1	CRC0239	colon	283	c3	s1
GSE76402	GSM1986563	CRC0242-B-2	CRC0242	colon	1033	c2	s2
GSE76402	GSM1986564	CRC0242-B-1	CRC0242	colon	1034	c2	s2
GSE76402	GSM1986565	CRC0243-A-1	CRC0243	colon	284	c2	s1
GSE76402	GSM1986566	CRC0243-B-1	CRC0243	colon	285	c2	s1
GSE76402	GSM1986567	CRC0246-B-2	CRC0246	colon	1035	c2	s2
GSE76402	GSM1986568	CRC0246-B-1	CRC0246	colon	1036	c2	s2
GSE76402	GSM1986569	CRC0252-A-1	CRC0252	colon	286	c2	s1
GSE76402	GSM1986570	CRC0252-B-1	CRC0252	colon	287	c2	s1
GSE76402	GSM1986571	CRC0253-A-1	CRC0253	colon	1037	c2	s2
GSE76402	GSM1986572	CRC0253-B-1	CRC0253	colon	1038	c2	s2
GSE76402	GSM1986573	CRC0254-A-1	CRC0254	colon	288	c3	s1
GSE76402	GSM1986574	CRC0254-B-1	CRC0254	colon	289	c2	s1
GSE76402	GSM1986575	CRC0257-A-1	CRC0257	colon	290	c1	s1
GSE76402	GSM1986576	CRC0257-A-2	CRC0257	colon	291	c1	s1
GSE76402	GSM1986577	CRC0261-A-2	CRC0261	colon	1039	c2	s2
GSE76402	GSM1986578	CRC0261-A-1	CRC0261	colon	1040	c2	s2
GSE76402	GSM1986579	CRC0262-B-1	CRC0262	colon	1041	c2	s2
GSE76402	GSM1986580	CRC0262-B-2	CRC0262	colon	1042	c9	s2
GSE76402	GSM1986581	CRC0264-A-1	CRC0264	colon	292	c1	s1
GSE76402	GSM1986582	CRC0264-B-1	CRC0264	colon	293	c1	s1
GSE76402	GSM1986583	CRC0265-B-1	CRC0265	colon	294	c9	s1
GSE76402	GSM1986584	CRC0265-B-2	CRC0265	colon	295	c7	s1
GSE76402	GSM1986585	CRC0276-A-1	CRC0276	colon	296	c2	s1
GSE76402	GSM1986586	CRC0276-A-2	CRC0276	colon	297	c2	s1
GSE76402	GSM1986587	CRC0277-A-1	CRC0277	colon	1043	c9	s2
GSE76402	GSM1986588	CRC0277-A-2	CRC0277	colon	1044	c9	s2
GSE76402	GSM1986589	CRC0285-B-1	CRC0285	colon	298	c2	s1
GSE76402	GSM1986590	CRC0285-A-1	CRC0285	colon	299	c4	s1
GSE76402	GSM1986591	CRC0291-A-1	CRC0291	colon	300	c9	s1
GSE76402	GSM1986592	CRC0291-B-1	CRC0291	colon	301	c9	s1
GSE76402	GSM1986593	CRC0292-A-1	CRC0292	colon	302	c2	s1
GSE76402	GSM1986594	CRC0292-A-2	CRC0292	colon	303	c2	s1
GSE76402	GSM1986595	CRC0297-B-1	CRC0297	colon	1045	c2	s2
GSE76402	GSM1986596	CRC0297-A-1	CRC0297	colon	1046	c2	s2
GSE76402	GSM1986597	CRC0303-A-1	CRC0303	colon	304	c6	s1
GSE76402	GSM1986598	CRC0303-A-2	CRC0303	colon	305	c2	s1
GSE76402	GSM1986599	CRC0303-B-1	CRC0303	colon	306	c4	s1
GSE76402	GSM1986600	CRC0303-B-2	CRC0303	colon	307	c2	s1
GSE76402	GSM1986601	CRC0305-B-2	CRC0305	colon	308	c2	s1
GSE76402	GSM1986602	CRC0305-B-3	CRC0305	colon	309	c2	s1
GSE76402	GSM1986603	CRC0305-B-1	CRC0305	colon	310	c2	s1
GSE76402	GSM1986604	CRC0306-B-1	CRC0306	colon	311	c2	s1
GSE76402	GSM1986605	CRC0306-A-2	CRC0306	colon	312	c1	s1
GSE76402	GSM1986606	CRC0306-A-1	CRC0306	colon	313	c6	s1
GSE76402	GSM1986607	CRC0307-A-1	CRC0307	colon	314	c2	s1
GSE76402	GSM1986608	CRC0307-B-1	CRC0307	colon	315	c2	s1
GSE76402	GSM1986609	CRC0309-A-1	CRC0309	colon	316	c2	s1
GSE76402	GSM1986610	CRC0309-B-1	CRC0309	colon	317	c4	s1
GSE76402	GSM1986611	CRC0310-B-1	CRC0310	colon	318	c2	s1
GSE76402	GSM1986612	CRC0310-B-2	CRC0310	colon	319	c4	s1
GSE76402	GSM1986613	CRC0312-B-1	CRC0312	colon	320	c6	s1
GSE76402	GSM1986614	CRC0312-A-1	CRC0312	colon	321	c2	s1
GSE76402	GSM1986615	CRC0313-B-1	CRC0313	colon	322	c1	s1
GSE76402	GSM1986616	CRC0313-A-2	CRC0313	colon	323	c2	s1
GSE76402	GSM1986617	CRC0313-A-1	CRC0313	colon	324	c6	s1
GSE76402	GSM1986618	CRC0314-A-2	CRC0314	colon	325	c9	s1
GSE76402	GSM1986619	CRC0314-B-1	CRC0314	colon	326	c9	s1
GSE76402	GSM1986620	CRC0314-A-1	CRC0314	colon	327	c9	s1
GSE76402	GSM1986621	CRC0318-A-2	CRC0318	colon	328	c2	s1
GSE76402	GSM1986622	CRC0318-A-1	CRC0318	colon	329	c9	s1
GSE76402	GSM1986623	CRC0321-B-2	CRC0321	colon	330	c1	s1
GSE76402	GSM1986624	CRC0321-A-2	CRC0321	colon	331	c6	s1
GSE76402	GSM1986625	CRC0321-A-1	CRC0321	colon	332	c9	s1
GSE76402	GSM1986626	CRC0321-B-1	CRC0321	colon	333	c6	s1
GSE76402	GSM1986627	CRC0322-A-1	CRC0322	colon	334	c2	s1
GSE76402	GSM1986628	CRC0322-A-2	CRC0322	colon	335	c2	s1
GSE76402	GSM1986629	CRC0323-A-1	CRC0323	colon	1047	c2	s2
GSE76402	GSM1986630	CRC0323-A-2	CRC0323	colon	1048	c2	s2
GSE76402	GSM1986631	CRC0324-A-1	CRC0324	colon	1049	c9	s2
GSE76402	GSM1986632	CRC0324-B-1	CRC0324	colon	1050	c9	s2
GSE76402	GSM1986633	CRC0327-B-1	CRC0327	colon	336	c2	s1
GSE76402	GSM1986634	CRC0327-A-1	CRC0327	colon	337	c2	s1
GSE76402	GSM1986635	CRC0328-A-2	CRC0328	colon	338	c2	s1
GSE76402	GSM1986636	CRC0328-A-1	CRC0328	colon	339	c2	s1
GSE76402	GSM1986637	CRC0329-A-1	CRC0329	colon	340	c6	s1
GSE76402	GSM1986638	CRC0330-A-2	CRC0330	colon	341	c1	s1
GSE76402	GSM1986639	CRC0330-A-1	CRC0330	colon	342	c3	s1
GSE76402	GSM1986640	CRC0330-A-3	CRC0330	colon	343	c9	s1
GSE76402	GSM1986641	CRC0332-A-2	CRC0332	colon	344	c1	s1
GSE76402	GSM1986642	CRC0332-A-1	CRC0332	colon	345	c2	s1
GSE76402	GSM1986643	CRC0333-B-2	CRC0333	colon	346	c2	s1
GSE76402	GSM1986644	CRC0333-A-2	CRC0333	colon	347	c2	s1
GSE76402	GSM1986645	CRC0333-B-1	CRC0333	colon	348	c2	s1
GSE76402	GSM1986646	CRC0333-A-1	CRC0333	colon	349	c2	s1
GSE76402	GSM1986647	CRC0334-A-2	CRC0334	colon	1636	c4	s3
GSE76402	GSM1986648	CRC0334-B-1	CRC0334	colon	1637	c4	s3
GSE76402	GSM1986649	CRC0334-A-1	CRC0334	colon	1638	c4	s3
GSE76402	GSM1986650	CRC0339-A-3	CRC0339	colon	350	c2	s1
GSE76402	GSM1986651	CRC0339-A-2	CRC0339	colon	351	c2	s1
GSE76402	GSM1986652	CRC0339-A-1	CRC0339	colon	352	c9	s1
GSE76402	GSM1986653	CRC0343-A-1	CRC0343	colon	353	c4	s1
GSE76402	GSM1986654	CRC0343-A-2	CRC0343	colon	354	c4	s1
GSE76402	GSM1986655	CRC0343-B-1	CRC0343	colon	355	c10	s1
GSE76402	GSM1986656	CRC0343-B-2	CRC0343	colon	1051	c1	s2
GSE76402	GSM1986657	CRC0344-A-2	CRC0344	colon	356	c2	s1
GSE76402	GSM1986658	CRC0344-A-1	CRC0344	colon	357	c6	s1
GSE76402	GSM1986659	CRC0348-A-1	CRC0348	colon	358	c4	s1
GSE76402	GSM1986660	CRC0348-A-2	CRC0348	colon	359	c4	s1
GSE76402	GSM1986661	CRC0349-A-1	CRC0349	colon	1052	c10	s2
GSE76402	GSM1986662	CRC0349-A-2	CRC0349	colon	1053	c9	s2
GSE76402	GSM1986663	CRC0354-A-1	CRC0354	colon	360	c6	s1
GSE76402	GSM1986664	CRC0354-A-2	CRC0354	colon	361	c2	s1
GSE76402	GSM1986665	CRC0356-A-2	CRC0356	colon	362	c1	s1
GSE76402	GSM1986666	CRC0356-A-1	CRC0356	colon	363	c1	s1
GSE76402	GSM1986667	CRC0358-B-1	CRC0358	colon	1639	c4	s3
GSE76402	GSM1986668	CRC0358-A-1	CRC0358	colon	1640	c4	s3
GSE76402	GSM1986669	CRC0358-B-2	CRC0358	colon	1641	c4	s3
GSE76402	GSM1986670	CRC0358-B-3	CRC0358	colon	1642	c4	s3
GSE76402	GSM1986671	CRC0362-A-1	CRC0362	colon	364	c2	s1
GSE76402	GSM1986672	CRC0362-B-1	CRC0362	colon	365	c2	s1
GSE76402	GSM1986673	CRC0370-B-2	CRC0370	colon	366	c1	s1
GSE76402	GSM1986674	CRC0370-B-1	CRC0370	colon	367	c1	s1
GSE76402	GSM1986675	CRC0371-B-2	CRC0371	colon	1054	c7	s2
GSE76402	GSM1986676	CRC0371-B-1	CRC0371	colon	1055	c7	s2
GSE76402	GSM1986677	CRC0377-B-1	CRC0377	colon	368	c9	s1
GSE76402	GSM1986678	CRC0377-A-1	CRC0377	colon	369	c9	s1
GSE76402	GSM1986679	CRC0378-A-1	CRC0378	colon	370	c2	s1
GSE76402	GSM1986680	CRC0378-A-2	CRC0378	colon	371	c9	s1
GSE76402	GSM1986681	CRC0379-B-1	CRC0379	colon	372	c6	s1
GSE76402	GSM1986682	CRC0379-A-2	CRC0379	colon	373	c2	s1
GSE76402	GSM1986683	CRC0379-A-1	CRC0379	colon	374	c2	s1
GSE76402	GSM1986684	CRC0382-A-1	CRC0382	colon	1056	c9	s2
GSE76402	GSM1986685	CRC0382-A-2	CRC0382	colon	1057	c9	s2
GSE76402	GSM1986686	CRC0391-A-1	CRC0391	colon	375	c2	s1
GSE76402	GSM1986687	CRC0391-A-2	CRC0391	colon	376	c2	s1
GSE76402	GSM1986688	CRC0394-A-1	CRC0394	colon	377	c2	s1
GSE76402	GSM1986689	CRC0394-A-2	CRC0394	colon	378	c5	s1
GSE76402	GSM1986690	CRC0396-A-1	CRC0396	colon	379	c2	s1
GSE76402	GSM1986691	CRC0396-A-2	CRC0396	colon	380	c2	s1
GSE76402	GSM1986692	CRC0399-A-1	CRC0399	colon	381	c2	s1
GSE76402	GSM1986693	CRC0399-B-1	CRC0399	colon	382	c2	s1
GSE76402	GSM1986694	CRC0400-A-1	CRC0400	colon	383	c4	s1
GSE76402	GSM1986695	CRC0400-B-1	CRC0400	colon	384	c4	s1
GSE76402	GSM1986696	CRC0403-A-2	CRC0403	colon	385	c2	s1
GSE76402	GSM1986697	CRC0403-A-1	CRC0403	colon	386	c2	s1
GSE76402	GSM1986698	CRC0404-B-1	CRC0404	colon	387	c1	s1
GSE76402	GSM1986699	CRC0404-B-2	CRC0404	colon	388	c6	s1
GSE76402	GSM1986700	CRC0406-B-1	CRC0406	colon	389	c4	s1
GSE76402	GSM1986701	CRC0406-A-1	CRC0406	colon	390	c4	s1
GSE76402	GSM1986702	CRC0416-B-1	CRC0416	colon	391	c1	s1
GSE76402	GSM1986703	CRC0419-B-1	CRC0419	colon	392	c6	s1
GSE76402	GSM1986704	CRC0419-A-1	CRC0419	colon	393	c2	s1
GSE76402	GSM1986705	CRC0420-A-1	CRC0420	colon	394	c1	s1
GSE76402	GSM1986706	CRC0420-A-2	CRC0420	colon	395	c1	s1
GSE76402	GSM1986707	CRC0422-B-1	CRC0422	colon	396	c2	s1
GSE76402	GSM1986708	CRC0422-B-2	CRC0422	colon	397	c2	s1
GSE76402	GSM1986709	CRC0431-A-1	CRC0431	colon	398	c2	s1
GSE76402	GSM1986710	CRC0431-B-1	CRC0431	colon	399	c2	s1
GSE76402	GSM1986711	CRC0435-A-1	CRC0435	colon	400	c2	s1
GSE76402	GSM1986712	CRC0435-B-1	CRC0435	colon	401	c2	s1
GSE76402	GSM1986713	CRC0440-A-1	CRC0440	colon	402	c2	s1
GSE76402	GSM1986714	CRC0440-A-2	CRC0440	colon	403	c4	s1
GSE76402	GSM1986715	CRC0441-B-1	CRC0441	colon	404	c6	s1
GSE76402	GSM1986716	CRC0441-A-1	CRC0441	colon	405	c2	s1
GSE76402	GSM1986717	CRC0442-B-1	CRC0442	colon	406	c4	s1
GSE76402	GSM1986718	CRC0442-A-1	CRC0442	colon	407	c2	s1
GSE76402	GSM1986719	CRC0456-A-1	CRC0456	colon	408	c6	s1
GSE76402	GSM1986720	CRC0456-B-1	CRC0456	colon	409	c6	s1
GSE76402	GSM1986721	CRC0458-B-2	CRC0458	colon	410	c2	s1
GSE76402	GSM1986722	CRC0458-B-1	CRC0458	colon	411	c2	s1
GSE76402	GSM1986723	CRC0465-A-2	CRC0465	colon	412	c1	s1
GSE76402	GSM1986724	CRC0465-A-1	CRC0465	colon	413	c4	s1
GSE76402	GSM1986725	CRC0475-B-1	CRC0475	colon	414	c9	s1
GSE76402	GSM1986726	CRC0475-B-2	CRC0475	colon	415	c9	s1
GSE76402	GSM1986727	CRC0477-A-1	CRC0477	colon	416	c2	s1
GSE76402	GSM1986728	CRC0477-A-2	CRC0477	colon	417	c2	s1
GSE76402	GSM1986729	CRC0480-A-1	CRC0480	colon	418	c9	s1
GSE76402	GSM1986730	CRC0480-B-1	CRC0480	colon	419	c9	s1
GSE76402	GSM1986731	CRC0484-A-1	CRC0484	colon	420	c2	s1
GSE76402	GSM1986732	CRC0484-B-1	CRC0484	colon	421	c2	s1
GSE76402	GSM1986733	CRC0488-A-1	CRC0488	colon	1058	c9	s2
GSE76402	GSM1986734	CRC0488-B-1	CRC0488	colon	422	c2	s1
GSE76402	GSM1986735	CRC0490-B-1	CRC0490	colon	423	c2	s1
GSE76402	GSM1986736	CRC0490-A-1	CRC0490	colon	424	c2	s1
GSE76402	GSM1986737	CRC0493-A-1	CRC0493	colon	425	c1	s1
GSE76402	GSM1986738	CRC0493-A-2	CRC0493	colon	426	c2	s1
GSE76402	GSM1986739	CRC0494-A-1	CRC0494	colon	427	c2	s1
GSE76402	GSM1986740	CRC0494-A-2	CRC0494	colon	428	c1	s1
GSE76402	GSM1986741	CRC0495-B-1	CRC0495	colon	429	c4	s1
GSE76402	GSM1986742	CRC0495-B-2	CRC0495	colon	430	c2	s1
GSE76402	GSM1986743	CRC0505-A-1	CRC0505	colon	1643	c4	s3
GSE76402	GSM1986744	CRC0505-A-2	CRC0505	colon	1644	c4	s3
GSE76402	GSM1986745	CRC0508-A-1	CRC0508	colon	431	c2	s1
GSE76402	GSM1986746	CRC0508-A-2	CRC0508	colon	432	c8	s1
GSE76402	GSM1986747	CRC0512-B-2	CRC0512	colon	433	c2	s1
GSE76402	GSM1986748	CRC0512-B-1	CRC0512	colon	434	c2	s1
GSE76402	GSM1986749	CRC0515-B-1	CRC0515	colon	435	c2	s1
GSE76402	GSM1986750	CRC0515-A-1	CRC0515	colon	436	c2	s1
GSE76402	GSM1986751	CRC0516-B-1	CRC0516	colon	437	c2	s1
GSE76402	GSM1986752	CRC0516-B-2	CRC0516	colon	438	c2	s1
GSE76402	GSM1986753	CRC0525-A-1	CRC0525	colon	439	c4	s1
GSE76402	GSM1986754	CRC0525-A-2	CRC0525	colon	440	c4	s1
GSE76402	GSM1986755	CRC0527-B-1	CRC0527	colon	441	c2	s1
GSE76402	GSM1986756	CRC0527-A-1	CRC0527	colon	442	c2	s1
GSE76402	GSM1986757	CRC0529-A-1	CRC0529	colon	443	c1	s1
GSE76402	GSM1986758	CRC0529-B-1	CRC0529	colon	444	c10	s1
GSE76402	GSM1986759	CRC0535-A-1	CRC0535	colon	445	c2	s1
GSE76402	GSM1986760	CRC0535-B-1	CRC0535	colon	446	c2	s1
GSE76402	GSM1986761	CRC0537-B-1	CRC0537	colon	447	c2	s1
GSE76402	GSM1986762	CRC0537-A-1	CRC0537	colon	448	c2	s1
GSE76402	GSM1986763	CRC0539-A-1	CRC0539	colon	449	c4	s1
GSE76402	GSM1986764	CRC0539-A-2	CRC0539	colon	450	c4	s1
GSE76402	GSM1986765	CRC0556-B-1	CRC0556	colon	451	c2	s1
GSE76402	GSM1986766	CRC0556-B-2	CRC0556	colon	452	c2	s1
GSE76402	GSM1986767	CRC0559-A-1	CRC0559	colon	453	c2	s1
GSE76402	GSM1986768	CRC0559-B-1	CRC0559	colon	454	c2	s1
GSE76402	GSM1986769	CRC0574-A-1	CRC0574	colon	455	c2	s1
GSE76402	GSM1986770	CRC0574-A-2	CRC0574	colon	456	c2	s1
GSE76402	GSM1986771	CRC0576-A-1	CRC0576	colon	457	c2	s1
GSE76402	GSM1986772	CRC0576-B-1	CRC0576	colon	458	c2	s1
GSE76402	GSM1986773	CRC0598-A-1	CRC0598	colon	1645	c4	s3
GSE76402	GSM1986774	CRC0598-B-1	CRC0598	colon	1646	c4	s3
GSE151343	GSM4575689	BT084	BT084	brain	847	c2	s2
GSE151343	GSM4575690	ICB-1299MB	ICB-1299MB	brain	113	c2	s1
GSE151343	GSM4575691	ICB-1487MB	ICB-1487MB	brain	114	c4	s1
GSE151343	GSM4575692	ICB-1572MB	ICB-1572MB	brain	115	c2	s1
GSE151343	GSM4575693	ICB-984MB	ICB-984MB	brain	848	c2	s2
GSE151343	GSM4575694	MB002	MB002	brain	116	c1	s1
GSE151343	GSM4575695	MB009	MB009	brain	117	c2	s1
GSE151343	GSM4575696	MED1712FH	MED1712FH	brain	849	c8	s2
GSE151343	GSM4575697	MED1911FH	MED1911FH	brain	118	c3	s1
GSE151343	GSM4575698	MED211FH	MED211FH	brain	119	c2	s1
GSE151343	GSM4575699	MED2312FH	MED2312FH	brain	120	c8	s1
GSE151343	GSM4575700	MED411FH	MED411FH	brain	121	c2	s1
GSE151343	GSM4575701	RCMB18	RCMB18	brain	850	c2	s2
GSE151343	GSM4575702	RCMB20	RCMB20	brain	122	c2	s1
GSE151343	GSM4575703	RCMB24	RCMB24	brain	851	c7	s2
GSE151343	GSM4575704	RCMB28	RCMB28	brain	123	c2	s1
GSE151343	GSM4575705	RCMB32	RCMB32	brain	852	c2	s2
GSE151343	GSM4575706	RCMB38	RCMB38	brain	124	c2	s1
GSE151343	GSM4575707	RCMB40	RCMB40	brain	125	c2	s1
GSE151343	GSM4575708	DMB006	DMB006	brain	126	c2	s1
PDXNet/PDMR	139182_063_R_IL3M362_RG_YD1_v1_2_RNASEQ	PDMR-139182~063-R~IL3M362_RG-YD1-P2	PDMR-139182	bladder	1525	c4	s3
PDXNet/PDMR	139182_063_R_IL3M363_v1_2_RNASEQ	PDMR-139182~063-R~IL3M363-P1	PDMR-139182	bladder	1526	c4	s3
PDXNet/PDMR	139182_063_R_IL4M367_v1_2_RNASEQ	PDMR-139182~063-R~IL4M367-P1	PDMR-139182	bladder	1527	c4	s3
PDXNet/PDMR	139182_063_R_IL5_v1_2_RNASEQ	PDMR-139182~063-R~IL5-P0	PDMR-139182	bladder	1528	c4	s3
PDXNet/PDMR	139182_063_R_IL6M499J82_v1_2_RNASEQ	PDMR-139182~063-R~IL6M499J82-P2	PDMR-139182	bladder	1529	c4	s3
PDXNet/PDMR	139182_063_R_IL6_v1_2_RNASEQ	PDMR-139182~063-R~IL6-P0	PDMR-139182	bladder	1530	c4	s3
PDXNet/PDMR	146476_266_R_E19YJ0_v1_2_RNASEQ	PDMR-146476~266-R~E19YJ0-P1	PDMR-146476	bladder	1531	c8	s3
PDXNet/PDMR	146476_266_R_E20F07_v1_2_RNASEQ	PDMR-146476~266-R~E20F07-P1	PDMR-146476	bladder	1532	c8	s3
PDXNet/PDMR	146476_266_R_E20F08F67_v1_2_RNASEQ	PDMR-146476~266-R~E20F08F67-P2	PDMR-146476	bladder	1533	c8	s3
PDXNet/PDMR	159449_244_R_KNHY53B09_v2_0_1_4_0_RNASEQ	PDMR-159449~244-R~KNHY53B09-P2	PDMR-159449	bladder	741	c9	s2
PDXNet/PDMR	159449_244_R_KNHY53B13_v2_0_1_4_0_RNASEQ	PDMR-159449~244-R~KNHY53B13-P2	PDMR-159449	bladder	742	c9	s2
PDXNet/PDMR	159449_244_R_KNHY53B17_v2_0_1_4_0_RNASEQ	PDMR-159449~244-R~KNHY53B17-P2	PDMR-159449	bladder	743	c9	s2
PDXNet/PDMR	159449_244_R_KNHY54_v2_0_1_4_0_RNASEQ	PDMR-159449~244-R~KNHY54-P1	PDMR-159449	bladder	744	c9	s2
PDXNet/PDMR	159449_244_R_KNHY57_v2_0_1_4_0_RNASEQ	PDMR-159449~244-R~KNHY57-P1	PDMR-159449	bladder	745	c9	s2
PDXNet/PDMR	159449_244_R_KNH_v2_0_1_4_0_RNASEQ	PDMR-159449~244-R~KNH-P0	PDMR-159449	bladder	746	c3	s2
PDXNet/PDMR	222454_113_R_A00W56_v1_2_RNASEQ	PDMR-222454~113-R~A00W56-P1	PDMR-222454	bladder	747	c1	s2
PDXNet/PDMR	222454_113_R_A00_RG_W58M196_v1_2_RNASEQ	PDMR-222454~113-R~A00_RG-W58M196-P2	PDMR-222454	bladder	748	c1	s2
PDXNet/PDMR	222454_113_R_A00_RG_W58M199_v1_2_RNASEQ	PDMR-222454~113-R~A00_RG-W58M199-P2	PDMR-222454	bladder	749	c1	s2
PDXNet/PDMR	222454_113_R_A00_v1_2_RNASEQ	PDMR-222454~113-R~A00-P0	PDMR-222454	bladder	750	c9	s2
PDXNet/PDMR	227169_078_T_JN2KM6_v1_2_RNASEQ	PDMR-227169~078-T~JN2KM6-P1	PDMR-227169	bladder	1534	c4	s3
PDXNet/PDMR	227169_078_T_JN2_v1_2_RNASEQ	PDMR-227169~078-T~JN2-P0	PDMR-227169	bladder	1535	c4	s3
PDXNet/PDMR	227169_078_T_JN4K38KL3_v1_2_RNASEQ	PDMR-227169~078-T~JN4K38KL3-P2	PDMR-227169	bladder	1536	c4	s3
PDXNet/PDMR	227169_078_T_JN4K38_v1_2_RNASEQ	PDMR-227169~078-T~JN4K38-P1	PDMR-227169	bladder	1537	c4	s3
PDXNet/PDMR	227169_078_T_JN4K42_v1_2_RNASEQ	PDMR-227169~078-T~JN4K42-P1	PDMR-227169	bladder	1538	c4	s3
PDXNet/PDMR	227169_078_T_JN4_v1_2_RNASEQ	PDMR-227169~078-T~JN4-P0	PDMR-227169	bladder	1539	c4	s3
PDXNet/PDMR	243952_196_R_A20M882_v1_2_RNASEQ	PDMR-243952~196-R~A20M882-P1	PDMR-243952	bladder	751	c10	s2
PDXNet/PDMR	243952_196_R_A20M883_v1_2_RNASEQ	PDMR-243952~196-R~A20M883-P1	PDMR-243952	bladder	752	c10	s2
PDXNet/PDMR	243952_196_R_A20M884M242_v1_2_RNASEQ	PDMR-243952~196-R~A20M884M242-P2	PDMR-243952	bladder	753	c10	s2
PDXNet/PDMR	243952_196_R_A20M885_v1_2_RNASEQ	PDMR-243952~196-R~A20M885-P1	PDMR-243952	bladder	2001	c10	s4
PDXNet/PDMR	243952_196_R_A20M886M999_v1_2_RNASEQ	PDMR-243952~196-R~A20M886M999-P2	PDMR-243952	bladder	754	c10	s2
PDXNet/PDMR	243952_196_R_A20_v1_2_RNASEQ	PDMR-243952~196-R~A20-P0	PDMR-243952	bladder	755	c10	s2
PDXNet/PDMR	251477_161_R_NT5M287_v2_0_1_4_0_RNASEQ	PDMR-251477~161-R~NT5M287-P1	PDMR-251477	bladder	2002	c9	s4
PDXNet/PDMR	251477_161_R_NT7M443_RG_QT8_v2_0_1_4_0_RNASEQ	PDMR-251477~161-R~NT7M443_RG-QT8-P2	PDMR-251477	bladder	2003	c9	s4
PDXNet/PDMR	251477_161_R_NT7M443_RG_QT9UW0YN0_v2_0_1_4_0_RNASEQ	PDMR-251477~161-R~NT7M443_RG-QT9UW0YN0-P4	PDMR-251477	bladder	2004	c9	s4
PDXNet/PDMR	251477_161_R_NT7M443_RG_QT9UW2_v2_0_1_4_0_RNASEQ	PDMR-251477~161-R~NT7M443_RG-QT9UW2-P3	PDMR-251477	bladder	2005	c9	s4
PDXNet/PDMR	251477_161_R_NT7M443_RG_QU1_v2_0_1_4_0_RNASEQ	PDMR-251477~161-R~NT7M443_RG-QU1-P2	PDMR-251477	bladder	2006	c9	s4
PDXNet/PDMR	261386_189_R_N69M989_v1_2_RNASEQ	PDMR-261386~189-R~N69M989-P1	PDMR-261386	bladder	2007	c2	s4
PDXNet/PDMR	261386_189_R_N69M990_RG_Q13_v1_2_RNASEQ	PDMR-261386~189-R~N69M990_RG-Q13-P3	PDMR-261386	bladder	2008	c4	s4
PDXNet/PDMR	261386_189_R_N70P00M37Y55_v1_2_RNASEQ	PDMR-261386~189-R~N70P00M37Y55-P3	PDMR-261386	bladder	2009	c4	s4
PDXNet/PDMR	261386_189_R_N70_v1_2_RNASEQ	PDMR-261386~189-R~N70-P0	PDMR-261386	bladder	2010	c4	s4
PDXNet/PDMR	281475_159_R_QA3F15HN7_v2_0_1_4_0_RNASEQ	PDMR-281475~159-R~QA3F15HN7-P2	PDMR-281475	bladder	2011	c2	s4
PDXNet/PDMR	281475_159_R_QA3F15_v2_0_1_4_0_RNASEQ	PDMR-281475~159-R~QA3F15-P1	PDMR-281475	bladder	2012	c2	s4
PDXNet/PDMR	281475_159_R_QA3_v2_0_1_4_0_RNASEQ	PDMR-281475~159-R~QA3-P0	PDMR-281475	bladder	2013	c1	s4
PDXNet/PDMR	281475_159_R_QA4F21G30KG7_v2_0_1_4_0_RNASEQ	PDMR-281475~159-R~QA4F21G30KG7-P3	PDMR-281475	bladder	2014	c3	s4
PDXNet/PDMR	281475_159_R_QA4F22_v2_0_1_4_0_RNASEQ	PDMR-281475~159-R~QA4F22-P1	PDMR-281475	bladder	2015	c2	s4
PDXNet/PDMR	281475_159_R_QA4F23G21_v2_0_1_4_0_RNASEQ	PDMR-281475~159-R~QA4F23G21-P2	PDMR-281475	bladder	2016	c8	s4
PDXNet/PDMR	324938_238_R_AV2T68P82_RG_N29_v2_0_1_4_0_RNASEQ	PDMR-324938~238-R~AV2T68P82_RG-N29-P3	PDMR-324938	bladder	1540	c10	s3
PDXNet/PDMR	324938_238_R_AV2T68P83_v2_0_1_4_0_RNASEQ	PDMR-324938~238-R~AV2T68P83-P2	PDMR-324938	bladder	1541	c10	s3
PDXNet/PDMR	324938_238_R_AV2T72_v2_0_1_4_0_RNASEQ	PDMR-324938~238-R~AV2T72-P1	PDMR-324938	bladder	1542	c2	s3
PDXNet/PDMR	324938_238_R_AV5T71P86_v2_0_1_4_0_RNASEQ	PDMR-324938~238-R~AV5T71P86-P2	PDMR-324938	bladder	1543	c2	s3
PDXNet/PDMR	324938_238_R_AV5T71P88_v2_0_1_4_0_RNASEQ	PDMR-324938~238-R~AV5T71P88-P2	PDMR-324938	bladder	1544	c3	s3
PDXNet/PDMR	343268_274_T_Z41Q86QS8_v2_0_1_4_0_RNASEQ	PDMR-343268~274-T~Z41Q86QS8-P2	PDMR-343268	bladder	756	c3	s2
PDXNet/PDMR	343268_274_T_Z41Q90_v2_0_1_4_0_RNASEQ	PDMR-343268~274-T~Z41Q90-P1	PDMR-343268	bladder	757	c3	s2
PDXNet/PDMR	343268_274_T_Z41Q95_v2_0_1_4_0_RNASEQ	PDMR-343268~274-T~Z41Q95-P1	PDMR-343268	bladder	758	c3	s2
PDXNet/PDMR	343268_274_T_Z41_v2_0_1_4_0_RNASEQ	PDMR-343268~274-T~Z41-P0	PDMR-343268	bladder	759	c3	s2
PDXNet/PDMR	394772_225_R_AQ2V67_v2_0_1_4_0_RNASEQ	PDMR-394772~225-R~AQ2V67-P1	PDMR-394772	bladder	2017	c7	s4
PDXNet/PDMR	394772_225_R_AQ3_v2_0_1_4_0_RNASEQ	PDMR-394772~225-R~AQ3-P0	PDMR-394772	bladder	2018	c3	s4
PDXNet/PDMR	416634_122_T_A08A75_v1_2_RNASEQ	PDMR-416634~122-T~A08A75-P1	PDMR-416634	bladder	760	c1	s2
PDXNet/PDMR	416634_122_T_A08A76AU5IC9_RG_v1_2_RNASEQ	PDMR-416634~122-T~A08A76AU5IC9_RG-P3	PDMR-416634	bladder	761	c6	s2
PDXNet/PDMR	416634_122_T_A08A76_v2_0_1_4_0_RNASEQ	PDMR-416634~122-T~A08A76-P1	PDMR-416634	bladder	762	c2	s2
PDXNet/PDMR	416634_122_T_A08A77AQ6_v1_2_RNASEQ	PDMR-416634~122-T~A08A77AQ6-P2	PDMR-416634	bladder	763	c2	s2
PDXNet/PDMR	416634_122_T_A08_v1_2_RNASEQ	PDMR-416634~122-T~A08-P0	PDMR-416634	bladder	764	c2	s2
PDXNet/PDMR	456648_364_R_U79Q48M186_v1_2_RNASEQ	PDMR-456648~364-R~U79Q48M186-P2	PDMR-456648	bladder	1545	c4	s3
PDXNet/PDMR	456648_364_R_U79Q49_v1_2_RNASEQ	PDMR-456648~364-R~U79Q49-P1	PDMR-456648	bladder	1546	c4	s3
PDXNet/PDMR	456648_364_R_U79Q50_v1_2_RNASEQ	PDMR-456648~364-R~U79Q50-P1	PDMR-456648	bladder	1547	c4	s3
PDXNet/PDMR	456648_364_R_U81Q55_v1_2_RNASEQ	PDMR-456648~364-R~U81Q55-P1	PDMR-456648	bladder	1548	c4	s3
PDXNet/PDMR	456648_364_R_U82_v1_2_RNASEQ	PDMR-456648~364-R~U82-P0	PDMR-456648	bladder	1549	c4	s3
PDXNet/PDMR	456648_364_R_U84Q57_v1_2_RNASEQ	PDMR-456648~364-R~U84Q57-P1	PDMR-456648	bladder	1550	c4	s3
PDXNet/PDMR	459534_040_R_C4H_v1_2_RNASEQ	PDMR-459534~040-R~C4H-P0	PDMR-459534	bladder	765	c9	s2
PDXNet/PDMR	459534_040_R_C4KU56_v1_2_RNASEQ	PDMR-459534~040-R~C4KU56-P1	PDMR-459534	bladder	766	c9	s2
PDXNet/PDMR	459534_040_R_C4NUC4_v1_2_RNASEQ	PDMR-459534~040-R~C4NUC4-P1	PDMR-459534	bladder	767	c2	s2
PDXNet/PDMR	459534_040_R_C4N_v1_2_RNASEQ	PDMR-459534~040-R~C4N-P0	PDMR-459534	bladder	768	c9	s2
PDXNet/PDMR	512744_197_R_T58TV0UZ1_v1_2_RNASEQ	PDMR-512744~197-R~T58TV0UZ1-P2	PDMR-512744	bladder	2019	c9	s4
PDXNet/PDMR	512744_197_R_T59TM8_v1_2_RNASEQ	PDMR-512744~197-R~T59TM8-P1	PDMR-512744	bladder	2020	c9	s4
PDXNet/PDMR	512744_197_R_T59TM9UN5_v1_2_RNASEQ	PDMR-512744~197-R~T59TM9UN5-P2	PDMR-512744	bladder	2021	c9	s4
PDXNet/PDMR	512744_197_R_T59TN0UC1VC9_v1_2_RNASEQ	PDMR-512744~197-R~T59TN0UC1VC9-P3	PDMR-512744	bladder	2022	c9	s4
PDXNet/PDMR	512744_197_R_T59TN0UC2_v1_2_RNASEQ	PDMR-512744~197-R~T59TN0UC2-P2	PDMR-512744	bladder	2023	c9	s4
PDXNet/PDMR	512744_197_R_T59_v1_2_RNASEQ	PDMR-512744~197-R~T59-P0	PDMR-512744	bladder	2024	c9	s4
PDXNet/PDMR	558786_286_R_FI8D05D58_v1_2_RNASEQ	PDMR-558786~286-R~FI8D05D58-P2	PDMR-558786	bladder	2	c1	s1
PDXNet/PDMR	558786_286_R_FI8D07_v1_2_RNASEQ	PDMR-558786~286-R~FI8D07-P1	PDMR-558786	bladder	3	c2	s1
PDXNet/PDMR	558786_286_R_FI8_v2_0_1_4_0_RNASEQ	PDMR-558786~286-R~FI8-P0	PDMR-558786	bladder	4	c8	s1
PDXNet/PDMR	558786_286_R_FJ0D01_v1_2_RNASEQ	PDMR-558786~286-R~FJ0D01-P1	PDMR-558786	bladder	5	c2	s1
PDXNet/PDMR	558786_286_R_FJ2D10_v1_2_RNASEQ	PDMR-558786~286-R~FJ2D10-P1	PDMR-558786	bladder	6	c8	s1
PDXNet/PDMR	558786_286_R_FJ2D12D65_v1_2_RNASEQ	PDMR-558786~286-R~FJ2D12D65-P2	PDMR-558786	bladder	7	c4	s1
PDXNet/PDMR	593322_323_R_AT4NU7M391_v1_2_RNASEQ	PDMR-593322~323-R~AT4NU7M391-P2	PDMR-593322	bladder	769	c7	s2
PDXNet/PDMR	593322_323_R_AT4NU8M478_v1_2_RNASEQ	PDMR-593322~323-R~AT4NU8M478-P2	PDMR-593322	bladder	770	c7	s2
PDXNet/PDMR	593322_323_R_AT4NU8_RG_ED1_v1_2_RNASEQ	PDMR-593322~323-R~AT4NU8_RG-ED1-P2	PDMR-593322	bladder	771	c7	s2
PDXNet/PDMR	593322_323_R_AT4NU9M481_v1_2_RNASEQ	PDMR-593322~323-R~AT4NU9M481-P2	PDMR-593322	bladder	772	c7	s2
PDXNet/PDMR	593322_323_R_AT4_v1_2_RNASEQ	PDMR-593322~323-R~AT4-P0	PDMR-593322	bladder	773	c7	s2
PDXNet/PDMR	593322_323_R_AT5_v1_2_RNASEQ	PDMR-593322~323-R~AT5-P0	PDMR-593322	bladder	774	c1	s2
PDXNet/PDMR	665939_344_R_YH0XJ4_v1_2_RNASEQ	PDMR-665939~344-R~YH0XJ4-P1	PDMR-665939	bladder	1551	c4	s3
PDXNet/PDMR	665939_344_R_YH1W67_v1_2_RNASEQ	PDMR-665939~344-R~YH1W67-P1	PDMR-665939	bladder	1552	c4	s3
PDXNet/PDMR	665939_344_R_YH1_v1_2_RNASEQ	PDMR-665939~344-R~YH1-P0	PDMR-665939	bladder	1553	c4	s3
PDXNet/PDMR	665939_344_R_YH2X72_v1_2_RNASEQ	PDMR-665939~344-R~YH2X72-P1	PDMR-665939	bladder	1554	c4	s3
PDXNet/PDMR	665939_344_R_YH2X73_v1_2_RNASEQ	PDMR-665939~344-R~YH2X73-P1	PDMR-665939	bladder	1555	c4	s3
PDXNet/PDMR	665939_344_R_YH3XJ7_v1_2_RNASEQ	PDMR-665939~344-R~YH3XJ7-P1	PDMR-665939	bladder	8	c9	s1
PDXNet/PDMR	681556_308_R_K4N_v2_0_1_4_0_RNASEQ	PDMR-681556~308-R~K4N-P0	PDMR-681556	bladder	2025	c5	s4
PDXNet/PDMR	681556_308_R_K4QY79_v2_0_1_4_0_RNASEQ	PDMR-681556~308-R~K4QY79-P1	PDMR-681556	bladder	2026	c9	s4
PDXNet/PDMR	681556_308_R_K4Q_v2_0_1_4_0_RNASEQ	PDMR-681556~308-R~K4Q-P0	PDMR-681556	bladder	2027	c9	s4
PDXNet/PDMR	746718_042_R_X21XL0_v1_2_RNASEQ	PDMR-746718~042-R~X21XL0-P1	PDMR-746718	bladder	2028	c9	s4
PDXNet/PDMR	746718_042_R_X22_v1_2_RNASEQ	PDMR-746718~042-R~X22-P0	PDMR-746718	bladder	2029	c9	s4
PDXNet/PDMR	746718_042_R_X23XL1_v1_2_RNASEQ	PDMR-746718~042-R~X23XL1-P1	PDMR-746718	bladder	2030	c9	s4
PDXNet/PDMR	746718_042_R_X24WG7_v1_2_RNASEQ	PDMR-746718~042-R~X24WG7-P1	PDMR-746718	bladder	2031	c9	s4
PDXNet/PDMR	772611_094_R_XCCM998G73_v2_0_2_4_0_RNASEQ	PDMR-772611~094-R~XCCM998G73-P2	PDMR-772611	bladder	2032	c9	s4
PDXNet/PDMR	772611_094_R_XCCM999_v2_0_2_4_0_RNASEQ	PDMR-772611~094-R~XCCM999-P1	PDMR-772611	bladder	775	c9	s2
PDXNet/PDMR	772611_094_R_XCHF32_v2_0_2_4_0_RNASEQ	PDMR-772611~094-R~XCHF32-P1	PDMR-772611	bladder	2033	c9	s4
PDXNet/PDMR	772611_094_R_XCHF39H44_v2_0_2_4_0_RNASEQ	PDMR-772611~094-R~XCHF39H44-P2	PDMR-772611	bladder	2034	c9	s4
PDXNet/PDMR	772611_094_R_XCH_v2_0_2_4_0_RNASEQ	PDMR-772611~094-R~XCH-P0	PDMR-772611	bladder	2035	c9	s4
PDXNet/PDMR	825997_103_R_E3HKN9NF7_v2_0_1_4_0_RNASEQ	PDMR-825997~103-R~E3HKN9NF7-P2	PDMR-825997	bladder	2036	c5	s4
PDXNet/PDMR	825997_103_R_E3HKP2LN6NT7_AL_QJ3_v2_0_1_4_0_RNASEQ	PDMR-825997~103-R~E3HKP2LN6NT7_AL-QJ3-P4	PDMR-825997	bladder	2037	c5	s4
PDXNet/PDMR	825997_103_R_E3HKP2LN6NT7_AL_QJ5UK4WF9_v2_0_1_4_0_RNASEQ	PDMR-825997~103-R~E3HKP2LN6NT7_AL-QJ5UK4WF9-P6	PDMR-825997	bladder	2038	c5	s4
PDXNet/PDMR	825997_103_R_E3HKP2LN6NT7_AL_QJ5UK6_v2_0_1_4_0_RNASEQ	PDMR-825997~103-R~E3HKP2LN6NT7_AL-QJ5UK6-P5	PDMR-825997	bladder	2039	c5	s4
PDXNet/PDMR	825997_103_R_E3HKP2LN6NU0_v2_0_1_4_0_RNASEQ	PDMR-825997~103-R~E3HKP2LN6NU0-P3	PDMR-825997	bladder	2040	c5	s4
PDXNet/PDMR	825997_103_R_E3H_v2_0_1_4_0_RNASEQ	PDMR-825997~103-R~E3H-P0	PDMR-825997	bladder	2041	c9	s4
PDXNet/PDMR	855422_203_R_A65M128_v1_2_RNASEQ	PDMR-855422~203-R~A65M128-P1	PDMR-855422	bladder	776	c2	s2
PDXNet/PDMR	855422_203_R_A65M129M318_v1_2_RNASEQ	PDMR-855422~203-R~A65M129M318-P2	PDMR-855422	bladder	777	c1	s2
PDXNet/PDMR	855422_203_R_A65M129M320_v1_2_RNASEQ	PDMR-855422~203-R~A65M129M320-P2	PDMR-855422	bladder	778	c3	s2
PDXNet/PDMR	855422_203_R_A65_v1_2_RNASEQ	PDMR-855422~203-R~A65-P0	PDMR-855422	bladder	779	c2	s2
PDXNet/PDMR	855422_203_R_A67K89_v1_2_RNASEQ	PDMR-855422~203-R~A67K89-P1	PDMR-855422	bladder	780	c2	s2
PDXNet/PDMR	855422_203_R_A67_v1_2_RNASEQ	PDMR-855422~203-R~A67-P0	PDMR-855422	bladder	781	c2	s2
PDXNet/PDMR	883617_216_R_KGJW88Z65_v2_0_1_4_0_RNASEQ	PDMR-883617~216-R~KGJW88Z65-P2	PDMR-883617	bladder	782	c9	s2
PDXNet/PDMR	883617_216_R_KGJW88_v2_0_1_4_0_RNASEQ	PDMR-883617~216-R~KGJW88-P1	PDMR-883617	bladder	783	c9	s2
PDXNet/PDMR	883617_216_R_KGJW92_RG_A59_v2_0_1_4_0_RNASEQ	PDMR-883617~216-R~KGJW92_RG-A59-P2	PDMR-883617	bladder	784	c9	s2
PDXNet/PDMR	883617_216_R_KGJW92_RG_A62C66_v2_0_1_4_0_RNASEQ	PDMR-883617~216-R~KGJW92_RG-A62C66-P3	PDMR-883617	bladder	785	c9	s2
PDXNet/PDMR	883617_216_R_KGJ_v2_0_1_4_0_RNASEQ	PDMR-883617~216-R~KGJ-P0	PDMR-883617	bladder	786	c9	s2
PDXNet/PDMR	889142_216_R_T53TC4_v1_2_RNASEQ	PDMR-889142~216-R~T53TC4-P1	PDMR-889142	bladder	787	c3	s2
PDXNet/PDMR	889142_216_R_T63TC7TS1U23UL4_v1_2_RNASEQ	PDMR-889142~216-R~T63TC7TS1U23UL4-P4	PDMR-889142	bladder	2042	c9	s4
PDXNet/PDMR	889142_216_R_T63_v1_2_RNASEQ	PDMR-889142~216-R~T63-P0	PDMR-889142	bladder	2043	c3	s4
PDXNet/PDMR	889142_216_R_T64TF0TL0U26_v1_2_RNASEQ	PDMR-889142~216-R~T64TF0TL0U26-P3	PDMR-889142	bladder	2044	c9	s4
PDXNet/PDMR	889142_216_R_T64TF1_v1_2_RNASEQ	PDMR-889142~216-R~T64TF1-P1	PDMR-889142	bladder	788	c3	s2
PDXNet/PDMR	BL0293_F563_M671M14_v1_2_RNASEQ	PDMR-BL0293~F563~M671M14-P4	PDMR-BL0293	bladder	1556	c8	s3
PDXNet/PDMR	BL0293_F563_M671_v1_2_RNASEQ	PDMR-BL0293~F563~M671-P3	PDMR-BL0293	bladder	1557	c4	s3
PDXNet/PDMR	BL0293_F563_M672M291M321_v1_2_RNASEQ	PDMR-BL0293~F563~M672M291M321-P5	PDMR-BL0293	bladder	1558	c8	s3
PDXNet/PDMR	BL0293_F563_M672M291M323_v1_2_RNASEQ	PDMR-BL0293~F563~M672M291M323-P5	PDMR-BL0293	bladder	1559	c8	s3
PDXNet/PDMR	BL0382_F1232_M662M18_v1_2_RNASEQ	PDMR-BL0382~F1232~M662M18-P3	PDMR-BL0382	bladder	2045	c9	s4
PDXNet/PDMR	BL0382_F1232_M662_v1_2_RNASEQ	PDMR-BL0382~F1232~M662-P2	PDMR-BL0382	bladder	2046	c9	s4
PDXNet/PDMR	BL0382_F1232_M664M220_v1_2_RNASEQ	PDMR-BL0382~F1232~M664M220-P3	PDMR-BL0382	bladder	2047	c9	s4
PDXNet/PDMR	BL0479_F1894_M22M200_v1_2_RNASEQ	PDMR-BL0479~F1894~M22M200-P3	PDMR-BL0479	bladder	1560	c10	s3
PDXNet/PDMR	BL0479_F1894_M23M205M318_v1_2_RNASEQ	PDMR-BL0479~F1894~M23M205M318-P4	PDMR-BL0479	bladder	1561	c10	s3
PDXNet/PDMR	BL0479_F1894_M23M207M324M413_v1_2_RNASEQ	PDMR-BL0479~F1894~M23M207M324M413-P5	PDMR-BL0479	bladder	1562	c10	s3
PDXNet/PDMR	BL0479_F1894_M23_v1_2_RNASEQ	PDMR-BL0479~F1894~M23-P2	PDMR-BL0479	bladder	1563	c10	s3
PDXNet/PDMR	BL0479_F1894_M24M216_v1_2_RNASEQ	PDMR-BL0479~F1894~M24M216-P3	PDMR-BL0479	bladder	1564	c3	s3
PDXNet/PDMR	WU-0034-T1-X1P2.RNASEQ	WU-0034-T1-X1P2	WU-0034	bladder	789	c7	s2
PDXNet/PDMR	WU-0049-T1-X1P2.RNASEQ	WU-0049-T1-X1P2	WU-0049	bladder	790	c3	s2
PDXNet/PDMR	WU-0029-T1-X1P2.RNASEQ	WU-0029-T1-X1P2	WU-0029	bladder	791	c10	s2
PDXNet/PDMR	WU-0030-T1-X1P2.RNASEQ	WU-0030-T1-X1P2	WU-0030	bladder	792	c10	s2
PDXNet/PDMR	WU-0029-T1-X1P0.RNASEQ	WU-0029-T1-X1P0	WU-0029	bladder	1565	c7	s3
PDXNet/PDMR	WU-0029-T1-X1P1.RNASEQ	WU-0029-T1-X1P1	WU-0029	bladder	1566	c10	s3
PDXNet/PDMR	WU-0029-T1-X1P3.RNASEQ	WU-0029-T1-X1P3	WU-0029	bladder	793	c10	s2
PDXNet/PDMR	WU-0075-T1-X1P2.RNASEQ	WU-0075-T1-X1P2	WU-0075	bladder	794	c9	s2
PDXNet/PDMR	10962X12_HCI009_PDXtumor_P3	HCI-009-PDX-P3	HCI-HCI009	breast	822	c6	s2
PDXNet/PDMR	10962X13_HCI009_PDXtumor_P6	HCI-009-PDX-P6	HCI-HCI009	breast	823	c6	s2
PDXNet/PDMR	10962X14_HCI010_PDXtumor_P3	HCI-010-PDX-P3	HCI-HCI010	breast	49	c5	s1
PDXNet/PDMR	10962X15_HCI011_PDXtumor_P3	HCI-011-PDX-P3	HCI-HCI011	breast	824	c1	s2
PDXNet/PDMR	10962X16_HCI012_PDXtumor_P4	HCI-012-PDX-P4	HCI-HCI012	breast	825	c2	s2
PDXNet/PDMR	10962X17_HCI013_PDXtumor_P3	HCI-013-PDX-P3	HCI-HCI013	breast	826	c2	s2
PDXNet/PDMR	10962X18_HCI015_PDXtumor_P3	HCI-015-PDX-P3	HCI-HCI015	breast	50	c5	s1
PDXNet/PDMR	10962X21_HCI018_PDXtumor_P2	HCI-018-PDX-P2	HCI-HCI018	breast	827	c6	s2
PDXNet/PDMR	10962X22_HCI019_PDXtumor_P2	HCI-019-PDX-P2	HCI-HCI019	breast	51	c7	s1
PDXNet/PDMR	10962X3_HCI002_PDXtumor_P7	HCI-002-PDX-P7	HCI-HCI002	breast	1594	c8	s3
PDXNet/PDMR	10962X4_HCI002_PDXtumor_P3	HCI-002-PDX-P3	HCI-HCI002	breast	1595	c5	s3
PDXNet/PDMR	10962X5_HCI003_PDXtumor_P3	HCI-003-PDX-P3	HCI-HCI003	breast	828	c1	s2
PDXNet/PDMR	10962X6_HCI003_PDXtumor_P6	HCI-003-PDX-P6	HCI-HCI003	breast	829	c1	s2
PDXNet/PDMR	10962X7_HCI004_PDXtumor_P3	HCI-004-PDX-P3	HCI-HCI004	breast	52	c5	s1
PDXNet/PDMR	994819_140_R_OT_FWCP10_v2_0_1_4_0_RNASEQ	PDMR-994819~140-R~OT-FWCP10-P1	PDMR-994819	breast	2072	c9	s4
PDXNet/PDMR	994819_140_R_OT_FWFP18_RG_N13_v2_0_1_4_0_RNASEQ	PDMR-994819~140-R~OT-FWFP18_RG-N13-P2	PDMR-994819	breast	2073	c9	s4
PDXNet/PDMR	994819_140_R_OT_FWFP18_RG_N15_v2_0_1_4_0_RNASEQ	PDMR-994819~140-R~OT-FWFP18_RG-N15-P2	PDMR-994819	breast	2074	c9	s4
PDXNet/PDMR	994819_140_R_OT_FWFP19_v2_0_1_4_0_RNASEQ	PDMR-994819~140-R~OT-FWFP19-P1	PDMR-994819	breast	2075	c7	s4
PDXNet/PDMR	994819_140_R_OT_FWF_v2_0_1_4_0_RNASEQ	PDMR-994819~140-R~OT-FWF-P0	PDMR-994819	breast	2076	c7	s4
PDXNet/PDMR	WU-L011-T1-X1P2.RNASEQ	WU-L011-T1-X1P2	WU-L011	breast	53	c9	s1
PDXNet/PDMR	WU-L002-T1-X1P2.RNASEQ	WU-L002-T1-X1P2	WU-L002	breast	830	c3	s2
PDXNet/PDMR	WU-L003-T1-X1P0.RNASEQ	WU-L003-T1-X1P0	WU-L003	breast	2077	c3	s4
PDXNet/PDMR	WU-L004-T1-X1P4.RNASEQ	WU-L004-T1-X1P4	WU-L004	breast	54	c9	s1
PDXNet/PDMR	WU-L001-T2-X1P0.RNASEQ	WU-L001-T2-X1P0	WU-L001	breast	55	c8	s1
PDXNet/PDMR	WU-L001-T1-X1P8.RNASEQ	WU-L001-T1-X1P8	WU-L001	breast	56	c5	s1
PDXNet/PDMR	WU-L005-T1-X1P0.RNASEQ	WU-L005-T1-X1P0	WU-L005	breast	57	c5	s1
PDXNet/PDMR	WU-L007-T1-X1P0.RNASEQ	WU-L007-T1-X1P0	WU-L007	breast	58	c8	s1
PDXNet/PDMR	WU-L008-T1-X1P0.RNASEQ	WU-L008-T1-X1P0	WU-L008	breast	59	c5	s1
PDXNet/PDMR	WU-L006-T1-X1P0.RNASEQ	WU-L006-T1-X1P0	WU-L006	breast	1596	c8	s3
PDXNet/PDMR	WU-L009-T1-X1P10.RNASEQ	WU-L009-T1-X1P10	WU-L009	breast	831	c1	s2
PDXNet/PDMR	WU-L014-T1-X1P0.RNASEQ	WU-L014-T1-X1P0	WU-L014	breast	60	c5	s1
PDXNet/PDMR	WU-L022-T1-X1P0.RNASEQ	WU-L022-T1-X1P0	WU-L022	breast	832	c4	s2
PDXNet/PDMR	WU-L010-T1-X1P0.RNASEQ	WU-L010-T1-X1P0	WU-L010	breast	2078	c5	s4
PDXNet/PDMR	WU-L026-T1-X1P6.RNASEQ	WU-L026-T1-X1P6	WU-L026	breast	833	c1	s2
PDXNet/PDMR	WU-L026-T1-X3P6.RNASEQ	WU-L026-T1-X3P6	WU-L026	breast	834	c1	s2
PDXNet/PDMR	WU-L020-T1-X1P1.RNASEQ	WU-L020-T1-X1P1	WU-L020	breast	835	c6	s2
PDXNet/PDMR	WU-L023-T1-X1P0.RNASEQ	WU-L023-T1-X1P0	WU-L023	breast	836	c4	s2
PDXNet/PDMR	WU-L016-T1-X1P0.RNASEQ	WU-L016-T1-X1P0	WU-L016	breast	61	c5	s1
PDXNet/PDMR	WU-L012-T1-X1P0.RNASEQ	WU-L012-T1-X1P0	WU-L012	breast	62	c4	s1
PDXNet/PDMR	WU-L018-T1-X1P1.RNASEQ	WU-L018-T1-X1P1	WU-L018	breast	63	c9	s1
PDXNet/PDMR	WU-L019-T1-X1P0.RNASEQ	WU-L019-T1-X1P0	WU-L019	breast	2079	c5	s4
PDXNet/PDMR	WU-L028-T1-X1P3.RNASEQ	WU-L028-T1-X1P3	WU-L028	breast	64	c2	s1
PDXNet/PDMR	WU-L025-T1-X1P0.RNASEQ	WU-L025-T1-X1P0	WU-L025	breast	65	c4	s1
PDXNet/PDMR	WU-0040-T1-X1P2.RNASEQ	WU-0040-T1-X1P2	WU-0040	breast	837	c1	s2
PDXNet/PDMR	WU-L015-T1-X1P0.RNASEQ	WU-L015-T1-X1P0	WU-L015	breast	838	c4	s2
PDXNet/PDMR	WU-L017-T1-X1P0.RNASEQ	WU-L017-T1-X1P0	WU-L017	breast	66	c5	s1
PDXNet/PDMR	WU-L013-T1-X1P0.RNASEQ	WU-L013-T1-X1P0	WU-L013	breast	2080	c3	s4
PDXNet/PDMR	WU-L030-T1-X1P0.RNASEQ	WU-L030-T1-X1P0	WU-L030	breast	2081	c2	s4
PDXNet/PDMR	WU-L029-T1-X1P0.RNASEQ	WU-L029-T1-X1P0	WU-L029	breast	839	c2	s2
PDXNet/PDMR	WU-L033-T1-X1P0.RNASEQ	WU-L033-T1-X1P0	WU-L033	breast	2082	c3	s4
PDXNet/PDMR	WU-L033-T2-X1P0.RNASEQ	WU-L033-T2-X1P0	WU-L033	breast	2083	c5	s4
PDXNet/PDMR	WU-L034-T1-X1P0.RNASEQ	WU-L034-T1-X1P0	WU-L034	breast	840	c4	s2
PDXNet/PDMR	WU-L031-T1-X1P0.RNASEQ	WU-L031-T1-X1P0	WU-L031	breast	67	c9	s1
PDXNet/PDMR	WU-L032-T1-X1P0.RNASEQ	WU-L032-T1-X1P0	WU-L032	breast	2084	c2	s4
PDXNet/PDMR	LZ32067_NoIndex_L00X	BCM-3143-PDX	BCM-24458	breast	68	c9	s1
PDXNet/PDMR	LZ32072_NoIndex_L00X	BCM-3887-PDX	BCM-24469	breast	69	c4	s1
PDXNet/PDMR	LZ32073_NoIndex_L00X	BCM-3936-PDX	BCM-24471	breast	70	c5	s1
PDXNet/PDMR	LZ32076_NoIndex_L00X	BCM-3904-PDX	BCM-24470	breast	71	c5	s1
PDXNet/PDMR	LZ32078_NoIndex_L00X	BCM-3963-PDX	BCM-666	breast	72	c6	s1
PDXNet/PDMR	LZ32081_NoIndex_L00X	BCM-4013-PDX	BCM-24473	breast	73	c9	s1
PDXNet/PDMR	LZ32084_NoIndex_L00X	BCM-4664-PDX	BCM-24480	breast	74	c5	s1
PDXNet/PDMR	LZ32093_NoIndex_L00X	BCM-3561-PDX	BCM-24464	breast	75	c6	s1
PDXNet/PDMR	LZ32094_NoIndex_L00X	BCM-4189-PDX	BCM-30224	breast	76	c4	s1
PDXNet/PDMR	LZ32174_NoIndex_L00X	BCM-2665-PDX	BCM-24457	breast	77	c5	s1
PDXNet/PDMR	LZ32175_NoIndex_L00X	BCM-3107-PDX	BCM-24459	breast	78	c5	s1
PDXNet/PDMR	LZ32176_NoIndex_L00X	BCM-4175-PDX	BCM-24468	breast	79	c6	s1
PDXNet/PDMR	LZ32177_NoIndex_L00X	BCM-4195-PDX	BCM-24476	breast	80	c4	s1
PDXNet/PDMR	LZ32178_NoIndex_L00X	BCM-5097-PDX	BCM-24484	breast	81	c4	s1
PDXNet/PDMR	LZ32179_NoIndex_L00X	BCM-5156-PDX	BCM-24485	breast	82	c5	s1
PDXNet/PDMR	LZ32180_NoIndex_L00X	BCM-5471-PDX	BCM-24487	breast	83	c5	s1
PDXNet/PDMR	LZ32181_NoIndex_L00X	BCM-5998-PDX	BCM-28869	breast	84	c5	s1
PDXNet/PDMR	LZ32182_NoIndex_L00X	BCM-3613-PDX	BCM-24965	breast	85	c6	s1
PDXNet/PDMR	LZ32290_NoIndex_L00X	BCM-2147-PDX	BCM-24455	breast	86	c5	s1
PDXNet/PDMR	LZ32419_NoIndex_L00X	BCM-3204-PDX	BCM-24460	breast	87	c5	s1
PDXNet/PDMR	LZ32420_NoIndex_L00X	BCM-4272-PDX	BCM-24477	breast	88	c5	s1
PDXNet/PDMR	LZ32422_NoIndex_L00X	BCM-4888-PDX	BCM-24482	breast	89	c1	s1
PDXNet/PDMR	LZ32468_NoIndex_L00X	BCM-4913-PDX	BCM-24483	breast	90	c5	s1
PDXNet/PDMR	LZ39533_NoIndex_L00X	BCM-7441-PDX	BCM-24488	breast	91	c5	s1
PDXNet/PDMR	LZML_37139_NoIndex_L00X	BCM-3469-PDX	BCM-24453	breast	92	c9	s1
PDXNet/PDMR	LZML_37246_NoIndex_L00X	BCM-0002-PDX	BCM-24452	breast	93	c9	s1
PDXNet/PDMR	LZML_37250_NoIndex_L00X	BCM-8563-PDX	BCM-2279	breast	94	c5	s1
PDXNet/PDMR	LZML_37388_NoIndex_L00X	BCM-6257-PDX	BCM-2804	breast	95	c5	s1
PDXNet/PDMR	ML6057_TGACCACT_L00X	BCM-7482-PDX	BCM-946	breast	96	c8	s1
PDXNet/PDMR	ML6059_ACAGTGGT_L00X	BCM-7649-PDX	BCM-1366	breast	97	c5	s1
PDXNet/PDMR	ML6060_GCCAATGT_L00X	BCM-7821-PDX	BCM-24560	breast	98	c8	s1
PDXNet/PDMR	ML6062_TAGCTTGT_L00X	BCM-0113-PDX	BCM-4661	breast	99	c5	s1
PDXNet/PDMR	ML6064_ACTTGATG_L00X	BCM-0132-PDX	BCM-28918	breast	100	c5	s1
PDXNet/PDMR	ML6066_TAGCTTGT_L00X	BCM-15006-PDX	BCM-13611	breast	101	c5	s1
PDXNet/PDMR	WU-L027-T1-X1P0.RNASEQ	WU-L027-T1-X1P0	WU-L027	breast	841	c9	s2
PDXNet/PDMR	WU-0079-T1-X1P2.RNASEQ	WU-0079-T1-X1P2	WU-0079	breast	102	c9	s1
PDXNet/PDMR	WU-0081-T1-X1P2.RNASEQ	WU-0081-T1-X1P2	WU-0081	breast	842	c1	s2
PDXNet/PDMR	WU-0082-T1-X1P2.RNASEQ	WU-0082-T1-X1P2	WU-0082	breast	103	c5	s1
PDXNet/PDMR	WU-0115-T1-X1P2.RNASEQ	WU-0115-T1-X1P2	WU-0115	breast	104	c5	s1
PDXNet/PDMR	WU-0116-T1-X1P2.RNASEQ	WU-0116-T1-X1P2	WU-0116	breast	105	c5	s1
PDXNet/PDMR	WU-0033-T1-X1P1.RNASEQ	WU-0033-T1-X1P1	WU-0033	breast	843	c6	s2
PDXNet/PDMR	235635_245_T_D33M941Y63_v1_2_RNASEQ	PDMR-235635~245-T~D33M941Y63-P2	PDMR-235635	cervix	106	c4	s1
PDXNet/PDMR	235635_245_T_D33M941_v1_2_RNASEQ	PDMR-235635~245-T~D33M941-P1	PDMR-235635	cervix	107	c4	s1
PDXNet/PDMR	235635_245_T_D34M914X40_v1_2_RNASEQ	PDMR-235635~245-T~D34M914X40-P2	PDMR-235635	cervix	108	c4	s1
PDXNet/PDMR	378893_306_R_PTVGH8_v2_0_1_4_0_RNASEQ	PDMR-378893~306-R~PTVGH8-P1	PDMR-378893	cervix	844	c7	s2
PDXNet/PDMR	791794_340_R_K7TB57_v2_0_1_4_0_RNASEQ	PDMR-791794~340-R~K7TB57-P1	PDMR-791794	cervix	2085	c9	s4
PDXNet/PDMR	791794_340_R_K7TB58_v2_0_1_4_0_RNASEQ	PDMR-791794~340-R~K7TB58-P1	PDMR-791794	cervix	2086	c8	s4
PDXNet/PDMR	791794_340_R_K7TB59_v2_0_1_4_0_RNASEQ	PDMR-791794~340-R~K7TB59-P1	PDMR-791794	cervix	845	c3	s2
PDXNet/PDMR	791794_340_R_K7T_v2_0_1_4_0_RNASEQ	PDMR-791794~340-R~K7T-P0	PDMR-791794	cervix	2087	c10	s4
PDXNet/PDMR	791794_340_R_K7UA26_v2_0_1_4_0_RNASEQ	PDMR-791794~340-R~K7UA26-P1	PDMR-791794	cervix	109	c1	s1
PDXNet/PDMR	791794_340_R_K7UA30_v2_0_1_4_0_RNASEQ	PDMR-791794~340-R~K7UA30-P1	PDMR-791794	cervix	110	c3	s1
PDXNet/PDMR	128783_104_T_VJ6DZ2WS2YL1_v1_2_RNASEQ	PDMR-128783~104-T~VJ6DZ2WS2YL1-P3	PDMR-128783	colon	1059	c8	s2
PDXNet/PDMR	135848_042_T_JI5M632_v1_2_RNASEQ	PDMR-135848~042-T~JI5M632-P1	PDMR-135848	colon	1647	c7	s3
PDXNet/PDMR	135848_042_T_JI5M633KB9_v1_2_RNASEQ	PDMR-135848~042-T~JI5M633KB9-P2	PDMR-135848	colon	1648	c4	s3
PDXNet/PDMR	135848_042_T_JI5_v1_2_RNASEQ	PDMR-135848~042-T~JI5-P0	PDMR-135848	colon	1649	c7	s3
PDXNet/PDMR	135848_042_T_JI6K88_v1_2_RNASEQ	PDMR-135848~042-T~JI6K88-P1	PDMR-135848	colon	1650	c2	s3
PDXNet/PDMR	135848_042_T_JI6_RG_KD3_v1_2_RNASEQ	PDMR-135848~042-T~JI6_RG-KD3-P1	PDMR-135848	colon	1651	c8	s3
PDXNet/PDMR	135848_042_T_JI6_v1_2_RNASEQ	PDMR-135848~042-T~JI6-P0	PDMR-135848	colon	1652	c2	s3
PDXNet/PDMR	144555_231_T_C77Y35C91_v1_2_RNASEQ	PDMR-144555~231-T~C77Y35C91-P2	PDMR-144555	colon	1060	c8	s2
PDXNet/PDMR	144555_231_T_C77Y35_v1_2_RNASEQ	PDMR-144555~231-T~C77Y35-P1	PDMR-144555	colon	1061	c2	s2
PDXNet/PDMR	144555_231_T_C77Y36C79_v1_2_RNASEQ	PDMR-144555~231-T~C77Y36C79-P2	PDMR-144555	colon	1062	c2	s2
PDXNet/PDMR	144555_231_T_C77Y36C81_v1_2_RNASEQ	PDMR-144555~231-T~C77Y36C81-P2	PDMR-144555	colon	1063	c2	s2
PDXNet/PDMR	145919_334_R_Q1QJ26_v2_0_1_4_0_RNASEQ	PDMR-145919~334-R~Q1QJ26-P1	PDMR-145919	colon	1653	c5	s3
PDXNet/PDMR	145919_334_R_Q1QJ27_v2_0_1_4_0_RNASEQ	PDMR-145919~334-R~Q1QJ27-P1	PDMR-145919	colon	1654	c4	s3
PDXNet/PDMR	145919_334_R_Q1Q_v2_0_1_4_0_RNASEQ	PDMR-145919~334-R~Q1Q-P0	PDMR-145919	colon	1655	c3	s3
PDXNet/PDMR	145919_334_R_Q1TP65A54_v2_0_1_4_0_RNASEQ	PDMR-145919~334-R~Q1TP65A54-P2	PDMR-145919	colon	1656	c4	s3
PDXNet/PDMR	145919_334_R_Q1TP65_v2_0_1_4_0_RNASEQ	PDMR-145919~334-R~Q1TP65-P1	PDMR-145919	colon	1657	c4	s3
PDXNet/PDMR	145919_334_R_Q1T_v2_0_1_4_0_RNASEQ	PDMR-145919~334-R~Q1T-P0	PDMR-145919	colon	1658	c4	s3
PDXNet/PDMR	158597_082_R_ME7NU6_RG_Q29_v1_2_RNASEQ	PDMR-158597~082-R~ME7NU6_RG-Q29-P2	PDMR-158597	colon	459	c8	s1
PDXNet/PDMR	158597_082_R_ME7_v1_2_RNASEQ	PDMR-158597~082-R~ME7-P0	PDMR-158597	colon	460	c2	s1
PDXNet/PDMR	158597_082_R_MF1NV9P95_v1_2_RNASEQ	PDMR-158597~082-R~MF1NV9P95-P2	PDMR-158597	colon	461	c2	s1
PDXNet/PDMR	158597_082_R_MF1NW1_v1_2_RNASEQ	PDMR-158597~082-R~MF1NW1-P1	PDMR-158597	colon	462	c2	s1
PDXNet/PDMR	172845_121_B_M770J02J24JA5_v1_2_RNASEQ	PDMR-172845~121-B~M770J02J24JA5-P3	PDMR-172845	colon	2100	c2	s4
PDXNet/PDMR	172845_121_B_M770J02J32_v1_2_RNASEQ	PDMR-172845~121-B~M770J02J32-P2	PDMR-172845	colon	2101	c2	s4
PDXNet/PDMR	172845_121_B_M770J02_v1_2_RNASEQ	PDMR-172845~121-B~M770J02-P1	PDMR-172845	colon	2102	c2	s4
PDXNet/PDMR	172845_121_B_M770J03J74_v1_2_RNASEQ	PDMR-172845~121-B~M770J03J74-P2	PDMR-172845	colon	2103	c2	s4
PDXNet/PDMR	172845_121_B_M770J05J48_v1_2_RNASEQ	PDMR-172845~121-B~M770J05J48-P2	PDMR-172845	colon	2104	c2	s4
PDXNet/PDMR	172845_121_T_M776M1151_v1_2_RNASEQ	PDMR-172845~121-T~M776M1151-P1	PDMR-172845	colon	2105	c9	s4
PDXNet/PDMR	172845_121_T_M776M1152J66_v1_2_RNASEQ	PDMR-172845~121-T~M776M1152J66-P2	PDMR-172845	colon	2106	c2	s4
PDXNet/PDMR	172845_121_T_M776M1153J58_v1_2_RNASEQ	PDMR-172845~121-T~M776M1153J58-P2	PDMR-172845	colon	2107	c2	s4
PDXNet/PDMR	172845_121_T_M776M1154J15_v1_2_RNASEQ	PDMR-172845~121-T~M776M1154J15-P2	PDMR-172845	colon	2108	c9	s4
PDXNet/PDMR	172845_121_T_M776M1155J93_v1_2_RNASEQ	PDMR-172845~121-T~M776M1155J93-P2	PDMR-172845	colon	2109	c9	s4
PDXNet/PDMR	172845_121_T_M776_v1_2_RNASEQ	PDMR-172845~121-T~M776-P0	PDMR-172845	colon	2110	c2	s4
PDXNet/PDMR	172845_142_T_M80J07JA4_v1_2_RNASEQ	PDMR-172845~142-T~M80J07JA4-P2	PDMR-172845	colon	2111	c8	s4
PDXNet/PDMR	172845_142_T_M80J08J61_v1_2_RNASEQ	PDMR-172845~142-T~M80J08J61-P2	PDMR-172845	colon	2112	c2	s4
PDXNet/PDMR	172845_142_T_M80J08_v1_2_RNASEQ	PDMR-172845~142-T~M80J08-P1	PDMR-172845	colon	2113	c2	s4
PDXNet/PDMR	172845_142_T_M80J09J83_v1_2_RNASEQ	PDMR-172845~142-T~M80J09J83-P2	PDMR-172845	colon	2114	c9	s4
PDXNet/PDMR	172845_142_T_M80J09J86_v1_2_RNASEQ	PDMR-172845~142-T~M80J09J86-P2	PDMR-172845	colon	2115	c9	s4
PDXNet/PDMR	172845_142_T_M80_v1_2_RNASEQ	PDMR-172845~142-T~M80-P0	PDMR-172845	colon	2116	c8	s4
PDXNet/PDMR	172845_288_R_J35_v1_2_RNASEQ	PDMR-172845~288-R~J35-P0	PDMR-172845	colon	2117	c9	s4
PDXNet/PDMR	172845_288_R_J37JE2_v1_2_RNASEQ	PDMR-172845~288-R~J37JE2-P1	PDMR-172845	colon	2118	c9	s4
PDXNet/PDMR	172845_288_R_J38JF0_v1_2_RNASEQ	PDMR-172845~288-R~J38JF0-P1	PDMR-172845	colon	2119	c9	s4
PDXNet/PDMR	172845_288_R_J38JF7_v1_2_RNASEQ	PDMR-172845~288-R~J38JF7-P1	PDMR-172845	colon	2120	c9	s4
PDXNet/PDMR	172845_288_R_J40JG7_v1_2_RNASEQ	PDMR-172845~288-R~J40JG7-P1	PDMR-172845	colon	2121	c9	s4
PDXNet/PDMR	175126_011_R_TCAPT4_v2_0_1_4_0_RNASEQ	PDMR-175126~011-R~TCAPT4-P1	PDMR-175126	colon	1064	c10	s2
PDXNet/PDMR	175126_011_R_TCAPT6_v2_0_1_4_0_RNASEQ	PDMR-175126~011-R~TCAPT6-P1	PDMR-175126	colon	1065	c9	s2
PDXNet/PDMR	175126_011_R_TCEPF2_v2_0_1_4_0_RNASEQ	PDMR-175126~011-R~TCEPF2-P1	PDMR-175126	colon	1066	c2	s2
PDXNet/PDMR	175126_011_R_TCEPF3_v2_0_1_4_0_RNASEQ	PDMR-175126~011-R~TCEPF3-P1	PDMR-175126	colon	1067	c2	s2
PDXNet/PDMR	175126_011_R_TCE_v2_0_1_4_0_RNASEQ	PDMR-175126~011-R~TCE-P0	PDMR-175126	colon	1068	c9	s2
PDXNet/PDMR	176247_063_R_IK9W16M798_v1_2_RNASEQ	PDMR-176247~063-R~IK9W16M798-P2	PDMR-176247	colon	1659	c9	s3
PDXNet/PDMR	176247_063_R_IK9_v1_2_RNASEQ	PDMR-176247~063-R~IK9-P0	PDMR-176247	colon	1660	c3	s3
PDXNet/PDMR	176247_063_R_IL1M965J04_v1_2_RNASEQ	PDMR-176247~063-R~IL1M965J04-P2	PDMR-176247	colon	1661	c1	s3
PDXNet/PDMR	176247_063_R_IL1M965_v1_2_RNASEQ	PDMR-176247~063-R~IL1M965-P1	PDMR-176247	colon	1662	c1	s3
PDXNet/PDMR	176247_063_R_IL1_v1_2_RNASEQ	PDMR-176247~063-R~IL1-P0	PDMR-176247	colon	1663	c4	s3
PDXNet/PDMR	185487_224_T_KB5LE2_v1_2_RNASEQ	PDMR-185487~224-T~KB5LE2-P1	PDMR-185487	colon	1664	c5	s3
PDXNet/PDMR	185487_224_T_KB5LE7_RG_M488_v1_2_RNASEQ	PDMR-185487~224-T~KB5LE7_RG-M488-P2	PDMR-185487	colon	1665	c9	s3
PDXNet/PDMR	185487_224_T_KB5LE7_v1_2_RNASEQ	PDMR-185487~224-T~KB5LE7-P1	PDMR-185487	colon	1666	c9	s3
PDXNet/PDMR	186277_243_T_JWEHT2K41_v1_2_RNASEQ	PDMR-186277~243-T~JWEHT2K41-P2	PDMR-186277	colon	1069	c9	s2
PDXNet/PDMR	186277_243_T_JWEHT5_v1_2_RNASEQ	PDMR-186277~243-T~JWEHT5-P1	PDMR-186277	colon	1070	c5	s2
PDXNet/PDMR	186277_243_T_JWEHT6_v1_2_RNASEQ	PDMR-186277~243-T~JWEHT6-P1	PDMR-186277	colon	1071	c8	s2
PDXNet/PDMR	186277_243_T_JWE_v1_2_RNASEQ	PDMR-186277~243-T~JWE-P0	PDMR-186277	colon	1072	c9	s2
PDXNet/PDMR	186413_043_R_UQ6QC6_v1_2_RNASEQ	PDMR-186413~043-R~UQ6QC6-P1	PDMR-186413	colon	1667	c9	s3
PDXNet/PDMR	186413_043_R_UQ7VT8W69_v1_2_RNASEQ	PDMR-186413~043-R~UQ7VT8W69-P2	PDMR-186413	colon	1668	c9	s3
PDXNet/PDMR	186413_043_R_UQ7VU0_v1_2_RNASEQ	PDMR-186413~043-R~UQ7VU0-P1	PDMR-186413	colon	1669	c9	s3
PDXNet/PDMR	186413_043_R_UQ7_v1_2_RNASEQ	PDMR-186413~043-R~UQ7-P0	PDMR-186413	colon	1670	c3	s3
PDXNet/PDMR	186413_043_R_UQ8Q43_v1_2_RNASEQ	PDMR-186413~043-R~UQ8Q43-P1	PDMR-186413	colon	1671	c2	s3
PDXNet/PDMR	186413_043_R_UQ8Q44QR5_v1_2_RNASEQ	PDMR-186413~043-R~UQ8Q44QR5-P2	PDMR-186413	colon	1672	c8	s3
PDXNet/PDMR	188146_221_R_KGTPK8_v2_0_1_4_0_RNASEQ	PDMR-188146~221-R~KGTPK8-P1	PDMR-188146	colon	1073	c2	s2
PDXNet/PDMR	188146_221_R_KGTPL0_v2_0_1_4_0_RNASEQ	PDMR-188146~221-R~KGTPL0-P1	PDMR-188146	colon	1074	c10	s2
PDXNet/PDMR	188146_221_R_KGVPL8_v2_0_1_4_0_RNASEQ	PDMR-188146~221-R~KGVPL8-P1	PDMR-188146	colon	1075	c1	s2
PDXNet/PDMR	188146_221_R_KGVPN2_RG_NC5_v2_0_1_4_0_RNASEQ	PDMR-188146~221-R~KGVPN2_RG-NC5-P2	PDMR-188146	colon	1076	c1	s2
PDXNet/PDMR	188146_221_R_KGVPN5_v2_0_1_4_0_RNASEQ	PDMR-188146~221-R~KGVPN5-P2	PDMR-188146	colon	1077	c1	s2
PDXNet/PDMR	188146_221_R_KGV_v2_0_1_4_0_RNASEQ	PDMR-188146~221-R~KGV-P0	PDMR-188146	colon	1078	c1	s2
PDXNet/PDMR	192522_019_R_TCWUJ0XG2_v2_0_1_4_0_RNASEQ	PDMR-192522~019-R~TCWUJ0XG2-P2	PDMR-192522	colon	1673	c2	s3
PDXNet/PDMR	192522_019_R_TCWUJ6_v2_0_1_4_0_RNASEQ	PDMR-192522~019-R~TCWUJ6-P1	PDMR-192522	colon	1674	c2	s3
PDXNet/PDMR	192522_019_R_TCW_v2_0_1_4_0_RNASEQ	PDMR-192522~019-R~TCW-P0	PDMR-192522	colon	1675	c4	s3
PDXNet/PDMR	192522_019_R_TCYTF7_v2_0_1_4_0_RNASEQ	PDMR-192522~019-R~TCYTF7-P1	PDMR-192522	colon	1676	c7	s3
PDXNet/PDMR	192522_019_R_TCYTG1WC7_v2_0_1_4_0_RNASEQ	PDMR-192522~019-R~TCYTG1WC7-P2	PDMR-192522	colon	1677	c4	s3
PDXNet/PDMR	192522_019_R_TCY_v2_0_1_4_0_RNASEQ	PDMR-192522~019-R~TCY-P0	PDMR-192522	colon	1678	c4	s3
PDXNet/PDMR	199195_117_R_VP2E14_RG_M037_v1_2_RNASEQ	PDMR-199195~117-R~VP2E14_RG-M037-P2	PDMR-199195	colon	1679	c2	s3
PDXNet/PDMR	199195_117_R_VP2_v1_2_RNASEQ	PDMR-199195~117-R~VP2-P0	PDMR-199195	colon	1680	c7	s3
PDXNet/PDMR	199195_117_R_VP6E19_v1_2_RNASEQ	PDMR-199195~117-R~VP6E19-P1	PDMR-199195	colon	1681	c4	s3
PDXNet/PDMR	199195_117_R_VP7_v1_2_RNASEQ	PDMR-199195~117-R~VP7-P0	PDMR-199195	colon	1682	c3	s3
PDXNet/PDMR	254851_301_R_QPHH31_v2_0_1_4_0_RNASEQ	PDMR-254851~301-R~QPHH31-P1	PDMR-254851	colon	1079	c9	s2
PDXNet/PDMR	254851_301_R_QPJGD0_v2_0_1_4_0_RNASEQ	PDMR-254851~301-R~QPJGD0-P1	PDMR-254851	colon	1080	c2	s2
PDXNet/PDMR	254851_301_R_QPJ_v2_0_1_4_0_RNASEQ	PDMR-254851~301-R~QPJ-P0	PDMR-254851	colon	1081	c9	s2
PDXNet/PDMR	254851_301_R_QPKHH8_v2_0_1_4_0_RNASEQ	PDMR-254851~301-R~QPKHH8-P1	PDMR-254851	colon	1082	c2	s2
PDXNet/PDMR	259778_044_R_TVVAN2_v2_0_1_4_0_RNASEQ	PDMR-259778~044-R~TVVAN2-P1	PDMR-259778	colon	463	c2	s1
PDXNet/PDMR	259778_044_R_TWGA01_v2_0_1_4_0_RNASEQ	PDMR-259778~044-R~TWGA01-P1	PDMR-259778	colon	464	c2	s1
PDXNet/PDMR	259778_044_R_TWHPK9A92AQ8_v2_0_1_4_0_RNASEQ	PDMR-259778~044-R~TWHPK9A92AQ8-P3	PDMR-259778	colon	465	c4	s1
PDXNet/PDMR	259778_044_R_TWHPK9A92_v2_0_1_4_0_RNASEQ	PDMR-259778~044-R~TWHPK9A92-P2	PDMR-259778	colon	466	c4	s1
PDXNet/PDMR	259778_044_R_TWHPK9A94_v2_0_1_4_0_RNASEQ	PDMR-259778~044-R~TWHPK9A94-P2	PDMR-259778	colon	467	c2	s1
PDXNet/PDMR	259778_044_R_TWH_v2_0_1_4_0_RNASEQ	PDMR-259778~044-R~TWH-P0	PDMR-259778	colon	468	c2	s1
PDXNet/PDMR	273541_280_R_E79A62F58_v1_2_RNASEQ	PDMR-273541~280-R~E79A62F58-P2	PDMR-273541	colon	469	c4	s1
PDXNet/PDMR	273541_280_R_E79A62_v1_2_RNASEQ	PDMR-273541~280-R~E79A62-P1	PDMR-273541	colon	470	c2	s1
PDXNet/PDMR	273541_280_R_E79A63_v1_2_RNASEQ	PDMR-273541~280-R~E79A63-P1	PDMR-273541	colon	471	c2	s1
PDXNet/PDMR	273541_280_R_E79_v1_2_RNASEQ	PDMR-273541~280-R~E79-P0	PDMR-273541	colon	472	c2	s1
PDXNet/PDMR	276233_004_R_JT7CX6_v2_0_1_4_0_RNASEQ	PDMR-276233~004-R~JT7CX6-P1	PDMR-276233	colon	473	c5	s1
PDXNet/PDMR	276233_004_R_JT7_v2_0_1_4_0_RNASEQ	PDMR-276233~004-R~JT7-P0	PDMR-276233	colon	474	c8	s1
PDXNet/PDMR	276233_004_R_QV0CT5_v2_0_1_4_0_RNASEQ	PDMR-276233~004-R~QV0CT5-P1	PDMR-276233	colon	475	c5	s1
PDXNet/PDMR	276233_004_R_QW8J14_v2_0_1_4_0_RNASEQ	PDMR-276233~004-R~QW8J14-P1	PDMR-276233	colon	1083	c5	s2
PDXNet/PDMR	276233_004_R_QW9CY2_v2_0_1_4_0_RNASEQ	PDMR-276233~004-R~QW9CY2-P1	PDMR-276233	colon	476	c8	s1
PDXNet/PDMR	281562_285_R_PFPG94N92_v2_0_1_4_0_RNASEQ	PDMR-281562~285-R~PFPG94N92-P2	PDMR-281562	colon	477	c8	s1
PDXNet/PDMR	281562_285_R_PFPG96P48_v2_0_1_4_0_RNASEQ	PDMR-281562~285-R~PFPG96P48-P2	PDMR-281562	colon	478	c2	s1
PDXNet/PDMR	281562_285_R_PFPG96_v2_0_1_4_0_RNASEQ	PDMR-281562~285-R~PFPG96-P1	PDMR-281562	colon	479	c8	s1
PDXNet/PDMR	281562_285_R_PFP_v2_0_1_4_0_RNASEQ	PDMR-281562~285-R~PFP-P0	PDMR-281562	colon	480	c8	s1
PDXNet/PDMR	281562_285_R_PGJPG1_v2_0_1_4_0_RNASEQ	PDMR-281562~285-R~PGJPG1-P1	PDMR-281562	colon	481	c1	s1
PDXNet/PDMR	296347_364_R_U76_v1_2_RNASEQ	PDMR-296347~364-R~U76-P0	PDMR-296347	colon	1084	c3	s2
PDXNet/PDMR	296347_364_R_U77V74_v1_2_RNASEQ	PDMR-296347~364-R~U77V74-P1	PDMR-296347	colon	2122	c6	s4
PDXNet/PDMR	299373_070_T_EWFE09G16_v2_0_1_4_0_RNASEQ	PDMR-299373~070-T~EWFE09G16-P2	PDMR-299373	colon	1683	c5	s3
PDXNet/PDMR	299373_070_T_EWFE09_v2_0_1_4_0_RNASEQ	PDMR-299373~070-T~EWFE09-P1	PDMR-299373	colon	1684	c4	s3
PDXNet/PDMR	299373_070_T_EWFE10G64_v2_0_1_4_0_RNASEQ	PDMR-299373~070-T~EWFE10G64-P2	PDMR-299373	colon	1685	c4	s3
PDXNet/PDMR	299373_070_T_EWFE10_v2_0_1_4_0_RNASEQ	PDMR-299373~070-T~EWFE10-P1	PDMR-299373	colon	1686	c4	s3
PDXNet/PDMR	299373_070_T_EWFE12_v2_0_1_4_0_RNASEQ	PDMR-299373~070-T~EWFE12-P1	PDMR-299373	colon	1687	c5	s3
PDXNet/PDMR	299373_070_T_EWF_v2_0_1_4_0_RNASEQ	PDMR-299373~070-T~EWF-P0	PDMR-299373	colon	1688	c5	s3
PDXNet/PDMR	328469_098_R_E9CF79N98_v2_0_1_4_0_RNASEQ	PDMR-328469~098-R~E9CF79N98-P2	PDMR-328469	colon	1085	c2	s2
PDXNet/PDMR	328469_098_R_E9CF81N88_v2_0_1_4_0_RNASEQ	PDMR-328469~098-R~E9CF81N88-P2	PDMR-328469	colon	1086	c2	s2
PDXNet/PDMR	328469_098_R_E9CF81N89_v2_0_1_4_0_RNASEQ	PDMR-328469~098-R~E9CF81N89-P2	PDMR-328469	colon	1087	c2	s2
PDXNet/PDMR	328469_098_R_E9CF81N91_v2_0_1_4_0_RNASEQ	PDMR-328469~098-R~E9CF81N91-P2	PDMR-328469	colon	1088	c2	s2
PDXNet/PDMR	361931_004_R_JT2J23_v2_0_1_4_0_RNASEQ	PDMR-361931~004-R~JT2J23-P1	PDMR-361931	colon	1089	c2	s2
PDXNet/PDMR	361931_004_R_JT2J24_v2_0_1_4_0_RNASEQ	PDMR-361931~004-R~JT2J24-P1	PDMR-361931	colon	1090	c9	s2
PDXNet/PDMR	361931_004_R_QV3HV6JE2_v2_0_1_4_0_RNASEQ	PDMR-361931~004-R~QV3HV6JE2-P2	PDMR-361931	colon	1091	c3	s2
PDXNet/PDMR	361931_004_R_QV3_v2_0_1_4_0_RNASEQ	PDMR-361931~004-R~QV3-P0	PDMR-361931	colon	1092	c10	s2
PDXNet/PDMR	413561_133_T_HA0W01W68_v1_2_RNASEQ	PDMR-413561~133-T~HA0W01W68-P2	PDMR-413561	colon	482	c8	s1
PDXNet/PDMR	431354_103_R_VI2M190K12_v1_2_RNASEQ	PDMR-431354~103-R~VI2M190K12-P2	PDMR-431354	colon	1689	c4	s3
PDXNet/PDMR	431354_103_R_VI2M192_v1_2_RNASEQ	PDMR-431354~103-R~VI2M192-P1	PDMR-431354	colon	1690	c4	s3
PDXNet/PDMR	431354_103_R_VI2_v1_2_RNASEQ	PDMR-431354~103-R~VI2-P0	PDMR-431354	colon	1691	c4	s3
PDXNet/PDMR	431354_103_R_VI3M54_v1_2_RNASEQ	PDMR-431354~103-R~VI3M54-P1	PDMR-431354	colon	1692	c4	s3
PDXNet/PDMR	435261_313_R_H22KM3_v1_2_RNASEQ	PDMR-435261~313-R~H22KM3-P1	PDMR-435261	colon	1093	c2	s2
PDXNet/PDMR	435261_313_R_H23_v1_2_RNASEQ	PDMR-435261~313-R~H23-P0	PDMR-435261	colon	1094	c5	s2
PDXNet/PDMR	435261_313_R_H24M828_v1_2_RNASEQ	PDMR-435261~313-R~H24M828-P1	PDMR-435261	colon	1095	c2	s2
PDXNet/PDMR	435261_313_R_H25M89_v1_2_RNASEQ	PDMR-435261~313-R~H25M89-P1	PDMR-435261	colon	1096	c2	s2
PDXNet/PDMR	439126_050_R_LV9P72UD0_v2_0_1_4_0_RNASEQ	PDMR-439126~050-R~LV9P72UD0-P2	PDMR-439126	colon	1693	c5	s3
PDXNet/PDMR	439126_050_R_LW0P33QP0_v2_0_1_4_0_RNASEQ	PDMR-439126~050-R~LW0P33QP0-P2	PDMR-439126	colon	483	c5	s1
PDXNet/PDMR	439126_050_R_LW0P40_v2_0_1_4_0_RNASEQ	PDMR-439126~050-R~LW0P40-P1	PDMR-439126	colon	1694	c4	s3
PDXNet/PDMR	451658_271_R_E08FJ7_v1_2_RNASEQ	PDMR-451658~271-R~E08FJ7-P1	PDMR-451658	colon	1695	c4	s3
PDXNet/PDMR	451658_271_R_E09G26_v1_2_RNASEQ	PDMR-451658~271-R~E09G26-P1	PDMR-451658	colon	1696	c4	s3
PDXNet/PDMR	451658_271_R_E10_v1_2_RNASEQ	PDMR-451658~271-R~E10-P0	PDMR-451658	colon	1697	c4	s3
PDXNet/PDMR	451658_271_R_E12H76_v1_2_RNASEQ	PDMR-451658~271-R~E12H76-P1	PDMR-451658	colon	1698	c4	s3
PDXNet/PDMR	466732_252_T_TB5TU5_v1_2_RNASEQ	PDMR-466732~252-T~TB5TU5-P1	PDMR-466732	colon	1097	c1	s2
PDXNet/PDMR	466732_252_T_TB5TU6UA7_v1_2_RNASEQ	PDMR-466732~252-T~TB5TU6UA7-P2	PDMR-466732	colon	1098	c1	s2
PDXNet/PDMR	466732_252_T_TB5_v1_2_RNASEQ	PDMR-466732~252-T~TB5-P0	PDMR-466732	colon	1099	c1	s2
PDXNet/PDMR	466732_252_T_TB6TP2_v1_2_RNASEQ	PDMR-466732~252-T~TB6TP2-P1	PDMR-466732	colon	1100	c1	s2
PDXNet/PDMR	466732_252_T_TB6TP4UC0_v1_2_RNASEQ	PDMR-466732~252-T~TB6TP4UC0-P2	PDMR-466732	colon	1101	c10	s2
PDXNet/PDMR	466732_252_T_TB6_v1_2_RNASEQ	PDMR-466732~252-T~TB6-P0	PDMR-466732	colon	1102	c1	s2
PDXNet/PDMR	479181_293_R_TG3U88VJ1_v1_2_RNASEQ	PDMR-479181~293-R~TG3U88VJ1-P2	PDMR-479181	colon	2123	c2	s4
PDXNet/PDMR	479181_293_R_TG3U89_v1_2_RNASEQ	PDMR-479181~293-R~TG3U89-P1	PDMR-479181	colon	1103	c9	s2
PDXNet/PDMR	479181_293_R_TG3_v2_0_1_4_0_RNASEQ	PDMR-479181~293-R~TG3-P0	PDMR-479181	colon	1104	c9	s2
PDXNet/PDMR	479181_293_R_TG4U97_v1_2_RNASEQ	PDMR-479181~293-R~TG4U97-P1	PDMR-479181	colon	1105	c4	s2
PDXNet/PDMR	479181_293_R_TG4U98UZ8_v1_2_RNASEQ	PDMR-479181~293-R~TG4U98UZ8-P2	PDMR-479181	colon	1106	c2	s2
PDXNet/PDMR	479181_293_R_TG4_v1_2_RNASEQ	PDMR-479181~293-R~TG4-P0	PDMR-479181	colon	1107	c7	s2
PDXNet/PDMR	483684_250_R_YYCAV0_v2_0_1_4_0_RNASEQ	PDMR-483684~250-R~YYCAV0-P1	PDMR-483684	colon	484	c3	s1
PDXNet/PDMR	483684_250_R_YYCAV1C55E15_v2_0_1_4_0_RNASEQ	PDMR-483684~250-R~YYCAV1C55E15-P3	PDMR-483684	colon	1108	c3	s2
PDXNet/PDMR	483684_250_R_YYCAV1C55E16_v2_0_1_4_0_RNASEQ	PDMR-483684~250-R~YYCAV1C55E16-P3	PDMR-483684	colon	1109	c3	s2
PDXNet/PDMR	483684_250_R_YYC_v2_0_1_4_0_RNASEQ	PDMR-483684~250-R~YYC-P0	PDMR-483684	colon	485	c3	s1
PDXNet/PDMR	514821_333_R_P1XG99_v2_0_1_4_0_RNASEQ	PDMR-514821~333-R~P1XG99-P1	PDMR-514821	colon	1699	c4	s3
PDXNet/PDMR	514821_333_R_P1XJ03P13_v2_0_1_4_0_RNASEQ	PDMR-514821~333-R~P1XJ03P13-P2	PDMR-514821	colon	1700	c4	s3
PDXNet/PDMR	514821_333_R_P1XJ39_v2_0_1_4_0_RNASEQ	PDMR-514821~333-R~P1XJ39-P1	PDMR-514821	colon	1701	c4	s3
PDXNet/PDMR	514821_333_R_Q0WJ52_v2_0_1_4_0_RNASEQ	PDMR-514821~333-R~Q0WJ52-P1	PDMR-514821	colon	1702	c4	s3
PDXNet/PDMR	514821_333_R_Q0W_v2_0_1_4_0_RNASEQ	PDMR-514821~333-R~Q0W-P0	PDMR-514821	colon	1703	c7	s3
PDXNet/PDMR	519858_162_T_T24TK6UD6V01_v1_2_RNASEQ	PDMR-519858~162-T~T24TK6UD6V01-P3	PDMR-519858	colon	486	c1	s1
PDXNet/PDMR	519858_162_T_T24TK6UD8_v1_2_RNASEQ	PDMR-519858~162-T~T24TK6UD8-P2	PDMR-519858	colon	487	c5	s1
PDXNet/PDMR	519858_162_T_T24TK7U91V04_v1_2_RNASEQ	PDMR-519858~162-T~T24TK7U91V04-P3	PDMR-519858	colon	488	c1	s1
PDXNet/PDMR	519858_162_T_T24TK8U94V07_v1_2_RNASEQ	PDMR-519858~162-T~T24TK8U94V07-P3	PDMR-519858	colon	489	c5	s1
PDXNet/PDMR	519858_162_T_T24TK8U95_v1_2_RNASEQ	PDMR-519858~162-T~T24TK8U95-P2	PDMR-519858	colon	490	c4	s1
PDXNet/PDMR	519858_162_T_T24_v1_2_RNASEQ	PDMR-519858~162-T~T24-P0	PDMR-519858	colon	491	c2	s1
PDXNet/PDMR	524269_139_T_E8YH47_v2_0_1_4_0_RNASEQ	PDMR-524269~139-T~E8YH47-P1	PDMR-524269	colon	492	c2	s1
PDXNet/PDMR	524269_139_T_E8YH49HP2_v2_0_1_4_0_RNASEQ	PDMR-524269~139-T~E8YH49HP2-P2	PDMR-524269	colon	493	c2	s1
PDXNet/PDMR	625472_104_R_H67WG0_v1_2_RNASEQ	PDMR-625472~104-R~H67WG0-P1	PDMR-625472	colon	1110	c8	s2
PDXNet/PDMR	625472_104_R_H68WG3_v1_2_RNASEQ	PDMR-625472~104-R~H68WG3-P1	PDMR-625472	colon	1111	c8	s2
PDXNet/PDMR	625472_104_R_H69HC1_v1_2_RNASEQ	PDMR-625472~104-R~H69HC1-P1	PDMR-625472	colon	1112	c2	s2
PDXNet/PDMR	625472_104_R_H69_v1_2_RNASEQ	PDMR-625472~104-R~H69-P0	PDMR-625472	colon	1113	c8	s2
PDXNet/PDMR	625472_104_R_H70HC4_v1_2_RNASEQ	PDMR-625472~104-R~H70HC4-P1	PDMR-625472	colon	1114	c10	s2
PDXNet/PDMR	714174_038_R_T7TB80F29_v2_0_1_4_0_RNASEQ	PDMR-714174~038-R~T7TB80F29-P2	PDMR-714174	colon	494	c2	s1
PDXNet/PDMR	714174_038_R_T7TB80_v2_0_1_4_0_RNASEQ	PDMR-714174~038-R~T7TB80-P1	PDMR-714174	colon	495	c2	s1
PDXNet/PDMR	714174_038_R_T7TB81_v2_0_1_4_0_RNASEQ	PDMR-714174~038-R~T7TB81-P1	PDMR-714174	colon	496	c1	s1
PDXNet/PDMR	714174_038_R_T7T_v2_0_1_4_0_RNASEQ	PDMR-714174~038-R~T7T-P0	PDMR-714174	colon	497	c2	s1
PDXNet/PDMR	714174_038_R_T7VB35_v2_0_1_4_0_RNASEQ	PDMR-714174~038-R~T7VB35-P1	PDMR-714174	colon	498	c1	s1
PDXNet/PDMR	714841_288_R_KV6MF7NX6M067_v1_2_RNASEQ	PDMR-714841~288-R~KV6MF7NX6M067-P3	PDMR-714841	colon	1115	c1	s2
PDXNet/PDMR	714841_288_R_KV6MF7NX7_v1_2_RNASEQ	PDMR-714841~288-R~KV6MF7NX7-P2	PDMR-714841	colon	1116	c1	s2
PDXNet/PDMR	714841_288_R_KV6MG5_v1_2_RNASEQ	PDMR-714841~288-R~KV6MG5-P1	PDMR-714841	colon	1117	c1	s2
PDXNet/PDMR	714841_288_R_KV6_v1_2_RNASEQ	PDMR-714841~288-R~KV6-P0	PDMR-714841	colon	1118	c4	s2
PDXNet/PDMR	714841_288_R_KV7_v1_2_RNASEQ	PDMR-714841~288-R~KV7-P0	PDMR-714841	colon	1119	c1	s2
PDXNet/PDMR	714841_288_R_KV9MH0_v1_2_RNASEQ	PDMR-714841~288-R~KV9MH0-P1	PDMR-714841	colon	1120	c1	s2
PDXNet/PDMR	722911_139_R_HFNH28HF5_v1_2_RNASEQ	PDMR-722911~139-R~HFNH28HF5-P2	PDMR-722911	colon	499	c8	s1
PDXNet/PDMR	722911_139_R_HFNH28_v1_2_RNASEQ	PDMR-722911~139-R~HFNH28-P1	PDMR-722911	colon	500	c8	s1
PDXNet/PDMR	722911_139_R_HFNH29HG2K56_v1_2_RNASEQ	PDMR-722911~139-R~HFNH29HG2K56-P3	PDMR-722911	colon	501	c8	s1
PDXNet/PDMR	746538_026_R_YR4W41_v1_2_RNASEQ	PDMR-746538~026-R~YR4W41-P1	PDMR-746538	colon	502	c8	s1
PDXNet/PDMR	746538_026_R_YR4_v1_2_RNASEQ	PDMR-746538~026-R~YR4-P0	PDMR-746538	colon	503	c2	s1
PDXNet/PDMR	746538_026_R_YR5XK1_v1_2_RNASEQ	PDMR-746538~026-R~YR5XK1-P1	PDMR-746538	colon	2124	c1	s4
PDXNet/PDMR	746538_026_R_YR5XK2_v1_2_RNASEQ	PDMR-746538~026-R~YR5XK2-P1	PDMR-746538	colon	2125	c2	s4
PDXNet/PDMR	746538_026_R_YR6XW8_v1_2_RNASEQ	PDMR-746538~026-R~YR6XW8-P1	PDMR-746538	colon	504	c8	s1
PDXNet/PDMR	746538_026_R_YR7XR3_v1_2_RNASEQ	PDMR-746538~026-R~YR7XR3-P1	PDMR-746538	colon	505	c3	s1
PDXNet/PDMR	753774_173_T_H2VFV9_v1_2_RNASEQ	PDMR-753774~173-T~H2VFV9-P1	PDMR-753774	colon	1704	c8	s3
PDXNet/PDMR	753774_173_T_H2V_v1_2_RNASEQ	PDMR-753774~173-T~H2V-P0	PDMR-753774	colon	1705	c3	s3
PDXNet/PDMR	756784_338_R_FU8DY0_v1_2_RNASEQ	PDMR-756784~338-R~FU8DY0-P1	PDMR-756784	colon	506	c8	s1
PDXNet/PDMR	756784_338_R_FU8DY2WR7_v1_2_RNASEQ	PDMR-756784~338-R~FU8DY2WR7-P2	PDMR-756784	colon	507	c2	s1
PDXNet/PDMR	756784_338_R_FU8DY4WU1_v1_2_RNASEQ	PDMR-756784~338-R~FU8DY4WU1-P2	PDMR-756784	colon	508	c2	s1
PDXNet/PDMR	756784_338_R_FU8_v1_2_RNASEQ	PDMR-756784~338-R~FU8-P0	PDMR-756784	colon	509	c2	s1
PDXNet/PDMR	756784_338_R_FV0WF4_v1_2_RNASEQ	PDMR-756784~338-R~FV0WF4-P1	PDMR-756784	colon	510	c2	s1
PDXNet/PDMR	762968_020_R_YP8_v1_2_RNASEQ	PDMR-762968~020-R~YP8-P0	PDMR-762968	colon	1121	c1	s2
PDXNet/PDMR	762968_020_R_YP9WU8_v1_2_RNASEQ	PDMR-762968~020-R~YP9WU8-P1	PDMR-762968	colon	1122	c9	s2
PDXNet/PDMR	762968_020_R_YQ0W10_v1_2_RNASEQ	PDMR-762968~020-R~YQ0W10-P1	PDMR-762968	colon	1123	c1	s2
PDXNet/PDMR	762968_020_R_YQ0_v1_2_RNASEQ	PDMR-762968~020-R~YQ0-P0	PDMR-762968	colon	1124	c3	s2
PDXNet/PDMR	762968_020_R_YQ1WF8_v1_2_RNASEQ	PDMR-762968~020-R~YQ1WF8-P1	PDMR-762968	colon	1125	c3	s2
PDXNet/PDMR	782815_120_R_W55_v1_2_RNASEQ	PDMR-782815~120-R~W55-P0	PDMR-782815	colon	511	c9	s1
PDXNet/PDMR	782815_120_R_W56V91_v1_2_RNASEQ	PDMR-782815~120-R~W56V91-P1	PDMR-782815	colon	2126	c5	s4
PDXNet/PDMR	782815_120_R_W57_v1_2_RNASEQ	PDMR-782815~120-R~W57-P0	PDMR-782815	colon	512	c8	s1
PDXNet/PDMR	782815_120_R_W58V10_v1_2_RNASEQ	PDMR-782815~120-R~W58V10-P1	PDMR-782815	colon	513	c2	s1
PDXNet/PDMR	782815_120_R_W59V13_v1_2_RNASEQ	PDMR-782815~120-R~W59V13-P1	PDMR-782815	colon	514	c4	s1
PDXNet/PDMR	817829_284_R_KXPPE6_v1_2_RNASEQ	PDMR-817829~284-R~KXPPE6-P1	PDMR-817829	colon	1126	c9	s2
PDXNet/PDMR	817829_284_R_KXP_v1_2_RNASEQ	PDMR-817829~284-R~KXP-P0	PDMR-817829	colon	1127	c10	s2
PDXNet/PDMR	817829_284_R_KXQPA1_v1_2_RNASEQ	PDMR-817829~284-R~KXQPA1-P1	PDMR-817829	colon	1128	c5	s2
PDXNet/PDMR	817829_284_R_KXQPA4_v1_2_RNASEQ	PDMR-817829~284-R~KXQPA4-P1	PDMR-817829	colon	1129	c9	s2
PDXNet/PDMR	825966_067_R_U7AN51_v2_0_1_4_0_RNASEQ	PDMR-825966~067-R~U7AN51-P1	PDMR-825966	colon	1130	c8	s2
PDXNet/PDMR	825966_067_R_U7A_v2_0_1_4_0_RNASEQ	PDMR-825966~067-R~U7A-P0	PDMR-825966	colon	1131	c2	s2
PDXNet/PDMR	825966_067_R_U7C_v2_0_1_4_0_RNASEQ	PDMR-825966~067-R~U7C-P0	PDMR-825966	colon	1132	c8	s2
PDXNet/PDMR	862259_027_R_IA1M440M881X32_v1_2_RNASEQ	PDMR-862259~027-R~IA1M440M881X32-P3	PDMR-862259	colon	1706	c4	s3
PDXNet/PDMR	862259_027_R_IA1M440M883_v1_2_RNASEQ	PDMR-862259~027-R~IA1M440M883-P2	PDMR-862259	colon	1707	c4	s3
PDXNet/PDMR	862259_027_R_IA1M440M884X90_v1_2_RNASEQ	PDMR-862259~027-R~IA1M440M884X90-P3	PDMR-862259	colon	1708	c4	s3
PDXNet/PDMR	862259_027_R_IA1M440_v1_2_RNASEQ	PDMR-862259~027-R~IA1M440-P1	PDMR-862259	colon	1709	c4	s3
PDXNet/PDMR	862259_027_R_IA1M442_v1_2_RNASEQ	PDMR-862259~027-R~IA1M442-P1	PDMR-862259	colon	1710	c9	s3
PDXNet/PDMR	944381_210_T_KA8MA7N48Q77_v1_2_RNASEQ	PDMR-944381~210-T~KA8MA7N48Q77-P3	PDMR-944381	colon	515	c2	s1
PDXNet/PDMR	944381_210_T_KA8MB0_v1_2_RNASEQ	PDMR-944381~210-T~KA8MB0-P1	PDMR-944381	colon	1711	c2	s3
PDXNet/PDMR	944381_210_T_KA8_v1_2_RNASEQ	PDMR-944381~210-T~KA8-P0	PDMR-944381	colon	516	c8	s1
PDXNet/PDMR	944381_210_T_KA9F08LQ2_v1_2_RNASEQ	PDMR-944381~210-T~KA9F08LQ2-P2	PDMR-944381	colon	517	c3	s1
PDXNet/PDMR	944381_210_T_KA9FP2_v1_2_RNASEQ	PDMR-944381~210-T~KA9FP2-P1	PDMR-944381	colon	518	c2	s1
PDXNet/PDMR	944381_210_T_KA9_v1_2_RNASEQ	PDMR-944381~210-T~KA9-P0	PDMR-944381	colon	1712	c2	s3
PDXNet/PDMR	947758_054_R_UCKB52_v2_0_1_4_0_RNASEQ	PDMR-947758~054-R~UCKB52-P1	PDMR-947758	colon	1133	c10	s2
PDXNet/PDMR	947758_054_R_UCPB18_v2_0_1_4_0_RNASEQ	PDMR-947758~054-R~UCPB18-P1	PDMR-947758	colon	1134	c2	s2
PDXNet/PDMR	947758_054_R_UCPB22_v2_0_1_4_0_RNASEQ	PDMR-947758~054-R~UCPB22-P1	PDMR-947758	colon	1135	c2	s2
PDXNet/PDMR	947758_054_R_UCPB25_v2_0_1_4_0_RNASEQ	PDMR-947758~054-R~UCPB25-P1	PDMR-947758	colon	1136	c10	s2
PDXNet/PDMR	947758_054_R_UCPB27_v2_0_1_4_0_RNASEQ	PDMR-947758~054-R~UCPB27-P1	PDMR-947758	colon	1137	c10	s2
PDXNet/PDMR	947758_054_R_UCP_v2_0_1_4_0_RNASEQ	PDMR-947758~054-R~UCP-P0	PDMR-947758	colon	1138	c10	s2
PDXNet/PDMR	983718_287_R_PJYLY3_v2_0_1_4_0_RNASEQ	PDMR-983718~287-R~PJYLY3-P1	PDMR-983718	colon	1139	c10	s2
PDXNet/PDMR	983718_287_R_PJY_v2_0_1_4_0_RNASEQ	PDMR-983718~287-R~PJY-P0	PDMR-983718	colon	1140	c10	s2
PDXNet/PDMR	983718_287_R_QJCLY1_v2_0_1_4_0_RNASEQ	PDMR-983718~287-R~QJCLY1-P1	PDMR-983718	colon	1141	c10	s2
PDXNet/PDMR	983718_287_R_QJCLY2_v2_0_1_4_0_RNASEQ	PDMR-983718~287-R~QJCLY2-P1	PDMR-983718	colon	1142	c10	s2
PDXNet/PDMR	983718_287_R_QJCLY4_v2_0_1_4_0_RNASEQ	PDMR-983718~287-R~QJCLY4-P1	PDMR-983718	colon	1143	c10	s2
PDXNet/PDMR	983718_287_R_QJC_v2_0_1_4_0_RNASEQ	PDMR-983718~287-R~QJC-P0	PDMR-983718	colon	1144	c3	s2
PDXNet/PDMR	997537_175_T_HN1G62_v1_2_RNASEQ	PDMR-997537~175-T~HN1G62-P1	PDMR-997537	colon	1145	c3	s2
PDXNet/PDMR	997537_175_T_HN1_v1_2_RNASEQ	PDMR-997537~175-T~HN1-P0	PDMR-997537	colon	1146	c3	s2
PDXNet/PDMR	997537_175_T_HP1_v1_2_RNASEQ	PDMR-997537~175-T~HP1-P0	PDMR-997537	colon	1147	c3	s2
PDXNet/PDMR	CN0330_F216_M518M201_v1_2_RNASEQ	PDMR-CN0330~F216~M518M201-P5	PDMR-CN0330	colon	519	c2	s1
PDXNet/PDMR	CN0330_F216_M518M203_v1_2_RNASEQ	PDMR-CN0330~F216~M518M203-P5	PDMR-CN0330	colon	520	c2	s1
PDXNet/PDMR	CN0330_F216_M518_v1_2_RNASEQ	PDMR-CN0330~F216~M518-P4	PDMR-CN0330	colon	521	c2	s1
PDXNet/PDMR	CN0330_F216_M519M2M218_v1_2_RNASEQ	PDMR-CN0330~F216~M519M2M218-P6	PDMR-CN0330	colon	522	c2	s1
PDXNet/PDMR	CN0330_F216_M519_v1_2_RNASEQ	PDMR-CN0330~F216~M519-P4	PDMR-CN0330	colon	523	c2	s1
PDXNet/PDMR	CN0330_F216_M551M121M1410_v1_2_RNASEQ	PDMR-CN0330~F216~M551M121M1410-P6	PDMR-CN0330	colon	524	c2	s1
PDXNet/PDMR	WU-0067-T1-X1P1.RNASEQ	WU-0067-T1-X1P1	WU-0067	colon	1148	c9	s2
PDXNet/PDMR	WU-0062-T1-X1P1.RNASEQ	WU-0062-T1-X1P1	WU-0062	colon	525	c2	s1
PDXNet/PDMR	WU-0045-T2-X1P1.RNASEQ	WU-0045-T2-X1P1	WU-0045	colon	1713	c1	s3
PDXNet/PDMR	WU-0027-T1-X1P1.RNASEQ	WU-0027-T1-X1P1	WU-0027	colon	1149	c1	s2
PDXNet/PDMR	WU-0046-T1-X1P1.RNASEQ	WU-0046-T1-X1P1	WU-0046	colon	1150	c9	s2
PDXNet/PDMR	WU-0008-T1-X1P2.RNASEQ	WU-0008-T1-X1P2	WU-0008	colon	526	c2	s1
PDXNet/PDMR	WU-0073-T1-X1P1.RNASEQ	WU-0073-T1-X1P1	WU-0073	colon	1714	c1	s3
PDXNet/PDMR	WU-0109-T1-X1P1.RNASEQ	WU-0109-T1-X1P1	WU-0109	colon	1715	c5	s3
PDXNet/PDMR	WU-0110-T1-X1P1.RNASEQ	WU-0110-T1-X1P1	WU-0110	colon	1151	c1	s2
PDXNet/PDMR	WU-0014-T1-X1P4.RNASEQ	WU-0014-T1-X1P4	WU-0014	colon	1716	c1	s3
PDXNet/PDMR	WU-0015-T1-X1P7.RNASEQ	WU-0015-T1-X1P7	WU-0015	colon	1717	c5	s3
PDXNet/PDMR	WU-0019-T1-X1P3.RNASEQ	WU-0019-T1-X1P3	WU-0019	colon	527	c1	s1
PDXNet/PDMR	WU-0021-T1-X1P1.RNASEQ	WU-0021-T1-X1P1	WU-0021	colon	1152	c9	s2
PDXNet/PDMR	WU-0021-T2-X1P1.RNASEQ	WU-0021-T2-X1P1	WU-0021	colon	1153	c2	s2
PDXNet/PDMR	174316_266_R_AD7I12II7NB9WC6_v1_2_RNASEQ	PDMR-174316~266-R~AD7I12II7NB9WC6-P4	PDMR-174316	skin	1390	c2	s2
PDXNet/PDMR	174316_266_R_AD7I12II8NC0_v1_2_RNASEQ	PDMR-174316~266-R~AD7I12II8NC0-P3	PDMR-174316	skin	1391	c4	s2
PDXNet/PDMR	174316_266_R_AD7I14_v1_2_RNASEQ	PDMR-174316~266-R~AD7I14-P1	PDMR-174316	skin	1392	c10	s2
PDXNet/PDMR	174316_266_R_AD7_v1_2_RNASEQ	PDMR-174316~266-R~AD7-P0	PDMR-174316	skin	1393	c10	s2
PDXNet/PDMR	174316_266_R_AD8I91NB6E05_v1_2_RNASEQ	PDMR-174316~266-R~AD8I91NB6E05-P3	PDMR-174316	skin	1394	c8	s2
PDXNet/PDMR	174316_266_R_AD8_v1_2_RNASEQ	PDMR-174316~266-R~AD8-P0	PDMR-174316	skin	1395	c8	s2
PDXNet/PDMR	415371_026_R_YQ9XN9_v1_2_RNASEQ	PDMR-415371~026-R~YQ9XN9-P1	PDMR-415371	skin	673	c2	s1
PDXNet/PDMR	415371_026_R_YQ9XP1WT3_v1_2_RNASEQ	PDMR-415371~026-R~YQ9XP1WT3-P2	PDMR-415371	skin	674	c2	s1
PDXNet/PDMR	415371_026_R_YQ9_v1_2_RNASEQ	PDMR-415371~026-R~YQ9-P0	PDMR-415371	skin	675	c3	s1
PDXNet/PDMR	415371_026_R_YR0WA5_v1_2_RNASEQ	PDMR-415371~026-R~YR0WA5-P1	PDMR-415371	skin	1396	c6	s2
PDXNet/PDMR	415371_026_R_YR0_v1_2_RNASEQ	PDMR-415371~026-R~YR0-P0	PDMR-415371	skin	676	c2	s1
PDXNet/PDMR	K79811_243_R_M94M108M143_v1_2_RNASEQ	PDMR-K79811~243-R~M94M108M143-P4	PDMR-K79811	brain	2089	c3	s4
PDXNet/PDMR	K79811_243_R_M94_v1_2_RNASEQ	PDMR-K79811~243-R~M94-P2	PDMR-K79811	brain	2090	c7	s4
PDXNet/PDMR	K79811_243_R_M95M111_v1_2_RNASEQ	PDMR-K79811~243-R~M95M111-P3	PDMR-K79811	brain	2091	c9	s4
PDXNet/PDMR	K79811_243_R_M96_v1_2_RNASEQ	PDMR-K79811~243-R~M96-P2	PDMR-K79811	brain	2092	c3	s4
PDXNet/PDMR	K98449_230_R_M228M12M26_v1_2_RNASEQ	PDMR-K98449~230-R~M228M12M26-P8	PDMR-K98449	brain	127	c4	s1
PDXNet/PDMR	K98449_230_R_M229M15M38_v1_2_RNASEQ	PDMR-K98449~230-R~M229M15M38-P8	PDMR-K98449	brain	853	c2	s2
PDXNet/PDMR	K98449_230_R_M229_v1_2_RNASEQ	PDMR-K98449~230-R~M229-P6	PDMR-K98449	brain	128	c8	s1
PDXNet/PDMR	K98449_230_R_M230M17M43_v1_2_RNASEQ	PDMR-K98449~230-R~M230M17M43-P8	PDMR-K98449	brain	129	c6	s1
PDXNet/PDMR	521389_187_R_PR1K72KB9KM6_v1_2_RNASEQ	PDMR-521389~187-R~PR1K72KB9KM6-P3	PDMR-521389	other	1994	c6	s4
PDXNet/PDMR	521389_187_R_PR1K72KC2_v1_2_RNASEQ	PDMR-521389~187-R~PR1K72KC2-P2	PDMR-521389	other	1515	c7	s3
PDXNet/PDMR	521389_187_R_PR1_v1_2_RNASEQ	PDMR-521389~187-R~PR1-P0	PDMR-521389	other	1995	c8	s4
PDXNet/PDMR	WU-0025-T1-X1P1.RNASEQ	WU-0025-T1-X1P1	WU-0025	other	1516	c4	s3
PDXNet/PDMR	WU-0111-T1-X1P1.RNASEQ	WU-0111-T1-X1P1	WU-0111	other	735	c9	s2
PDXNet/PDMR	636974_082_R_GPYVK0_v1_2_RNASEQ	PDMR-636974~082-R~GPYVK0-P1	PDMR-636974	other	1	c10	s1
PDXNet/PDMR	636974_082_R_GQC_v1_2_RNASEQ	PDMR-636974~082-R~GQC-P0	PDMR-636974	other	1996	c2	s4
PDXNet/PDMR	114868_125_R_FCWC50_v1_2_RNASEQ	PDMR-114868~125-R~FCWC50-P1	PDMR-114868	head/neck	1726	c2	s3
PDXNet/PDMR	114868_125_R_FCWC69_v1_2_RNASEQ	PDMR-114868~125-R~FCWC69-P1	PDMR-114868	head/neck	1727	c6	s3
PDXNet/PDMR	114868_125_R_FEWC21_v1_2_RNASEQ	PDMR-114868~125-R~FEWC21-P1	PDMR-114868	head/neck	1728	c6	s3
PDXNet/PDMR	114868_125_R_FEWC31_v1_2_RNASEQ	PDMR-114868~125-R~FEWC31-P1	PDMR-114868	head/neck	1729	c2	s3
PDXNet/PDMR	137432_314_R_QVPG14_v2_0_1_4_0_RNASEQ	PDMR-137432~314-R~QVPG14-P1	PDMR-137432	head/neck	2133	c8	s4
PDXNet/PDMR	137432_314_R_QVPG20HQ2_v2_0_1_4_0_RNASEQ	PDMR-137432~314-R~QVPG20HQ2-P2	PDMR-137432	head/neck	1184	c8	s2
PDXNet/PDMR	137432_314_R_QVQH72_v2_0_1_4_0_RNASEQ	PDMR-137432~314-R~QVQH72-P1	PDMR-137432	head/neck	1185	c8	s2
PDXNet/PDMR	226611_082_R_XF6V30U25_v1_2_RNASEQ	PDMR-226611~082-R~XF6V30U25-P2	PDMR-226611	head/neck	1730	c2	s3
PDXNet/PDMR	226611_082_R_XF7VA2_v1_2_RNASEQ	PDMR-226611~082-R~XF7VA2-P1	PDMR-226611	head/neck	1731	c2	s3
PDXNet/PDMR	226611_082_R_XF8V32_RG_VZ9_v1_2_RNASEQ	PDMR-226611~082-R~XF8V32_RG-VZ9-P3	PDMR-226611	head/neck	1732	c2	s3
PDXNet/PDMR	226611_082_R_XF8_v1_2_RNASEQ	PDMR-226611~082-R~XF8-P0	PDMR-226611	head/neck	1733	c4	s3
PDXNet/PDMR	241356_047_R_IF2_v1_2_RNASEQ	PDMR-241356~047-R~IF2-P0	PDMR-241356	head/neck	1734	c4	s3
PDXNet/PDMR	241356_047_R_IF3NK2_RG_JE9KX6_v1_2_RNASEQ	PDMR-241356~047-R~IF3NK2_RG-JE9KX6-P3	PDMR-241356	head/neck	1735	c4	s3
PDXNet/PDMR	241356_047_R_IF3NK2_v1_2_RNASEQ	PDMR-241356~047-R~IF3NK2-P1	PDMR-241356	head/neck	1736	c4	s3
PDXNet/PDMR	241356_047_R_IF4NC3_v1_2_RNASEQ	PDMR-241356~047-R~IF4NC3-P1	PDMR-241356	head/neck	1737	c4	s3
PDXNet/PDMR	245127_232_R_KE6L72N45VG1_v1_2_RNASEQ	PDMR-245127~232-R~KE6L72N45VG1-P3	PDMR-245127	head/neck	2134	c9	s4
PDXNet/PDMR	245127_232_R_KE6L74_v1_2_RNASEQ	PDMR-245127~232-R~KE6L74-P1	PDMR-245127	head/neck	2135	c9	s4
PDXNet/PDMR	245127_232_R_KE6_v1_2_RNASEQ	PDMR-245127~232-R~KE6-P0	PDMR-245127	head/neck	2136	c9	s4
PDXNet/PDMR	245127_232_R_KE8KY7_RG_LW5_v1_2_RNASEQ	PDMR-245127~232-R~KE8KY7_RG-LW5-P2	PDMR-245127	head/neck	1186	c3	s2
PDXNet/PDMR	246569_268_R_FE9WE2_RG_W11_v1_2_RNASEQ	PDMR-246569~268-R~FE9WE2_RG-W11-P2	PDMR-246569	head/neck	1187	c2	s2
PDXNet/PDMR	246569_268_R_FE9WE4M889M938_v1_2_RNASEQ	PDMR-246569~268-R~FE9WE4M889M938-P3	PDMR-246569	head/neck	1188	c8	s2
PDXNet/PDMR	246569_268_R_FE9WE4M890_v1_2_RNASEQ	PDMR-246569~268-R~FE9WE4M890-P2	PDMR-246569	head/neck	1189	c8	s2
PDXNet/PDMR	246569_268_R_FE9WE5_RG_W15_v1_2_RNASEQ	PDMR-246569~268-R~FE9WE5_RG-W15-P2	PDMR-246569	head/neck	1190	c2	s2
PDXNet/PDMR	252836_082_R_P64PJ3_v1_2_RNASEQ	PDMR-252836~082-R~P64PJ3-P1	PDMR-252836	head/neck	1191	c2	s2
PDXNet/PDMR	252836_082_R_P66PS4K36_v1_2_RNASEQ	PDMR-252836~082-R~P66PS4K36-P2	PDMR-252836	head/neck	1192	c8	s2
PDXNet/PDMR	252836_082_R_P66PS5_RG_M24_v1_2_RNASEQ	PDMR-252836~082-R~P66PS5_RG-M24-P2	PDMR-252836	head/neck	547	c3	s1
PDXNet/PDMR	252836_082_R_P66_v1_2_RNASEQ	PDMR-252836~082-R~P66-P0	PDMR-252836	head/neck	1738	c2	s3
PDXNet/PDMR	266295_075_R_IP9M779JL7_v2_0_1_4_0_RNASEQ	PDMR-266295~075-R~IP9M779JL7-P2	PDMR-266295	head/neck	2137	c3	s4
PDXNet/PDMR	266295_075_R_IP9M779JL9KU0_v2_0_1_4_0_RNASEQ	PDMR-266295~075-R~IP9M779JL9KU0-P3	PDMR-266295	head/neck	2138	c3	s4
PDXNet/PDMR	266295_075_R_IP9M779JL9_v2_0_1_4_0_RNASEQ	PDMR-266295~075-R~IP9M779JL9-P2	PDMR-266295	head/neck	2139	c3	s4
PDXNet/PDMR	266295_075_R_IP9M779JN0KJ8_v2_0_1_4_0_RNASEQ	PDMR-266295~075-R~IP9M779JN0KJ8-P3	PDMR-266295	head/neck	2140	c3	s4
PDXNet/PDMR	266295_075_R_IP9M779_v2_0_1_4_0_RNASEQ	PDMR-266295~075-R~IP9M779-P1	PDMR-266295	head/neck	2141	c6	s4
PDXNet/PDMR	295223_140_R_CS3G61_v1_2_RNASEQ	PDMR-295223~140-R~CS3G61-P1	PDMR-295223	head/neck	1739	c4	s3
PDXNet/PDMR	295223_140_R_CS3_v1_2_RNASEQ	PDMR-295223~140-R~CS3-P0	PDMR-295223	head/neck	1740	c4	s3
PDXNet/PDMR	295223_140_R_CS5GA2_v1_2_RNASEQ	PDMR-295223~140-R~CS5GA2-P1	PDMR-295223	head/neck	1741	c4	s3
PDXNet/PDMR	295223_140_R_CS6G66_v1_2_RNASEQ	PDMR-295223~140-R~CS6G66-P1	PDMR-295223	head/neck	1742	c4	s3
PDXNet/PDMR	295223_140_R_CS7G71_v1_2_RNASEQ	PDMR-295223~140-R~CS7G71-P1	PDMR-295223	head/neck	1743	c4	s3
PDXNet/PDMR	297248_317_R_AS2NA9E78F14FG2HE2_v1_2_RNASEQ	PDMR-297248~317-R~AS2NA9E78F14FG2HE2-P5	PDMR-297248	head/neck	1193	c4	s2
PDXNet/PDMR	297248_317_R_AS2NA9E78_v1_2_RNASEQ	PDMR-297248~317-R~AS2NA9E78-P2	PDMR-297248	head/neck	1194	c3	s2
PDXNet/PDMR	297248_317_R_AS2NA9E79_v1_2_RNASEQ	PDMR-297248~317-R~AS2NA9E79-P2	PDMR-297248	head/neck	1744	c4	s3
PDXNet/PDMR	328373_195_R_G47GE9_v1_2_RNASEQ	PDMR-328373~195-R~G47GE9-P1	PDMR-328373	head/neck	1745	c7	s3
PDXNet/PDMR	328373_195_R_G48GJ3_v1_2_RNASEQ	PDMR-328373~195-R~G48GJ3-P1	PDMR-328373	head/neck	1746	c4	s3
PDXNet/PDMR	359531_246_R_TA9UA0VC0_v1_2_RNASEQ	PDMR-359531~246-R~TA9UA0VC0-P2	PDMR-359531	head/neck	1747	c4	s3
PDXNet/PDMR	359531_246_R_TA9UA1VC3QD1DZ0_v1_2_RNASEQ	PDMR-359531~246-R~TA9UA1VC3QD1DZ0-P4	PDMR-359531	head/neck	1748	c4	s3
PDXNet/PDMR	359531_246_R_TA9UA1VC3QD1DZ3Z02_v1_2_RNASEQ	PDMR-359531~246-R~TA9UA1VC3QD1DZ3Z02-P5	PDMR-359531	head/neck	1749	c4	s3
PDXNet/PDMR	359531_246_R_TA9UA1VC4_RG_E70_v1_2_RNASEQ	PDMR-359531~246-R~TA9UA1VC4_RG-E70-P3	PDMR-359531	head/neck	1750	c4	s3
PDXNet/PDMR	391396_364_R_I18NA5E16_v1_2_RNASEQ	PDMR-391396~364-R~I18NA5E16-P2	PDMR-391396	head/neck	1751	c4	s3
PDXNet/PDMR	391396_364_R_I18NA5_v1_2_RNASEQ	PDMR-391396~364-R~I18NA5-P1	PDMR-391396	head/neck	1752	c4	s3
PDXNet/PDMR	391396_364_R_I18NA7E17_v1_2_RNASEQ	PDMR-391396~364-R~I18NA7E17-P2	PDMR-391396	head/neck	1753	c4	s3
PDXNet/PDMR	391396_364_R_I18_v1_2_RNASEQ	PDMR-391396~364-R~I18-P0	PDMR-391396	head/neck	1754	c4	s3
PDXNet/PDMR	394591_219_R_KC4KR2_v1_2_RNASEQ	PDMR-394591~219-R~KC4KR2-P1	PDMR-394591	head/neck	2142	c10	s4
PDXNet/PDMR	394591_219_R_KC4KR4_v1_2_RNASEQ	PDMR-394591~219-R~KC4KR4-P1	PDMR-394591	head/neck	2143	c10	s4
PDXNet/PDMR	394591_219_R_KC5KZ2_v1_2_RNASEQ	PDMR-394591~219-R~KC5KZ2-P1	PDMR-394591	head/neck	2144	c2	s4
PDXNet/PDMR	394591_219_R_KC6_v1_2_RNASEQ	PDMR-394591~219-R~KC6-P0	PDMR-394591	head/neck	2145	c8	s4
PDXNet/PDMR	394591_219_R_KC7M852_v1_2_RNASEQ	PDMR-394591~219-R~KC7M852-P1	PDMR-394591	head/neck	2146	c10	s4
PDXNet/PDMR	394591_219_R_KC8_v1_2_RNASEQ	PDMR-394591~219-R~KC8-P0	PDMR-394591	head/neck	2147	c7	s4
PDXNet/PDMR	562742_068_R_H24WF0M892_v1_2_RNASEQ	PDMR-562742~068-R~H24WF0M892-P2	PDMR-562742	head/neck	1195	c8	s2
PDXNet/PDMR	562742_068_R_H25_v1_2_RNASEQ	PDMR-562742~068-R~H25-P0	PDMR-562742	head/neck	1196	c7	s2
PDXNet/PDMR	562742_068_R_H26HF3M876_v1_2_RNASEQ	PDMR-562742~068-R~H26HF3M876-P2	PDMR-562742	head/neck	1197	c3	s2
PDXNet/PDMR	562742_068_R_H26_v2_0_1_6_0_RNASEQ	PDMR-562742~068-R~H26-P0	PDMR-562742	head/neck	2148	c2	s4
PDXNet/PDMR	582836_169_R_A37AA1_v1_2_RNASEQ	PDMR-582836~169-R~A37AA1-P1	PDMR-582836	head/neck	2149	c6	s4
PDXNet/PDMR	582836_169_R_A38AC6_v1_2_RNASEQ	PDMR-582836~169-R~A38AC6-P1	PDMR-582836	head/neck	2150	c1	s4
PDXNet/PDMR	582836_169_R_A38AC8_v1_2_RNASEQ	PDMR-582836~169-R~A38AC8-P1	PDMR-582836	head/neck	2151	c2	s4
PDXNet/PDMR	582836_169_R_A39_v1_2_RNASEQ	PDMR-582836~169-R~A39-P0	PDMR-582836	head/neck	2152	c4	s4
PDXNet/PDMR	668155_338_R_YE7X30W81_v1_2_RNASEQ	PDMR-668155~338-R~YE7X30W81-P2	PDMR-668155	head/neck	2153	c9	s4
PDXNet/PDMR	668155_338_R_YE7_v1_2_RNASEQ	PDMR-668155~338-R~YE7-P0	PDMR-668155	head/neck	1198	c3	s2
PDXNet/PDMR	668155_338_R_YE8XD4_v1_2_RNASEQ	PDMR-668155~338-R~YE8XD4-P1	PDMR-668155	head/neck	2154	c2	s4
PDXNet/PDMR	668155_338_R_YF0XE0_v1_2_RNASEQ	PDMR-668155~338-R~YF0XE0-P1	PDMR-668155	head/neck	2155	c9	s4
PDXNet/PDMR	735871_273_R_GU7Y57YM7_v1_2_RNASEQ	PDMR-735871~273-R~GU7Y57YM7-P2	PDMR-735871	head/neck	1199	c4	s2
PDXNet/PDMR	735871_273_R_GU8YF8X78_v1_2_RNASEQ	PDMR-735871~273-R~GU8YF8X78-P2	PDMR-735871	head/neck	1200	c4	s2
PDXNet/PDMR	735871_273_R_GV1Y89_v1_2_RNASEQ	PDMR-735871~273-R~GV1Y89-P1	PDMR-735871	head/neck	2156	c4	s4
PDXNet/PDMR	747524_062_R_D21F50_v2_0_1_4_0_RNASEQ	PDMR-747524~062-R~D21F50-P1	PDMR-747524	head/neck	1755	c2	s3
PDXNet/PDMR	747524_062_R_D21F53G67_v2_0_1_4_0_RNASEQ	PDMR-747524~062-R~D21F53G67-P2	PDMR-747524	head/neck	1756	c4	s3
PDXNet/PDMR	747524_062_R_D21_v2_0_1_4_0_RNASEQ	PDMR-747524~062-R~D21-P0	PDMR-747524	head/neck	1757	c7	s3
PDXNet/PDMR	747524_062_R_D22F57FV9_v2_0_1_4_0_RNASEQ	PDMR-747524~062-R~D22F57FV9-P2	PDMR-747524	head/neck	1758	c6	s3
PDXNet/PDMR	747524_062_R_D22_v2_0_1_4_0_RNASEQ	PDMR-747524~062-R~D22-P0	PDMR-747524	head/neck	1759	c2	s3
PDXNet/PDMR	784116_028_R_H04M898M143_v1_2_RNASEQ	PDMR-784116~028-R~H04M898M143-P2	PDMR-784116	head/neck	1201	c9	s2
PDXNet/PDMR	784116_028_R_H04M900_v1_2_RNASEQ	PDMR-784116~028-R~H04M900-P1	PDMR-784116	head/neck	1202	c2	s2
PDXNet/PDMR	784116_028_R_H04_v1_2_RNASEQ	PDMR-784116~028-R~H04-P0	PDMR-784116	head/neck	1203	c4	s2
PDXNet/PDMR	784116_028_R_H06HF7W51_v1_2_RNASEQ	PDMR-784116~028-R~H06HF7W51-P2	PDMR-784116	head/neck	1204	c6	s2
PDXNet/PDMR	784116_028_R_H06_v1_2_RNASEQ	PDMR-784116~028-R~H06-P0	PDMR-784116	head/neck	1205	c4	s2
PDXNet/PDMR	832693_133_R_VW3M168_v1_2_RNASEQ	PDMR-832693~133-R~VW3M168-P1	PDMR-832693	head/neck	1206	c10	s2
PDXNet/PDMR	832693_133_R_VW3_v1_2_RNASEQ	PDMR-832693~133-R~VW3-P0	PDMR-832693	head/neck	2157	c9	s4
PDXNet/PDMR	832693_133_R_VW5PV2F44M91_v1_2_RNASEQ	PDMR-832693~133-R~VW5PV2F44M91-P3	PDMR-832693	head/neck	1207	c3	s2
PDXNet/PDMR	832693_133_R_VW5PV2F46_v1_2_RNASEQ	PDMR-832693~133-R~VW5PV2F46-P2	PDMR-832693	head/neck	1208	c3	s2
PDXNet/PDMR	832693_133_R_VW5_v1_2_RNASEQ	PDMR-832693~133-R~VW5-P0	PDMR-832693	head/neck	1209	c3	s2
PDXNet/PDMR	845751_090_R_XM7AY1_v1_2_RNASEQ	PDMR-845751~090-R~XM7AY1-P1	PDMR-845751	head/neck	1210	c3	s2
PDXNet/PDMR	845751_090_R_XM7_v1_2_RNASEQ	PDMR-845751~090-R~XM7-P0	PDMR-845751	head/neck	1211	c3	s2
PDXNet/PDMR	845751_090_R_XM8AA5_RG_VH4_v1_2_RNASEQ	PDMR-845751~090-R~XM8AA5_RG-VH4-P2	PDMR-845751	head/neck	1212	c2	s2
PDXNet/PDMR	845751_090_R_XM8_v1_2_RNASEQ	PDMR-845751~090-R~XM8-P0	PDMR-845751	head/neck	1213	c9	s2
PDXNet/PDMR	871537_170_R_T31TN4_v1_2_RNASEQ	PDMR-871537~170-R~T31TN4-P1	PDMR-871537	head/neck	1760	c1	s3
PDXNet/PDMR	871537_170_R_T31TN5UN9_v1_2_RNASEQ	PDMR-871537~170-R~T31TN5UN9-P2	PDMR-871537	head/neck	1761	c4	s3
PDXNet/PDMR	871537_170_R_T31_v1_2_RNASEQ	PDMR-871537~170-R~T31-P0	PDMR-871537	head/neck	1762	c1	s3
PDXNet/PDMR	871537_170_R_T32TQ4_RG_UU5_v1_2_RNASEQ	PDMR-871537~170-R~T32TQ4_RG-UU5-P2	PDMR-871537	head/neck	1763	c4	s3
PDXNet/PDMR	871537_170_R_T32TQ5UO4_v1_2_RNASEQ	PDMR-871537~170-R~T32TQ5UO4-P2	PDMR-871537	head/neck	1764	c4	s3
PDXNet/PDMR	871537_170_R_T32TQ6UO5_v1_2_RNASEQ	PDMR-871537~170-R~T32TQ6UO5-P2	PDMR-871537	head/neck	1765	c4	s3
PDXNet/PDMR	871537_170_R_T32_v1_2_RNASEQ	PDMR-871537~170-R~T32-P0	PDMR-871537	head/neck	1766	c4	s3
PDXNet/PDMR	915372_287_R_FJ4P73_v1_2_RNASEQ	PDMR-915372~287-R~FJ4P73-P1	PDMR-915372	head/neck	548	c10	s1
PDXNet/PDMR	915372_287_R_FJ4P75_v1_2_RNASEQ	PDMR-915372~287-R~FJ4P75-P1	PDMR-915372	head/neck	1214	c10	s2
PDXNet/PDMR	915372_287_R_FJ4_v1_2_RNASEQ	PDMR-915372~287-R~FJ4-P0	PDMR-915372	head/neck	1215	c10	s2
PDXNet/PDMR	915372_287_R_FJ6P86PG1M165_v1_2_RNASEQ	PDMR-915372~287-R~FJ6P86PG1M165-P3	PDMR-915372	head/neck	1216	c5	s2
PDXNet/PDMR	915372_287_R_FJ6P86PG5_v1_2_RNASEQ	PDMR-915372~287-R~FJ6P86PG5-P2	PDMR-915372	head/neck	1217	c10	s2
PDXNet/PDMR	915372_287_R_FJ6_v1_2_RNASEQ	PDMR-915372~287-R~FJ6-P0	PDMR-915372	head/neck	1218	c9	s2
PDXNet/PDMR	929823_356_R_I02N45NK3WA6_v1_2_RNASEQ	PDMR-929823~356-R~I02N45NK3WA6-P3	PDMR-929823	head/neck	2158	c10	s4
PDXNet/PDMR	929823_356_R_I02N45NK3_v1_2_RNASEQ	PDMR-929823~356-R~I02N45NK3-P2	PDMR-929823	head/neck	2159	c10	s4
PDXNet/PDMR	929823_356_R_I02_v1_2_RNASEQ	PDMR-929823~356-R~I02-P0	PDMR-929823	head/neck	2160	c8	s4
PDXNet/PDMR	929823_356_R_I03NP1E09_v1_2_RNASEQ	PDMR-929823~356-R~I03NP1E09-P2	PDMR-929823	head/neck	2161	c8	s4
PDXNet/PDMR	929823_356_R_I03_v1_2_RNASEQ	PDMR-929823~356-R~I03-P0	PDMR-929823	head/neck	2162	c9	s4
PDXNet/PDMR	932174_294_R_KX3N20_v1_2_RNASEQ	PDMR-932174~294-R~KX3N20-P1	PDMR-932174	head/neck	1767	c8	s3
PDXNet/PDMR	932174_294_R_KX3N24Q81_v1_2_RNASEQ	PDMR-932174~294-R~KX3N24Q81-P2	PDMR-932174	head/neck	1768	c4	s3
PDXNet/PDMR	932174_294_R_KX4MN9_v1_2_RNASEQ	PDMR-932174~294-R~KX4MN9-P1	PDMR-932174	head/neck	1769	c4	s3
PDXNet/PDMR	932174_294_R_KX4_v1_2_RNASEQ	PDMR-932174~294-R~KX4-P0	PDMR-932174	head/neck	1770	c8	s3
PDXNet/PDMR	939949_128_R_V2YUG0_v2_0_1_4_0_RNASEQ	PDMR-939949~128-R~V2YUG0-P1	PDMR-939949	head/neck	2163	c7	s4
PDXNet/PDMR	939949_128_R_V2Y_v2_0_1_4_0_RNASEQ	PDMR-939949~128-R~V2Y-P0	PDMR-939949	head/neck	2164	c7	s4
PDXNet/PDMR	939949_128_R_V3ATP4_v2_0_1_4_0_RNASEQ	PDMR-939949~128-R~V3ATP4-P1	PDMR-939949	head/neck	2165	c7	s4
PDXNet/PDMR	939949_128_R_V3ATP6_v2_0_1_4_0_RNASEQ	PDMR-939949~128-R~V3ATP6-P1	PDMR-939949	head/neck	2166	c7	s4
PDXNet/PDMR	939949_128_R_V3ATQ1VP3_v2_0_1_4_0_RNASEQ	PDMR-939949~128-R~V3ATQ1VP3-P2	PDMR-939949	head/neck	2167	c7	s4
PDXNet/PDMR	939949_128_R_V3A_v2_0_1_4_0_RNASEQ	PDMR-939949~128-R~V3A-P0	PDMR-939949	head/neck	2168	c7	s4
PDXNet/PDMR	944545_341_R_AEEEFECU4F83_v2_0_1_4_0_RNASEQ	PDMR-944545~341-R~AEEEFECU4F83-P3	PDMR-944545	head/neck	1771	c2	s3
PDXNet/PDMR	944545_341_R_AEEEFECU6_v2_0_1_4_0_RNASEQ	PDMR-944545~341-R~AEEEFECU6-P2	PDMR-944545	head/neck	1772	c3	s3
PDXNet/PDMR	944545_341_R_AEEEFE_v2_0_1_4_0_RNASEQ	PDMR-944545~341-R~AEEEFE-P1	PDMR-944545	head/neck	1773	c1	s3
PDXNet/PDMR	944545_341_R_AEEEGECT7_v2_0_1_4_0_RNASEQ	PDMR-944545~341-R~AEEEGECT7-P2	PDMR-944545	head/neck	1774	c1	s3
PDXNet/PDMR	944545_341_R_AEE_v2_0_1_4_0_RNASEQ	PDMR-944545~341-R~AEE-P0	PDMR-944545	head/neck	1775	c1	s3
PDXNet/PDMR	949433_175_R_W12M288_v1_2_RNASEQ	PDMR-949433~175-R~W12M288-P1	PDMR-949433	head/neck	1776	c4	s3
PDXNet/PDMR	949433_175_R_W12M289_v1_2_RNASEQ	PDMR-949433~175-R~W12M289-P1	PDMR-949433	head/neck	1777	c4	s3
PDXNet/PDMR	949433_175_R_W13M460E87_v1_2_RNASEQ	PDMR-949433~175-R~W13M460E87-P2	PDMR-949433	head/neck	1778	c4	s3
PDXNet/PDMR	949433_175_R_W13M463_v1_2_RNASEQ	PDMR-949433~175-R~W13M463-P1	PDMR-949433	head/neck	1779	c4	s3
PDXNet/PDMR	949433_175_R_W13_v1_2_RNASEQ	PDMR-949433~175-R~W13-P0	PDMR-949433	head/neck	1780	c4	s3
PDXNet/PDMR	949433_175_R_W14_v1_2_RNASEQ	PDMR-949433~175-R~W14-P0	PDMR-949433	head/neck	1781	c4	s3
PDXNet/PDMR	958767_090_R_H50WF1HJ3_v1_2_RNASEQ	PDMR-958767~090-R~H50WF1HJ3-P2	PDMR-958767	head/neck	2169	c10	s4
PDXNet/PDMR	958767_090_R_H50WF1HJ6M187_v1_2_RNASEQ	PDMR-958767~090-R~H50WF1HJ6M187-P3	PDMR-958767	head/neck	2170	c10	s4
PDXNet/PDMR	958767_090_R_H50WF2HK9_v1_2_RNASEQ	PDMR-958767~090-R~H50WF2HK9-P2	PDMR-958767	head/neck	2171	c10	s4
PDXNet/PDMR	958767_090_R_H50WF2HL0M193_v1_2_RNASEQ	PDMR-958767~090-R~H50WF2HL0M193-P3	PDMR-958767	head/neck	2172	c8	s4
PDXNet/PDMR	958767_090_R_H50WF4HL6_v1_2_RNASEQ	PDMR-958767~090-R~H50WF4HL6-P2	PDMR-958767	head/neck	2173	c8	s4
PDXNet/PDMR	958767_090_R_H50_v1_2_RNASEQ	PDMR-958767~090-R~H50-P0	PDMR-958767	head/neck	2174	c10	s4
PDXNet/PDMR	959717_210_R_A57AG6AV2I60_v1_2_RNASEQ	PDMR-959717~210-R~A57AG6AV2I60-P3	PDMR-959717	head/neck	1782	c4	s3
PDXNet/PDMR	959717_210_R_A57AG6AV2I62IH4N31NL1_v1_2_RNASEQ	PDMR-959717~210-R~A57AG6AV2I62IH4N31NL1-P6	PDMR-959717	head/neck	1783	c7	s3
PDXNet/PDMR	959717_210_R_A58AG7AV6I69_v1_2_RNASEQ	PDMR-959717~210-R~A58AG7AV6I69-P3	PDMR-959717	head/neck	1784	c3	s3
PDXNet/PDMR	981375_231_R_T92TV1_RG_M34_v1_2_RNASEQ	PDMR-981375~231-R~T92TV1_RG-M34-P2	PDMR-981375	head/neck	1219	c8	s2
PDXNet/PDMR	981375_231_R_T92TV2_v1_2_RNASEQ	PDMR-981375~231-R~T92TV2-P1	PDMR-981375	head/neck	1220	c2	s2
PDXNet/PDMR	981375_231_R_T95TV6VM3M177_v1_2_RNASEQ	PDMR-981375~231-R~T95TV6VM3M177-P3	PDMR-981375	head/neck	1221	c2	s2
PDXNet/PDMR	WU-0041-T1-X1P2.RNASEQ	WU-0041-T1-X1P2	WU-0041	head/neck	1785	c5	s3
PDXNet/PDMR	WU-0052-T1-X1P2.RNASEQ	WU-0052-T1-X1P2	WU-0052	head/neck	1222	c2	s2
PDXNet/PDMR	WU-0031-T1-X1P2.RNASEQ	WU-0031-T1-X1P2	WU-0031	head/neck	1223	c7	s2
PDXNet/PDMR	WU-0091-T1-X1P2.RNASEQ	WU-0091-T1-X1P2	WU-0091	head/neck	1224	c9	s2
PDXNet/PDMR	216738_123_R_FEVF40GT4_v2_0_1_4_0_RNASEQ	PDMR-216738~123-R~FEVF40GT4-P2	PDMR-216738	kidney	1226	c8	s2
PDXNet/PDMR	216738_123_R_FEVF40_v2_0_1_4_0_RNASEQ	PDMR-216738~123-R~FEVF40-P1	PDMR-216738	kidney	1227	c8	s2
PDXNet/PDMR	216738_123_R_FEVF41H96_v2_0_1_4_0_RNASEQ	PDMR-216738~123-R~FEVF41H96-P2	PDMR-216738	kidney	1228	c2	s2
PDXNet/PDMR	272462_364_R_APPM876_v1_2_RNASEQ	PDMR-272462~364-R~APPM876-P1	PDMR-272462	kidney	1229	c9	s2
PDXNet/PDMR	272462_364_R_APQM807_v1_2_RNASEQ	PDMR-272462~364-R~APQM807-P1	PDMR-272462	kidney	1230	c9	s2
PDXNet/PDMR	272462_364_R_APQ_v1_2_RNASEQ	PDMR-272462~364-R~APQ-P0	PDMR-272462	kidney	1231	c9	s2
PDXNet/PDMR	272462_364_R_APTM813_v1_2_RNASEQ	PDMR-272462~364-R~APTM813-P1	PDMR-272462	kidney	1232	c9	s2
PDXNet/PDMR	272462_364_R_APT_v1_2_RNASEQ	PDMR-272462~364-R~APT-P0	PDMR-272462	kidney	1233	c8	s2
PDXNet/PDMR	372686_303_R_AN4WB7_v1_2_RNASEQ	PDMR-372686~303-R~AN4WB7-P1	PDMR-372686	kidney	2187	c7	s4
PDXNet/PDMR	372686_303_R_AN5W29M485_v1_2_RNASEQ	PDMR-372686~303-R~AN5W29M485-P2	PDMR-372686	kidney	2188	c7	s4
PDXNet/PDMR	372686_303_R_AN5W30_v1_2_RNASEQ	PDMR-372686~303-R~AN5W30-P1	PDMR-372686	kidney	2189	c7	s4
PDXNet/PDMR	372686_303_R_AN5W31M937_v1_2_RNASEQ	PDMR-372686~303-R~AN5W31M937-P2	PDMR-372686	kidney	2190	c7	s4
PDXNet/PDMR	372686_303_R_AN5_v1_2_RNASEQ	PDMR-372686~303-R~AN5-P0	PDMR-372686	kidney	2191	c7	s4
PDXNet/PDMR	469464_171_R_WUJKE1N21N86_v2_0_1_4_0_RNASEQ	PDMR-469464~171-R~WUJKE1N21N86-P3	PDMR-469464	kidney	2192	c6	s4
PDXNet/PDMR	469464_171_R_WUJKE3KV2_v2_0_1_4_0_RNASEQ	PDMR-469464~171-R~WUJKE3KV2-P2	PDMR-469464	kidney	2193	c6	s4
PDXNet/PDMR	469464_171_R_WUJKE5N32NA5_v2_0_1_4_0_RNASEQ	PDMR-469464~171-R~WUJKE5N32NA5-P3	PDMR-469464	kidney	2194	c6	s4
PDXNet/PDMR	469464_171_R_WUJKE7_v2_0_1_4_0_RNASEQ	PDMR-469464~171-R~WUJKE7-P1	PDMR-469464	kidney	2195	c6	s4
PDXNet/PDMR	469464_171_R_WUJ_v2_0_1_4_0_RNASEQ	PDMR-469464~171-R~WUJ-P0	PDMR-469464	kidney	2196	c6	s4
PDXNet/PDMR	469464_171_R_WVKKF6_v2_0_1_4_0_RNASEQ	PDMR-469464~171-R~WVKKF6-P1	PDMR-469464	kidney	2197	c6	s4
PDXNet/PDMR	498487_281_R_KV1_v2_0_1_4_0_RNASEQ	PDMR-498487~281-R~KV1-P0	PDMR-498487	kidney	1234	c8	s2
PDXNet/PDMR	498487_281_R_KV3MV3QK9_v2_0_1_4_0_RNASEQ	PDMR-498487~281-R~KV3MV3QK9-P2	PDMR-498487	kidney	1235	c1	s2
PDXNet/PDMR	498487_281_R_KV3MV7_v2_0_1_6_0_RNASEQ	PDMR-498487~281-R~KV3MV7-P1	PDMR-498487	kidney	1236	c2	s2
PDXNet/PDMR	597326_320_R_X45UC7T26_v1_2_RNASEQ	PDMR-597326~320-R~X45UC7T26-P2	PDMR-597326	kidney	2198	c7	s4
PDXNet/PDMR	597326_320_R_X45UC7_v1_2_RNASEQ	PDMR-597326~320-R~X45UC7-P1	PDMR-597326	kidney	2199	c2	s4
PDXNet/PDMR	597326_320_R_X45UC8T56_v1_2_RNASEQ	PDMR-597326~320-R~X45UC8T56-P2	PDMR-597326	kidney	2200	c9	s4
PDXNet/PDMR	597326_320_R_X45UC9_RG_TZ1_v1_2_RNASEQ	PDMR-597326~320-R~X45UC9_RG-TZ1-P3	PDMR-597326	kidney	2201	c2	s4
PDXNet/PDMR	961994_133_R_EQ1_v1_2_RNASEQ	PDMR-961994~133-R~EQ1-P0	PDMR-961994	kidney	2202	c3	s4
PDXNet/PDMR	961994_133_R_EQ2F03FC8_v1_2_RNASEQ	PDMR-961994~133-R~EQ2F03FC8-P2	PDMR-961994	kidney	2203	c8	s4
PDXNet/PDMR	961994_133_R_EQ2F06FB1_v1_2_RNASEQ	PDMR-961994~133-R~EQ2F06FB1-P2	PDMR-961994	kidney	2204	c2	s4
PDXNet/PDMR	961994_133_R_EQ2_v1_2_RNASEQ	PDMR-961994~133-R~EQ2-P0	PDMR-961994	kidney	2205	c3	s4
PDXNet/PDMR	WU-0059-T1-X1P1.RNASEQ	WU-0059-T1-X1P1	WU-0059	kidney	1795	c1	s3
PDXNet/PDMR	WU-0059-T1-X1P2.RNASEQ	WU-0059-T1-X1P2	WU-0059	kidney	1796	c1	s3
PDXNet/PDMR	WU-0036-T1-X2P2.RNASEQ	WU-0036-T1-X2P2	WU-0036	kidney	1237	c1	s2
PDXNet/PDMR	WU-0098-T1-X1P2.RNASEQ	WU-0098-T1-X1P2	WU-0098	kidney	1797	c3	s3
PDXNet/PDMR	WU-0037-T1-X2P2.RNASEQ	WU-0037-T1-X2P2	WU-0037	kidney	1798	c6	s3
PDXNet/PDMR	WU-0037-T1-X1P2.RNASEQ	WU-0037-T1-X1P2	WU-0037	kidney	1799	c6	s3
PDXNet/PDMR	WU-0059-T1-X1P3.RNASEQ	WU-0059-T1-X1P3	WU-0059	kidney	1800	c4	s3
PDXNet/PDMR	WU-0059-T1-X2P3.RNASEQ	WU-0059-T1-X2P3	WU-0059	kidney	1801	c3	s3
PDXNet/PDMR	WU-0101-T1-X1P1.RNASEQ	WU-0101-T1-X1P1	WU-0101	kidney	1802	c2	s3
PDXNet/PDMR	WU-0101-T1-X1P2.RNASEQ	WU-0101-T1-X1P2	WU-0101	kidney	1803	c2	s3
PDXNet/PDMR	WU-0098-T1-X1P1.RNASEQ	WU-0098-T1-X1P1	WU-0098	kidney	1804	c3	s3
PDXNet/PDMR	WU-0095-T1-X1P1.RNASEQ	WU-0095-T1-X1P1	WU-0095	kidney	1238	c1	s2
PDXNet/PDMR	WU-0097-T1-X1P1.RNASEQ	WU-0097-T1-X1P1	WU-0097	kidney	1239	c3	s2
PDXNet/PDMR	349418_098_R_JS4KX0_v1_2_RNASEQ	PDMR-349418~098-R~JS4KX0-P1	PDMR-349418	lung	1255	c7	s2
PDXNet/PDMR	349418_098_R_JS4_v1_2_RNASEQ	PDMR-349418~098-R~JS4-P0	PDMR-349418	lung	1256	c9	s2
PDXNet/PDMR	349418_098_R_JS5_v1_2_RNASEQ	PDMR-349418~098-R~JS5-P0	PDMR-349418	lung	1257	c9	s2
PDXNet/PDMR	349418_098_R_JU4KS6_v1_2_RNASEQ	PDMR-349418~098-R~JU4KS6-P1	PDMR-349418	lung	1258	c9	s2
PDXNet/PDMR	349418_098_R_JU4KT5L04_v1_2_RNASEQ	PDMR-349418~098-R~JU4KT5L04-P2	PDMR-349418	lung	1259	c9	s2
PDXNet/PDMR	349418_098_R_JU4_RG_M304MK1_v1_2_RNASEQ	PDMR-349418~098-R~JU4_RG-M304MK1-P2	PDMR-349418	lung	1260	c9	s2
PDXNet/PDMR	349418_098_R_JU4_v1_2_RNASEQ	PDMR-349418~098-R~JU4-P0	PDMR-349418	lung	1261	c9	s2
PDXNet/PDMR	729321_352_R_YK2_v1_2_RNASEQ	PDMR-729321~352-R~YK2-P0	PDMR-729321	lung	1807	c4	s3
PDXNet/PDMR	729321_352_R_YK3_L_XS7_v1_2_RNASEQ	PDMR-729321~352-R~YK3-L_XS7-P1	PDMR-729321	lung	1808	c4	s3
PDXNet/PDMR	729321_352_R_YK3_R_XS2_v1_2_RNASEQ	PDMR-729321~352-R~YK3-R_XS2-P1	PDMR-729321	lung	1809	c4	s3
PDXNet/PDMR	729321_352_R_YK4WE2_v1_2_RNASEQ	PDMR-729321~352-R~YK4WE2-P1	PDMR-729321	lung	1810	c4	s3
PDXNet/PDMR	729321_352_R_YK4_v1_2_RNASEQ	PDMR-729321~352-R~YK4-P0	PDMR-729321	lung	1811	c4	s3
PDXNet/PDMR	941728_121_R_NVCJV8_v2_0_1_4_0_RNASEQ	PDMR-941728~121-R~NVCJV8-P1	PDMR-941728	lung	2207	c10	s4
PDXNet/PDMR	941728_121_R_NVCJW0KU0_v2_0_1_6_0_RNASEQ	PDMR-941728~121-R~NVCJW0KU0-P2	PDMR-941728	lung	2208	c9	s4
PDXNet/PDMR	941728_121_R_NVCJW0_v2_0_1_4_0_RNASEQ	PDMR-941728~121-R~NVCJW0-P1	PDMR-941728	lung	2209	c9	s4
PDXNet/PDMR	941728_121_R_NVC_v2_0_1_4_0_RNASEQ	PDMR-941728~121-R~NVC-P0	PDMR-941728	lung	2210	c3	s4
PDXNet/PDMR	941728_121_R_NVGK03N50_v2_0_1_4_0_RNASEQ	PDMR-941728~121-R~NVGK03N50-P2	PDMR-941728	lung	2211	c10	s4
PDXNet/PDMR	941728_121_R_NVGK03_v2_0_1_4_0_RNASEQ	PDMR-941728~121-R~NVGK03-P1	PDMR-941728	lung	2212	c10	s4
PDXNet/PDMR	952719_076_R_P53PH1_v1_2_RNASEQ	PDMR-952719~076-R~P53PH1-P1	PDMR-952719	lung	1812	c4	s3
PDXNet/PDMR	952719_076_R_P53_v1_2_RNASEQ	PDMR-952719~076-R~P53-P0	PDMR-952719	lung	1813	c4	s3
PDXNet/PDMR	952719_076_R_P54PH6_v1_2_RNASEQ	PDMR-952719~076-R~P54PH6-P1	PDMR-952719	lung	1814	c4	s3
PDXNet/PDMR	952719_076_R_P56PH7_v1_2_RNASEQ	PDMR-952719~076-R~P56PH7-P1	PDMR-952719	lung	1815	c4	s3
PDXNet/PDMR	952719_076_R_P56_v1_2_RNASEQ	PDMR-952719~076-R~P56-P0	PDMR-952719	lung	1816	c4	s3
PDXNet/PDMR	952719_076_R_P57PE2_v1_2_RNASEQ	PDMR-952719~076-R~P57PE2-P1	PDMR-952719	lung	1817	c4	s3
PDXNet/PDMR	952719_076_R_P57_v1_2_RNASEQ	PDMR-952719~076-R~P57-P0	PDMR-952719	lung	1818	c4	s3
PDXNet/PDMR	WU-0076-T1-X1P2.RNASEQ	WU-0076-T1-X1P2	WU-0076	lung	1262	c10	s2
PDXNet/PDMR	WU-0084-T1-X1P2.RNASEQ	WU-0084-T1-X1P2	WU-0084	lung	1263	c9	s2
PDXNet/PDMR	258747_076_R_XB9WS8V39_v1_2_RNASEQ	PDMR-258747~076-R~XB9WS8V39-P2	PDMR-258747	lung	2213	c8	s4
PDXNet/PDMR	258747_076_R_XB9WS8_v1_2_RNASEQ	PDMR-258747~076-R~XB9WS8-P1	PDMR-258747	lung	2214	c9	s4
PDXNet/PDMR	258747_076_R_XB9WS9_v1_2_RNASEQ	PDMR-258747~076-R~XB9WS9-P1	PDMR-258747	lung	1264	c10	s2
PDXNet/PDMR	258747_076_R_XB9WT1Y20_v1_2_RNASEQ	PDMR-258747~076-R~XB9WT1Y20-P2	PDMR-258747	lung	1265	c10	s2
PDXNet/PDMR	258747_076_R_XB9WT1_v1_2_RNASEQ	PDMR-258747~076-R~XB9WT1-P1	PDMR-258747	lung	1266	c10	s2
PDXNet/PDMR	258747_076_R_XB9_v1_2_RNASEQ	PDMR-258747~076-R~XB9-P0	PDMR-258747	lung	1267	c3	s2
PDXNet/PDMR	417821_307_R_TO3US9_v1_2_RNASEQ	PDMR-417821~307-R~TO3US9-P1	PDMR-417821	lung	1819	c9	s3
PDXNet/PDMR	417821_307_R_TO3UT0VL0_v1_2_RNASEQ	PDMR-417821~307-R~TO3UT0VL0-P2	PDMR-417821	lung	1820	c2	s3
PDXNet/PDMR	417821_307_R_TO3UT1VL1Q87_v1_2_RNASEQ	PDMR-417821~307-R~TO3UT1VL1Q87-P3	PDMR-417821	lung	1821	c2	s3
PDXNet/PDMR	417821_307_R_TO3UT2VL5Q89_v1_2_RNASEQ	PDMR-417821~307-R~TO3UT2VL5Q89-P3	PDMR-417821	lung	1822	c2	s3
PDXNet/PDMR	417821_307_R_TO3UT3VL8_v1_2_RNASEQ	PDMR-417821~307-R~TO3UT3VL8-P2	PDMR-417821	lung	1823	c2	s3
PDXNet/PDMR	417821_307_R_TO3_v1_2_RNASEQ	PDMR-417821~307-R~TO3-P0	PDMR-417821	lung	1824	c2	s3
PDXNet/PDMR	618468_307_R_PTQFW8_v2_0_1_4_0_RNASEQ	PDMR-618468~307-R~PTQFW8-P1	PDMR-618468	lung	554	c4	s1
PDXNet/PDMR	618468_307_R_PTQFW9M564_v2_0_1_4_0_RNASEQ	PDMR-618468~307-R~PTQFW9M564-P2	PDMR-618468	lung	555	c4	s1
PDXNet/PDMR	618468_307_R_PTQ_v2_0_1_4_0_RNASEQ	PDMR-618468~307-R~PTQ-P0	PDMR-618468	lung	556	c4	s1
PDXNet/PDMR	618468_307_R_PTTFX1M582_v2_0_1_4_0_RNASEQ	PDMR-618468~307-R~PTTFX1M582-P2	PDMR-618468	lung	557	c4	s1
PDXNet/PDMR	618468_307_R_PTUFX5_v2_0_1_4_0_RNASEQ	PDMR-618468~307-R~PTUFX5-P1	PDMR-618468	lung	558	c4	s1
PDXNet/PDMR	692585_246_R_AB7IJ0NH9QS9_v1_2_RNASEQ	PDMR-692585~246-R~AB7IJ0NH9QS9-P3	PDMR-692585	lung	2215	c1	s4
PDXNet/PDMR	692585_246_R_AB7IJ0_v1_2_RNASEQ	PDMR-692585~246-R~AB7IJ0-P1	PDMR-692585	lung	2216	c1	s4
PDXNet/PDMR	692585_246_R_AB7IJ1NK6M780_v1_2_RNASEQ	PDMR-692585~246-R~AB7IJ1NK6M780-P3	PDMR-692585	lung	2217	c1	s4
PDXNet/PDMR	765638_272_R_AG1_v1_2_RNASEQ	PDMR-765638~272-R~AG1-P0	PDMR-765638	lung	1825	c4	s3
PDXNet/PDMR	765638_272_R_AG2I09_v1_2_RNASEQ	PDMR-765638~272-R~AG2I09-P1	PDMR-765638	lung	1826	c4	s3
PDXNet/PDMR	765638_272_R_AG2_v1_2_RNASEQ	PDMR-765638~272-R~AG2-P0	PDMR-765638	lung	1827	c4	s3
PDXNet/PDMR	765638_272_R_AG3AX5_v1_2_RNASEQ	PDMR-765638~272-R~AG3AX5-P1	PDMR-765638	lung	1828	c4	s3
PDXNet/PDMR	765638_272_R_AG4I01IB7_v1_2_RNASEQ	PDMR-765638~272-R~AG4I01IB7-P2	PDMR-765638	lung	1829	c4	s3
PDXNet/PDMR	827478_307_R_AO2N44E18_v1_2_RNASEQ	PDMR-827478~307-R~AO2N44E18-P2	PDMR-827478	lung	1268	c8	s2
PDXNet/PDMR	827478_307_R_AO2N44_RG_J23_v1_2_RNASEQ	PDMR-827478~307-R~AO2N44_RG-J23-P2	PDMR-827478	lung	1269	c3	s2
PDXNet/PDMR	827478_307_R_AO2_v1_2_RNASEQ	PDMR-827478~307-R~AO2-P0	PDMR-827478	lung	1270	c2	s2
PDXNet/PDMR	914883_182_B_N81M293_v2_0_1_4_0_RNASEQ	PDMR-914883~182-B~N81M293-P1	PDMR-914883	lung	559	c4	s1
PDXNet/PDMR	997726_040_R_X15W14_v1_2_RNASEQ	PDMR-997726~040-R~X15W14-P1	PDMR-997726	lung	1271	c1	s2
PDXNet/PDMR	997726_040_R_X16XX3_v1_2_RNASEQ	PDMR-997726~040-R~X16XX3-P1	PDMR-997726	lung	1272	c2	s2
PDXNet/PDMR	997726_040_R_X17_v1_2_RNASEQ	PDMR-997726~040-R~X17-P0	PDMR-997726	lung	1273	c8	s2
PDXNet/PDMR	997726_040_R_X18W29_v1_2_RNASEQ	PDMR-997726~040-R~X18W29-P1	PDMR-997726	lung	1274	c3	s2
PDXNet/PDMR	997726_040_R_X18_v1_2_RNASEQ	PDMR-997726~040-R~X18-P0	PDMR-997726	lung	2218	c7	s4
PDXNet/PDMR	997726_040_R_X19XY3_v1_2_RNASEQ	PDMR-997726~040-R~X19XY3-P1	PDMR-997726	lung	1275	c2	s2
PDXNet/PDMR	WU-0032-T1-X1P2.RNASEQ	WU-0032-T1-X1P2	WU-0032	lung	1276	c9	s2
PDXNet/PDMR	138582_337_R_V98QX9_v1_2_RNASEQ	PDMR-138582~337-R~V98QX9-P1	PDMR-138582	skin	677	c9	s1
PDXNet/PDMR	138582_337_R_V98QY1_v1_2_RNASEQ	PDMR-138582~337-R~V98QY1-P1	PDMR-138582	skin	678	c1	s1
PDXNet/PDMR	138582_337_R_V98_v1_2_RNASEQ	PDMR-138582~337-R~V98-P0	PDMR-138582	skin	1397	c8	s2
PDXNet/PDMR	138582_337_R_V99QJ8_v1_2_RNASEQ	PDMR-138582~337-R~V99QJ8-P1	PDMR-138582	skin	679	c2	s1
PDXNet/PDMR	138582_337_R_V99QK2_v1_2_RNASEQ	PDMR-138582~337-R~V99QK2-P1	PDMR-138582	skin	680	c2	s1
PDXNet/PDMR	269878_174_B_PN3M27_v1_2_RNASEQ	PDMR-269878~174-B~PN3M27-P1	PDMR-269878	skin	681	c9	s1
PDXNet/PDMR	269878_174_B_PN3M29_v1_2_RNASEQ	PDMR-269878~174-B~PN3M29-P1	PDMR-269878	skin	682	c9	s1
PDXNet/PDMR	269878_174_B_PN3_v1_2_RNASEQ	PDMR-269878~174-B~PN3-P0	PDMR-269878	skin	683	c9	s1
PDXNet/PDMR	787269_337_R_VA4UE7_v1_2_RNASEQ	PDMR-787269~337-R~VA4UE7-P1	PDMR-787269	skin	684	c8	s1
PDXNet/PDMR	787269_337_R_VC0U95_v1_2_RNASEQ	PDMR-787269~337-R~VC0U95-P1	PDMR-787269	skin	685	c2	s1
PDXNet/PDMR	787269_337_R_VC0_v1_2_RNASEQ	PDMR-787269~337-R~VC0-P0	PDMR-787269	skin	686	c2	s1
PDXNet/PDMR	787269_337_R_VC1U21_v1_2_RNASEQ	PDMR-787269~337-R~VC1U21-P1	PDMR-787269	skin	687	c4	s1
PDXNet/PDMR	WU-0072-T1-X1P1.RNASEQ	WU-0072-T1-X1P1	WU-0072	skin	1952	c3	s3
PDXNet/PDMR	933738_175_T_W55V32_v1_2_RNASEQ	PDMR-933738~175-T~W55V32-P1	PDMR-933738	lung	1830	c2	s3
PDXNet/PDMR	933738_175_T_W55VZ1TE6_v1_2_RNASEQ	PDMR-933738~175-T~W55VZ1TE6-P2	PDMR-933738	lung	560	c2	s1
PDXNet/PDMR	941425_263_T_E08EA1_v1_2_RNASEQ	PDMR-941425~263-T~E08EA1-P1	PDMR-941425	lung	2219	c2	s4
PDXNet/PDMR	941425_263_T_E08_v1_2_RNASEQ	PDMR-941425~263-T~E08-P0	PDMR-941425	lung	2220	c10	s4
PDXNet/PDMR	941425_263_T_E09E41_v1_2_RNASEQ	PDMR-941425~263-T~E09E41-P1	PDMR-941425	lung	1277	c2	s2
PDXNet/PDMR	941425_263_T_E09E42EG0_v1_2_RNASEQ	PDMR-941425~263-T~E09E42EG0-P2	PDMR-941425	lung	1278	c10	s2
PDXNet/PDMR	941425_263_T_E09E43EE2_v1_2_RNASEQ	PDMR-941425~263-T~E09E43EE2-P2	PDMR-941425	lung	1279	c3	s2
PDXNet/PDMR	253994_281_T_E85M207E17_v1_2_RNASEQ	PDMR-253994~281-T~E85M207E17-P2	PDMR-253994	colon	1154	c6	s2
PDXNet/PDMR	341922_053_R_UXXNG4_v2_0_1_4_0_RNASEQ	PDMR-341922~053-R~UXXNG4-P1	PDMR-341922	colon	1155	c2	s2
PDXNet/PDMR	341922_053_R_UXXNG7PQ1_v2_0_1_4_0_RNASEQ	PDMR-341922~053-R~UXXNG7PQ1-P2	PDMR-341922	colon	528	c9	s1
PDXNet/PDMR	341922_053_R_UXY_v2_0_1_4_0_RNASEQ	PDMR-341922~053-R~UXY-P0	PDMR-341922	colon	1156	c6	s2
PDXNet/PDMR	341922_053_R_UYCNW4_v2_0_1_4_0_RNASEQ	PDMR-341922~053-R~UYCNW4-P1	PDMR-341922	colon	1157	c9	s2
PDXNet/PDMR	341922_053_R_UYENH2_v2_0_1_4_0_RNASEQ	PDMR-341922~053-R~UYENH2-P1	PDMR-341922	colon	529	c6	s1
PDXNet/PDMR	693688_280_R_GW9YZ8XQ7_v1_2_RNASEQ	PDMR-693688~280-R~GW9YZ8XQ7-P2	PDMR-693688	colon	530	c1	s1
PDXNet/PDMR	693688_280_R_GX1X64_v1_2_RNASEQ	PDMR-693688~280-R~GX1X64-P1	PDMR-693688	colon	531	c1	s1
PDXNet/PDMR	693688_280_R_GX1_v1_2_RNASEQ	PDMR-693688~280-R~GX1-P0	PDMR-693688	colon	532	c1	s1
PDXNet/PDMR	693688_280_R_GX2YR8XV8_v1_2_RNASEQ	PDMR-693688~280-R~GX2YR8XV8-P2	PDMR-693688	colon	533	c1	s1
PDXNet/PDMR	693688_280_R_GX2YS0XW5_v1_2_RNASEQ	PDMR-693688~280-R~GX2YS0XW5-P2	PDMR-693688	colon	534	c1	s1
PDXNet/PDMR	693688_280_R_GX2_v1_2_RNASEQ	PDMR-693688~280-R~GX2-P0	PDMR-693688	colon	535	c1	s1
PDXNet/PDMR	WU-0061-T1-X1P1.RNASEQ	WU-0061-T1-X1P1	WU-0061	colon	1158	c1	s2
PDXNet/PDMR	WU-0071-T1-X1P1.RNASEQ	WU-0071-T1-X1P1	WU-0071	colon	536	c6	s1
PDXNet/PDMR	WU-0106-T1-X1P1.RNASEQ	WU-0106-T1-X1P1	WU-0106	colon	537	c1	s1
PDXNet/PDMR	WU-0108-T1-X1P1.RNASEQ	WU-0108-T1-X1P1	WU-0108	colon	538	c1	s1
PDXNet/PDMR	WU-0024-T1-X1P1.RNASEQ	WU-0024-T1-X1P1	WU-0024	colon	1159	c1	s2
PDXNet/PDMR	114551_080_T_M667M226C29_v1_2_RNASEQ	PDMR-114551~080-T~M667M226C29-P2	PDMR-114551	head/neck	1786	c4	s3
PDXNet/PDMR	114551_080_T_M667M227C30_v1_2_RNASEQ	PDMR-114551~080-T~M667M227C30-P2	PDMR-114551	head/neck	1787	c8	s3
PDXNet/PDMR	114551_080_T_M667M228C43_v1_2_RNASEQ	PDMR-114551~080-T~M667M228C43-P2	PDMR-114551	head/neck	1788	c4	s3
PDXNet/PDMR	114551_080_T_M667M229C06_v1_2_RNASEQ	PDMR-114551~080-T~M667M229C06-P2	PDMR-114551	head/neck	1789	c4	s3
PDXNet/PDMR	114551_080_T_M676_v1_2_RNASEQ	PDMR-114551~080-T~M676-P0	PDMR-114551	head/neck	1790	c4	s3
PDXNet/PDMR	248138_237_R_GG0GY0_v1_2_RNASEQ	PDMR-248138~237-R~GG0GY0-P1	PDMR-248138	head/neck	1791	c7	s3
PDXNet/PDMR	248138_237_R_GG1GY4_v1_2_RNASEQ	PDMR-248138~237-R~GG1GY4-P1	PDMR-248138	head/neck	1792	c7	s3
PDXNet/PDMR	248138_237_R_GH1_v1_2_RNASEQ	PDMR-248138~237-R~GH1-P0	PDMR-248138	head/neck	1793	c7	s3
PDXNet/PDMR	248138_237_R_GH2Y04_v1_2_RNASEQ	PDMR-248138~237-R~GH2Y04-P1	PDMR-248138	head/neck	1794	c7	s3
PDXNet/PDMR	275155_148_R_T12T71TC0_v1_2_RNASEQ	PDMR-275155~148-R~T12T71TC0-P2	PDMR-275155	head/neck	2175	c9	s4
PDXNet/PDMR	275155_148_R_T15TB2TX9_v1_2_RNASEQ	PDMR-275155~148-R~T15TB2TX9-P2	PDMR-275155	head/neck	2176	c9	s4
PDXNet/PDMR	275155_148_R_T16TJ3UK1_v1_2_RNASEQ	PDMR-275155~148-R~T16TJ3UK1-P2	PDMR-275155	head/neck	2177	c9	s4
PDXNet/PDMR	275155_148_R_T16_v1_2_RNASEQ	PDMR-275155~148-R~T16-P0	PDMR-275155	head/neck	2178	c9	s4
PDXNet/PDMR	345371_062_R_P24_v1_2_RNASEQ	PDMR-345371~062-R~P24-P0	PDMR-345371	head/neck	2179	c9	s4
PDXNet/PDMR	345371_062_R_P25PJ8_v1_2_RNASEQ	PDMR-345371~062-R~P25PJ8-P1	PDMR-345371	head/neck	2180	c9	s4
PDXNet/PDMR	345371_062_R_P26PK3_v1_2_RNASEQ	PDMR-345371~062-R~P26PK3-P1	PDMR-345371	head/neck	2181	c9	s4
PDXNet/PDMR	345371_062_R_P26PK6_v1_2_RNASEQ	PDMR-345371~062-R~P26PK6-P1	PDMR-345371	head/neck	2182	c9	s4
PDXNet/PDMR	345371_062_R_P26_v1_2_RNASEQ	PDMR-345371~062-R~P26-P0	PDMR-345371	head/neck	2183	c9	s4
PDXNet/PDMR	345371_062_R_P27PQ6_v1_2_RNASEQ	PDMR-345371~062-R~P27PQ6-P1	PDMR-345371	head/neck	2184	c9	s4
PDXNet/PDMR	771514_170_T_EW4DG4_v2_0_1_4_0_RNASEQ	PDMR-771514~170-T~EW4DG4-P1	PDMR-771514	head/neck	2185	c4	s4
PDXNet/PDMR	743489_274_T_J11JR7_v1_2_RNASEQ	PDMR-743489~274-T~J11JR7-P1	PDMR-743489	kidney	1240	c4	s2
PDXNet/PDMR	743489_274_T_J11K93_v1_2_RNASEQ	PDMR-743489~274-T~J11K93-P1	PDMR-743489	kidney	1241	c4	s2
PDXNet/PDMR	743489_274_T_J12_v1_2_RNASEQ	PDMR-743489~274-T~J12-P0	PDMR-743489	kidney	1242	c8	s2
PDXNet/PDMR	743489_274_T_J13JP3_v1_2_RNASEQ	PDMR-743489~274-T~J13JP3-P1	PDMR-743489	kidney	1243	c8	s2
PDXNet/PDMR	743489_274_T_J13_v1_2_RNASEQ	PDMR-743489~274-T~J13-P0	PDMR-743489	kidney	1244	c2	s2
PDXNet/PDMR	743489_281_T_J33JX3_v1_2_RNASEQ	PDMR-743489~281-T~J33JX3-P1	PDMR-743489	kidney	1245	c8	s2
PDXNet/PDMR	743489_281_T_J33JX5KI7_v1_2_RNASEQ	PDMR-743489~281-T~J33JX5KI7-P2	PDMR-743489	kidney	1246	c8	s2
PDXNet/PDMR	743489_281_T_J33JX8_RG_M208_v1_2_RNASEQ	PDMR-743489~281-T~J33JX8_RG-M208-P2	PDMR-743489	kidney	1247	c8	s2
PDXNet/PDMR	743489_281_T_J33JY1KN3_v1_2_RNASEQ	PDMR-743489~281-T~J33JY1KN3-P2	PDMR-743489	kidney	1248	c8	s2
PDXNet/PDMR	743489_281_T_J33_v1_2_RNASEQ	PDMR-743489~281-T~J33-P0	PDMR-743489	kidney	1249	c8	s2
PDXNet/PDMR	WU-0114-T1-X1P1.RNASEQ	WU-0114-T1-X1P1	WU-0114	kidney	1250	c4	s2
PDXNet/PDMR	989133_093_R_VATN97_v2_0_1_4_0_RNASEQ	PDMR-989133~093-R~VATN97-P1	PDMR-989133	lung	1831	c8	s3
PDXNet/PDMR	989133_093_R_VATN99_v2_0_1_4_0_RNASEQ	PDMR-989133~093-R~VATN99-P1	PDMR-989133	lung	1832	c4	s3
PDXNet/PDMR	989133_093_R_VATNA3P21_v2_0_1_4_0_RNASEQ	PDMR-989133~093-R~VATNA3P21-P2	PDMR-989133	lung	1833	c4	s3
PDXNet/PDMR	989133_093_R_VAUNQ7_v2_0_1_4_0_RNASEQ	PDMR-989133~093-R~VAUNQ7-P1	PDMR-989133	lung	1834	c4	s3
PDXNet/PDMR	989133_093_R_VAUNQ8_v2_0_1_4_0_RNASEQ	PDMR-989133~093-R~VAUNQ8-P1	PDMR-989133	lung	1835	c4	s3
PDXNet/PDMR	989133_093_R_VAU_v2_0_1_4_0_RNASEQ	PDMR-989133~093-R~VAU-P0	PDMR-989133	lung	1836	c4	s3
PDXNet/PDMR	144126_210_T_JJQ_v2_0_1_4_0_RNASEQ	PDMR-144126~210-T~JJQ-P0	PDMR-144126	other	1517	c4	s3
PDXNet/PDMR	144126_210_T_JKQFX5_v2_0_1_4_0_RNASEQ	PDMR-144126~210-T~JKQFX5-P1	PDMR-144126	other	1518	c4	s3
PDXNet/PDMR	144126_210_T_JKQFX6_v2_0_1_4_0_RNASEQ	PDMR-144126~210-T~JKQFX6-P1	PDMR-144126	other	1519	c4	s3
PDXNet/PDMR	672227_273_T_PEYG09K15_v2_0_1_4_0_RNASEQ	PDMR-672227~273-T~PEYG09K15-P2	PDMR-672227	other	736	c9	s2
PDXNet/PDMR	672227_273_T_PEYG09K18_v2_0_1_4_0_RNASEQ	PDMR-672227~273-T~PEYG09K18-P2	PDMR-672227	other	737	c9	s2
PDXNet/PDMR	672227_273_T_PEYG10_v2_0_1_4_0_RNASEQ	PDMR-672227~273-T~PEYG10-P1	PDMR-672227	other	738	c9	s2
PDXNet/PDMR	WU-0070-T1-X1P1.RNASEQ	WU-0070-T1-X1P1	WU-0070	other	739	c9	s2
PDXNet/PDMR	894883_131_R_ND8W86EA0_v2_0_1_4_0_RNASEQ	PDMR-894883~131-R~ND8W86EA0-P2	PDMR-894883	other	1997	c9	s4
PDXNet/PDMR	272983_159_R_H1X_v1_2_RNASEQ	PDMR-272983~159-R~H1X-P0	PDMR-272983	other	1998	c3	s4
PDXNet/PDMR	272983_159_R_HXXK01KV0_v1_2_RNASEQ	PDMR-272983~159-R~HXXK01KV0-P2	PDMR-272983	other	740	c9	s2
PDXNet/PDMR	272983_159_R_HXX_v1_2_RNASEQ	PDMR-272983~159-R~HXX-P0	PDMR-272983	other	1999	c9	s4
PDXNet/PDMR	272983_159_R_HYXKH7_v1_2_RNASEQ	PDMR-272983~159-R~HYXKH7-P1	PDMR-272983	other	2000	c9	s4
PDXNet/PDMR	283339_068_R_GEXUJ4_v1_2_RNASEQ	PDMR-283339~068-R~GEXUJ4-P1	PDMR-283339	other	1520	c4	s3
PDXNet/PDMR	283339_068_R_GEXUJ5_v1_2_RNASEQ	PDMR-283339~068-R~GEXUJ5-P1	PDMR-283339	other	1521	c4	s3
PDXNet/PDMR	283339_068_R_GEYUJ7_v1_2_RNASEQ	PDMR-283339~068-R~GEYUJ7-P1	PDMR-283339	other	1522	c4	s3
PDXNet/PDMR	283339_068_R_GEY_v1_2_RNASEQ	PDMR-283339~068-R~GEY-P0	PDMR-283339	other	1523	c4	s3
PDXNet/PDMR	283339_068_R_GFCUG5_v1_2_RNASEQ	PDMR-283339~068-R~GFCUG5-P1	PDMR-283339	other	1524	c4	s3
PDXNet/PDMR	572874_153_T_JY3KQ7_v1_2_RNASEQ	PDMR-572874~153-T~JY3KQ7-P1	PDMR-572874	ovary	561	c1	s1
PDXNet/PDMR	572874_153_T_JY4KG5KZ9_v1_2_RNASEQ	PDMR-572874~153-T~JY4KG5KZ9-P2	PDMR-572874	ovary	1280	c4	s2
PDXNet/PDMR	572874_153_T_JY4KG6_v1_2_RNASEQ	PDMR-572874~153-T~JY4KG6-P1	PDMR-572874	ovary	1837	c3	s3
PDXNet/PDMR	572874_153_T_JY4KG7_v1_2_RNASEQ	PDMR-572874~153-T~JY4KG7-P1	PDMR-572874	ovary	1838	c5	s3
PDXNet/PDMR	572874_153_T_JY4_v1_2_RNASEQ	PDMR-572874~153-T~JY4-P0	PDMR-572874	ovary	1839	c4	s3
PDXNet/PDMR	683768_134_T_CR6GV4YI5_v1_2_RNASEQ	PDMR-683768~134-T~CR6GV4YI5-P2	PDMR-683768	ovary	2221	c10	s4
PDXNet/PDMR	683768_134_T_CR6GV7YJ3_v1_2_RNASEQ	PDMR-683768~134-T~CR6GV7YJ3-P2	PDMR-683768	ovary	2222	c3	s4
PDXNet/PDMR	683768_134_T_CR6_v1_2_RNASEQ	PDMR-683768~134-T~CR6-P0	PDMR-683768	ovary	2223	c9	s4
PDXNet/PDMR	683768_134_T_CR8_v1_2_RNASEQ	PDMR-683768~134-T~CR8-P0	PDMR-683768	ovary	2224	c9	s4
PDXNet/PDMR	165739_295_R_AM1I30_v1_2_RNASEQ	PDMR-165739~295-R~AM1I30-P1	PDMR-165739	pancreas	2227	c8	s4
PDXNet/PDMR	165739_295_R_AM1_v2_0_1_4_0_RNASEQ	PDMR-165739~295-R~AM1-P0	PDMR-165739	pancreas	2228	c8	s4
PDXNet/PDMR	193399_133_R_JW0KK4_v1_2_RNASEQ	PDMR-193399~133-R~JW0KK4-P1	PDMR-193399	pancreas	2229	c3	s4
PDXNet/PDMR	193399_133_R_JW0KK7_v1_2_RNASEQ	PDMR-193399~133-R~JW0KK7-P1	PDMR-193399	pancreas	2230	c3	s4
PDXNet/PDMR	193399_133_R_JW1_RG_M307_v1_2_RNASEQ	PDMR-193399~133-R~JW1_RG-M307-P1	PDMR-193399	pancreas	2231	c2	s4
PDXNet/PDMR	193399_133_R_JW1_RG_M308_v1_2_RNASEQ	PDMR-193399~133-R~JW1_RG-M308-P2	PDMR-193399	pancreas	2232	c4	s4
PDXNet/PDMR	193399_133_R_JW4_v1_2_RNASEQ	PDMR-193399~133-R~JW4-P0	PDMR-193399	pancreas	2233	c3	s4
PDXNet/PDMR	292921_168_R_WS0Y22_v1_2_RNASEQ	PDMR-292921~168-R~WS0Y22-P1	PDMR-292921	pancreas	1840	c7	s3
PDXNet/PDMR	292921_168_R_WS0Y23Y42_v1_2_RNASEQ	PDMR-292921~168-R~WS0Y23Y42-P2	PDMR-292921	pancreas	1841	c7	s3
PDXNet/PDMR	292921_168_R_WS0_v1_2_RNASEQ	PDMR-292921~168-R~WS0-P0	PDMR-292921	pancreas	1842	c8	s3
PDXNet/PDMR	292921_168_R_WS1V43_v1_2_RNASEQ	PDMR-292921~168-R~WS1V43-P1	PDMR-292921	pancreas	1843	c7	s3
PDXNet/PDMR	292921_168_R_WS1V44VC0_v1_2_RNASEQ	PDMR-292921~168-R~WS1V44VC0-P2	PDMR-292921	pancreas	1844	c8	s3
PDXNet/PDMR	292921_168_R_WS2_v1_2_RNASEQ	PDMR-292921~168-R~WS2-P0	PDMR-292921	pancreas	1845	c3	s3
PDXNet/PDMR	323965_272_R_E53M889_RG_07A_v1_2_RNASEQ	PDMR-323965~272-R~E53M889_RG-07A-P2	PDMR-323965	pancreas	1846	c8	s3
PDXNet/PDMR	323965_272_R_E55M28625A_v1_2_RNASEQ	PDMR-323965~272-R~E55M28625A-P2	PDMR-323965	pancreas	1847	c2	s3
PDXNet/PDMR	323965_272_R_E55M288_v1_2_RNASEQ	PDMR-323965~272-R~E55M288-P1	PDMR-323965	pancreas	1848	c2	s3
PDXNet/PDMR	323965_272_R_E55_v1_2_RNASEQ	PDMR-323965~272-R~E55-P0	PDMR-323965	pancreas	1849	c4	s3
PDXNet/PDMR	381576_328_R_J29M575_v1_2_RNASEQ	PDMR-381576~328-R~J29M575-P1	PDMR-381576	pancreas	1291	c7	s2
PDXNet/PDMR	381576_328_R_J31_v1_2_RNASEQ	PDMR-381576~328-R~J31-P0	PDMR-381576	pancreas	572	c8	s1
PDXNet/PDMR	463931_005_R_I38NH4_RG_W56_v1_2_RNASEQ	PDMR-463931~005-R~I38NH4_RG-W56-P2	PDMR-463931	pancreas	573	c3	s1
PDXNet/PDMR	463931_005_R_I38NH5W97M672_v1_2_RNASEQ	PDMR-463931~005-R~I38NH5W97M672-P4	PDMR-463931	pancreas	1850	c3	s3
PDXNet/PDMR	463931_005_R_I38NH5W97_v1_2_RNASEQ	PDMR-463931~005-R~I38NH5W97-P2	PDMR-463931	pancreas	2234	c5	s4
PDXNet/PDMR	463931_005_R_I38_v1_2_RNASEQ	PDMR-463931~005-R~I38-P0	PDMR-463931	pancreas	2235	c8	s4
PDXNet/PDMR	463931_005_R_I40M470_v1_2_RNASEQ	PDMR-463931~005-R~I40M470-P1	PDMR-463931	pancreas	1292	c3	s2
PDXNet/PDMR	466636_057_R_IJ4M100KC4_v1_2_RNASEQ	PDMR-466636~057-R~IJ4M100KC4-P2	PDMR-466636	pancreas	1293	c8	s2
PDXNet/PDMR	466636_057_R_IJ4M96KE2_v1_2_RNASEQ	PDMR-466636~057-R~IJ4M96KE2-P2	PDMR-466636	pancreas	2236	c3	s4
PDXNet/PDMR	466636_057_R_IJ4M96_v1_2_RNASEQ	PDMR-466636~057-R~IJ4M96-P1	PDMR-466636	pancreas	2237	c3	s4
PDXNet/PDMR	466636_057_R_IJ4M97_v1_2_RNASEQ	PDMR-466636~057-R~IJ4M97-P1	PDMR-466636	pancreas	574	c3	s1
PDXNet/PDMR	466636_057_R_IJ4_v1_2_RNASEQ	PDMR-466636~057-R~IJ4-P0	PDMR-466636	pancreas	2238	c3	s4
PDXNet/PDMR	485176_168_R4_WUQVG4XA2_v2_0_1_4_0_RNASEQ	PDMR-485176~168-R4~WUQVG4XA2-P2	PDMR-485176	pancreas	2239	c8	s4
PDXNet/PDMR	485176_168_R4_WUQ_v2_0_1_6_0_RNASEQ	PDMR-485176~168-R4~WUQ-P0	PDMR-485176	pancreas	2240	c8	s4
PDXNet/PDMR	521955_158_R2_FW8G26_v2_0_1_4_0_RNASEQ	PDMR-521955~158-R2~FW8G26-P1	PDMR-521955	pancreas	575	c1	s1
PDXNet/PDMR	521955_158_R2_FW9FQ4H45_v2_0_1_4_0_RNASEQ	PDMR-521955~158-R2~FW9FQ4H45-P2	PDMR-521955	pancreas	576	c1	s1
PDXNet/PDMR	521955_158_R2_FW9FQ6J17_v2_0_1_4_0_RNASEQ	PDMR-521955~158-R2~FW9FQ6J17-P2	PDMR-521955	pancreas	1851	c4	s3
PDXNet/PDMR	521955_158_R2_FW9FQ7_v2_0_1_4_0_RNASEQ	PDMR-521955~158-R2~FW9FQ7-P1	PDMR-521955	pancreas	1852	c4	s3
PDXNet/PDMR	521955_158_R2_FW9_v2_0_1_4_0_RNASEQ	PDMR-521955~158-R2~FW9-P0	PDMR-521955	pancreas	1853	c4	s3
PDXNet/PDMR	521955_158_R3_FY4DU9_v2_0_1_4_0_RNASEQ	PDMR-521955~158-R3~FY4DU9-P1	PDMR-521955	pancreas	2241	c1	s4
PDXNet/PDMR	521955_158_R3_FY4DV1F55GP1_v2_0_1_4_0_RNASEQ	PDMR-521955~158-R3~FY4DV1F55GP1-P3	PDMR-521955	pancreas	2242	c8	s4
PDXNet/PDMR	521955_158_R3_FY4DV2FU4HH2_v2_0_1_4_0_RNASEQ	PDMR-521955~158-R3~FY4DV2FU4HH2-P3	PDMR-521955	pancreas	2243	c1	s4
PDXNet/PDMR	521955_158_R3_FY4DV2FU7H83J31_v2_0_1_4_0_RNASEQ	PDMR-521955~158-R3~FY4DV2FU7H83J31-P4	PDMR-521955	pancreas	2244	c2	s4
PDXNet/PDMR	521955_158_R3_FY4DV2FU7_v2_0_1_4_0_RNASEQ	PDMR-521955~158-R3~FY4DV2FU7-P2	PDMR-521955	pancreas	577	c2	s1
PDXNet/PDMR	521955_158_R3_FY4_v2_0_1_4_0_RNASEQ	PDMR-521955~158-R3~FY4-P0	PDMR-521955	pancreas	2245	c1	s4
PDXNet/PDMR	521955_158_R4_FY6D77_v2_0_1_4_0_RNASEQ	PDMR-521955~158-R4~FY6D77-P1	PDMR-521955	pancreas	1294	c1	s2
PDXNet/PDMR	521955_158_R4_FY6_v2_0_1_4_0_RNASEQ	PDMR-521955~158-R4~FY6-P0	PDMR-521955	pancreas	2246	c1	s4
PDXNet/PDMR	521955_158_R4_FY8FC5_v2_0_1_4_0_RNASEQ	PDMR-521955~158-R4~FY8FC5-P1	PDMR-521955	pancreas	1295	c1	s2
PDXNet/PDMR	521955_158_R4_FY8_v2_0_1_4_0_RNASEQ	PDMR-521955~158-R4~FY8-P0	PDMR-521955	pancreas	2247	c1	s4
PDXNet/PDMR	521955_158_R4_H2AD52DW3_v2_0_1_4_0_RNASEQ	PDMR-521955~158-R4~H2AD52DW3-P2	PDMR-521955	pancreas	1296	c1	s2
PDXNet/PDMR	521955_158_R4_H2AD52DW4_RG_G80_v2_0_1_4_0_RNASEQ	PDMR-521955~158-R4~H2AD52DW4_RG-G80-P3	PDMR-521955	pancreas	2248	c1	s4
PDXNet/PDMR	521955_158_R6_H2C_v2_0_1_4_0_RNASEQ	PDMR-521955~158-R6~H2C-P0	PDMR-521955	pancreas	1297	c1	s2
PDXNet/PDMR	521955_158_R6_H3CDV4FV5_v2_0_1_4_0_RNASEQ	PDMR-521955~158-R6~H3CDV4FV5-P2	PDMR-521955	pancreas	1298	c1	s2
PDXNet/PDMR	521955_158_R6_H3CDV5FK0GV8_v2_0_1_4_0_RNASEQ	PDMR-521955~158-R6~H3CDV5FK0GV8-P3	PDMR-521955	pancreas	2249	c8	s4
PDXNet/PDMR	521955_158_R6_H3C_v2_0_1_4_0_RNASEQ	PDMR-521955~158-R6~H3C-P0	PDMR-521955	pancreas	1299	c1	s2
PDXNet/PDMR	521955_158_R6_H5CDY3GN6_v2_0_1_4_0_RNASEQ	PDMR-521955~158-R6~H5CDY3GN6-P2	PDMR-521955	pancreas	1854	c1	s3
PDXNet/PDMR	616732_234_R2_H2EN46PR0_v2_0_1_4_0_RNASEQ	PDMR-616732~234-R2~H2EN46PR0-P2	PDMR-616732	pancreas	2250	c9	s4
PDXNet/PDMR	616732_234_R2_H2EN46PR2AK5_v2_0_1_4_0_RNASEQ	PDMR-616732~234-R2~H2EN46PR2AK5-P3	PDMR-616732	pancreas	2251	c9	s4
PDXNet/PDMR	616732_234_R2_H2EN68_v2_0_1_4_0_RNASEQ	PDMR-616732~234-R2~H2EN68-P1	PDMR-616732	pancreas	2252	c9	s4
PDXNet/PDMR	616732_234_R2_JWGPJ2_v2_0_1_4_0_RNASEQ	PDMR-616732~234-R2~JWGPJ2-P1	PDMR-616732	pancreas	2253	c9	s4
PDXNet/PDMR	616732_234_R3_H3GN16_v2_0_1_4_0_RNASEQ	PDMR-616732~234-R3~H3GN16-P1	PDMR-616732	pancreas	2254	c2	s4
PDXNet/PDMR	616732_234_R3_H9HE03_v2_0_1_4_0_RNASEQ	PDMR-616732~234-R3~H9HE03-P1	PDMR-616732	pancreas	2255	c2	s4
PDXNet/PDMR	616732_234_R3_H9HE04_v2_0_1_4_0_RNASEQ	PDMR-616732~234-R3~H9HE04-P1	PDMR-616732	pancreas	2256	c2	s4
PDXNet/PDMR	616732_234_R3_H9H_v2_0_1_4_0_RNASEQ	PDMR-616732~234-R3~H9H-P0	PDMR-616732	pancreas	1300	c9	s2
PDXNet/PDMR	633739_251_R_J1JLX0_v2_0_1_4_0_RNASEQ	PDMR-633739~251-R~J1JLX0-P1	PDMR-633739	pancreas	2257	c2	s4
PDXNet/PDMR	633739_251_R_J4ELV8_v2_0_1_4_0_RNASEQ	PDMR-633739~251-R~J4ELV8-P1	PDMR-633739	pancreas	1301	c3	s2
PDXNet/PDMR	833975_119_R_EN1L20X95_v1_2_RNASEQ	PDMR-833975~119-R~EN1L20X95-P2	PDMR-833975	pancreas	1855	c2	s3
PDXNet/PDMR	833975_119_R_EN3YN2_v1_2_RNASEQ	PDMR-833975~119-R~EN3YN2-P1	PDMR-833975	pancreas	578	c2	s1
PDXNet/PDMR	833975_119_R_EN3_v1_2_RNASEQ	PDMR-833975~119-R~EN3-P0	PDMR-833975	pancreas	579	c5	s1
PDXNet/PDMR	839793_233_R4_JXTJN7N13_v2_0_1_4_0_RNASEQ	PDMR-839793~233-R4~JXTJN7N13-P2	PDMR-839793	pancreas	2258	c2	s4
PDXNet/PDMR	839793_233_R4_JXTJN7_v2_0_1_4_0_RNASEQ	PDMR-839793~233-R4~JXTJN7-P1	PDMR-839793	pancreas	2259	c2	s4
PDXNet/PDMR	839793_233_R4_JXTJP1KX9_v2_0_1_4_0_RNASEQ	PDMR-839793~233-R4~JXTJP1KX9-P2	PDMR-839793	pancreas	2260	c4	s4
PDXNet/PDMR	839793_233_R4_JXTJP2KJ2_v2_0_1_4_0_RNASEQ	PDMR-839793~233-R4~JXTJP2KJ2-P2	PDMR-839793	pancreas	2261	c4	s4
PDXNet/PDMR	839793_233_R4_JXTJP2KJ7_v2_0_1_4_0_RNASEQ	PDMR-839793~233-R4~JXTJP2KJ7-P2	PDMR-839793	pancreas	2262	c2	s4
PDXNet/PDMR	839793_233_R4_JXTJP2_v2_0_1_4_0_RNASEQ	PDMR-839793~233-R4~JXTJP2-P1	PDMR-839793	pancreas	2263	c2	s4
PDXNet/PDMR	839793_233_R4_JXT_v2_0_1_4_0_RNASEQ	PDMR-839793~233-R4~JXT-P0	PDMR-839793	pancreas	2264	c2	s4
PDXNet/PDMR	885724_159_R_NS2M288M891_v1_2_RNASEQ	PDMR-885724~159-R~NS2M288M891-P2	PDMR-885724	pancreas	2265	c4	s4
PDXNet/PDMR	885724_159_R_NS2M289_RG_M636_v1_2_RNASEQ	PDMR-885724~159-R~NS2M289_RG-M636-P2	PDMR-885724	pancreas	2266	c4	s4
PDXNet/PDMR	885724_159_R_NS2M289_v1_2_RNASEQ	PDMR-885724~159-R~NS2M289-P1	PDMR-885724	pancreas	1856	c4	s3
PDXNet/PDMR	885724_159_R_NS2M290M948_v1_2_RNASEQ	PDMR-885724~159-R~NS2M290M948-P2	PDMR-885724	pancreas	2267	c4	s4
PDXNet/PDMR	885724_159_R_NS2M290_v1_2_RNASEQ	PDMR-885724~159-R~NS2M290-P1	PDMR-885724	pancreas	2268	c9	s4
PDXNet/PDMR	885724_159_R_NS2_v1_2_RNASEQ	PDMR-885724~159-R~NS2-P0	PDMR-885724	pancreas	2269	c9	s4
PDXNet/PDMR	968212_105_R_G3H_v2_0_2_4_0_RNASEQ	PDMR-968212~105-R~G3H-P0	PDMR-968212	pancreas	580	c8	s1
PDXNet/PDMR	968212_105_R_G3JUM6_v2_0_2_4_0_RNASEQ	PDMR-968212~105-R~G3JUM6-P1	PDMR-968212	pancreas	1857	c8	s3
PDXNet/PDMR	968212_105_R_G3JUN0W07Z19_v2_0_2_4_0_RNASEQ	PDMR-968212~105-R~G3JUN0W07Z19-P3	PDMR-968212	pancreas	1858	c8	s3
PDXNet/PDMR	968212_105_R_G3JUN0W07_RG_A65_v2_0_2_4_0_RNASEQ	PDMR-968212~105-R~G3JUN0W07_RG-A65-P3	PDMR-968212	pancreas	1859	c2	s3
PDXNet/PDMR	968212_105_R_G3JUN0W07_RG_A67_v2_0_2_4_0_RNASEQ	PDMR-968212~105-R~G3JUN0W07_RG-A67-P3	PDMR-968212	pancreas	1860	c8	s3
PDXNet/PDMR	968212_105_R_G3JUN0W07_RG_A68C71_v2_0_2_4_0_RNASEQ	PDMR-968212~105-R~G3JUN0W07_RG-A68C71-P4	PDMR-968212	pancreas	1861	c8	s3
PDXNet/PDMR	WU-0003-T1-X1P6.RNASEQ	WU-0003-T1-X1P6	WU-0003	pancreas	1302	c7	s2
PDXNet/PDMR	WU-0004-T1-X1P5.RNASEQ	WU-0004-T1-X1P5	WU-0004	pancreas	1303	c2	s2
PDXNet/PDMR	WU-0005-T1-X1P2.RNASEQ	WU-0005-T1-X1P2	WU-0005	pancreas	2270	c9	s4
PDXNet/PDMR	WU-0006-T1-X1P2.RNASEQ	WU-0006-T1-X1P2	WU-0006	pancreas	1304	c3	s2
PDXNet/PDMR	WU-0007-T1-X1P2.RNASEQ	WU-0007-T1-X1P2	WU-0007	pancreas	1305	c2	s2
PDXNet/PDMR	WU-0066-T1-X1P1.RNASEQ	WU-0066-T1-X1P1	WU-0066	pancreas	1306	c2	s2
PDXNet/PDMR	WU-0068-T1-X1P1.RNASEQ	WU-0068-T1-X1P1	WU-0068	pancreas	1307	c9	s2
PDXNet/PDMR	WU-0060-T1-X1P1.RNASEQ	WU-0060-T1-X1P1	WU-0060	pancreas	1862	c4	s3
PDXNet/PDMR	WU-0063-T1-X1P1.RNASEQ	WU-0063-T1-X1P1	WU-0063	pancreas	1863	c5	s3
PDXNet/PDMR	WU-0026-T1-X1P1.RNASEQ	WU-0026-T1-X1P1	WU-0026	pancreas	2271	c9	s4
PDXNet/PDMR	WU-0103-T1-X1P1.RNASEQ	WU-0103-T1-X1P1	WU-0103	pancreas	1308	c2	s2
PDXNet/PDMR	WU-0104-T1-X1P1.RNASEQ	WU-0104-T1-X1P1	WU-0104	pancreas	2272	c9	s4
PDXNet/PDMR	WU-0105-T1-X1P1.RNASEQ	WU-0105-T1-X1P1	WU-0105	pancreas	1309	c4	s2
PDXNet/PDMR	WU-0048-T1-X1P1.RNASEQ	WU-0048-T1-X1P1	WU-0048	pancreas	1310	c9	s2
PDXNet/PDMR	WU-0009-T1-X1P4.RNASEQ	WU-0009-T1-X1P4	WU-0009	pancreas	2273	c5	s4
PDXNet/PDMR	WU-0011-T1-X1P4.RNASEQ	WU-0011-T1-X1P4	WU-0011	pancreas	1311	c1	s2
PDXNet/PDMR	WU-0012-T1-X1P5.RNASEQ	WU-0012-T1-X1P5	WU-0012	pancreas	1312	c1	s2
PDXNet/PDMR	WU-0013-T1-X1P3.RNASEQ	WU-0013-T1-X1P3	WU-0013	pancreas	1864	c4	s3
PDXNet/PDMR	WU-0016-T1-X1P3.RNASEQ	WU-0016-T1-X1P3	WU-0016	pancreas	1313	c9	s2
PDXNet/PDMR	WU-0017-T1-X1P1.RNASEQ	WU-0017-T1-X1P1	WU-0017	pancreas	1314	c2	s2
PDXNet/PDMR	WU-0018-T1-X1P1.RNASEQ	WU-0018-T1-X1P1	WU-0018	pancreas	1315	c1	s2
PDXNet/PDMR	WU-0023-T1-X1P0.RNASEQ	WU-0023-T1-X1P0	WU-0023	pancreas	1316	c9	s2
PDXNet/PDMR	117519_064_T_ED0D46J42_v1_2_RNASEQ	PDMR-117519~064-T~ED0D46J42-P2	PDMR-117519	pancreas	2274	c2	s4
PDXNet/PDMR	117519_064_T_ED0D48_v1_2_RNASEQ	PDMR-117519~064-T~ED0D48-P1	PDMR-117519	pancreas	2275	c2	s4
PDXNet/PDMR	117519_064_T_ED1D49_v1_2_RNASEQ	PDMR-117519~064-T~ED1D49-P1	PDMR-117519	pancreas	581	c5	s1
PDXNet/PDMR	117519_064_T_ED1D50YD8_v1_2_RNASEQ	PDMR-117519~064-T~ED1D50YD8-P2	PDMR-117519	pancreas	1317	c2	s2
PDXNet/PDMR	117519_064_T_ED1D51WF6_v1_2_RNASEQ	PDMR-117519~064-T~ED1D51WF6-P2	PDMR-117519	pancreas	1318	c2	s2
[truncated: 373 more rows]

## Sheet: patient met compendium
									subtype	subtype
dataset	profile id	sample name	patient id	cancer type	biopsy site	paired primary sample	paired primary profile id	order in figure heat maps	mRNA-based pan-cancer class c1-c10	PDX-based pancer subtype assignments s1-s9
CMI_breast	23d4310c-5293-4f42-b5d5-4f2541b1e142	MBCProject_1223_T2_RNA	MBCProject_1223	breast	Chest Wall	MBCProject_1223_T1_RNA	2236b660-10dd-46c5-97ff-1505a593589e	53	c10	s1
CMI_breast	268f0c6a-570d-4651-827c-7a8936e00e9e	MBCProject_1160_T2_RNA	MBCProject_1160	breast	Soft Tissue	---	---	1349	c5	s3
CMI_breast	2dd7eb5d-b319-4233-8b12-bde3a895e4a6	MBCProject_0003_T1_RNA	MBCProject_0003	breast	Bone	MBCProject_0003_T2_RNA	61e5797a-4edb-4311-bd6b-ec0c9f9011eb	1965	c9	s4
CMI_breast	2de1b823-4436-45d0-a4ba-09ccae09766b	MBCProject_4634_T2_RNA	MBCProject_4634	breast	Brain	MBCProject_4634_T1_RNA	7362ad93-14fb-4f90-a3cd-8c40cc37c83f	16	c8	s1
CMI_breast	2e7844db-48e1-4daa-8ab0-a41718cabe1f	MBCProject_3896_T5_RNA	MBCProject_3896	breast	Pleura	MBCProject_3896_T4_RNA	64adcdeb-a922-488b-8e54-b315874c17ba	1930	c9	s4
CMI_breast	3281576d-6405-4294-a3a0-99a4720151ce	MBCProject_4232_T1_RNA	MBCProject_4232	breast	Omentum	---	---	701	c8	s2
CMI_breast	3f0cb460-4c59-4f45-be5a-f4455e8b5d75	MBCProject_3896_T3_RNA	MBCProject_3896	breast	Liver	MBCProject_3896_T4_RNA	64adcdeb-a922-488b-8e54-b315874c17ba	1909	c9	s4
CMI_breast	418e12ab-6572-40a0-ab1a-8ddc5bd41e2b	MBCProject_0524_T2_RNA	MBCProject_0524	breast	Lung	---	---	1931	c5	s4
CMI_breast	55815752-f980-4e23-b0b0-92470921f8b5	MBCProject_2185_T1_RNA	MBCProject_2185	breast	Bone	---	---	1350	c7	s3
CMI_breast	56f8222f-45c7-41f3-9831-c42c8f91f202	MBCProject_3717_T1_RNA	MBCProject_3717	breast	Lymph Node(s) Cervical	MBCProject_3717_T2_RNA	0a7b946b-d2e8-4f70-ab0e-219ee775f001	1327	c4	s3
CMI_breast	5f0b3f5a-642e-44d9-a9a5-61aff39be7dc	MBCProject_0128_T3_RNA	MBCProject_0128	breast	Bone	---	---	1966	c8	s4
CMI_breast	5fb25957-18ed-46a5-bde5-3c7f134b624b	MBCProject_3946_T5B_RNA	MBCProject_3946	breast	Stomach	---	---	702	c6	s2
CMI_breast	6142ac66-ecb5-4558-a7b5-0e577bffda30	MBCProject_0040_T2_RNA	MBCProject_0040	breast	Liver	---	---	40	c4	s1
CMI_breast	64115f02-98b4-48ef-ae33-8ccad7d1af30	MBCproject_0093_T1_RNA	MBCproject_0093	breast	Liver	---	---	1910	c9	s4
CMI_breast	67dffecd-d609-43bb-a7f4-e89329aa247b	MBCProject_3808_T3_RNA	MBCProject_3808	breast	Chest Wall	MBCProject_3808_T1_RNA	f7495c33-9cf2-4ea1-8dfb-37a9b8762fcd	54	c9	s1
CMI_breast	686c3414-5097-4518-837a-757a434dbfcc	MBCProject_3946_T4_RNA	MBCProject_3946	breast	Fallopian Tube	---	---	1351	c8	s3
CMI_breast	69ac9dc2-6c03-4fb6-8bd9-5ddf4c915b49	MBCProject_0857_T2_RNA	MBCProject_0857	breast	Liver	MBCProject_0857_T1_RNA	923dcdf7-d20b-487c-8d16-98bb7f1fe099	41	c1	s1
CMI_breast	6d356ad9-3e04-4fef-b24a-a76dea7060c8	MBCProject_0217_T2_RNA	MBCProject_0217	breast	Liver	MBCProject_0217_T1_RNA	939aeea2-f93a-4c8e-9740-119ff5e4f656	603	c3	s2
CMI_breast	6e9454af-d875-47db-8664-8366f2a051cc	MBCProject_0026_T2_RNA	MBCProject_0026	breast	Bone	MBCProject_0026_T1_RNA	1adb3e99-c006-4ad8-9ba7-d31ceccd9c61	1967	c3	s4
CMI_breast	8ec2663e-f391-4e83-a09c-8800531e8a78	MBCProject_4012_T1_RNA	MBCProject_4012	breast	Bone	---	---	91	c7	s1
CMI_breast	9791e223-b651-4d5a-8cbf-4ba9e7e48efa	MBCProject_0852_T2_RNA	MBCProject_0852	breast	Chest Wall	MBCProject_0852_T1_RNA	81d8f29f-a0d1-47fa-8bf5-82de09438d75	55	c5	s1
CMI_breast	a09090f8-a754-498c-bbe5-4a2b4dd71581	MBCProject_3946_T3_RNA	MBCProject_3946	breast	Colon	---	---	1908	c6	s4
CMI_breast	a67a8c35-abc0-41c6-a967-66097c5a5d68	MBCproject_0080_T2_RNA	MBCproject_0080	breast	Bone	MBCproject_0080_T1_RNA	d83d1ae3-3b1a-4f55-a199-a9d99a174267	92	c3	s1
CMI_breast	abbf2c7c-856c-4e8c-8f34-6c53b8fc6189	MBCProject_0243_T2_RNA	MBCProject_0243	breast	Brain	---	---	1272	c4	s3
CMI_breast	b5c6e484-2f51-4308-b8c6-9651e40a6c5b	MBCProject_0832_T1_RNA	MBCProject_0832	breast	Bone	---	---	1968	c7	s4
CMI_breast	ba5032cc-37ee-4fa1-ac10-c47425cd5d55	MBCProject_0960_T2_RNA	MBCProject_0960	breast	Liver	MBCProject_0960_T3_RNA	1f36d7fc-f135-4e96-ba20-b42452b1a118	1911	c3	s4
CMI_breast	babb188f-0f83-4d7f-834e-046adece2f6c	MBCProject_4424_T2_RNA	MBCProject_4424	breast	Pleura	---	---	1932	c3	s4
CMI_breast	c33d35b1-bc90-4522-8ce8-147579485b13	MBCProject_0988_T3_RNA	MBCProject_0988	breast	Ovary	MBCProject_0988_T1_RNA	13d5a535-1414-47ec-a925-625df661a085	1344	c8	s3
CMI_breast	d20b9bac-901d-4d40-ab07-45f5d8c5b442	MBCproject_0227_T2_RNA	MBCproject_0227	breast	Bone	MBCproject_0227_T1_RNA	76ba8c58-6d19-44eb-b37d-31a24f8068f4	93	c1	s1
CMI_breast	d8b5312f-3329-4292-a3f1-aa73c1721690	MBCProject_0108_T2_RNA	MBCProject_0108	breast	Lung	---	---	1316	c4	s3
CMI_breast	db8fe41d-bffd-4ba2-81c3-664083bd48b0	MBCProject_4424_T3_RNA	MBCProject_4424	breast	Brain	---	---	583	c4	s2
CMI_breast	fabbabf8-6fe9-4311-990e-44c0c296f83a	MBCProject_3946_T5A_RNA	MBCProject_3946	breast	Stomach	---	---	703	c6	s2
POG570	23401	23401	23401	bladder	Peritoneal Mass	---	---	570	c10	s2
POG570	30490	30490	30490	adrenocortical	Lymph Node	---	---	552	c6	s2
POG570	30310	30310	30310	adrenocortical	Lung	---	---	1246	c4	s3
POG570	25603	25603	25603	uterus	Lymph Node	---	---	2404	c3	s4
POG570	25657	25657	25657	uterus	Abdominal Mass	---	---	2402	c9	s4
POG570	26052	26052	26052	uterus	Omentum	---	---	1240	c8	s2
POG570	27792	27792	27792	uterus	Breast	---	---	1871	c6	s3
POG570	17827	17827	17827	uterus	Lymph Node	---	---	1238	c6	s2
POG570	30426	30426	30426	uterus	Lung	---	---	2403	c8	s4
POG570	33375	33375	33375	uterus	Lymph Node	---	---	1872	c4	s3
POG570	34211	34211	34211	uterus	Pelvic Mass	---	---	2405	c7	s4
POG570	23344	23344	23344	uterus	Lymph Node	---	---	1239	c6	s2
POG570	23940	23940	23940	other	Lymph Node	---	---	1880	c9	s4
POG570	24177	24177	24177	other	Lymph Node	---	---	553	c6	s2
POG570	24359	24359	24359	other	Lymph Node	---	---	1881	c8	s4
POG570	24465	24465	24465	other	Abdominal Mass	---	---	1247	c4	s3
POG570	25604	25604	25604	other	Liver	---	---	1242	c4	s3
POG570	30221	30221	30221	other	Lymph Node	---	---	1882	c3	s4
POG570	31189	31189	31189	other	Lung	---	---	1248	c4	s3
POG570	24464	24464	24464	thyroid	Lymph Node	---	---	536	c7	s1
POG570	25959	25959	25959	thyroid	Breast	---	---	535	c7	s1
POG570	26017	26017	26017	thyroid	Liver	---	---	1227	c3	s2
POG570	33155	33155	33155	thyroid	Lymph Node	---	---	2390	c9	s4
POG570	25559	25559	25559	thymus	Pleura	---	---	5	c10	s1
POG570	30081	30081	30081	thymus	Lymph Node	---	---	554	c4	s2
POG570	37095	37095	37095	thymus	Lung	---	---	1249	c4	s3
POG570	25500	25500	25500	stomach	Liver	---	---	1216	c6	s2
POG570	25436	25436	25436	stomach	Liver	---	---	2383	c9	s4
POG570	25594	25594	25594	stomach	Liver	---	---	2384	c4	s4
POG570	26125	26125	26125	stomach	Ovary	---	---	1221	c9	s2
POG570	30810	30810	30810	stomach	Abdominal Wall	---	---	1857	c4	s3
POG570	31194	31194	31194	stomach	Abdomen	---	---	1858	c3	s3
POG570	33374	33374	33374	stomach	Lung	---	---	1850	c4	s3
POG570	33740	33740	33740	stomach	Liver	---	---	2385	c2	s4
POG570	36062	36062	36062	stomach	Liver	---	---	1217	c3	s2
POG570	23805	23805	23805	skin	Lymph Node	---	---	1823	c3	s3
POG570	23808	23808	23808	skin	Lymph Node	---	---	517	c6	s1
POG570	26465	26465	26465	skin	Liver	---	---	1177	c10	s2
POG570	28224	28224	28224	skin	Lymph Node	---	---	1824	c7	s3
POG570	30489	30489	30489	skin	Arm	---	---	523	c4	s1
POG570	31184	31184	31184	skin	Liver	---	---	1178	c3	s2
POG570	11698	11698	11698	skin	Skin	---	---	1208	c9	s2
POG570	32572	32572	32572	skin	Lymph Node	---	---	1825	c3	s3
POG570	32667	32667	32667	skin	Liver	---	---	2362	c6	s4
POG570	33389	33389	33389	skin	Lung	---	---	1820	c9	s3
POG570	33083	33083	33083	skin	Rib	---	---	1197	c3	s2
POG570	34117	34117	34117	skin	Chest wall	---	---	2363	c9	s4
POG570	36749	36749	36749	skin	Liver	---	---	511	c6	s1
POG570	35290	35290	35290	skin	Liver	---	---	1179	c4	s2
POG570	38744	38744	38744	skin	Liver	---	---	1180	c8	s2
POG570	38599	38599	38599	skin	Lung	---	---	1184	c3	s2
POG570	38947	38947	38947	skin	Chest wall	---	---	513	c4	s1
POG570	23239	23239	23239	skin	Liver	---	---	1181	c6	s2
POG570	25583	25583	25583	secretory	Lung	---	---	496	c9	s1
POG570	28123	28123	28123	secretory	Lung	---	---	1156	c8	s2
POG570	28170	28170	28170	secretory	Lymph Node	---	---	1161	c1	s2
POG570	30082	30082	30082	secretory	Liver	---	---	1800	c6	s3
POG570	18624	18624	18624	secretory	Chest wall	---	---	1157	c7	s2
POG570	38705	38705	38705	secretory	Liver	---	---	2352	c8	s4
POG570	22593	22593	22593	secretory	Rectus Muscle	---	---	1163	c4	s2
POG570	23764	23764	23764	sarcoma	Liver	---	---	2329	c3	s4
POG570	24294	24294	24294	sarcoma	Flank Mass	---	---	2338	c6	s4
POG570	25352	25352	25352	sarcoma	Abdominal Mass	---	---	1128	c8	s2
POG570	25426	25426	25426	sarcoma	Lung	---	---	2333	c3	s4
POG570	25484	25484	25484	sarcoma	Chest wall	---	---	1775	c6	s3
POG570	26066	26066	26066	sarcoma	Pelvis	---	---	1787	c4	s3
POG570	25977	25977	25977	sarcoma	Neck mass	---	---	1143	c6	s2
POG570	26416	26416	26416	sarcoma	Lymph Node	---	---	486	c6	s1
POG570	27028	27028	27028	sarcoma	Buttock	---	---	1144	c7	s2
POG570	28312	28312	28312	sarcoma	Pelvis	---	---	1145	c8	s2
POG570	30220	30220	30220	sarcoma	Thigh Mass	---	---	1146	c7	s2
POG570	30616	30616	30616	sarcoma	Lung	---	---	1129	c9	s2
POG570	31982	31982	31982	sarcoma	Liver	---	---	2330	c6	s4
POG570	31030	31030	31030	sarcoma	Lung	---	---	1776	c4	s3
POG570	31183	31183	31183	sarcoma	Pleura	---	---	484	c6	s1
POG570	32559	32559	32559	sarcoma	Lung	---	---	1777	c3	s3
POG570	32897	32897	32897	sarcoma	Chest wall	---	---	1778	c4	s3
POG570	33988	33988	33988	sarcoma	Epigastric mass	---	---	2351	c7	s4
POG570	34071	34071	34071	sarcoma	Supraclavicular Mass	---	---	2339	c8	s4
POG570	34332	34332	34332	sarcoma	Lymph Node	---	---	1140	c6	s2
POG570	35260	35260	35260	sarcoma	Groin	---	---	1147	c2	s2
POG570	36509	36509	36509	sarcoma	Chest wall	---	---	1779	c4	s3
POG570	36686	36686	36686	sarcoma	Lymph Node	---	---	2336	c8	s4
POG570	37643	37643	37643	sarcoma	Ovary	---	---	2337	c3	s4
POG570	20794	20794	20794	sarcoma	Lung	---	---	2334	c7	s4
POG570	38575	38575	38575	sarcoma	Lung	---	---	1130	c3	s2
POG570	38228	38228	38228	sarcoma	Liver	---	---	2331	c8	s4
POG570	38673	38673	38673	sarcoma	Psoas Muscle	---	---	2340	c8	s4
POG570	38706	38706	38706	sarcoma	Liver	---	---	2332	c6	s4
POG570	22244	22244	22244	sarcoma	Spine	---	---	487	c6	s1
POG570	23189	23189	23189	sarcoma	Lung	---	---	485	c7	s1
POG570	23411	23411	23411	sarcoma	Liver	---	---	482	c6	s1
POG570	23738	23738	23738	sarcoma	Lymph Node	---	---	1141	c8	s2
POG570	25720	25720	25720	prostate	Liver	---	---	411	c6	s1
POG570	16949	16949	16949	prostate	Liver	---	---	412	c9	s1
POG570	30032	30032	30032	prostate	Sacrum	---	---	1078	c3	s2
POG570	24229	24229	24229	pancreas	Liver	---	---	1648	c4	s3
POG570	24243	24243	24243	pancreas	Liver	---	---	1649	c4	s3
POG570	24363	24363	24363	pancreas	Liver	---	---	400	c6	s1
POG570	25318	25318	25318	pancreas	Liver	---	---	1650	c4	s3
POG570	25496	25496	25496	pancreas	Liver	---	---	1651	c4	s3
POG570	25494	25494	25494	pancreas	Liver	---	---	2227	c9	s4
POG570	25582	25582	25582	pancreas	Liver	---	---	401	c9	s1
POG570	25664	25664	25664	pancreas	Liver	---	---	2228	c9	s4
POG570	25767	25767	25767	pancreas	Liver	---	---	1002	c6	s2
POG570	25899	25899	25899	pancreas	Liver	---	---	402	c3	s1
POG570	27078	27078	27078	pancreas	Liver	---	---	1003	c6	s2
POG570	27697	27697	27697	pancreas	Liver	---	---	1652	c4	s3
POG570	27519	27519	27519	pancreas	Liver	---	---	1004	c9	s2
POG570	30265	30265	30265	pancreas	Abdominal Wall	---	---	1027	c8	s2
POG570	16385	16385	16385	pancreas	Liver	---	---	1005	c8	s2
POG570	28130	28130	28130	pancreas	Liver	---	---	1653	c4	s3
POG570	28212	28212	28212	pancreas	Liver	---	---	1006	c7	s2
POG570	28380	28380	28380	pancreas	Liver	---	---	1007	c3	s2
POG570	31911	31911	31911	pancreas	Abdominal Wall	---	---	1028	c7	s2
POG570	32557	32557	32557	pancreas	Liver	---	---	2229	c7	s4
POG570	32408	32408	32408	pancreas	Liver	---	---	2230	c1	s4
POG570	32656	32656	32656	pancreas	Liver	---	---	1654	c4	s3
POG570	36717	36717	36717	pancreas	Pelvic Mass	---	---	1670	c6	s3
POG570	33129	33129	33129	pancreas	Liver	---	---	2231	c4	s4
POG570	34115	34115	34115	pancreas	Liver	---	---	403	c9	s1
POG570	34288	34288	34288	pancreas	Liver	---	---	2232	c9	s4
POG570	34491	34491	34491	pancreas	Liver	---	---	2233	c6	s4
POG570	36748	36748	36748	pancreas	Liver	---	---	1008	c6	s2
POG570	36701	36701	36701	pancreas	Liver	---	---	2234	c9	s4
POG570	37025	37025	37025	pancreas	Liver	---	---	1655	c3	s3
POG570	37249	37249	37249	pancreas	Liver	---	---	2235	c9	s4
POG570	37718	37718	37718	pancreas	Liver	---	---	1009	c9	s2
POG570	37967	37967	37967	pancreas	Liver	---	---	1010	c8	s2
POG570	38537	38537	38537	pancreas	Liver	---	---	404	c7	s1
POG570	38505	38505	38505	pancreas	Liver	---	---	1656	c8	s3
POG570	38536	38536	38536	pancreas	Liver	---	---	2236	c6	s4
POG570	38759	38759	38759	pancreas	Lymph Node	---	---	1667	c3	s3
POG570	39044	39044	39044	pancreas	Lymph Node	---	---	2243	c9	s4
POG570	25988	25988	25988	ovary	Lymph Node	---	---	388	c3	s1
POG570	26825	26825	26825	ovary	Abdominal Wall	---	---	2212	c2	s4
POG570	27228	27228	27228	ovary	Lymph Node	---	---	1630	c6	s3
POG570	28012	28012	28012	ovary	Lymph Node	---	---	983	c3	s2
POG570	30083	30083	30083	ovary	Lymph Node	---	---	984	c9	s2
POG570	28667	28667	28667	ovary	Pelvic Mass	---	---	1634	c4	s3
POG570	28638	28638	28638	ovary	Abdominal Mass	---	---	2202	c7	s4
POG570	17557	17557	17557	ovary	Vagina	---	---	2210	c9	s4
POG570	30896	30896	30896	ovary	Epigastric mass	---	---	993	c3	s2
POG570	30784	30784	30784	ovary	Liver	---	---	1625	c4	s3
POG570	31518	31518	31518	ovary	Diaphragm	---	---	1627	c4	s3
POG570	32337	32337	32337	ovary	Rectus Muscle	---	---	392	c6	s1
POG570	32350	32350	32350	ovary	Abdominal Mass	---	---	980	c8	s2
POG570	33033	33033	33033	ovary	Lymph Node	---	---	985	c6	s2
POG570	33388	33388	33388	ovary	Omentum	---	---	2213	c8	s4
POG570	19652	19652	19652	ovary	Breast	---	---	384	c3	s1
POG570	36684	36684	36684	ovary	Omental Mass	---	---	2214	c6	s4
POG570	37917	37917	37917	ovary	Rectroperitoneum	---	---	1628	c4	s3
POG570	37842	37842	37842	ovary	Spleen	---	---	1621	c6	s3
POG570	38119	38119	38119	ovary	Omentum	---	---	2215	c3	s4
POG570	38453	38453	38453	ovary	Vaginal Vault	---	---	393	c6	s1
POG570	38905	38905	38905	ovary	Lymph Node	---	---	986	c4	s2
POG570	21392	21392	21392	ovary	Lymph Node	---	---	2205	c3	s4
POG570	21188	21188	21188	ovary	Abdominal Wall	---	---	1638	c9	s3
POG570	23238	23238	23238	ovary	Abdominal Mass	---	---	981	c9	s2
POG570	17284	17284	17284	lymphoma	Skin	---	---	979	c9	s2
POG570	32394	32394	32394	lymphoma	Skin	---	---	2200	c9	s4
POG570	33127	33127	33127	lymphoma	Arm	---	---	1616	c7	s3
POG570	37840	37840	37840	lymphoma	Lymph Node	---	---	1615	c6	s3
POG570	24423	24423	24423	lung	Liver	---	---	372	c6	s1
POG570	25027	25027	25027	lung	Lymph Node	---	---	959	c8	s2
POG570	25435	25435	25435	lung	Liver	---	---	1594	c4	s3
POG570	25593	25593	25593	lung	Liver	---	---	2179	c6	s4
POG570	25966	25966	25966	lung	Lymph Node	---	---	2186	c7	s4
POG570	25890	25890	25890	lung	Liver	---	---	2180	c9	s4
POG570	26016	26016	26016	lung	Scalp	---	---	2191	c9	s4
POG570	26409	26409	26409	lung	Liver	---	---	1595	c4	s3
POG570	15123	15123	15123	lung	Lymph Node	---	---	1602	c7	s3
POG570	27723	27723	27723	lung	Brain	---	---	948	c6	s2
POG570	16500	16500	16500	lung	Liver	---	---	952	c8	s2
POG570	29147	29147	29147	lung	Liver	---	---	2181	c7	s4
POG570	28668	28668	28668	lung	Rib	---	---	966	c8	s2
POG570	28421	28421	28421	lung	Pleura	---	---	955	c3	s2
POG570	30000	30000	30000	lung	Liver	---	---	1596	c6	s3
POG570	30807	30807	30807	lung	Lung	---	---	373	c6	s1
POG570	31869	31869	31869	lung	Lymph Node	---	---	960	c3	s2
POG570	31981	31981	31981	lung	Lymph Node	---	---	1603	c4	s3
POG570	32558	32558	32558	lung	Lymph Node	---	---	1604	c8	s3
POG570	32971	32971	32971	lung	Liver	---	---	1597	c6	s3
POG570	34161	34161	34161	lung	Lymph Node	---	---	961	c3	s2
POG570	19661	19661	19661	lung	Omentum	---	---	971	c6	s2
POG570	37717	37717	37717	lung	Chest wall	---	---	2184	c7	s4
POG570	37845	37845	37845	lung	Lung	---	---	956	c9	s2
POG570	38727	38727	38727	lung	Liver	---	---	1598	c4	s3
POG570	21721	21721	21721	lung	Lymph Node	---	---	962	c9	s2
POG570	22186	22186	22186	lung	Lung	---	---	2185	c3	s4
POG570	23237	23237	23237	lung	Liver	---	---	2182	c3	s4
POG570	13577	13577	13577	lung	Liver	---	---	2183	c6	s4
POG570	25317	25317	25317	liver-biliary	Scapula Mass	---	---	1587	c4	s3
POG570	13931	13931	13931	liver-biliary	Liver	---	---	1570	c8	s3
POG570	25535	25535	25535	liver-biliary	Liver	---	---	1571	c7	s3
POG570	25501	25501	25501	liver-biliary	Abdominal Wall	---	---	946	c8	s2
POG570	25751	25751	25751	liver-biliary	Liver	---	---	934	c6	s2
POG570	25766	25766	25766	liver-biliary	Lung	---	---	1582	c3	s3
POG570	25961	25961	25961	liver-biliary	Liver	---	---	935	c6	s2
POG570	30500	30500	30500	liver-biliary	Lymph Node	---	---	2172	c3	s4
POG570	32960	32960	32960	liver-biliary	Liver	---	---	2169	c9	s4
POG570	35336	35336	35336	liver-biliary	Liver	---	---	1572	c6	s3
POG570	36069	36069	36069	liver-biliary	Liver	---	---	363	c1	s1
POG570	37828	37828	37828	liver-biliary	Liver	---	---	1573	c1	s3
POG570	20600	20600	20600	liver-biliary	Peritoneum	---	---	368	c6	s1
POG570	37970	37970	37970	liver-biliary	Liver	---	---	936	c10	s2
POG570	27177	27177	27177	kidney	Liver	---	---	1555	c4	s3
POG570	26852	26852	26852	kidney	Pelvic Mass	---	---	360	c3	s1
POG570	30311	30311	30311	kidney	Mesenteric Mass	---	---	2166	c6	s4
POG570	34159	34159	34159	kidney	Liver	---	---	915	c6	s2
POG570	30250	30250	30250	head/neck	Lung	---	---	1546	c9	s3
POG570	32395	32395	32395	head/neck	Lymph Node	---	---	2141	c7	s4
POG570	31980	31980	31980	head/neck	Lung	---	---	903	c8	s2
POG570	13261	13261	13261	head/neck	Liver	---	---	333	c3	s1
POG570	24358	24358	24358	eosophagus	Liver	---	---	1535	c8	s3
POG570	25438	25438	25438	eosophagus	Mediastinal Lesion	---	---	900	c8	s2
POG570	27178	27178	27178	eosophagus	Liver	---	---	1536	c6	s3
POG570	28125	28125	28125	eosophagus	Liver	---	---	895	c8	s2
POG570	30222	30222	30222	eosophagus	Liver	---	---	1537	c8	s3
POG570	31037	31037	31037	eosophagus	Lymph Node	---	---	331	c3	s1
POG570	36750	36750	36750	eosophagus	Liver	---	---	896	c6	s2
POG570	37297	37297	37297	eosophagus	Liver	---	---	2136	c3	s4
POG570	38013	38013	38013	eosophagus	Adrenal	---	---	2135	c3	s4
POG570	24077	24077	24077	colorectal	Liver	---	---	715	c3	s2
POG570	13764	13764	13764	colorectal	Lymph Node	---	---	2130	c9	s4
POG570	13904	13904	13904	colorectal	Liver	---	---	716	c8	s2
POG570	25419	25419	25419	colorectal	Liver	---	---	717	c10	s2
POG570	25439	25439	25439	colorectal	Lymph Node	---	---	327	c3	s1
POG570	25440	25440	25440	colorectal	Liver	---	---	116	c6	s1
POG570	25437	25437	25437	colorectal	Liver	---	---	117	c6	s1
POG570	25424	25424	25424	colorectal	Liver	---	---	1374	c4	s3
POG570	25589	25589	25589	colorectal	Chest wall	---	---	2104	c9	s4
POG570	25658	25658	25658	colorectal	Lung	---	---	315	c6	s1
POG570	13947	13947	13947	colorectal	Liver	---	---	118	c4	s1
POG570	25497	25497	25497	colorectal	Liver	---	---	718	c6	s2
POG570	25498	25498	25498	colorectal	Liver	---	---	719	c7	s2
POG570	25590	25590	25590	colorectal	Liver	---	---	119	c6	s1
POG570	14232	14232	14232	colorectal	Liver	---	---	120	c4	s1
POG570	25965	25965	25965	colorectal	Liver	---	---	2000	c9	s4
POG570	25755	25755	25755	colorectal	Liver	---	---	720	c7	s2
POG570	25719	25719	25719	colorectal	Liver	---	---	721	c6	s2
POG570	25753	25753	25753	colorectal	Liver	---	---	1375	c3	s3
POG570	25816	25816	25816	colorectal	Lung	---	---	316	c3	s1
POG570	25981	25981	25981	colorectal	Liver	---	---	121	c4	s1
POG570	26051	26051	26051	colorectal	Liver	---	---	1376	c4	s3
POG570	26851	26851	26851	colorectal	Liver	---	---	1377	c8	s3
POG570	11004	11004	11004	colorectal	Liver	---	---	722	c2	s2
POG570	26239	26239	26239	colorectal	Liver	---	---	2001	c7	s4
POG570	25960	25960	25960	colorectal	Liver	---	---	122	c6	s1
POG570	30811	30811	30811	colorectal	Liver	---	---	2002	c6	s4
POG570	26124	26124	26124	colorectal	Liver	---	---	1378	c6	s3
POG570	27217	27217	27217	colorectal	Liver	---	---	123	c8	s1
POG570	27339	27339	27339	colorectal	Liver	---	---	723	c3	s2
POG570	27563	27563	27563	colorectal	Liver	---	---	724	c6	s2
POG570	28124	28124	28124	colorectal	Omentum	---	---	894	c3	s2
POG570	27721	27721	27721	colorectal	Scalp	---	---	892	c9	s2
POG570	28494	28494	28494	colorectal	Liver	---	---	725	c6	s2
POG570	28226	28226	28226	colorectal	Liver	---	---	726	c6	s2
POG570	28374	28374	28374	colorectal	Flank Mass	---	---	893	c7	s2
POG570	28324	28324	28324	colorectal	Liver	---	---	124	c6	s1
POG570	30321	30321	30321	colorectal	Liver	---	---	125	c7	s1
POG570	28666	28666	28666	colorectal	Liver	---	---	1379	c8	s3
POG570	29999	29999	29999	colorectal	Liver	---	---	126	c6	s1
POG570	34122	34122	34122	colorectal	Liver	---	---	1380	c8	s3
POG570	28428	28428	28428	colorectal	Liver	---	---	1381	c8	s3
POG570	30251	30251	30251	colorectal	Liver	---	---	127	c1	s1
POG570	30159	30159	30159	colorectal	Liver	---	---	727	c8	s2
POG570	30497	30497	30497	colorectal	Liver	---	---	728	c9	s2
POG570	28496	28496	28496	colorectal	Liver	---	---	128	c4	s1
POG570	29146	29146	29146	colorectal	Liver	---	---	2003	c9	s4
POG570	29766	29766	29766	colorectal	Liver	---	---	729	c3	s2
POG570	30635	30635	30635	colorectal	Liver	---	---	129	c8	s1
POG570	30080	30080	30080	colorectal	Lymph Node	---	---	887	c3	s2
POG570	30309	30309	30309	colorectal	Omentum	---	---	1531	c7	s3
POG570	30504	30504	30504	colorectal	Liver	---	---	730	c7	s2
POG570	30492	30492	30492	colorectal	Liver	---	---	130	c3	s1
POG570	30609	30609	30609	colorectal	Liver	---	---	131	c6	s1
POG570	32354	32354	32354	colorectal	Lymph Node	---	---	1525	c6	s3
POG570	31870	31870	31870	colorectal	Liver	---	---	1382	c4	s3
POG570	32033	32033	32033	colorectal	Liver	---	---	1383	c3	s3
POG570	32654	32654	32654	colorectal	Lymph Node	---	---	1526	c9	s3
POG570	32959	32959	32959	colorectal	Liver	---	---	1384	c7	s3
POG570	32573	32573	32573	colorectal	Liver	---	---	2004	c8	s4
POG570	32972	32972	32972	colorectal	Liver	---	---	731	c8	s2
POG570	33987	33987	33987	colorectal	Lung	---	---	2105	c3	s4
POG570	33480	33480	33480	colorectal	Liver	---	---	1385	c3	s3
POG570	35289	35289	35289	colorectal	Liver	---	---	732	c9	s2
POG570	36718	36718	36718	colorectal	Lung	---	---	1504	c4	s3
POG570	37311	37311	37311	colorectal	Liver	---	---	1386	c3	s3
POG570	37080	37080	37080	colorectal	Liver	---	---	132	c4	s1
POG570	37155	37155	37155	colorectal	Liver	---	---	2005	c6	s4
POG570	38506	38506	38506	colorectal	Liver	---	---	2006	c7	s4
POG570	37716	37716	37716	colorectal	Abdominal Mass	---	---	868	c7	s2
POG570	37720	37720	37720	colorectal	Liver	---	---	1387	c8	s3
POG570	38120	38120	38120	colorectal	Lymph Node	---	---	2131	c7	s4
POG570	38601	38601	38601	colorectal	Lung	---	---	2106	c3	s4
POG570	21404	21404	21404	colorectal	Lymph Node	---	---	1527	c3	s3
POG570	38675	38675	38675	colorectal	Lymph Node	---	---	1528	c3	s3
POG570	22254	22254	22254	colorectal	Chest wall	---	---	1505	c3	s3
POG570	13269	13269	13269	colorectal	Abdominal Wall	---	---	1532	c7	s3
POG570	23315	23315	23315	colorectal	Liver	---	---	133	c4	s1
POG570	23453	23453	23453	colorectal	Liver	---	---	134	c6	s1
POG570	23676	23676	23676	colorectal	Lung	---	---	317	c6	s1
POG570	24176	24176	24176	colorectal	Lower Back	---	---	1530	c4	s3
POG570	23674	23674	23674	colorectal	Lymph Node	---	---	888	c9	s2
POG570	23739	23739	23739	colorectal	Liver	---	---	733	c9	s2
POG570	25989	25989	25989	cns	Liver	---	---	1995	c8	s4
POG570	27545	27545	27545	cns	Buttock	---	---	710	c3	s2
POG570	30431	30431	30431	cns	Liver	---	---	706	c4	s2
POG570	31191	31191	31191	cns	Orbital mass	---	---	711	c6	s2
POG570	36622	36622	36622	cns	Calf	---	---	1372	c6	s3
POG570	25923	25923	25923	cervix	Lymph Node	---	---	1992	c3	s4
POG570	33373	33373	33373	cervix	Lymph Node	---	---	1368	c4	s3
POG570	23162	23162	23162	cervix	Lymph Node	---	---	704	c6	s2
POG570	23736	23736	23736	breast	Lymph Node	---	---	67	c3	s1
POG570	24045	24045	24045	breast	Liver	---	---	1290	c6	s3
POG570	24550	24550	24550	breast	Liver	---	---	604	c7	s2
POG570	24838	24838	24838	breast	Liver	---	---	605	c8	s2
POG570	25358	25358	25358	breast	Chest wall	---	---	651	c9	s2
POG570	25315	25315	25315	breast	Lymph Node	---	---	1328	c5	s3
POG570	25356	25356	25356	breast	Liver	---	---	1291	c6	s3
POG570	25483	25483	25483	breast	Chest wall	---	---	1933	c8	s4
POG570	25662	25662	25662	breast	Liver	---	---	606	c6	s2
POG570	25721	25721	25721	breast	Lymph Node	---	---	1329	c7	s3
POG570	25777	25777	25777	breast	Brain	---	---	1273	c5	s3
POG570	25752	25752	25752	breast	Chest wall	---	---	1934	c9	s4
POG570	26054	26054	26054	breast	Chest wall	---	---	652	c6	s2
POG570	25980	25980	25980	breast	Sternal	---	---	94	c5	s1
POG570	25982	25982	25982	breast	Liver	---	---	607	c6	s2
POG570	25902	25902	25902	breast	Liver	---	---	1292	c6	s3
POG570	25984	25984	25984	breast	Liver	---	---	1293	c5	s3
POG570	25958	25958	25958	breast	Lymph Node	---	---	1947	c8	s4
POG570	25962	25962	25962	breast	Liver	---	---	1294	c4	s3
POG570	15122	15122	15122	breast	Chest wall	---	---	1935	c8	s4
POG570	25990	25990	25990	breast	Liver	---	---	608	c6	s2
POG570	26266	26266	26266	breast	Breast	---	---	581	c7	s2
POG570	26376	26376	26376	breast	Liver	---	---	609	c3	s2
POG570	15227	15227	15227	breast	Liver	---	---	1295	c5	s3
POG570	26850	26850	26850	breast	Liver	---	---	1912	c4	s4
POG570	27034	27034	27034	breast	Sternal mass	---	---	679	c7	s2
POG570	27037	27037	27037	breast	Chest wall	---	---	1317	c5	s3
POG570	27329	27329	27329	breast	Liver	---	---	1296	c6	s3
POG570	27090	27090	27090	breast	Liver	---	---	1297	c5	s3
POG570	27216	27216	27216	breast	Liver	---	---	1298	c6	s3
POG570	27388	27388	27388	breast	Lymph Node	---	---	68	c5	s1
POG570	27219	27219	27219	breast	Lymph Node	---	---	658	c8	s2
POG570	27328	27328	27328	breast	Lung	---	---	653	c5	s2
POG570	27502	27502	27502	breast	Chest wall	---	---	56	c5	s1
POG570	27765	27765	27765	breast	Lymph Node	---	---	69	c7	s1
POG570	27503	27503	27503	breast	Lymph Node	---	---	659	c9	s2
POG570	15844	15844	15844	breast	Lymph Node	---	---	660	c3	s2
POG570	28126	28126	28126	breast	Lymph Node	---	---	70	c6	s1
POG570	28178	28178	28178	breast	Abdominal Wall	---	---	107	c5	s1
POG570	28382	28382	28382	breast	Liver	---	---	610	c4	s2
POG570	28325	28325	28325	breast	Liver	---	---	611	c8	s2
POG570	29759	29759	29759	breast	Liver	---	---	612	c6	s2
POG570	28391	28391	28391	breast	Lymph Node	---	---	661	c7	s2
POG570	16501	16501	16501	breast	Skin	---	---	1363	c5	s3
POG570	16689	16689	16689	breast	Lung	---	---	1318	c5	s3
POG570	11307	11307	11307	breast	Liver	---	---	613	c1	s2
POG570	28665	28665	28665	breast	Liver	---	---	614	c1	s2
POG570	28422	28422	28422	breast	Lymph Node	---	---	1948	c5	s4
POG570	30425	30425	30425	breast	Liver	---	---	1299	c6	s3
POG570	17584	17584	17584	breast	Liver	---	---	1913	c3	s4
POG570	30252	30252	30252	breast	Liver	---	---	1300	c4	s3
POG570	30487	30487	30487	breast	Lymph Node	---	---	71	c5	s1
POG570	30248	30248	30248	breast	Chest wall	---	---	1319	c8	s3
POG570	30313	30313	30313	breast	Lung	---	---	1936	c5	s4
POG570	30607	30607	30607	breast	Lymph Node	---	---	662	c8	s2
POG570	31043	31043	31043	breast	Liver	---	---	615	c6	s2
POG570	18154	18154	18154	breast	Liver	---	---	1914	c8	s4
POG570	30488	30488	30488	breast	Lymph Node	---	---	663	c2	s2
POG570	31185	31185	31185	breast	Lung	---	---	1937	c3	s4
POG570	31190	31190	31190	breast	Lymph Node	---	---	1330	c3	s3
POG570	30902	30902	30902	breast	Liver	---	---	616	c6	s2
POG570	31369	31369	31369	breast	Gluteus medius	---	---	680	c8	s2
POG570	31370	31370	31370	breast	Liver	---	---	617	c6	s2
POG570	31042	31042	31042	breast	Lymph Node	---	---	72	c5	s1
POG570	31509	31509	31509	breast	Liver	---	---	618	c6	s2
POG570	32274	32274	32274	breast	Lung	---	---	57	c5	s1
POG570	32034	32034	32034	breast	Lymph Node	---	---	1331	c7	s3
POG570	31923	31923	31923	breast	Liver	---	---	619	c6	s2
POG570	32015	32015	32015	breast	Lymph Node	---	---	664	c4	s2
POG570	32571	32571	32571	breast	Liver	---	---	1915	c4	s4
POG570	32397	32397	32397	breast	Liver	---	---	1916	c1	s4
POG570	18625	18625	18625	breast	Liver	---	---	1301	c6	s3
POG570	32973	32973	32973	breast	Lymph Node	---	---	1949	c7	s4
POG570	32398	32398	32398	breast	Liver	---	---	1917	c1	s4
POG570	33154	33154	33154	breast	Bronchus	---	---	1938	c2	s4
POG570	33532	33532	33532	breast	Chest wall	---	---	1939	c9	s4
POG570	34121	34121	34121	breast	Pleura	---	---	1940	c5	s4
POG570	18880	18880	18880	breast	Liver	---	---	620	c9	s2
POG570	19512	19512	19512	breast	Liver	---	---	1918	c8	s4
POG570	34120	34120	34120	breast	Liver	---	---	1302	c4	s3
POG570	35234	35234	35234	breast	Lymph Node	---	---	1950	c3	s4
POG570	37077	37077	37077	breast	Liver	---	---	1303	c4	s3
POG570	36621	36621	36621	breast	Lymph Node	---	---	1951	c3	s4
POG570	36700	36700	36700	breast	Liver	---	---	1304	c5	s3
POG570	37078	37078	37078	breast	Abdominal Mass	---	---	1941	c2	s4
POG570	36065	36065	36065	breast	Hip	---	---	1352	c7	s3
POG570	19843	19843	19843	breast	Breast	---	---	14	c5	s1
POG570	37076	37076	37076	breast	Chest wall	---	---	1942	c7	s4
POG570	37312	37312	37312	breast	Lymph Node	---	---	1952	c3	s4
POG570	37146	37146	37146	breast	Lymph Node	---	---	1332	c5	s3
POG570	20034	20034	20034	breast	Neck mass	---	---	681	c6	s2
POG570	37097	37097	37097	breast	Liver	---	---	621	c6	s2
POG570	20115	20115	20115	breast	Chest wall	---	---	1320	c8	s3
POG570	37365	37365	37365	breast	Liver	---	---	1919	c10	s4
POG570	38501	38501	38501	breast	Brain	---	---	1274	c4	s3
POG570	38060	38060	38060	breast	Lymph Node	---	---	665	c7	s2
POG570	37620	37620	37620	breast	Sternum	---	---	682	c6	s2
POG570	37916	37916	37916	breast	Lymph Node	---	---	666	c3	s2
POG570	37918	37918	37918	breast	Lymph Node	---	---	667	c3	s2
POG570	37844	37844	37844	breast	Liver	---	---	622	c1	s2
POG570	37919	37919	37919	breast	Lymph Node	---	---	668	c3	s2
POG570	38250	38250	38250	breast	Liver	---	---	1305	c4	s3
POG570	21186	21186	21186	breast	Chest wall	---	---	654	c5	s2
POG570	38887	38887	38887	breast	Liver	---	---	1920	c6	s4
POG570	38357	38357	38357	breast	Lymph Node	---	---	1953	c7	s4
POG570	38569	38569	38569	breast	Sternal mass	---	---	1969	c5	s4
POG570	20801	20801	20801	breast	lung	---	---	58	c5	s1
POG570	38725	38725	38725	breast	Lung	---	---	655	c3	s2
POG570	38850	38850	38850	breast	Liver	---	---	42	c5	s1
POG570	21347	21347	21347	breast	Liver	---	---	623	c3	s2
POG570	21933	21933	21933	breast	Chest wall	---	---	59	c9	s1
POG570	21720	21720	21720	breast	Lymph Node	---	---	669	c4	s2
POG570	22415	22415	22415	breast	Upper Back Mass	---	---	95	c6	s1
POG570	21774	21774	21774	breast	Chest wall	---	---	60	c5	s1
POG570	22595	22595	22595	breast	Lymph Node	---	---	73	c6	s1
POG570	22499	22499	22499	breast	Lymph Node	---	---	74	c5	s1
POG570	22592	22592	22592	breast	Chest wall	---	---	61	c9	s1
POG570	22597	22597	22597	breast	Liver	---	---	1921	c6	s4
POG570	23675	23675	23675	breast	Breast	---	---	15	c7	s1
POG570	23454	23454	23454	breast	Liver	---	---	43	c6	s1
POG570	23706	23706	23706	breast	Liver	---	---	44	c6	s1
POG570	23701	23701	23701	breast	Liver	---	---	1306	c5	s3
POG570	23737	23737	23737	breast	Arm	---	---	1970	c9	s4
POG570	13268	13268	13268	breast	Lymph Node	---	---	1333	c3	s3
MET500	MO_1028-capt-SI_4933-C0KFGACXX	MO_1028	MO_1028	adrenocortical	soft_tissue	---	---	1257	c2	s3
MET500	MO_1042-capt-SI_5041-C0LARACXX	MO_1042	MO_1042	adrenocortical	liver	---	---	1243	c1	s3
MET500	MO_1053-capt-SI_5086-D0VDLACXX	MO_1053	MO_1053	adrenocortical	adrenal	---	---	1	c6	s1
MET500	MO_1256-capt-SI_7402-D2GA6ACXX	MO_1256	MO_1256	adrenocortical	lymph_node	---	---	555	c8	s2
MET500	MO_1322-capt-SI_8081-C4CUUACXX	MO_1322	MO_1322	adrenocortical	lung	---	---	550	c9	s2
MET500	MO_1377-capt-SI_8656-C59PDACXX	MO_1377	MO_1377	adrenocortical	liver	---	---	546	c9	s2
MET500	MO_1434-capt-SI_9689-C5N0MANXX	MO_1434	MO_1434	adrenocortical	liver	---	---	547	c3	s2
MET500	MO_1442-capt-SI_9806-C5N31ANXX	MO_1442	MO_1442	adrenocortical	soft_tissue	---	---	561	c4	s2
MET500	MO_1016-capt-SI_4734-D0H01ACXX	MO_1016	MO_1016	bladder	lymph_node	---	---	13	c2	s1
MET500	MO_1049-capt-SI_5084-D0VDLACXX	MO_1049	MO_1049	bladder	lymph_node	---	---	1891	c9	s4
MET500	MO_1091-capt-SI_5836-C19FGACXX	MO_1091	MO_1091	bladder	soft_tissue	---	---	1270	c4	s3
MET500	MO_1097-capt-SI_5686-C19D0ACXX	MO_1097	MO_1097	bladder	liver	---	---	11	c9	s1
MET500	MO_1099-capt-SI_5832-C19FGACXX	MO_1099	MO_1099	bladder	liver	---	---	1265	c6	s3
MET500	MO_1135-capt-SI_6230-D1RRKACXX	MO_1135	MO_1135	bladder	soft_tissue	---	---	1894	c3	s4
MET500	MO_1153-capt-SI_6472-C1M1KACXX	MO_1153	MO_1153	bladder	liver	---	---	568	c6	s2
MET500	MO_1166-capt-SI_6571-D1RV8ACXX	MO_1166	MO_1166	bladder	bone_marrow	---	---	1895	c8	s4
MET500	MO_1198-capt-SI_6907-H77T7ADXX	MO_1198	MO_1198	bladder	liver	---	---	12	c8	s1
MET500	MO_1204-capt-SI_6939-D27KTACXX	MO_1204	MO_1204	bladder	skin	---	---	578	c2	s2
MET500	MO_1224-capt-SI_7126-C25YLACXX	MO_1224	MO_1224	bladder	lymph_node	---	---	572	c9	s2
MET500	MO_1290-capt-SI_7735-C32VAACXX	MO_1290	MO_1290	bladder	lymph_node	---	---	1266	c4	s3
MET500	MO_1361-capt-SI_8554-C59M2ACXX	MO_1361	MO_1361	bladder	soft_tissue	---	---	577	c8	s2
MET500	TP_2021-capt-SI_6020-D1EBEACXX	TP_2021	TP_2021	bladder	lymph_node	---	---	1892	c8	s4
MET500	TP_2058-capt-SI_8324-C46WVANXX	TP_2058	TP_2058	bladder	bladder	---	---	1889	c3	s4
MET500	TP_2131-capt-SI_11906-C7F4VANXX	TP_2131	TP_2131	bladder	liver	---	---	569	c9	s2
MET500	ES_5001-capt-SI_5013-C0LAMACXX	ES_5001	ES_5001	breast	brain	---	---	1275	c4	s3
MET500	MO_1030-capt-SI_5380-D12U3ACXX	MO_1030	MO_1030	breast	pancreas	---	---	108	c8	s1
MET500	MO_1031-capt-SI_5275-C0VU9ACXX	MO_1031	MO_1031	breast	liver	---	---	1922	c2	s4
MET500	MO_1032-capt-SI_4934-C0KFGACXX	MO_1032	MO_1032	breast	breast	---	---	1896	c7	s4
MET500	MO_1051-capt-SI_5093-D0VCEACXX	MO_1051	MO_1051	breast	liver	---	---	624	c1	s2
MET500	MO_1065-capt-SI_5217-C0VTMACXX	MO_1065	MO_1065	breast	lymph_node	---	---	1954	c5	s4
MET500	MO_1068-capt-SI_5219-C0VTYACXX	MO_1068	MO_1068	breast	lymph_node	---	---	670	c2	s2
MET500	MO_1069-capt-SI_5276-C0VU9ACXX	MO_1069	MO_1069	breast	lymph_node	---	---	1334	c6	s3
MET500	MO_1090-capt-SI_5612-D18NCACXX	MO_1090	MO_1090	breast	soft_tissue	---	---	1353	c8	s3
MET500	MO_1107-capt-SI_5841-C19M0ACXX	MO_1107	MO_1107	breast	liver	---	---	625	c6	s2
MET500	MO_1126-capt-SI_6287-D1RTCACXX	MO_1126	MO_1126	breast	liver	---	---	1923	c7	s4
MET500	MO_1129-capt-SI_6222-D1RWDACXX	MO_1129	MO_1129	breast	liver	---	---	626	c3	s2
MET500	MO_1159-capt-SI_6477-C1M1KACXX	MO_1159	MO_1159	breast	liver	---	---	1924	c6	s4
MET500	MO_1167-capt-SI_6652-H0V81ADXX	MO_1167	MO_1167	breast	liver	---	---	627	c8	s2
MET500	MO_1178-capt-SI_6700-H0UUFADXX	MO_1178	MO_1178	breast	lymph_node	---	---	1955	c5	s4
MET500	MO_1185-capt-SI_6794-H77P5ADXX	MO_1185	MO_1185	breast	soft_tissue	---	---	683	c6	s2
MET500	MO_1188-capt-SI_6798-C33JEACXX	MO_1188	MO_1188	breast	lymph_node	---	---	1956	c3	s4
MET500	MO_1190-capt-SI_6799-C2560ACXX	MO_1190	MO_1190	breast	bladder	---	---	579	c6	s2
MET500	MO_1195-capt-SI_6863-H77PRADXX	MO_1195	MO_1195	breast	lymph_node	---	---	671	c3	s2
MET500	MO_1213-capt-SI_7016-C26CMACXX	MO_1213	MO_1213	breast	liver	---	---	45	c5	s1
MET500	MO_1227-capt-SI_7130-C25YLACXX	MO_1227	MO_1227	breast	bone_marrow	---	---	684	c7	s2
MET500	MO_1230-capt-SI_7133-C25UAACXX	MO_1230	MO_1230	breast	liver	---	---	628	c6	s2
MET500	MO_1237-capt-SI_7190-C245WACXX	MO_1237	MO_1237	breast	liver	---	---	1925	c5	s4
MET500	MO_1239-capt-SI_7209-C245WACXX	MO_1239	MO_1239	breast	liver	---	---	629	c6	s2
MET500	MO_1247-capt-SI_7265-C25YAACXX	MO_1247	MO_1247	breast	liver	---	---	1307	c4	s3
MET500	MO_1266-capt-SI_7570-C2G8GACXX	MO_1266	MO_1266	breast	lymph_node	---	---	672	c3	s2
MET500	MO_1267-capt-SI_7571-C2GBYACXX	MO_1267	MO_1267	breast	skin	---	---	1364	c9	s3
MET500	MO_1269-capt-SI_7573-C2GBYACXX	MO_1269	MO_1269	breast	bone_marrow	---	---	1354	c4	s3
MET500	MO_1271-capt-SI_7597-D2GFBACXX	MO_1271	MO_1271	breast	lymph_node	---	---	1335	c3	s3
MET500	MO_1276-capt-SI_7601-C2G5LACXX	MO_1276	MO_1276	breast	lung	---	---	1943	c5	s4
MET500	MO_1287-capt-SI_7686-C33JEACXX	MO_1287	MO_1287	breast	lymph_node	---	---	1957	c6	s4
MET500	MO_1288-capt-SI_7733-C32VAACXX	MO_1288	MO_1288	breast	liver	---	---	1308	c5	s3
MET500	MO_1289-capt-SI_7734-C32VAACXX	MO_1289	MO_1289	breast	soft_tissue	---	---	685	c8	s2
MET500	MO_1292-capt-SI_7736-C32VAACXX	MO_1292	MO_1292	breast	liver	---	---	46	c5	s1
MET500	MO_1298-capt-SI_7847-C3Y81ACXX	MO_1298	MO_1298	breast	soft_tissue	---	---	1355	c5	s3
MET500	MO_1300-capt-SI_7948-C4DCWACXX	MO_1300	MO_1300	breast	bladder	---	---	580	c9	s2
MET500	MO_1301-capt-SI_7916-C4CRJACXX	MO_1301	MO_1301	breast	brain	---	---	17	c5	s1
MET500	MO_1302-capt-SI_8198-C4L32ACXX	MO_1302	MO_1302	breast	soft_tissue	---	---	686	c3	s2
MET500	MO_1305-capt-SI_7919-C4CRJACXX	MO_1305	MO_1305	breast	liver	---	---	630	c6	s2
MET500	MO_1317-capt-SI_7994-C4CW0ACXX	MO_1317	MO_1317	breast	lymph_node	---	---	1336	c3	s3
MET500	MO_1318-capt-SI_7995-C4CW0ACXX	MO_1318	MO_1318	breast	lymph_node	---	---	673	c7	s2
MET500	MO_1320-capt-SI_8080-C4CUUACXX	MO_1320	MO_1320	breast	skin	---	---	103	c5	s1
MET500	MO_1323-capt-SI_8128-C4E6CACXX	MO_1323	MO_1323	breast	skin	---	---	1365	c4	s3
MET500	MO_1324-capt-SI_8129-C4E6CACXX	MO_1324	MO_1324	breast	liver	---	---	1309	c9	s3
MET500	MO_1330-capt-SI_8190-C4JLUACXX	MO_1330	MO_1330	breast	bone_marrow	---	---	1356	c3	s3
MET500	MO_1335-capt-SI_8245-C471RANXX	MO_1335	MO_1335	breast	liver	---	---	47	c5	s1
MET500	MO_1355-capt-SI_8457-C4L7VACXX	MO_1355	MO_1355	breast	liver	---	---	631	c1	s2
MET500	MO_1359-capt-SI_8460-C4L7VACXX	MO_1359	MO_1359	breast	liver	---	---	48	c6	s1
MET500	MO_1364-capt-SI_8599-HAABDADXX	MO_1364	MO_1364	breast	liver	---	---	1310	c5	s3
MET500	MO_1384-capt-SI_8721-C46NFANXX	MO_1384	MO_1384	breast	bone_marrow	---	---	687	c8	s2
MET500	MO_1386-capt-SI_8763-C4018ANXX	MO_1386	MO_1386	breast	skin	---	---	1976	c8	s4
MET500	MO_1387-capt-SI_8841-C4730ANXX	MO_1387	MO_1387	breast	bone_marrow	---	---	688	c3	s2
MET500	MO_1399-capt-SI_8888-C470TANXX	MO_1399	MO_1399	breast	bone_marrow	---	---	1971	c5	s4
MET500	MO_1411-capt-SI_9312-C5N2AANXX	MO_1411	MO_1411	breast	soft_tissue	---	---	1972	c5	s4
MET500	MO_1415-capt-SI_9227-C4R00ANXX	MO_1415	MO_1415	breast	skin	---	---	1977	c9	s4
MET500	MO_1418-capt-SI_9313-C5N2AANXX	MO_1418	MO_1418	breast	lymph_node	---	---	1958	c5	s4
MET500	MO_1424-capt-SI_9381-C5N1GANXX	MO_1424	MO_1424	breast	liver	---	---	632	c6	s2
MET500	MO_1425-capt-SI_9475-C5N19ANXX	MO_1425	MO_1425	breast	lymph_node	---	---	674	c6	s2
MET500	MO_1426-capt-SI_9476-C5N19ANXX	MO_1426	MO_1426	breast	brain	---	---	1276	c5	s3
MET500	MO_1427-capt-SI_9477-C5N19ANXX	MO_1427	MO_1427	breast	soft_tissue	---	---	96	c5	s1
MET500	MO_1435-capt-SI_9690-C5N0MANXX	MO_1435	MO_1435	breast	liver	---	---	633	c1	s2
MET500	MO_1439-capt-SI_9741-C5N0KANXX	MO_1439	MO_1439	breast	liver	---	---	1311	c5	s3
MET500	MO_1444-capt-SI_9807-C5N31ANXX	MO_1444	MO_1444	breast	soft_tissue	---	---	1357	c4	s3
MET500	MO_1454-capt-SI_9940-C6EJUANXX	MO_1454	MO_1454	breast	liver	---	---	634	c6	s2
MET500	MO_1455-capt-SI_9989-C6EL5ANXX	MO_1455	MO_1455	breast	bone_marrow	---	---	689	c4	s2
MET500	MO_1474-capt-SI_10595-C6JKTANXX	MO_1474	MO_1474	breast	lung	---	---	1321	c7	s3
MET500	MO_1495-capt-SI_11221-C6UTYANXX	MO_1495	MO_1495	breast	liver	---	---	635	c3	s2
MET500	MO_1503-capt-SI_11316-C6UY8ANXX	MO_1503	MO_1503	breast	lymph_node	---	---	1959	c5	s4
MET500	MO_1509-capt-SI_11425-HV7YWADXX	MO_1509	MO_1509	breast	bone_marrow	---	---	97	c5	s1
MET500	MO_1513-capt-SI_11383-HVGHMADXX	MO_1513	MO_1513	breast	liver	---	---	636	c6	s2
MET500	MO_1515-capt-SI_11438-HV7JNADXX	MO_1515	MO_1515	breast	liver	---	---	637	c9	s2
MET500	MO_1516-capt-SI_11439-HV7JNADXX	MO_1516	MO_1516	breast	liver	---	---	638	c8	s2
MET500	MO_1521-capt-SI_11539-C7GBMANXX	MO_1521	MO_1521	breast	liver	---	---	639	c8	s2
MET500	MO_1524-capt-SI_11625-C7G67ANXX	MO_1524	MO_1524	breast	lymph_node	---	---	675	c3	s2
MET500	MO_1527-capt-SI_11627-C7G67ANXX	MO_1527	MO_1527	breast	bone_marrow	---	---	1358	c3	s3
MET500	MO_1528-capt-SI_11541-C7GBMANXX	MO_1528	MO_1528	breast	liver	---	---	49	c5	s1
MET500	MO_1533-capt-SI_11827-C7F4VANXX	MO_1533	MO_1533	breast	skin	---	---	694	c3	s2
MET500	MO_1534-capt-SI_11904-C7F4VANXX	MO_1534	MO_1534	breast	liver	---	---	640	c6	s2
MET500	MO_1536-capt-SI_11944-C7G8DANXX	MO_1536	MO_1536	breast	liver	---	---	1312	c8	s3
MET500	MO_1537-capt-SI_12026-C7FVYANXX	MO_1537	MO_1537	breast	lymph_node	---	---	75	c3	s1
MET500	MO_1540-capt-SI_12051-H53C5ADXX	MO_1540	MO_1540	breast	bone_marrow	---	---	1359	c4	s3
MET500	MO_1551-capt-SI_12338-C7FN8ANXX	MO_1551	MO_1551	breast	liver	---	---	641	c6	s2
MET500	MO_1557-capt-SI_12474-C7G91ANXX	MO_1557	MO_1557	breast	lymph_node	---	---	76	c5	s1
MET500	MO_1562-capt-SI_12573-H3Y7YADXX	MO_1562	MO_1562	breast	soft_tissue	---	---	690	c5	s2
MET500	TP_2004-capt-SI_5851-C19GBACXX	TP_2004	TP_2004	breast	bone_marrow	---	---	1360	c4	s3
MET500	TP_2015-capt-SI_6027-D1E7VACXX	TP_2015	TP_2015	breast	lymph_node	---	---	77	c5	s1
MET500	TP_2025-capt-SI_6023-D1EBEACXX	TP_2025	TP_2025	breast	liver	---	---	1926	c9	s4
MET500	TP_2083-capt-SI_10418-C6ET2ANXX	TP_2083	TP_2083	breast	liver	---	---	642	c4	s2
MET500	TP_2109-capt-SI_11420-C6UUUANXX	TP_2109	TP_2109	breast	lymph_node	---	---	78	c3	s1
MET500	TP_2118-capt-SI_11547-C7GBMANXX	TP_2118	TP_2118	breast	lymph_node	---	---	79	c3	s1
MET500	TP_2122-capt-SI_11543-C7GBMANXX	TP_2122	TP_2122	breast	lymph_node	---	---	1960	c5	s4
MET500	TP_2141-capt-SI_12056-H53C5ADXX	TP_2141	TP_2141	breast	liver	---	---	1313	c5	s3
MET500	MO_1007-poly-SI_4349-D07RMACXX	MO_1007	MO_1007	liver-biliary	liver	---	---	1574	c4	s3
MET500	MO_1022-capt-SI_4823-D0L3RACXX	MO_1022	MO_1022	liver-biliary	liver	---	---	1575	c8	s3
MET500	MO_1027-capt-SI_4864-C0EMJACXX	MO_1027	MO_1027	liver-biliary	liver	---	---	364	c9	s1
MET500	MO_1036-capt-SI_4968-C0LARACXX	MO_1036	MO_1036	liver-biliary	liver	---	---	1576	c4	s3
MET500	MO_1039-capt-SI_4970-C0L92ACXX	MO_1039	MO_1039	liver-biliary	liver	---	---	2170	c3	s4
MET500	MO_1116-capt-SI_6073-D1EBFACXX	MO_1116	MO_1116	liver-biliary	liver	---	---	937	c6	s2
MET500	MO_1147-capt-SI_6346-C1MY8ACXX	MO_1147	MO_1147	liver-biliary	liver	---	---	1577	c8	s3
MET500	MO_1152-capt-SI_6471-C1M1KACXX	MO_1152	MO_1152	liver-biliary	liver	---	---	2171	c3	s4
MET500	MO_1170-capt-SI_6653-H0V81ADXX	MO_1170	MO_1170	liver-biliary	soft_tissue	---	---	2173	c7	s4
MET500	MO_1203-capt-SI_6938-D27KTACXX	MO_1203	MO_1203	liver-biliary	skin	---	---	1590	c7	s3
MET500	MO_1296-capt-SI_7845-C3Y81ACXX	MO_1296	MO_1296	liver-biliary	liver	---	---	938	c6	s2
MET500	MO_1312-capt-SI_7952-C4CW0ACXX	MO_1312	MO_1312	liver-biliary	liver	---	---	939	c9	s2
MET500	MO_1338-capt-SI_8319-C46WVANXX	MO_1338	MO_1338	liver-biliary	liver	---	---	1578	c6	s3
MET500	MO_1341-capt-SI_8321-C46WVANXX	MO_1341	MO_1341	liver-biliary	soft_tissue	---	---	945	c8	s2
MET500	MO_1347-capt-SI_8388-C46LAANXX	MO_1347	MO_1347	liver-biliary	lymph_node	---	---	1584	c3	s3
MET500	MO_1369-capt-SI_8634-HAABFADXX	MO_1369	MO_1369	liver-biliary	lung	---	---	1583	c7	s3
MET500	MO_1376-capt-SI_8655-HAA98ADXX	MO_1376	MO_1376	liver-biliary	liver	---	---	940	c9	s2
MET500	MO_1388-capt-SI_8842-C4730ANXX	MO_1388	MO_1388	liver-biliary	brain	---	---	933	c4	s2
MET500	MO_1402-capt-SI_9128-C46PDANXX	MO_1402	MO_1402	liver-biliary	liver	---	---	365	c8	s1
MET500	MO_1448-capt-SI_9809-C5N31ANXX	MO_1448	MO_1448	liver-biliary	liver	---	---	941	c6	s2
MET500	MO_1485-capt-SI_10921-C6V1TANXX	MO_1485	MO_1485	liver-biliary	liver	---	---	942	c2	s2
MET500	MO_1550-capt-SI_12296-H523KADXX	MO_1550	MO_1550	liver-biliary	liver	---	---	943	c9	s2
MET500	MO_1552-capt-SI_12339-H523TADXX	MO_1552	MO_1552	liver-biliary	liver	---	---	366	c6	s1
MET500	TP_2008-capt-SI_5933-D1E1PACXX	TP_2008	TP_2008	liver-biliary	liver	---	---	1579	c8	s3
MET500	TP_2016-capt-SI_5943-D1E2BACXX	TP_2016	TP_2016	liver-biliary	lymph_node	---	---	1585	c9	s3
MET500	TP_2038-capt-SI_6707-H0UUFADXX	TP_2038	TP_2038	liver-biliary	liver	---	---	1580	c5	s3
MET500	ES_5004-capt-SI_5834-C19KEACXX	ES_5004	ES_5004	colorectal	soft_tissue	---	---	2132	c8	s4
MET500	MO_1001-poly-SI_4110-D0CG3ABXX	MO_1001	MO_1001	colorectal	liver	---	---	135	c9	s1
MET500	MO_1033-capt-SI_4935-C0KFGACXX	MO_1033	MO_1033	colorectal	liver	---	---	1388	c9	s3
MET500	MO_1048-capt-SI_5058-D0UTEACXX	MO_1048	MO_1048	colorectal	lymph_node	---	---	889	c3	s2
MET500	MO_1073-capt-SI_5432-C0VURACXX	MO_1073	MO_1073	colorectal	colon	---	---	115	c6	s1
MET500	MO_1087-capt-SI_5598-D18NCACXX	MO_1087	MO_1087	colorectal	liver	---	---	136	c6	s1
MET500	MO_1098-capt-SI_5687-C19D0ACXX	MO_1098	MO_1098	colorectal	lung	---	---	1506	c4	s3
MET500	MO_1265-capt-SI_7545-C2G8GACXX	MO_1265	MO_1265	colorectal	liver	---	---	137	c6	s1
MET500	MO_1279-capt-SI_7633-C2G5LACXX	MO_1279	MO_1279	colorectal	lymph_node	---	---	890	c8	s2
MET500	TP_2017-capt-SI_5935-D1E2BACXX	TP_2017	TP_2017	colorectal	soft_tissue	---	---	2133	c8	s4
MET500	TP_2029-capt-SI_6134-D1RGBACXX	TP_2029	TP_2029	colorectal	soft_tissue	---	---	2134	c7	s4
MET500	MO_1067-capt-SI_5218-C0VTLACXX	MO_1067	MO_1067	eosophagus	oral	---	---	2139	c9	s4
MET500	MO_1375-capt-SI_8638-HAAACADXX	MO_1375	MO_1375	eosophagus	liver	---	---	897	c9	s2
MET500	MO_1380-capt-SI_8696-C46V9ANXX	MO_1380	MO_1380	eosophagus	liver	---	---	1538	c4	s3
MET500	MO_1395-capt-SI_8847-C472VANXX	MO_1395	MO_1395	eosophagus	liver	---	---	1539	c4	s3
MET500	MO_1416-capt-SI_9228-C4R00ANXX	MO_1416	MO_1416	eosophagus	liver	---	---	330	c6	s1
MET500	MO_1459-capt-SI_9991-C6EL5ANXX	MO_1459	MO_1459	eosophagus	lymph_node	---	---	2138	c7	s4
MET500	MO_1477-capt-SI_10665-C6UPRANXX	MO_1477	MO_1477	eosophagus	liver	---	---	1540	c6	s3
MET500	MO_1480-capt-SI_10784-C6UV0ANXX	MO_1480	MO_1480	eosophagus	liver	---	---	898	c9	s2
MET500	MO_1493-capt-SI_11089-C6T5LANXX	MO_1493	MO_1493	eosophagus	soft_tissue	---	---	901	c8	s2
MET500	MO_1500-capt-SI_11308-C6V1BANXX	MO_1500	MO_1500	eosophagus	liver	---	---	2137	c10	s4
MET500	MO_1506-capt-SI_11423-HV75LADXX	MO_1506	MO_1506	eosophagus	lymph_node	---	---	332	c8	s1
MET500	MO_1520-capt-SI_11518-C7A2UANXX	MO_1520	MO_1520	eosophagus	soft_tissue	---	---	1542	c8	s3
MET500	MO_1465-capt-SI_10326-C6EHAANXX	MO_1465	MO_1465	cns	brain	---	---	1993	c1	s4
MET500	TP_2056-capt-SI_8194-C4K88ACXX	TP_2056	TP_2056	cns	brain	---	---	109	c6	s1
MET500	TP_2065-capt-SI_8950-C46BDANXX	TP_2065	TP_2065	cns	brain	---	---	1994	c9	s4
MET500	TP_2091-capt-SI_10667-C6UPRANXX	TP_2091	TP_2091	cns	brain	---	---	705	c10	s2
MET500	TP_2120-capt-SI_11542-HV7FKADXX	TP_2120	TP_2120	cns	brain	---	---	110	c3	s1
MET500	MO_1117-capt-SI_7207-D27AFACXX	MO_1117	MO_1117	liver-biliary	liver	---	---	1581	c6	s3
MET500	MO_1136-capt-SI_6231-D1RRKACXX	MO_1136	MO_1136	liver-biliary	soft_tissue	---	---	2174	c3	s4
MET500	MO_1210-capt-SI_6981-C24VEACXX	MO_1210	MO_1210	liver-biliary	soft_tissue	---	---	369	c6	s1
MET500	MO_1264-capt-SI_7451-C2G6HACXX	MO_1264	MO_1264	liver-biliary	soft_tissue	---	---	1588	c8	s3
MET500	MO_1462-capt-SI_10150-C6EHCANXX	MO_1462	MO_1462	liver-biliary	liver	---	---	367	c3	s1
MET500	MO_1046-capt-SI_5083-D0VDLACXX	MO_1046	MO_1046	head/neck	bone_marrow	---	---	2151	c7	s4
MET500	MO_1055-capt-SI_5155-C0MHHACXX	MO_1055	MO_1055	head/neck	liver	---	---	2140	c8	s4
MET500	MO_1072-capt-SI_5316-D12MJACXX	MO_1072	MO_1072	head/neck	soft_tissue	---	---	1553	c4	s3
MET500	MO_1141-capt-SI_6290-D1RTCACXX	MO_1141	MO_1141	head/neck	lung	---	---	1547	c3	s3
MET500	MO_1187-capt-SI_6797-H77P7ADXX	MO_1187	MO_1187	head/neck	liver	---	---	1543	c6	s3
MET500	MO_1197-capt-SI_6906-C2560ACXX	MO_1197	MO_1197	head/neck	lymph_node	---	---	2142	c9	s4
MET500	MO_1223-capt-SI_7125-C25YLACXX	MO_1223	MO_1223	head/neck	lymph_node	---	---	906	c7	s2
MET500	MO_1304-capt-SI_7918-C4CRJACXX	MO_1304	MO_1304	head/neck	skin	---	---	914	c6	s2
MET500	MO_1307-capt-SI_7921-C4CADACXX	MO_1307	MO_1307	head/neck	soft_tissue	---	---	344	c3	s1
MET500	MO_1309-capt-SI_7949-C4DCWACXX	MO_1309	MO_1309	head/neck	soft_tissue	---	---	1554	c8	s3
MET500	MO_1328-capt-SI_8162-C4JLUACXX	MO_1328	MO_1328	head/neck	lymph_node	---	---	2143	c1	s4
MET500	MO_1331-capt-SI_8243-C471RANXX	MO_1331	MO_1331	head/neck	lung	---	---	335	c8	s1
MET500	MO_1343-capt-SI_8462-C4L7VACXX	MO_1343	MO_1343	head/neck	lung	---	---	904	c8	s2
MET500	MO_1345-capt-SI_8323-C46WVANXX	MO_1345	MO_1345	head/neck	soft_tissue	---	---	2152	c9	s4
MET500	MO_1367-capt-SI_8602-HAABLADXX	MO_1367	MO_1367	head/neck	lymph_node	---	---	2144	c7	s4
MET500	MO_1373-capt-SI_8654-C59PDACXX	MO_1373	MO_1373	head/neck	lung	---	---	905	c8	s2
MET500	MO_1400-capt-SI_8889-C470TANXX	MO_1400	MO_1400	head/neck	liver	---	---	1544	c4	s3
MET500	MO_1453-capt-SI_9939-C6EJUANXX	MO_1453	MO_1453	head/neck	lymph_node	---	---	1549	c8	s3
MET500	MO_1476-capt-SI_10664-C6UPRANXX	MO_1476	MO_1476	head/neck	liver	---	---	902	c9	s2
MET500	MO_1489-capt-SI_11010-C6T3EANXX	MO_1489	MO_1489	head/neck	liver	---	---	334	c3	s1
MET500	TP_2018-capt-SI_5936-H09HYADXX	TP_2018	TP_2018	head/neck	soft_tissue	---	---	2153	c8	s4
MET500	TP_2100-capt-SI_11011-HK2MMADXX	TP_2100	TP_2100	head/neck	liver	---	---	1545	c3	s3
MET500	TP_2101-capt-SI_11012-C6T3EANXX	TP_2101	TP_2101	head/neck	lung	---	---	1548	c2	s3
MET500	TP_2130-capt-SI_11905-C7FMDANXX	TP_2130	TP_2130	head/neck	oral	---	---	913	c6	s2
MET500	MO_1063-capt-SI_5215-C0VTMACXX	MO_1063	MO_1063	kidney	bone_marrow	---	---	361	c6	s1
MET500	MO_1164-capt-SI_6569-D1RV8ACXX	MO_1164	MO_1164	kidney	brain	---	---	2154	c9	s4
MET500	MO_1214-capt-SI_7017-C26CMACXX	MO_1214	MO_1214	kidney	bone_marrow	---	---	930	c3	s2
MET500	MO_1272-capt-SI_7740-C32VAACXX	MO_1272	MO_1272	kidney	lymph_node	---	---	1565	c8	s3
MET500	MO_1522-capt-SI_11540-C7GBMANXX	MO_1522	MO_1522	kidney	lymph_node	---	---	355	c3	s1
MET500	MO_1530-capt-SI_11730-C7G60ANXX	MO_1530	MO_1530	kidney	liver	---	---	346	c2	s1
MET500	TP_2011-capt-SI_5901-C19L8ACXX	TP_2011	TP_2011	kidney	liver	---	---	1556	c7	s3
MET500	MO_1034-capt-SI_4976-C0L92ACXX	MO_1034	MO_1034	lung	lung	---	---	1601	c4	s3
MET500	MO_1108-capt-SI_6356-C1N0NACXX	MO_1108	MO_1108	lung	lymph_node	---	---	2187	c6	s4
MET500	MO_1111-capt-SI_5897-D1DPVACXX	MO_1111	MO_1111	lung	lymph_node	---	---	963	c3	s2
MET500	MO_1119-capt-SI_6075-D1EC1ACXX	MO_1119	MO_1119	lung	brain	---	---	2176	c7	s4
MET500	MO_1125-capt-SI_6219-C1MR4ACXX	MO_1125	MO_1125	lung	lymph_node	---	---	1605	c4	s3
MET500	MO_1163-capt-SI_6568-D1RV8ACXX	MO_1163	MO_1163	lung	liver	---	---	953	c6	s2
MET500	MO_1177-capt-SI_6699-H0UUFADXX	MO_1177	MO_1177	lung	soft_tissue	---	---	2192	c5	s4
MET500	MO_1189-capt-SI_6858-H77PAADXX	MO_1189	MO_1189	lung	lymph_node	---	---	2188	c3	s4
MET500	MO_1194-capt-SI_6862-H77PRADXX	MO_1194	MO_1194	lung	soft_tissue	---	---	967	c8	s2
MET500	MO_1206-capt-SI_6969-C26D0ACXX	MO_1206	MO_1206	lung	liver	---	---	1599	c9	s3
MET500	MO_1209-capt-SI_6971-C26D0ACXX	MO_1209	MO_1209	lung	lung	---	---	957	c7	s2
MET500	MO_1236-capt-SI_7208-C245WACXX	MO_1236	MO_1236	lung	lymph_node	---	---	374	c3	s1
MET500	MO_1250-capt-SI_7353-D2GK3ACXX	MO_1250	MO_1250	lung	lymph_node	---	---	1606	c6	s3
MET500	MO_1253-capt-SI_8631-C5A4VACXX	MO_1253	MO_1253	lung	soft_tissue	---	---	2193	c3	s4
MET500	MO_1286-capt-SI_7685-C33JEACXX	MO_1286	MO_1286	lung	lymph_node	---	---	1607	c4	s3
MET500	MO_1294-capt-SI_7777-C3L7FACXX	MO_1294	MO_1294	lung	lymph_node	---	---	1608	c3	s3
MET500	MO_1315-capt-SI_7992-C4CW0ACXX	MO_1315	MO_1315	lung	lung	---	---	958	c8	s2
MET500	MO_1325-capt-SI_8160-C4JLUACXX	MO_1325	MO_1325	lung	liver	---	---	954	c8	s2
MET500	MO_1397-capt-SI_8886-C4739ANXX	MO_1397	MO_1397	lung	lymph_node	---	---	375	c8	s1
MET500	MO_1433-capt-SI_9688-C5N0MANXX	MO_1433	MO_1433	lung	lymph_node	---	---	2189	c3	s4
MET500	MO_1558-capt-SI_12475-C7G91ANXX	MO_1558	MO_1558	lung	lymph_node	---	---	376	c3	s1
MET500	TP_2024-capt-SI_6022-D1EBEACXX	TP_2024	TP_2024	lung	liver	---	---	1600	c4	s3
MET500	TP_2052-capt-SI_7782-C3L7FACXX	TP_2052	TP_2052	lung	adrenal	---	---	1591	c5	s3
MET500	TP_2073-capt-SI_9869-C67VYANXX	TP_2073	TP_2073	lung	lymph_node	---	---	1609	c8	s3
MET500	ES_5005-capt-SI_5505-D130HACXX	ES_5005	ES_5005	other	cervix	---	---	1258	c4	s3
MET500	MO_1075-capt-SI_5932-D1E4FACXX	MO_1075	MO_1075	other	lung	---	---	1878	c8	s4
MET500	MO_1079-capt-SI_5682-C19FAACXX	MO_1079	MO_1079	other	oral	---	---	1885	c3	s4
MET500	MO_1086-capt-SI_5557-D131EACXX	MO_1086	MO_1086	other	lung	---	---	1250	c7	s3
MET500	MO_1092-capt-SI_5603-D18NCACXX	MO_1092	MO_1092	other	lymph_node	---	---	556	c9	s2
MET500	MO_1109-capt-SI_5896-C19M0ACXX	MO_1109	MO_1109	other	soft_tissue	---	---	1259	c6	s3
MET500	MO_1160-capt-SI_6478-C1M1KACXX	MO_1160	MO_1160	other	liver	---	---	1244	c4	s3
MET500	MO_1175-capt-SI_6640-H0V86ADXX	MO_1175	MO_1175	other	liver	---	---	548	c9	s2
MET500	MO_1217-capt-SI_7072-C267GACXX	MO_1217	MO_1217	other	lymph_node	---	---	1883	c3	s4
MET500	MO_1268-capt-SI_7572-C2GBYACXX	MO_1268	MO_1268	other	soft_tissue	---	---	1886	c3	s4
MET500	MO_1274-capt-SI_7600-D2GFBACXX	MO_1274	MO_1274	other	liver	---	---	1245	c6	s3
MET500	MO_1278-capt-SI_7603-C2G5LACXX	MO_1278	MO_1278	other	liver	---	---	1873	c3	s4
MET500	MO_1284-capt-SI_7658-D2GGHACXX	MO_1284	MO_1284	other	soft_tissue	---	---	562	c4	s2
MET500	MO_1285-capt-SI_7659-D2GGHACXX	MO_1285	MO_1285	other	lymph_node	---	---	1252	c4	s3
MET500	MO_1342-capt-SI_8385-C46LAANXX	MO_1342	MO_1342	other	bone_marrow	---	---	9	c6	s1
MET500	MO_1363-capt-SI_8555-C59M2ACXX	MO_1363	MO_1363	other	lymph_node	---	---	557	c9	s2
MET500	MO_1371-capt-SI_8636-HAA97ADXX	MO_1371	MO_1371	other	soft_tissue	---	---	1260	c7	s3
MET500	MO_1372-capt-SI_8637-HAABKADXX	MO_1372	MO_1372	other	soft_tissue	---	---	1261	c6	s3
MET500	MO_1379-capt-SI_8695-C46V9ANXX	MO_1379	MO_1379	other	soft_tissue	---	---	563	c9	s2
MET500	MO_1383-capt-SI_8699-C5AD4ACXX	MO_1383	MO_1383	other	liver	---	---	1874	c3	s4
MET500	MO_1407-capt-SI_9049-C472BANXX	MO_1407	MO_1407	other	lymph_node	---	---	7	c3	s1
MET500	MO_1419-capt-SI_9280-C5MMMANXX	MO_1419	MO_1419	other	soft_tissue	---	---	1887	c3	s4
MET500	MO_1423-capt-SI_9380-C5N1GANXX	MO_1423	MO_1423	other	lung	---	---	1251	c8	s3
MET500	MO_1428-capt-SI_9605-C5MGWANXX	MO_1428	MO_1428	other	liver	---	---	1875	c5	s4
MET500	MO_1458-capt-SI_9990-C6EL5ANXX	MO_1458	MO_1458	other	soft_tissue	---	---	1262	c6	s3
MET500	MO_1487-capt-SI_11008-C6T3EANXX	MO_1487	MO_1487	other	lymph_node	---	---	1884	c8	s4
MET500	MO_1488-capt-SI_11009-C6T3EANXX	MO_1488	MO_1488	other	soft_tissue	---	---	564	c4	s2
MET500	MO_1491-capt-SI_11084-C6PF4ANXX	MO_1491	MO_1491	other	liver	---	---	549	c8	s2
MET500	MO_1507-capt-SI_11424-C6UY8ANXX	MO_1507	MO_1507	other	liver	---	---	3	c6	s1
MET500	MO_1518-capt-SI_11513-C7A2UANXX	MO_1518	MO_1518	other	liver	---	---	1876	c6	s4
MET500	MO_1542-capt-SI_12053-H53CHADXX	MO_1542	MO_1542	other	lymph_node	---	---	8	c3	s1
MET500	MO_1563-capt-SI_12574-H3ML5ADXX	MO_1563	MO_1563	other	soft_tissue	---	---	565	c9	s2
MET500	TP_2002-capt-SI_6135-D1RGBACXX	TP_2002	TP_2002	other	soft_tissue	---	---	566	c9	s2
MET500	TP_2014-capt-SI_5940-D1E2BACXX	TP_2014	TP_2014	other	soft_tissue	---	---	1888	c7	s4
MET500	TP_2042-capt-SI_7076-C2560ACXX	TP_2042	TP_2042	other	lung	---	---	551	c9	s2
MET500	TP_2050-capt-SI_11267-C6UPNANXX	TP_2050	TP_2050	other	soft_tissue	---	---	567	c3	s2
MET500	TP_2055-capt-SI_7922-C4CADACXX	TP_2055	TP_2055	other	brain	---	---	1241	c8	s3
MET500	TP_2059-capt-SI_8390-C46LAANXX	TP_2059	TP_2059	other	lymph_node	---	---	558	c3	s2
MET500	TP_2123-capt-SI_11731-C7G60ANXX	TP_2123	TP_2123	other	brain	---	---	2	c4	s1
MET500	MO_1050-capt-SI_5085-D0VDLACXX	MO_1050	MO_1050	ovary	liver	---	---	1626	c3	s3
MET500	MO_1060-capt-SI_5158-C0MHHACXX	MO_1060	MO_1060	ovary	lymph_node	---	---	987	c7	s2
MET500	MO_1138-capt-SI_6288-D1RTCACXX	MO_1138	MO_1138	ovary	bone_marrow	---	---	2211	c7	s4
MET500	MO_1158-capt-SI_6565-D1RV8ACXX	MO_1158	MO_1158	ovary	soft_tissue	---	---	1635	c7	s3
MET500	MO_1193-capt-SI_6861-H77PRADXX	MO_1193	MO_1193	ovary	lung	---	---	2203	c9	s4
MET500	MO_1248-capt-SI_7266-D2GEDACXX	MO_1248	MO_1248	ovary	soft_tissue	---	---	1636	c9	s3
MET500	MO_1378-capt-SI_8657-C59PDACXX	MO_1378	MO_1378	ovary	lymph_node	---	---	988	c3	s2
MET500	MO_1393-capt-SI_8845-C4730ANXX	MO_1393	MO_1393	ovary	liver	---	---	386	c4	s1
MET500	MO_1452-capt-SI_9868-C67VYANXX	MO_1452	MO_1452	ovary	lymph_node	---	---	2206	c3	s4
MET500	MO_1464-capt-SI_10257-C6EJEANXX	MO_1464	MO_1464	ovary	lung	---	---	1629	c6	s3
MET500	TP_2071-capt-SI_9746-C5N0KANXX	TP_2071	TP_2071	ovary	soft_tissue	---	---	991	c7	s2
MET500	TP_2074-capt-SI_10259-C6EJEANXX	TP_2074	TP_2074	ovary	lymph_node	---	---	389	c3	s1
MET500	TP_2087-capt-SI_10562-C6EEUANXX	TP_2087	TP_2087	ovary	colon	---	---	385	c6	s1
MET500	MO_1037-capt-SI_4969-C0L92ACXX	MO_1037	MO_1037	pancreas	liver	---	---	1657	c4	s3
MET500	MO_1045-poly-SI_5090-D0VCEACXX	MO_1045	MO_1045	pancreas	lymph_node	---	---	1023	c7	s2
MET500	MO_1059-capt-SI_5157-C0MHHACXX	MO_1059	MO_1059	pancreas	liver	---	---	1658	c4	s3
MET500	MO_1089-capt-SI_5602-C147NACXX	MO_1089	MO_1089	pancreas	soft_tissue	---	---	1671	c6	s3
MET500	MO_1123-poly-SI_6204-C1MR4ACXX	MO_1123	MO_1123	pancreas	lung	---	---	1021	c9	s2
MET500	MO_1172-capt-SI_6639-D21U5ACXX	MO_1172	MO_1172	pancreas	lung	---	---	1022	c3	s2
MET500	MO_1466-capt-SI_10328-C6EHAANXX	MO_1466	MO_1466	pancreas	liver	---	---	1659	c4	s3
MET500	MO_1478-capt-SI_10741-C6UUJANXX	MO_1478	MO_1478	pancreas	lymph_node	---	---	1668	c3	s3
MET500	MO_1486-capt-SI_10984-C6UWKANXX	MO_1486	MO_1486	pancreas	liver	---	---	1011	c9	s2
MET500	MO_1494-capt-SI_11086-C6T5LANXX	MO_1494	MO_1494	pancreas	liver	---	---	1012	c9	s2
MET500	MO_1529-capt-SI_11729-C7G60ANXX	MO_1529	MO_1529	pancreas	liver	---	---	1660	c4	s3
MET500	TP_2047-capt-SI_7358-H80YAADXX	TP_2047	TP_2047	pancreas	lung	---	---	2241	c3	s4
MET500	TP_2086-capt-SI_10440-C6ERDANXX	TP_2086	TP_2086	pancreas	liver	---	---	1013	c10	s2
MET500	TP_2106-capt-SI_11224-C6UTYANXX	TP_2106	TP_2106	pancreas	bone_marrow	---	---	1025	c3	s2
MET500	MO_1008-capt-SI_4519-D0EN5ACXX	MO_1008	MO_1008	prostate	brain	---	---	2247	c9	s4
MET500	MO_1012-poly-SI_4444-C0978ACXX	MO_1012	MO_1012	prostate	skin	---	---	1767	c5	s3
MET500	MO_1013-poly-SI_4538-C0A6EACXX	MO_1013	MO_1013	prostate	lymph_node	---	---	2267	c10	s4
MET500	MO_1014-poly-SI_4539-C0A6EACXX	MO_1014	MO_1014	prostate	lymph_node	---	---	1711	c8	s3
MET500	MO_1015-capt-SI_4733-D0H01ACXX	MO_1015	MO_1015	prostate	lymph_node	---	---	431	c8	s1
MET500	MO_1020-poly-SI_4737-D0H01ACXX	MO_1020	MO_1020	prostate	liver	---	---	2248	c3	s4
MET500	MO_1040-capt-SI_4971-C0L92ACXX	MO_1040	MO_1040	prostate	lymph_node	---	---	2268	c8	s4
MET500	MO_1066-capt-SI_9604-C5MGWANXX	MO_1066	MO_1066	prostate	soft_tissue	---	---	2305	c6	s4
MET500	MO_1074-capt-SI_5433-C0VYRACXX	MO_1074	MO_1074	prostate	bone_marrow	---	---	1079	c7	s2
MET500	MO_1084-capt-SI_5555-D131EACXX	MO_1084	MO_1084	prostate	lymph_node	---	---	2269	c6	s4
MET500	MO_1093-capt-SI_5683-C19D0ACXX	MO_1093	MO_1093	prostate	lymph_node	---	---	2270	c3	s4
MET500	MO_1094-capt-SI_5604-D133TACXX	MO_1094	MO_1094	prostate	bone_marrow	---	---	1080	c9	s2
MET500	MO_1095-capt-SI_5684-C19D0ACXX	MO_1095	MO_1095	prostate	lung	---	---	1046	c3	s2
MET500	MO_1096-capt-SI_5685-C19D0ACXX	MO_1096	MO_1096	prostate	bone_marrow	---	---	2306	c7	s4
MET500	MO_1112-capt-SI_6071-D1EC1ACXX	MO_1112	MO_1112	prostate	bone_marrow	---	---	463	c8	s1
MET500	MO_1114-capt-SI_6072-D1EBFACXX	MO_1114	MO_1114	prostate	lymph_node	---	---	2271	c6	s4
MET500	MO_1118-capt-SI_6074-D1EC1ACXX	MO_1118	MO_1118	prostate	liver	---	---	1677	c4	s3
MET500	MO_1124-capt-SI_6218-C1MR4ACXX	MO_1124	MO_1124	prostate	bladder	---	---	409	c6	s1
MET500	MO_1128-poly-SI_6209-D1RWDACXX	MO_1128	MO_1128	prostate	lymph_node	---	---	2272	c8	s4
MET500	MO_1130-capt-SI_6223-D1RWDACXX	MO_1130	MO_1130	prostate	bone_marrow	---	---	1081	c3	s2
MET500	MO_1132-capt-SI_6342-D1R6AACXX	MO_1132	MO_1132	prostate	bone_marrow	---	---	464	c3	s1
MET500	MO_1161-capt-SI_6566-D1RV8ACXX	MO_1161	MO_1161	prostate	liver	---	---	2249	c6	s4
MET500	MO_1162-capt-SI_6567-D1RV8ACXX	MO_1162	MO_1162	prostate	soft_tissue	---	---	2307	c3	s4
MET500	MO_1176-capt-SI_6698-H15U7ADXX	MO_1176	MO_1176	prostate	lymph_node	---	---	1712	c8	s3
MET500	MO_1179-capt-SI_6701-H15U7ADXX	MO_1179	MO_1179	prostate	bone_marrow	---	---	2308	c5	s4
MET500	MO_1184-capt-SI_6706-H77P2ADXX	MO_1184	MO_1184	prostate	liver	---	---	2250	c7	s4
MET500	MO_1192-capt-SI_6860-H77PFADXX	MO_1192	MO_1192	prostate	lymph_node	---	---	2273	c9	s4
MET500	MO_1200-capt-SI_6936-C2560ACXX	MO_1200	MO_1200	prostate	lymph_node	---	---	1713	c3	s3
MET500	MO_1201-capt-SI_6937-D27KTACXX	MO_1201	MO_1201	prostate	bone_marrow	---	---	1082	c8	s2
MET500	MO_1202-capt-SI_7596-D2GFBACXX	MO_1202	MO_1202	prostate	liver	---	---	1029	c7	s2
MET500	MO_1215-capt-SI_7018-C26CMACXX	MO_1215	MO_1215	prostate	soft_tissue	---	---	1745	c4	s3
MET500	MO_1219-capt-SI_7073-C267GACXX	MO_1219	MO_1219	prostate	bone_marrow	---	---	465	c3	s1
MET500	MO_1221-capt-SI_7075-C267GACXX	MO_1221	MO_1221	prostate	bone_marrow	---	---	1083	c6	s2
MET500	MO_1232-capt-SI_7134-C25UAACXX	MO_1232	MO_1232	prostate	soft_tissue	---	---	2309	c7	s4
MET500	MO_1240-capt-SI_7210-C245WACXX	MO_1240	MO_1240	prostate	bone_marrow	---	---	1084	c8	s2
MET500	MO_1241-capt-SI_7212-C245WACXX	MO_1241	MO_1241	prostate	liver	---	---	1678	c6	s3
MET500	MO_1244-capt-SI_7263-C25YAACXX	MO_1244	MO_1244	prostate	liver	---	---	1679	c6	s3
MET500	MO_1249-capt-SI_7267-D2GEDACXX	MO_1249	MO_1249	prostate	lymph_node	---	---	2274	c3	s4
MET500	MO_1260-capt-SI_7403-D2GA6ACXX	MO_1260	MO_1260	prostate	lymph_node	---	---	2275	c3	s4
MET500	MO_1262-capt-SI_7404-C2GDFACXX	MO_1262	MO_1262	prostate	lymph_node	---	---	2276	c6	s4
MET500	MO_1263-capt-SI_7405-D2GA6ACXX	MO_1263	MO_1263	prostate	lymph_node	---	---	2277	c3	s4
MET500	MO_1277-capt-SI_7602-C2G5LACXX	MO_1277	MO_1277	prostate	bone_marrow	---	---	466	c6	s1
MET500	MO_1316-capt-SI_7993-C4CW0ACXX	MO_1316	MO_1316	prostate	lymph_node	---	---	1714	c4	s3
MET500	MO_1336-capt-SI_8246-C471RANXX	MO_1336	MO_1336	prostate	bone_marrow	---	---	1085	c7	s2
MET500	MO_1337-capt-SI_8318-C46WVANXX	MO_1337	MO_1337	prostate	liver	---	---	1680	c2	s3
MET500	MO_1339-capt-SI_8320-C46WVANXX	MO_1339	MO_1339	prostate	lymph_node	---	---	1715	c4	s3
MET500	MO_1410-capt-SI_9124-C4NPJANXX	MO_1410	MO_1410	prostate	liver	---	---	413	c3	s1
MET500	MO_1420-capt-SI_9314-C5N2AANXX	MO_1420	MO_1420	prostate	bone_marrow	---	---	2310	c6	s4
MET500	MO_1421-capt-SI_9315-C5N2AANXX	MO_1421	MO_1421	prostate	bone_marrow	---	---	2311	c7	s4
MET500	MO_1437-capt-SI_9691-C5N0MANXX	MO_1437	MO_1437	prostate	liver	---	---	1681	c4	s3
MET500	MO_1443-capt-SI_9798-C5N31ANXX	MO_1443	MO_1443	prostate	bone_marrow	---	---	1086	c7	s2
MET500	MO_1446-capt-SI_9867-C67VYANXX	MO_1446	MO_1446	prostate	bone_marrow	---	---	1746	c9	s3
MET500	MO_1447-capt-SI_9808-C5N31ANXX	MO_1447	MO_1447	prostate	lymph_node	---	---	432	c4	s1
MET500	MO_1460-capt-SI_9992-C6EL5ANXX	MO_1460	MO_1460	prostate	liver	---	---	1682	c6	s3
MET500	MO_1469-capt-SI_10331-C6EHAANXX	MO_1469	MO_1469	prostate	soft_tissue	---	---	1747	c5	s3
MET500	MO_1472-capt-SI_10663-C6UPRANXX	MO_1472	MO_1472	prostate	lymph_node	---	---	1716	c3	s3
MET500	MO_1473-capt-SI_10611-C6JKTANXX	MO_1473	MO_1473	prostate	bone_marrow	---	---	467	c1	s1
MET500	MO_1482-capt-SI_11775-C7G8TANXX	MO_1482	MO_1482	prostate	liver	---	---	1683	c6	s3
MET500	MO_1490-capt-SI_11088-C6PF4ANXX	MO_1490	MO_1490	prostate	bone_marrow	---	---	1748	c6	s3
MET500	MO_1492-capt-SI_11085-HKM5WADXX	MO_1492	MO_1492	prostate	soft_tissue	---	---	468	c2	s1
MET500	MO_1496-capt-SI_11307-C6V1BANXX	MO_1496	MO_1496	prostate	lymph_node	---	---	1717	c7	s3
MET500	MO_1499-capt-SI_11315-C6V1BANXX	MO_1499	MO_1499	prostate	bone_marrow	---	---	469	c6	s1
MET500	MO_1510-capt-SI_11368-C6UVMANXX	MO_1510	MO_1510	prostate	lymph_node	---	---	1718	c4	s3
MET500	MO_1511-capt-SI_11382-C6UVMANXX	MO_1511	MO_1511	prostate	lymph_node	---	---	2278	c8	s4
MET500	MO_1514-capt-SI_11384-C6UVMANXX	MO_1514	MO_1514	prostate	lymph_node	---	---	1058	c3	s2
MET500	MO_1517-capt-SI_11440-C6UVMANXX	MO_1517	MO_1517	prostate	adrenal	---	---	410	c6	s1
MET500	MO_1541-capt-SI_12052-H53C5ADXX	MO_1541	MO_1541	prostate	liver	---	---	414	c6	s1
MET500	MO_1543-capt-SI_12054-C7FVAANXX	MO_1543	MO_1543	prostate	liver	---	---	1030	c10	s2
MET500	MO_1553-capt-SI_12340-C7FN8ANXX	MO_1553	MO_1553	prostate	lymph_node	---	---	433	c4	s1
MET500	MO_1556-capt-SI_12473-C7G91ANXX	MO_1556	MO_1556	prostate	lymph_node	---	---	434	c6	s1
MET500	TP_2001-capt-SI_5688-C19FAACXX	TP_2001	TP_2001	prostate	lymph_node	---	---	1719	c8	s3
MET500	TP_2009-capt-SI_5939-D1E1PACXX	TP_2009	TP_2009	prostate	bone_marrow	---	---	2312	c10	s4
MET500	TP_2010-capt-SI_5900-C19L8ACXX	TP_2010	TP_2010	prostate	lymph_node	---	---	1059	c6	s2
MET500	TP_2020-capt-SI_6344-C1MM1ACXX	TP_2020	TP_2020	prostate	bone_marrow	---	---	1087	c2	s2
MET500	TP_2032-capt-SI_6351-C1MM1ACXX	TP_2032	TP_2032	prostate	soft_tissue	---	---	2313	c7	s4
MET500	TP_2034-capt-SI_6573-D1PYGACXX	TP_2034	TP_2034	prostate	bone_marrow	---	---	1088	c8	s2
MET500	TP_2037-capt-SI_6791-H77P6ADXX	TP_2037	TP_2037	prostate	lymph_node	---	---	2279	c8	s4
MET500	TP_2054-capt-SI_7848-C3Y81ACXX	TP_2054	TP_2054	prostate	lymph_node	---	---	435	c3	s1
MET500	TP_2060-capt-SI_8398-C4L1DACXX	TP_2060	TP_2060	prostate	lymph_node	---	---	2280	c3	s4
MET500	TP_2061-capt-SI_8399-H9TEBADXX	TP_2061	TP_2061	prostate	soft_tissue	---	---	1089	c5	s2
MET500	TP_2064-capt-SI_8556-C59M0ACXX	TP_2064	TP_2064	prostate	lymph_node	---	---	436	c3	s1
MET500	TP_2069-capt-SI_9383-C5N1GANXX	TP_2069	TP_2069	prostate	lymph_node	---	---	2281	c3	s4
MET500	TP_2077-capt-SI_10153-C6EHCANXX	TP_2077	TP_2077	prostate	lymph_node	---	---	1720	c4	s3
MET500	TP_2078-capt-SI_10154-C6EHCANXX	TP_2078	TP_2078	prostate	lymph_node	---	---	437	c6	s1
MET500	TP_2079-capt-SI_10284-C6EKHANXX	TP_2079	TP_2079	prostate	bone_marrow	---	---	1749	c6	s3
MET500	TP_2080-capt-SI_10285-C6EKHANXX	TP_2080	TP_2080	prostate	prostate	---	---	1090	c9	s2
MET500	TP_2081-capt-SI_10417-C6ET2ANXX	TP_2081	TP_2081	prostate	bone_marrow	---	---	470	c10	s1
MET500	TP_2090-capt-SI_10666-C6UPRANXX	TP_2090	TP_2090	prostate	bone_marrow	---	---	1091	c3	s2
MET500	TP_2093-capt-SI_10699-C6V2AANXX	TP_2093	TP_2093	prostate	lymph_node	---	---	1721	c3	s3
MET500	TP_2096-capt-SI_10732-C6UUJANXX	TP_2096	TP_2096	prostate	lymph_node	---	---	438	c6	s1
MET500	TP_2156-capt-SI_12477-C7G91ANXX	TP_2156	TP_2156	prostate	liver	---	---	1684	c4	s3
MET500	MO_1005-poly-SI_4154-C0282ABXX	MO_1005	MO_1005	sarcoma	liver	---	---	1123	c2	s2
MET500	MO_1011-capt-SI_4568-D0GPLACXX	MO_1011	MO_1011	sarcoma	soft_tissue	---	---	488	c8	s1
MET500	MO_1023-capt-SI_4824-D0L3RACXX	MO_1023	MO_1023	sarcoma	lung	---	---	1131	c9	s2
MET500	MO_1024-capt-SI_4825-D0L3RACXX	MO_1024	MO_1024	sarcoma	soft_tissue	---	---	489	c7	s1
MET500	MO_1025-capt-SI_4862-C0EMJACXX	MO_1025	MO_1025	sarcoma	skin	---	---	493	c6	s1
MET500	MO_1026-capt-SI_4863-C0EMJACXX	MO_1026	MO_1026	sarcoma	skin	---	---	494	c3	s1
MET500	MO_1047-capt-SI_5057-D0UTEACXX	MO_1047	MO_1047	sarcoma	soft_tissue	---	---	2341	c7	s4
MET500	MO_1058-capt-SI_5214-C0VTMACXX	MO_1058	MO_1058	sarcoma	soft_tissue	---	---	490	c3	s1
MET500	MO_1076-capt-SI_5501-D130HACXX	MO_1076	MO_1076	sarcoma	lung	---	---	1132	c3	s2
MET500	MO_1088-capt-SI_5831-C19FGACXX	MO_1088	MO_1088	sarcoma	lung	---	---	1780	c6	s3
MET500	MO_1100-capt-SI_7015-C26D8ACXX	MO_1100	MO_1100	sarcoma	soft_tissue	---	---	1148	c8	s2
MET500	MO_1133-capt-SI_6228-D1RWDACXX	MO_1133	MO_1133	sarcoma	soft_tissue	---	---	1788	c4	s3
MET500	MO_1137-capt-SI_6232-D1RRKACXX	MO_1137	MO_1137	sarcoma	lung	---	---	1133	c3	s2
MET500	MO_1148-capt-SI_6354-C1MY8ACXX	MO_1148	MO_1148	sarcoma	soft_tissue	---	---	2342	c6	s4
MET500	MO_1149-capt-SI_6357-C1MY8ACXX	MO_1149	MO_1149	sarcoma	lung	---	---	1134	c3	s2
MET500	MO_1157-capt-SI_6474-C1M1KACXX	MO_1157	MO_1157	sarcoma	soft_tissue	---	---	1789	c6	s3
MET500	MO_1165-capt-SI_6570-D1RV8ACXX	MO_1165	MO_1165	sarcoma	breast	---	---	1770	c4	s3
MET500	MO_1168-capt-SI_6557-D1RV8ACXX	MO_1168	MO_1168	sarcoma	liver	---	---	1124	c3	s2
MET500	MO_1180-capt-SI_6702-H0UUFADXX	MO_1180	MO_1180	sarcoma	soft_tissue	---	---	2343	c1	s4
MET500	MO_1181-capt-SI_6703-H77P1ADXX	MO_1181	MO_1181	sarcoma	soft_tissue	---	---	2344	c7	s4
MET500	MO_1182-capt-SI_6704-H77P2ADXX	MO_1182	MO_1182	sarcoma	soft_tissue	---	---	2345	c8	s4
MET500	MO_1208-capt-SI_6970-C26D0ACXX	MO_1208	MO_1208	sarcoma	bone_marrow	---	---	2346	c10	s4
MET500	MO_1211-capt-SI_6982-C24VEACXX	MO_1211	MO_1211	sarcoma	liver	---	---	1771	c6	s3
MET500	MO_1220-capt-SI_7074-C267GACXX	MO_1220	MO_1220	sarcoma	lymph_node	---	---	1786	c6	s3
MET500	MO_1222-capt-SI_7124-C25YLACXX	MO_1222	MO_1222	sarcoma	soft_tissue	---	---	2347	c2	s4
MET500	MO_1226-capt-SI_7129-C25YLACXX	MO_1226	MO_1226	sarcoma	soft_tissue	---	---	491	c9	s1
MET500	MO_1229-capt-SI_7132-C25UAACXX	MO_1229	MO_1229	sarcoma	soft_tissue	---	---	1149	c10	s2
MET500	MO_1245-capt-SI_7264-C25YAACXX	MO_1245	MO_1245	sarcoma	lung	---	---	1781	c8	s3
MET500	MO_1251-capt-SI_7544-C2G8GACXX	MO_1251	MO_1251	sarcoma	lung	---	---	1135	c3	s2
MET500	MO_1252-capt-SI_7355-C2G13ACXX	MO_1252	MO_1252	sarcoma	soft_tissue	---	---	1790	c4	s3
MET500	MO_1283-capt-SI_7657-D2GGHACXX	MO_1283	MO_1283	sarcoma	soft_tissue	---	---	1791	c4	s3
MET500	MO_1295-capt-SI_7874-C4CRLACXX	MO_1295	MO_1295	sarcoma	soft_tissue	---	---	1792	c6	s3
MET500	MO_1310-capt-SI_7950-C4DCWACXX	MO_1310	MO_1310	sarcoma	liver	---	---	1125	c6	s2
MET500	MO_1329-capt-SI_8189-C4JLUACXX	MO_1329	MO_1329	sarcoma	soft_tissue	---	---	1150	c8	s2
MET500	MO_1344-capt-SI_8322-C46WVANXX	MO_1344	MO_1344	sarcoma	soft_tissue	---	---	1793	c6	s3
MET500	MO_1370-capt-SI_8635-HAAAEADXX	MO_1370	MO_1370	sarcoma	soft_tissue	---	---	1794	c6	s3
MET500	MO_1381-capt-SI_8697-C46V9ANXX	MO_1381	MO_1381	sarcoma	lung	---	---	1136	c9	s2
MET500	MO_1382-capt-SI_8698-C46V9ANXX	MO_1382	MO_1382	sarcoma	lung	---	---	1782	c6	s3
MET500	MO_1391-capt-SI_8843-C4730ANXX	MO_1391	MO_1391	sarcoma	soft_tissue	---	---	1795	c8	s3
MET500	MO_1394-capt-SI_8846-C4730ANXX	MO_1394	MO_1394	sarcoma	soft_tissue	---	---	1151	c7	s2
MET500	MO_1403-capt-SI_8973-C472MANXX	MO_1403	MO_1403	sarcoma	soft_tissue	---	---	1152	c8	s2
MET500	MO_1404-capt-SI_8974-C472MANXX	MO_1404	MO_1404	sarcoma	soft_tissue	---	---	1153	c6	s2
MET500	MO_1438-capt-SI_9866-C67VYANXX	MO_1438	MO_1438	sarcoma	soft_tissue	---	---	1154	c6	s2
MET500	MO_1449-capt-SI_9810-C5N31ANXX	MO_1449	MO_1449	sarcoma	lung	---	---	1783	c6	s3
MET500	MO_1475-capt-SI_10740-C6UUJANXX	MO_1475	MO_1475	sarcoma	lung	---	---	1137	c3	s2
MET500	MO_1479-capt-SI_10783-C6UV0ANXX	MO_1479	MO_1479	sarcoma	lung	---	---	1784	c6	s3
MET500	MO_1483-capt-SI_10858-C6URJANXX	MO_1483	MO_1483	sarcoma	lung	---	---	2335	c7	s4
MET500	MO_1525-capt-SI_11626-C7G67ANXX	MO_1525	MO_1525	sarcoma	soft_tissue	---	---	492	c3	s1
MET500	MO_1555-capt-SI_12341-H523TADXX	MO_1555	MO_1555	sarcoma	skin	---	---	495	c6	s1
MET500	TP_2013-capt-SI_5934-D1E4KACXX	TP_2013	TP_2013	sarcoma	liver	---	---	1126	c3	s2
MET500	TP_2023-capt-SI_6021-D1EBEACXX	TP_2023	TP_2023	sarcoma	soft_tissue	---	---	1796	c9	s3
MET500	TP_2043-capt-SI_7127-D27KNACXX	TP_2043	TP_2043	sarcoma	lung	---	---	1138	c9	s2
MET500	TP_2067-capt-SI_9229-C5N1HANXX	TP_2067	TP_2067	sarcoma	soft_tissue	---	---	2348	c6	s4
MET500	TP_2070-capt-SI_9607-C5MGWANXX	TP_2070	TP_2070	sarcoma	soft_tissue	---	---	2349	c8	s4
MET500	TP_2072-capt-SI_9129-C4NPJANXX	TP_2072	TP_2072	sarcoma	soft_tissue	---	---	1797	c6	s3
MET500	TP_2075-capt-SI_10283-C6EKHANXX	TP_2075	TP_2075	sarcoma	skin	---	---	1798	c6	s3
MET500	TP_2102-capt-SI_11150-C6UTYANXX	TP_2102	TP_2102	sarcoma	soft_tissue	---	---	1155	c7	s2
MET500	TP_2119-capt-SI_11548-C7GBMANXX	TP_2119	TP_2119	sarcoma	liver	---	---	1127	c3	s2
MET500	MO_1043-capt-SI_5055-D0UTEACXX	MO_1043	MO_1043	secretory	lymph_node	---	---	2353	c7	s4
MET500	MO_1044-capt-SI_5056-D0UTEACXX	MO_1044	MO_1044	secretory	lung	---	---	1803	c8	s3
MET500	MO_1062-capt-SI_5161-C0MHHACXX	MO_1062	MO_1062	secretory	lung	---	---	1804	c8	s3
MET500	MO_1064-capt-SI_5216-C0VTMACXX	MO_1064	MO_1064	secretory	lung	---	---	1805	c8	s3
MET500	MO_1155-capt-SI_6473-C1N5FACXX	MO_1155	MO_1155	secretory	skin	---	---	1808	c6	s3
MET500	MO_1228-capt-SI_7131-C25YLACXX	MO_1228	MO_1228	secretory	oral	---	---	2355	c3	s4
MET500	MO_1233-capt-SI_7135-C25UAACXX	MO_1233	MO_1233	secretory	liver	---	---	1801	c4	s3
MET500	MO_1313-capt-SI_7953-C475EANXX	MO_1313	MO_1313	secretory	liver	---	---	1802	c4	s3
MET500	MO_1346-capt-SI_8387-C46LAANXX	MO_1346	MO_1346	secretory	lymph_node	---	---	2354	c4	s4
MET500	MO_1360-capt-SI_8461-C4KRYACXX	MO_1360	MO_1360	secretory	skin	---	---	1164	c9	s2
MET500	MO_1385-capt-SI_8762-C4733ANXX	MO_1385	MO_1385	secretory	oral	---	---	1807	c8	s3
MET500	MO_1390-capt-SI_8947-C46BDANXX	MO_1390	MO_1390	secretory	brain	---	---	1799	c9	s3
MET500	MO_1408-capt-SI_9474-C5N19ANXX	MO_1408	MO_1408	secretory	lung	---	---	1158	c9	s2
MET500	MO_1481-capt-SI_10785-C6UV0ANXX	MO_1481	MO_1481	secretory	lung	---	---	1806	c8	s3
MET500	MO_1484-capt-SI_10926-C6V1TANXX	MO_1484	MO_1484	secretory	lung	---	---	1159	c8	s2
MET500	MO_1502-capt-SI_11309-C6UY8ANXX	MO_1502	MO_1502	secretory	lung	---	---	1160	c3	s2
MET500	MO_1532-capt-SI_11826-C7F4VANXX	MO_1532	MO_1532	secretory	lymph_node	---	---	1162	c6	s2
MET500	MO_1547-capt-SI_12195-C7FVAANXX	MO_1547	MO_1547	secretory	lymph_node	---	---	497	c3	s1
MET500	TP_2028-capt-SI_6025-D1EBFACXX	TP_2028	TP_2028	secretory	skin	---	---	499	c6	s1
MET500	TP_2098-capt-SI_10861-C6URJANXX	TP_2098	TP_2098	secretory	soft_tissue	---	---	498	c8	s1
MET500	MO_1002-poly-SI_4111-D0CG3ABXX	MO_1002	MO_1002	skin	skin	---	---	1209	c9	s2
MET500	MO_1038-capt-SI_5040-C0LM6ACXX	MO_1038	MO_1038	skin	lung	---	---	1821	c4	s3
MET500	MO_1070-capt-SI_5315-C0VU9ACXX	MO_1070	MO_1070	skin	lymph_node	---	---	1826	c8	s3
MET500	MO_1106-capt-SI_5840-C19GBACXX	MO_1106	MO_1106	skin	oral	---	---	1198	c9	s2
MET500	MO_1131-capt-SI_6227-D1RWDACXX	MO_1131	MO_1131	skin	lymph_node	---	---	518	c6	s1
MET500	MO_1146-capt-SI_6476-C1M1KACXX	MO_1146	MO_1146	skin	skin	---	---	1841	c3	s3
MET500	MO_1183-capt-SI_6705-H77P1ADXX	MO_1183	MO_1183	skin	skin	---	---	1210	c3	s2
MET500	MO_1357-capt-SI_8458-C4L7VACXX	MO_1357	MO_1357	skin	skin	---	---	1211	c7	s2
MET500	MO_1366-capt-SI_8601-HAA8NADXX	MO_1366	MO_1366	skin	soft_tissue	---	---	524	c2	s1
MET500	MO_1374-capt-SI_8694-C46V9ANXX	MO_1374	MO_1374	skin	breast	---	---	2356	c6	s4
MET500	MO_1412-capt-SI_9225-C4R00ANXX	MO_1412	MO_1412	skin	lymph_node	---	---	1187	c3	s2
MET500	TP_2019-capt-SI_5937-D1E2BACXX	TP_2019	TP_2019	skin	skin	---	---	1842	c6	s3
MET500	TP_2027-capt-SI_6083-D1EBTACXX	TP_2027	TP_2027	skin	skin	---	---	2378	c1	s4
MET500	MO_1035-capt-SI_5162-C0MHHACXX	MO_1035	MO_1035	stomach	soft_tissue	---	---	1856	c8	s3
MET500	MO_1085-capt-SI_5556-D131EACXX	MO_1085	MO_1085	stomach	liver	---	---	1847	c8	s3
MET500	MO_1140-capt-SI_6289-D1RTCACXX	MO_1140	MO_1140	stomach	soft_tissue	---	---	534	c7	s1
MET500	MO_1196-capt-SI_6905-H77PPADXX	MO_1196	MO_1196	stomach	liver	---	---	1848	c7	s3
MET500	MO_1231-capt-SI_7189-D27AFACXX	MO_1231	MO_1231	stomach	soft_tissue	---	---	1223	c9	s2
MET500	MO_1297-capt-SI_7846-C3Y81ACXX	MO_1297	MO_1297	stomach	liver	---	---	1849	c4	s3
MET500	MO_1319-capt-SI_8079-C4CUUACXX	MO_1319	MO_1319	stomach	soft_tissue	---	---	1224	c3	s2
MET500	MO_1340-capt-SI_8633-C5A4VACXX	MO_1340	MO_1340	stomach	soft_tissue	---	---	1225	c9	s2
MET500	MO_1171-capt-SI_6642-D21U5ACXX	MO_1171	MO_1171	testes	lymph_node	---	---	1253	c8	s3
MET500	MO_1306-capt-SI_7920-C4CRJACXX	MO_1306	MO_1306	testes	liver	---	---	4	c9	s1
MET500	MO_1333-capt-SI_8244-C471RANXX	MO_1333	MO_1333	testes	lymph_node	---	---	559	c9	s2
MET500	MO_1052-capt-SI_5382-D12U3ACXX	MO_1052	MO_1052	thyroid	thyroid	---	---	1859	c9	s3
MET500	MO_1077-capt-SI_5502-D130HACXX	MO_1077	MO_1077	thyroid	thyroid	---	---	1860	c6	s3
MET500	MO_1080-capt-SI_5560-D131EACXX	MO_1080	MO_1080	thyroid	thyroid	---	---	1226	c7	s2
MET500	MO_1396-capt-SI_8977-C472MANXX	MO_1396	MO_1396	thyroid	thyroid	---	---	2389	c7	s4
MET500	MO_1017-poly-SI_4601-D0GPLACXX	MO_1017	MO_1017	thymus	lymph_node	---	---	1254	c4	s3
MET500	MO_1061-capt-SI_5159-C0MHHACXX	MO_1061	MO_1061	thymus	lung	---	---	6	c2	s1
MET500	MO_1102-capt-SI_5833-C19FGACXX	MO_1102	MO_1102	thymus	liver	---	---	1877	c3	s4
GSE147322	phs001866_AP_54	MET.17	MX027	breast	Pleural	PRIM.17	phs001866_AP_53	62	c6	s1
GSE147322	phs001866_AP_56	MET.18	MX035	breast	Bone	PRIM.18	phs001866_AP_55	98	c4	s1
GSE147322	phs001866_AP_58	MET.19	MX044	breast	Node	PRIM.19	phs001866_AP_57	1337	c4	s3
GSE147322	phs001866_AP_60	MET.20	MX059	breast	Skin	PRIM.20	phs001866_AP_59	695	c3	s2
GSE147322	phs001866_AP_64	MET.22	MX254	breast	Liver	PRIM.22	phs001866_AP_63	50	c6	s1
GSE147322	phs001866_AP_66	MET.23	MX255	breast	Liver	PRIM.23	phs001866_AP_65	51	c4	s1
GSE147322	phs001866_AP_68	MET.24	MX258	breast	Lung	PRIM.24	phs001866_AP_67	1322	c4	s3
GSE147322	phs001866_AP_48	MET.29	MX009	breast	Lung	PRIM.29	phs001866_AP_47	1323	c5	s3
GSE147322	phs001866_AP_50	MET.30	MX010	breast	Pleural	PRIM.30	phs001866_AP_49	63	c3	s1
GSE147322	phs001866_AP_52	MET.31	MX024	breast	Skin	PRIM.31	phs001866_AP_51	696	c9	s2
GSE147322	phs001866_AP_102	MET.32	MX366	breast	Bone	PRIM.32	phs001866_AP_101	691	c6	s2
GSE147322	phs001866_AP_104	MET.33	MX372	breast	Breast	PRIM.33	phs001866_AP_103	582	c6	s2
GSE147322	phs001866_AP_118	MET.34	MX393	breast	Bone	PRIM.34	phs001866_AP_117	99	c3	s1
GSE147322	phs001866_AP_200	MET.36	047-002	breast	Lung	PRIM.36	phs001866_AP_199	64	c5	s1
GSE147322	phs001866_AP_208	MET.37	066-001	breast	Pleural	PRIM.37	phs001866_AP_207	1944	c6	s4
GSE147322	phs001866_AP_226	MET.38	068-002	breast	Skin	PRIM.38	phs001866_AP_225	1978	c9	s4
GSE147322	phs001866_AP_228	MET.42	074-001	breast	Bone	PRIM.42	phs001866_AP_227	100	c4	s1
GSE147322	phs001866_AP_230	MET.43	074-005	breast	Skin	PRIM.43	phs001866_AP_229	1979	c5	s4
GSE147322	phs001866_AP_86	MET.44	MX346	breast	Ovarian	PRIM.44	phs001866_AP_85	1345	c8	s3
GSE147322	phs001866_AP_88	MET.45	MX347	breast	Liver	PRIM.45	phs001866_AP_87	643	c10	s2
GSE147322	phs001866_AP_92	MET.47	MX351	breast	Bone	PRIM.47	phs001866_AP_91	692	c6	s2
GSE147322	phs001866_AP_94	MET.48	MX353	breast	Bone	PRIM.48	phs001866_AP_93	101	c6	s1
GSE147322	phs001866_AP_96	MET.49	MX355	breast	Bone	PRIM.49	phs001866_AP_95	1361	c4	s3
GSE147322	phs001866_AP_98	MET.50	MX360	breast	Node	PRIM.50	phs001866_AP_97	80	c3	s1
GSE147322	phs001866_AP_100	MET.51	MX362	breast	Liver	PRIM.51	phs001866_AP_99	644	c6	s2
GSE147322	phs001866_AP_224	MET.52	068-001	breast	Liver	PRIM.52	phs001866_AP_223	1927	c4	s4
GSE147322	phs001866_AP_232	MET.53	074-009	breast	Pleural	PRIM.53	phs001866_AP_231	1945	c7	s4
GSE147322	phs001866_AP_106	MET.54	MX375	breast	Node	PRIM.54	phs001866_AP_105	81	c8	s1
GSE147322	phs001866_AP_108	MET.55	MX381	breast	Pleural	PRIM.55	phs001866_AP_107	65	c6	s1
GSE147322	phs001866_AP_110	MET.56	MX388	breast	Bone	PRIM.56	phs001866_AP_109	1362	c4	s3
GSE147322	phs001866_AP_112	MET.57	MX389	breast	Liver	PRIM.57	phs001866_AP_111	1928	c7	s4
GSE147322	phs001866_AP_114	MET.58	MX390	breast	Lung	PRIM.58	phs001866_AP_113	656	c2	s2
GSE147322	phs001866_AP_116	MET.59	MX391	breast	Skin	PRIM.59	phs001866_AP_115	1980	c8	s4
GSE147322	phs001866_AP_132	MET.60	005-012	breast	Skin	PRIM.60	phs001866_AP_131	697	c8	s2
GSE147322	phs001866_AP_134	MET.61	007-001	breast	Node	PRIM.61	phs001866_AP_133	82	c10	s1
GSE147322	phs001866_AP_136	MET.62	007-003	breast	Skin	PRIM.62	phs001866_AP_135	1981	c9	s4
GSE147322	phs001866_AP_142	MET.63	016-005	breast	Liver	PRIM.63	phs001866_AP_141	645	c4	s2
GSE147322	phs001866_AP_144	MET.64	016-007	breast	Ovarian	PRIM.64	phs001866_AP_143	90	c8	s1
GSE147322	phs001866_AP_146	MET.65	016-009	breast	Lung	PRIM.65	phs001866_AP_145	1946	c3	s4
GSE147322	phs001866_AP_148	MET.66	016-015	breast	Skin	PRIM.66	phs001866_AP_147	1366	c4	s3
GSE147322	phs001866_AP_150	MET.67	016-018	breast	pericardial effusion	PRIM.67	phs001866_AP_149	66	c6	s1
GSE147322	phs001866_AP_152	MET.68	016-021	breast	Endometrial	PRIM.68	phs001866_AP_151	102	c8	s1
GSE147322	phs001866_AP_154	MET.69	016-023	breast	Skin	PRIM.69	phs001866_AP_153	1982	c9	s4
GSE147322	phs001866_AP_156	MET.70	016-024	breast	Breast	PRIM.70	phs001866_AP_155	1271	c5	s3
GSE147322	phs001866_AP_158	MET.71	016-025	breast	Bowel	PRIM.71	phs001866_AP_157	602	c8	s2
GSE147322	phs001866_AP_162	MET.72	016-029	breast	Ovarian	PRIM.72	phs001866_AP_161	1346	c6	s3
GSE147322	phs001866_AP_164	MET.73	018-004	breast	Skin	PRIM.73	phs001866_AP_163	104	c5	s1
GSE147322	phs001866_AP_166	MET.74	020-001	breast	Node	PRIM.74	phs001866_AP_165	83	c4	s1
GSE147322	phs001866_AP_168	MET.75	020-002	breast	Node	PRIM.75	phs001866_AP_167	1961	c5	s4
GSE147322	phs001866_AP_170	MET.76	020-003	breast	Node	PRIM.76	phs001866_AP_169	84	c3	s1
GSE147322	phs001866_AP_172	MET.77	020-005	breast	Skin	PRIM.77	phs001866_AP_171	1983	c9	s4
GSE147322	phs001866_AP_174	MET.78	022-002	breast	Node	PRIM.78	phs001866_AP_173	1338	c4	s3
GSE147322	phs001866_AP_176	MET.79	023-002	breast	Skin	PRIM.79	phs001866_AP_175	1367	c6	s3
GSE147322	phs001866_AP_178	MET.80	023-006	breast	Skin	PRIM.80	phs001866_AP_177	1984	c5	s4
GSE147322	phs001866_AP_180	MET.81	023-007	breast	Node	PRIM.81	phs001866_AP_179	1962	c3	s4
GSE147322	phs001866_AP_182	MET.82	024-001	breast	Skin	PRIM.82	phs001866_AP_181	698	c7	s2
GSE147322	phs001866_AP_184	MET.83	036-001	breast	Skin	PRIM.83	phs001866_AP_183	1985	c9	s4
GSE147322	phs001866_AP_186	MET.84	036-003	breast	Ovarian	PRIM.84	phs001866_AP_185	1347	c6	s3
GSE147322	phs001866_AP_188	MET.85	036-005	breast	Liver	PRIM.85	phs001866_AP_187	646	c3	s2
GSE147322	phs001866_AP_190	MET.86	036-009	breast	Skin	PRIM.86	phs001866_AP_189	1986	c9	s4
GSE147322	phs001866_AP_192	MET.87	042-002	breast	Peritoneum	PRIM.87	phs001866_AP_191	1324	c8	s3
GSE147322	phs001866_AP_194	MET.88	045-003	breast	Node	PRIM.88	phs001866_AP_193	1339	c3	s3
GSE147322	phs001866_AP_196	MET.89	045-004	breast	Liver	PRIM.89	phs001866_AP_195	1314	c4	s3
GSE147322	phs001866_AP_198	MET.90	047-001	breast	Skin	PRIM.90	phs001866_AP_197	1987	c8	s4
GSE147322	phs001866_AP_220	MET.91	067-005	breast	Skin	PRIM.91	phs001866_AP_219	1988	c9	s4
GSE147322	phs001866_AP_70	MET.93	MX259	breast	Bone	PRIM.93	phs001866_AP_69	693	c7	s2
GSE147322	phs001866_AP_72	MET.94	MX267	breast	Liver	PRIM.94	phs001866_AP_71	1315	c4	s3
GSE147322	phs001866_AP_76	MET.96	MX278	breast	Skin	PRIM.96	phs001866_AP_75	105	c9	s1
GSE147322	phs001866_AP_78	MET.97	MX291	breast	Liver	PRIM.97	phs001866_AP_77	52	c3	s1
GSE147322	phs001866_AP_80	MET.98	MX334	breast	Bone	PRIM.98	phs001866_AP_79	1973	c8	s4
GSE147322	phs001866_AP_84	MET.100	MX340	breast	Bone	PRIM.100	phs001866_AP_83	1974	c7	s4
GSE147322	phs001866_AP_204	MET.102	047-007	breast	Skin	PRIM.102	phs001866_AP_203	1989	c9	s4
GSE147322	phs001866_AP_206	MET.103	048-002	breast	Node	PRIM.103	phs001866_AP_205	85	c3	s1
GSE147322	phs001866_AP_210	MET.104	066-003	breast	Node	PRIM.104	phs001866_AP_209	86	c10	s1
GSE147322	phs001866_AP_216	MET.105	067-003	breast	Brain	PRIM.105	phs001866_AP_215	1897	c7	s4
GSE147322	phs001866_AP_218	MET.106	067-004	breast	Skin	PRIM.106	phs001866_AP_217	1990	c9	s4
GSE147322	phs001866_AP_222	MET.107	067-006	breast	Skin	PRIM.107	phs001866_AP_221	1991	c9	s4
GSE147322	phs001866_AP_234	MET.108	074-014	breast	Bone	PRIM.108	phs001866_AP_233	1975	c3	s4
GSE147322	phs001866_AP_236	MET.109	074-017	breast	Ovarian	PRIM.109	phs001866_AP_235	1348	c4	s3
GSE147322	phs001866_AP_238	MET.110	074-018	breast	Node	PRIM.110	phs001866_AP_237	1340	c3	s3
GSE147322	phs001866_AP_242	MET.111	082-001	breast	Skin	PRIM.111	phs001866_AP_241	699	c9	s2
GSE147322	phs001866_AP_244	MET.112	082-002	breast	Skin	PRIM.112	phs001866_AP_243	106	c5	s1
GSE147322	phs001866_AP_246	MET.113	100-003	breast	Skin	PRIM.113	phs001866_AP_245	700	c9	s2
GSE18549	GSM461711	Ovary01_(Ovary_to_Omentum)	Ovary01	ovary	Omentum	---	---	994	c6	s2
GSE18549	GSM461712	Renal01_(Renal_to_Adrenal)	Renal01	kidney	Adrenal	---	---	345	c6	s1
GSE18549	GSM461713	Ovary02_(Ovary_to_Omentum)	Ovary02	ovary	Omentum	---	---	2216	c3	s4
GSE18549	GSM461714	Colon01_(Colon_to_Liver)	Colon01	colorectal	Liver	---	---	2007	c1	s4
GSE18549	GSM461715	Ovary03_(Ovary_to_Omentum)	Ovary03	ovary	Omentum	---	---	395	c8	s1
GSE18549	GSM461716	Colon02_(Colon_to_Liver)	Colon02	colorectal	Liver	---	---	1389	c4	s3
GSE18549	GSM461717	Ovary04_(Ovary_to_Omentum)	Ovary04	ovary	Omentum	---	---	1639	c9	s3
GSE18549	GSM461718	Ovary05_(Ovary_to_Omentum)	Ovary05	ovary	Omentum	---	---	2217	c9	s4
GSE18549	GSM461719	Colon03_(Colon_to_Liver)	Colon03	colorectal	Liver	---	---	734	c2	s2
GSE18549	GSM461720	Renal02_(Renal_to_Retroperitoneal)	Renal02	kidney	Retroperitoneal	---	---	1558	c6	s3
GSE18549	GSM461721	Renal03_(Renal_to_Retroperitoneal)	Renal03	kidney	Retroperitoneal	---	---	916	c7	s2
GSE18549	GSM461722	Ovary06_(Ovarian vs Peritoneal_to_Omentum)	Ovary06	ovary	Omentum	---	---	995	c3	s2
GSE18549	GSM461723	Renal04_(Renal_to_Lung)	Renal04	kidney	Lung	---	---	1559	c3	s3
GSE18549	GSM461724	Colon04_(Colon_to_Lung)	Colon04	colorectal	Lung	---	---	1507	c3	s3
GSE18549	GSM461725	Lung01_(Lung_to_Kidney)	Lung01	lung	Kidney	---	---	947	c6	s2
GSE18549	GSM461726	GEJunction01_(GE Junction_to_Liver)	GEJunction01	eosophagus	Liver	---	---	1541	c2	s3
GSE18549	GSM461727	Pancreas01_(Pancreas_to_Liver)	Pancreas01	pancreas	Liver	---	---	1014	c9	s2
GSE18549	GSM461728	Ovary07_(Ovary_to_Omentum)	Ovary07	ovary	Omentum	---	---	1640	c6	s3
GSE18549	GSM461729	Colon05_(Colon_to_Lung)	Colon05	colorectal	Lung	---	---	869	c6	s2
GSE18549	GSM461730	Rectal01_(Rectal_to_Lung)	Rectal01	colorectal	Lung	---	---	318	c6	s1
GSE18549	GSM461731	Colon06_(Colon_to_Lung)	Colon06	colorectal	Lung	---	---	870	c8	s2
GSE18549	GSM461732	Renal05_(Renal_to_Ankle)	Renal05	kidney	Ankle	---	---	931	c3	s2
GSE18549	GSM461733	Breast01_(Breast_to_Chest wall)	Breast01	breast	Chest wall	---	---	1325	c5	s3
GSE18549	GSM461734	Breast02_(Breast_to_Chest wall)	Breast02	breast	Chest wall	---	---	657	c8	s2
GSE18549	GSM461735	Breast03_(Breast_to_Liver)	Breast03	breast	Liver	---	---	647	c8	s2
GSE18549	GSM461736	Breast04_(Breast_to_Lymph Node)	Breast04	breast	Lymph Node	---	---	1341	c5	s3
GSE18549	GSM461737	Ovary08_(Ovary_to_Omentum)	Ovary08	ovary	Omentum	---	---	2218	c5	s4
GSE18549	GSM461738	Ovary09_(Ovary_to_Omentum)	Ovary09	ovary	Omentum	---	---	1641	c8	s3
GSE18549	GSM461739	Ovary10_(Ovary_to_Uterus)	Ovary10	ovary	Uterus	---	---	1642	c6	s3
GSE18549	GSM461740	Ovary11_(Ovary_to_Omentum)	Ovary11	ovary	Omentum	---	---	396	c2	s1
GSE18549	GSM461741	Ovary12_(Ovary_to_Pelvis)	Ovary12	ovary	Pelvis	---	---	1637	c4	s3
GSE18549	GSM461742	Ovary13_(Ovary_to_Abdominal_wall)	Ovary13	ovary	Abdominal_wall	---	---	982	c6	s2
GSE18549	GSM461743	Ovary14_(Ovary_to_Rectum)	Ovary14	ovary	Rectum	---	---	1622	c7	s3
GSE18549	GSM461744	Colon07_(Colon_to_Liver)	Colon07	colorectal	Liver	---	---	1390	c4	s3
GSE18549	GSM461745	Colon08_(Colon_to_Ovary)	Colon08	colorectal	Ovary	---	---	1529	c4	s3
GSE18549	GSM461746	Colon09_(Colon_to_Liver)	Colon09	colorectal	Liver	---	---	1391	c8	s3
GSE18549	GSM461747	Colon10_(Colon_to_Liver)	Colon10	colorectal	Liver	---	---	1392	c5	s3
GSE18549	GSM461748	Colon11_(Colon_to_Liver)	Colon11	colorectal	Liver	---	---	735	c6	s2
GSE18549	GSM461749	Other01_(Adenocarcinoma_most_likely_GI_to_Femur)	Other01	other	Femur	---	---	1263	c4	s3
GSE18549	GSM461750	Breast05_(Breast_to_Lymph_node)	Breast05	breast	Lymph_node	---	---	87	c6	s1
GSE18549	GSM461751	Other02_(Adenocarcinoma_possibly_H&N to Cervical_LN)	Other02	other	Cervical	---	---	1264	c3	s3
GSE18549	GSM461752	Breast06_(Breast_to_Lymph_node)	Breast06	breast	Lymph_node	---	---	1963	c3	s4
GSE18549	GSM461753	Breast07_(Breast_to_Lymph_node)	Breast07	breast	Lymph_node	---	---	1964	c3	s4
GSE18549	GSM461754	Breast08_(Breast_to_Lymph_node)	Breast08	breast	Lymph_node	---	---	1342	c3	s3
GSE18549	GSM461755	Breast09_(Breast_to_Lymph_node)	Breast09	breast	Lymph_node	---	---	88	c5	s1
GSE18549	GSM461756	Breast10_(Breast_to_Lymph_node)	Breast10	breast	Lymph_node	---	---	676	c3	s2
GSE18549	GSM461757	GEJunction02_(GE_Junction_to_Liver)	GEJunction02	eosophagus	Liver	---	---	899	c3	s2
GSE18549	GSM461758	Colon12_(Colon_to_Liver)	Colon12	colorectal	Liver	---	---	736	c8	s2
GSE18549	GSM461759	Colon13_(Colon_to_Liver)	Colon13	colorectal	Liver	---	---	1393	c2	s3
GSE18549	GSM461760	Colon14_(Colon_to_Liver)	Colon14	colorectal	Liver	---	---	737	c7	s2
GSE18549	GSM461761	Colon15_(Colon_to_Liver)	Colon15	colorectal	Liver	---	---	138	c6	s1
GSE18549	GSM461762	Colon16_(Colon_to_Liver)	Colon16	colorectal	Liver	---	---	738	c3	s2
GSE18549	GSM461763	Colon17_(Colon_to_Liver)	Colon17	colorectal	Liver	---	---	2008	c8	s4
GSE18549	GSM461764	Colon18_(Colon_to_Lung)	Colon18	colorectal	Lung	---	---	2107	c5	s4
GSE18549	GSM461765	Colon19_(Colon_to_Colon)	Colon19	colorectal	Colon	---	---	713	c7	s2
GSE18549	GSM461766	Breast11_(Breast_to_Liver)	Breast11	breast	Liver	---	---	648	c6	s2
GSE18549	GSM461767	Colon20_(Colon_to_Liver)	Colon20	colorectal	Liver	---	---	1394	c7	s3
GSE18549	GSM461768	Colon21_(Colon_to_Colon,Left)	Colon21	colorectal	Colon,Left	---	---	714	c6	s2
GSE18549	GSM461769	Colon22_(Colon_to_Liver)	Colon22	colorectal	Liver	---	---	739	c9	s2
GSE18549	GSM461770	Colon23_(Colon_to_Liver)	Colon23	colorectal	Liver	---	---	1395	c6	s3
GSE18549	GSM461771	Colon24_(Colon_to_Liver)	Colon24	colorectal	Liver	---	---	139	c6	s1
GSE18549	GSM461772	Colon25_(Colon_to_Lung)	Colon25	colorectal	Lung	---	---	2108	c3	s4
GSE18549	GSM461773	Colon26_(Colon_to_Liver)	Colon26	colorectal	Liver	---	---	2009	c2	s4
GSE18549	GSM461774	Breast12_(Breast_to_Liver)	Breast12	breast	Liver	---	---	649	c8	s2
GSE18549	GSM461775	Colon27_(Colon_to_Liver)	Colon27	colorectal	Liver	---	---	140	c2	s1
GSE18549	GSM461776	Colon28_(Colon_to_Liver)	Colon28	colorectal	Liver	---	---	1396	c4	s3
GSE18549	GSM461777	Colon29_(Colon_to_Liver)	Colon29	colorectal	Liver	---	---	1397	c7	s3
GSE18549	GSM461778	Colon30_(Colon_to_Liver)	Colon30	colorectal	Liver	---	---	1398	c4	s3
GSE18549	GSM461779	Colon31_(Colon_to_Liver)	Colon31	colorectal	Liver	---	---	1399	c1	s3
GSE18549	GSM461780	Colon32_(Colon_to_Liver)	Colon32	colorectal	Liver	---	---	740	c1	s2
GSE18549	GSM461781	Colon33_(Colon_to_Liver)	Colon33	colorectal	Liver	---	---	2010	c3	s4
GSE18549	GSM461782	Colon34_(Colon_to_Colon,Rectum)	Colon34	colorectal	Colon,Rectum	---	---	1999	c3	s4
GSE18549	GSM461783	Breast13_(Breast_Carcinoma_to_Brain)	Breast13	breast	Brain	---	---	1898	c6	s4
GSE18549	GSM461784	Renal06_(Renal_clear_cell_to_Brain)	Renal06	kidney	Brain	---	---	2155	c3	s4
GSE18549	GSM461785	Colon35_(Colon_adenocarcinoma_to_Brain)	Colon35	colorectal	Brain	---	---	712	c9	s2
GSE18549	GSM461786	Lung02_(Lung_adenocarcinoma_to_Brain)	Lung02	lung	Brain	---	---	949	c9	s2
GSE18549	GSM461787	Esophogeal01_(Esophageal_adenocarcinoma_to_Brain)	Esophogeal01	eosophagus	Brain	---	---	329	c9	s1
GSE18549	GSM461788	Lung03_(Lung_adenocarcinoma_to_Brain)	Lung03	lung	Brain	---	---	950	c6	s2
GSE18549	GSM461789	Colon36_(Colorectal_adenocarcinoma_to_Brain)	Colon36	colorectal	Brain	---	---	1373	c4	s3
GSE18549	GSM461790	Lung04_(Lung_adenocarcinoma_to_Brain)	Lung04	lung	Brain	---	---	2177	c9	s4
GSE18549	GSM461791	Breast14_(Breast_mucinous_adenocarcinoma_to_Brain)	Breast14	breast	Brain	---	---	584	c6	s2
GSE18549	GSM461792	Lung05_(Lung_to_Brain)	Lung05	lung	Brain	---	---	951	c6	s2
GSE18549	GSM461793	Lung06_(Lung_to_Brain)	Lung06	lung	Brain	---	---	2178	c8	s4
GSE18549	GSM461794	Lung07_(Lung_to_Brain)	Lung07	lung	Brain	---	---	1592	c4	s3
GSE18549	GSM461795	Lung08_(Lung_to_Lymph_node)	Lung08	lung	Lymph_node	---	---	1610	c3	s3
GSE18549	GSM461796	Lung09_(Lung_to_Lymph_node)	Lung09	lung	Lymph_node	---	---	964	c3	s2
GSE18549	GSM461797	Lung10_(Lung_to_Lymph_node)	Lung10	lung	Lymph_node	---	---	1611	c3	s3
GSE18549	GSM461798	Prostate01_(Prostate_to_Bone)	Prostate01	prostate	Bone	---	---	1750	c6	s3
GSE18549	GSM461799	Prostate02_(Prostate_to_Bone)	Prostate02	prostate	Bone	---	---	1751	c6	s3
GSE18549	GSM461800	Prostate03_(Prostate_to_Bone)	Prostate03	prostate	Bone	---	---	471	c8	s1
GSE18549	GSM461801	Prostate04_(Prostate_to_Bone)	Prostate04	prostate	Bone	---	---	1092	c5	s2
GSE18549	GSM461802	Prostate05_(Prostate_to_Bone)	Prostate05	prostate	Bone	---	---	1752	c5	s3
GSE18549	GSM461803	Prostate06_(Prostate_to_Bone)	Prostate06	prostate	Bone	---	---	2314	c1	s4
GSE18549	GSM461804	Prostate07_(Prostate_to_Bone)	Prostate07	prostate	Bone	---	---	2315	c7	s4
GSE18549	GSM461805	Prostate08_(Prostate_to_Bone)	Prostate08	prostate	Bone	---	---	1093	c3	s2
GSE18549	GSM461806	Prostate09_(Prostate_to_Bone)	Prostate09	prostate	Bone	---	---	1094	c8	s2
GSE74685	GSM1616614	00-010K_LIVER CRPC metastasis	00-010	prostate	LIVER	---	---	2251	c6	s4
GSE74685	GSM1616615	00-010M_LN CRPC metastasis	00-010	prostate	LN	---	---	2282	c6	s4
GSE74685	GSM1616616	00-029N9_LN CRPC metastasis	00-029	prostate	LN	---	---	439	c6	s1
GSE74685	GSM1616617	00-090G2_LUNG CRPC metastasis	00-090	prostate	LUNG	---	---	1047	c1	s2
GSE74685	GSM1616618	00-140G1_LIVER CRPC metastasis	00-140	prostate	LIVER	---	---	1685	c9	s3
GSE74685	GSM1616619	00-140J9_LN CRPC metastasis	00-140	prostate	LN	---	---	440	c9	s1
GSE74685	GSM1616620	01-002G1_LN CRPC metastasis	01-002	prostate	LN	---	---	441	c7	s1
GSE74685	GSM1616621	01-095C6_LIVER CRPC metastasis	01-095	prostate	LIVER	---	---	2252	c3	s4
GSE74685	GSM1616622	01-095N1_LN CRPC metastasis	01-095	prostate	LN	---	---	1722	c7	s3
GSE74685	GSM1616623	01-120A1_LIVER CRPC metastasis	01-120	prostate	LIVER	---	---	1686	c3	s3
GSE74685	GSM1616624	01-120C1_LN CRPC metastasis	01-120	prostate	LN	---	---	1723	c8	s3
GSE74685	GSM1616625	01-181AA_BONE CRPC metastasis	01-181	prostate	BONE	---	---	1095	c2	s2
GSE74685	GSM1616626	02-083E1_LN CRPC metastasis	02-083	prostate	LN	---	---	1060	c6	s2
GSE74685	GSM1616627	02-142II_BONE CRPC metastasis	02-142	prostate	BONE	---	---	1096	c7	s2
GSE74685	GSM1616628	03-027P2_LIVER CRPC metastasis	03-027	prostate	LIVER	---	---	1031	c10	s2
GSE74685	GSM1616629	03-082H1_LIVER CRPC metastasis	03-082	prostate	LIVER	---	---	1687	c9	s3
GSE74685	GSM1616630	03-130L_RETROPERITONEAL CRPC metastasis	03-130	prostate	RETROPERITONEAL	---	---	2255	c9	s4
GSE74685	GSM1616631	03-139E3_RETROPERITONEAL CRPC metastasis	03-139	prostate	RETROPERITONEAL	---	---	1048	c6	s2
GSE74685	GSM1616632	03-163S4_LIVER CRPC metastasis	03-163	prostate	LIVER	---	---	1688	c4	s3
GSE74685	GSM1616633	04-050L1_LN CRPC metastasis	04-050	prostate	LN	---	---	2283	c8	s4
GSE74685	GSM1616634	04-112H3_LN CRPC metastasis	04-112	prostate	LN	---	---	442	c3	s1
GSE74685	GSM1616635	04-149E2_LN CRPC metastasis	04-149	prostate	LN	---	---	1724	c5	s3
GSE74685	GSM1616636	05-011D2_LN CRPC metastasis	05-011	prostate	LN	---	---	443	c4	s1
GSE74685	GSM1616637	05-011G4_LUNG CRPC metastasis	05-011	prostate	LUNG	---	---	2256	c6	s4
GSE74685	GSM1616638	05-092E7_LIVER CRPC metastasis	05-092	prostate	LIVER	---	---	1032	c10	s2
GSE74685	GSM1616639	05-092I1_LN CRPC metastasis	05-092	prostate	LN	---	---	1061	c9	s2
GSE74685	GSM1616640	05-116LL_BONE CRPC metastasis	05-116	prostate	BONE	---	---	1097	c3	s2
GSE74685	GSM1616641	05-187E1_LIVER CRPC metastasis	05-187	prostate	LIVER	---	---	2253	c8	s4
GSE74685	GSM1616642	05-187J3_LN CRPC metastasis	05-187	prostate	LN	---	---	444	c8	s1
GSE74685	GSM1616643	05-214BB2_BONE CRPC metastasis	05-214	prostate	BONE	---	---	2316	c7	s4
GSE74685	GSM1616644	05-214E1_LN CRPC metastasis	05-214	prostate	LN	---	---	445	c6	s1
GSE74685	GSM1616645	05-217F1_LN CRPC metastasis	05-217	prostate	LN	---	---	1062	c10	s2
GSE74685	GSM1616646	05-217L3_LUNG CRPC metastasis	05-217	prostate	LUNG	---	---	2257	c8	s4
GSE74685	GSM1616647	06-047QQ1_BONE CRPC metastasis	06-047	prostate	BONE	---	---	1098	c10	s2
GSE74685	GSM1616648	06-131BB1_BONE CRPC metastasis	06-131	prostate	BONE	---	---	1099	c10	s2
GSE74685	GSM1616649	06-134H1_LN CRPC metastasis	06-134	prostate	LN	---	---	2284	c10	s4
GSE74685	GSM1616650	07-044KK5_BONE CRPC metastasis	07-044	prostate	BONE	---	---	1100	c3	s2
GSE74685	GSM1616651	07-050EE1_BONE CRPC metastasis	07-050	prostate	BONE	---	---	1101	c8	s2
GSE74685	GSM1616652	07-050XX1_BONE CRPC metastasis	07-050	prostate	BONE	---	---	2317	c8	s4
GSE74685	GSM1616653	08-006H1_LN CRPC metastasis	08-006	prostate	LN	---	---	2285	c2	s4
GSE74685	GSM1616654	08-006TT1_BONE CRPC metastasis	08-006	prostate	BONE	---	---	2318	c2	s4
GSE74685	GSM1616655	08-020HH1_BONE CRPC metastasis	08-020	prostate	BONE	---	---	1102	c9	s2
GSE74685	GSM1616656	08-020Y6_KIDNEY CRPC metastasis	08-020	prostate	KIDNEY	---	---	1673	c2	s3
GSE74685	GSM1616657	98-328H_APPENDIX CRPC metastasis	98-328	prostate	APPENDIX	---	---	472	c6	s1
GSE74685	GSM1616658	98-328K_PERITONEUM CRPC metastasis	98-328	prostate	PERITONEUM	---	---	2258	c2	s4
GSE74685	GSM1616659	98-362B1_LN CRPC metastasis	98-362	prostate	LN	---	---	446	c9	s1
GSE74685	GSM1616660	98-362K2_LUNG CRPC metastasis	98-362	prostate	LUNG	---	---	1049	c3	s2
GSE74685	GSM1616661	98-372L_LN CRPC metastasis	98-372	prostate	LN	---	---	1063	c3	s2
GSE74685	GSM1616662	99-064N_LN CRPC metastasis	99-064	prostate	LN	---	---	2286	c8	s4
GSE74685	GSM1616663	99-091C_LIVER CRPC metastasis	99-091	prostate	LIVER	---	---	415	c2	s1
GSE74685	GSM1616664	99-091I_LN CRPC metastasis	99-091	prostate	LN	---	---	1725	c8	s3
GSE74685	GSM1616665	00-140FF_BONE CRPC metastasis	00-140	prostate	BONE	---	---	1103	c7	s2
GSE74685	GSM1616666	05-116F_LUNG CRPC metastasis	05-116	prostate	LUNG	---	---	2259	c2	s4
GSE74685	GSM1616667	05-148E3_LIVER CRPC metastasis	05-148	prostate	LIVER	---	---	416	c2	s1
GSE74685	GSM1616668	05-165K5_LUNG CRPC metastasis	05-165	prostate	LUNG	---	---	425	c9	s1
GSE74685	GSM1616669	05-165M1_LN CRPC metastasis	05-165	prostate	LN	---	---	2287	c9	s4
GSE74685	GSM1616670	06-047H1_LN CRPC metastasis	06-047	prostate	LN	---	---	1064	c6	s2
GSE74685	GSM1616671	06-081E2_LIVER CRPC metastasis	06-081	prostate	LIVER	---	---	1033	c6	s2
GSE74685	GSM1616672	06-081H5_LN CRPC metastasis	06-081	prostate	LN	---	---	447	c6	s1
GSE74685	GSM1616673	07-062F2_LUNG CRPC metastasis	07-062	prostate	LUNG	---	---	426	c10	s1
GSE74685	GSM1616674	08-037F1_LIVER CRPC metastasis	08-037	prostate	LIVER	---	---	1034	c6	s2
GSE74685	GSM1616675	03-192A1_LIVER CRPC metastasis	03-192	prostate	LIVER	---	---	1689	c9	s3
GSE74685	GSM1616676	03-192D2_LN CRPC metastasis	03-192	prostate	LN	---	---	1726	c4	s3
GSE74685	GSM1616677	05-144E1_LIVER CRPC metastasis	05-144	prostate	LIVER	---	---	1690	c4	s3
GSE74685	GSM1616678	05-144EE1_BONE CRPC metastasis	05-144	prostate	BONE	---	---	1753	c4	s3
GSE74685	GSM1616679	05-144HH1_BONE CRPC metastasis	05-144	prostate	BONE	---	---	1754	c4	s3
GSE74685	GSM1616680	01-087MM_BONE CRPC metastasis	01-087	prostate	BONE	---	---	1104	c10	s2
GSE74685	GSM1616681	01-087QQ1_BONE CRPC metastasis	01-087	prostate	BONE	---	---	1105	c8	s2
GSE74685	GSM1616682	04-101L3_LN CRPC metastasis	04-101	prostate	LN	---	---	1727	c7	s3
GSE74685	GSM1616683	05-221MM1_BONE CRPC metastasis	05-221	prostate	BONE	---	---	1755	c4	s3
GSE74685	GSM1616684	07-042H2_LN CRPC metastasis	07-042	prostate	LN	---	---	1728	c4	s3
GSE74685	GSM1918978	00-029J2_LN CRPC metastasis	00-029	prostate	LN	---	---	1065	c4	s2
GSE74685	GSM1918979	07-042EE1_BONE CRPC metastasis	07-042	prostate	BONE	---	---	1756	c4	s3
GSE74685	GSM1918980	99-069G1_PERITONEUM CRPC metastasis	99-069	prostate	PERITONEUM	---	---	427	c8	s1
GSE74685	GSM1930063	00-010L_LN CRPC metastasis	00-010	prostate	LN	---	---	2288	c6	s4
GSE74685	GSM1930065	00-029O6_LN CRPC metastasis	00-029	prostate	LN	---	---	2289	c8	s4
GSE74685	GSM1930066	00-029P7_LUNG CRPC metastasis	00-029	prostate	LUNG	---	---	2260	c8	s4
GSE74685	GSM1930068	00-090T3_LN CRPC metastasis	00-090	prostate	LN	---	---	1066	c1	s2
GSE74685	GSM1930069	00-140H1_LUNG CRPC metastasis	00-140	prostate	LUNG	---	---	428	c8	s1
GSE74685	GSM1930071	00-140N1_LN CRPC metastasis	00-140	prostate	LN	---	---	2290	c9	s4
GSE74685	GSM1930072	02-065N1_SKIN CRPC metastasis	02-065	prostate	SKIN	---	---	1122	c9	s2
GSE74685	GSM1930074	02-065W2_SCROTUM CRPC metastasis	02-065	prostate	SCROTUM	---	---	1106	c1	s2
GSE74685	GSM1930075	02-083D1_LUNG CRPC metastasis	02-083	prostate	LUNG	---	---	1050	c6	s2
GSE74685	GSM1930076	03-027M1_LUNG CRPC metastasis	03-027	prostate	LUNG	---	---	2261	c3	s4
GSE74685	GSM1930077	03-081L_LN CRPC metastasis	03-081	prostate	LN	---	---	2291	c1	s4
GSE74685	GSM1930078	03-082K2_LN CRPC metastasis	03-082	prostate	LN	---	---	1729	c2	s3
GSE74685	GSM1930079	03-082OO_BONE CRPC metastasis	03-082	prostate	BONE	---	---	1107	c8	s2
GSE74685	GSM1930080	03-130M4_LIVER CRPC metastasis	03-130	prostate	LIVER	---	---	1691	c5	s3
GSE74685	GSM1930081	03-139M9_RETROPERITONEAL CRPC metastasis	03-139	prostate	RETROPERITONEAL	---	---	1051	c3	s2
GSE74685	GSM1930082	03-192B2_LUNG CRPC metastasis	03-192	prostate	LUNG	---	---	1701	c4	s3
GSE74685	GSM1930083	03-192C2_LN CRPC metastasis	03-192	prostate	LN	---	---	1730	c4	s3
GSE74685	GSM1930084	03-192F3_LUNG CRPC metastasis	03-192	prostate	LUNG	---	---	1702	c8	s3
GSE74685	GSM1930086	04-050G2_LN CRPC metastasis	04-050	prostate	LN	---	---	2292	c8	s4
GSE74685	GSM1930089	04-050R1_LN CRPC metastasis	04-050	prostate	LN	---	---	2293	c6	s4
GSE74685	GSM1930090	04-050V1_LN CRPC metastasis	04-050	prostate	LN	---	---	2294	c8	s4
GSE74685	GSM1930091	04-050W1_LN CRPC metastasis	04-050	prostate	LN	---	---	1067	c8	s2
GSE74685	GSM1930093	04-101H1_PERITONEAL CRPC metastasis	04-101	prostate	PERITONEAL	---	---	1703	c7	s3
GSE74685	GSM1930094	04-101J1_LN CRPC metastasis	04-101	prostate	LN	---	---	1731	c3	s3
GSE74685	GSM1930095	04-101N1_LN CRPC metastasis	04-101	prostate	LN	---	---	1732	c3	s3
GSE74685	GSM1930096	04-112G3_LN CRPC metastasis	04-112	prostate	LN	---	---	448	c3	s1
GSE74685	GSM1930097	04-112I1_LN CRPC metastasis	04-112	prostate	LN	---	---	449	c3	s1
GSE74685	GSM1930101	05-092G2_LUNG CRPC metastasis	05-092	prostate	LUNG	---	---	1052	c3	s2
GSE74685	GSM1930102	05-092H1_LN CRPC metastasis	05-092	prostate	LN	---	---	1068	c10	s2
GSE74685	GSM1930104	05-123E2_LN CRPC metastasis	05-123	prostate	LN	---	---	450	c10	s1
GSE74685	GSM1930105	05-144H1_LN CRPC metastasis	05-144	prostate	LN	---	---	1733	c4	s3
GSE74685	GSM1930106	05-144I1_LN CRPC metastasis	05-144	prostate	LN	---	---	1734	c4	s3
GSE74685	GSM1930107	05-144K1_LUNG CRPC metastasis	05-144	prostate	LUNG	---	---	1704	c4	s3
GSE74685	GSM1930108	05-144L1_LUNG CRPC metastasis	05-144	prostate	LUNG	---	---	1705	c5	s3
GSE74685	GSM1930109	05-144M1_LN CRPC metastasis	05-144	prostate	LN	---	---	1735	c4	s3
GSE74685	GSM1930111	05-144U1_ADRENAL CRPC metastasis	05-144	prostate	ADRENAL	---	---	1674	c4	s3
GSE74685	GSM1930112	05-144V1_ADRENAL CRPC metastasis	05-144	prostate	ADRENAL	---	---	1675	c4	s3
GSE74685	GSM1930113	05-144W1_SPLEEN CRPC metastasis	05-144	prostate	SPLEEN	---	---	1676	c6	s3
GSE74685	GSM1930114	05-144Z1_LN CRPC metastasis	05-144	prostate	LN	---	---	1736	c4	s3
GSE74685	GSM1930115	05-165O_ADRENAL CRPC metastasis	05-165	prostate	ADRENAL	---	---	2244	c9	s4
GSE74685	GSM1930117	05-214G1_LN CRPC metastasis	05-214	prostate	LN	---	---	451	c4	s1
GSE74685	GSM1930118	05-217N1_LN CRPC metastasis	05-217	prostate	LN	---	---	452	c10	s1
GSE74685	GSM1930119	05-217OO3_BONE CRPC metastasis	05-217	prostate	BONE	---	---	1108	c8	s2
GSE74685	GSM1930121	06-081F2_LN CRPC metastasis	06-081	prostate	LN	---	---	453	c6	s1
GSE74685	GSM1930122	06-081I1_LUNG CRPC metastasis	06-081	prostate	LUNG	---	---	429	c2	s1
GSE74685	GSM1930123	06-081J1_LN CRPC metastasis	06-081	prostate	LN	---	---	454	c6	s1
GSE74685	GSM1930124	06-081K2_LN CRPC metastasis	06-081	prostate	LN	---	---	1737	c6	s3
GSE74685	GSM1930125	06-127H3_LN CRPC metastasis	06-127	prostate	LN	---	---	1738	c4	s3
GSE74685	GSM1930127	08-020N2_LN CRPC metastasis	08-020	prostate	LN	---	---	1069	c6	s2
GSE74685	GSM1930128	08-093J1_LN CRPC metastasis	08-093	prostate	LN	---	---	1739	c3	s3
GSE74685	GSM1930129	09-006F1_RENAL CRPC metastasis	09-006	prostate	RENAL	---	---	2319	c9	s4
GSE74685	GSM1930130	10-013F1_LN CRPC metastasis	10-013	prostate	LN	---	---	2295	c1	s4
GSE74685	GSM1930131	10-013G1_RETROPERITONEAL CRPC metastasis	10-013	prostate	RETROPERITONEAL	---	---	2262	c8	s4
GSE74685	GSM1930132	10-013J2_LN CRPC metastasis	10-013	prostate	LN	---	---	2296	c8	s4
GSE74685	GSM1930133	10-039E3_LUNG CRPC metastasis	10-039	prostate	LUNG	---	---	1053	c2	s2
GSE74685	GSM1930134	11-028G3_ADRENAL CRPC metastasis	11-028	prostate	ADRENAL	---	---	2245	c9	s4
GSE74685	GSM1930135	11-028L1_LUNG CRPC metastasis	11-028	prostate	LUNG	---	---	2263	c9	s4
GSE74685	GSM1930136	12-005I2_LIVER CRPC metastasis	12-005	prostate	LIVER	---	---	1692	c6	s3
GSE74685	GSM1930137	12-005K1_LUNG CRPC metastasis	12-005	prostate	LUNG	---	---	430	c3	s1
GSE74685	GSM1930139	12-011I7_LN CRPC metastasis	12-011	prostate	LN	---	---	1070	c2	s2
GSE74685	GSM1930141	12-021H4_LIVER CRPC metastasis	12-021	prostate	LIVER	---	---	1693	c5	s3
GSE74685	GSM1930142	97-159H2_LIVER CRPC metastasis	97-159	prostate	LIVER	---	---	417	c2	s1
GSE74685	GSM1930143	97-201D_LUNG CRPC metastasis	97-201	prostate	LUNG	---	---	1054	c8	s2
GSE74685	GSM1930146	97-201J_LN CRPC metastasis	97-201	prostate	LN	---	---	2297	c6	s4
GSE74685	GSM1930147	97-201K_LN CRPC metastasis	97-201	prostate	LN	---	---	2298	c8	s4
GSE74685	GSM1930148	97-201M_LN CRPC metastasis	97-201	prostate	LN	---	---	2299	c3	s4
GSE74685	GSM1930149	98-328J_LN CRPC metastasis	98-328	prostate	LN	---	---	455	c6	s1
GSE74685	GSM1930150	98-328O_LIVER CRPC metastasis	98-328	prostate	LIVER	---	---	418	c6	s1
GSE74685	GSM1930152	99-064O_LN CRPC metastasis	99-064	prostate	LN	---	---	1740	c8	s3
GSE74685	GSM1930153	99-069F_LUNG CRPC metastasis	99-069	prostate	LUNG	---	---	1706	c4	s3
GSE74685	GSM1930155	99-090A2_LIVER CRPC metastasis	99-090	prostate	LIVER	---	---	1035	c10	s2
GSE74685	GSM1930156	99-091J_LN CRPC metastasis	99-091	prostate	LN	---	---	2300	c2	s4
GSE74685	GSM1930157	99-091K_LN CRPC metastasis	99-091	prostate	LN	---	---	1741	c8	s3
GSE74685	GSM1930158	99-091L_LN CRPC metastasis	99-091	prostate	LN	---	---	1742	c8	s3
GSE74685	GSM1930159	99-091N_LN CRPC metastasis	99-091	prostate	LN	---	---	1743	c4	s3
GSE29650	GSM735054	Bone met sample 1	patient 1	prostate	Bone	---	---	1757	c4	s3
GSE29650	GSM735055	Bone met sample 2	patient 2	prostate	Bone	---	---	1109	c6	s2
GSE29650	GSM735056	Bone met sample 3	patient 3	prostate	Bone	---	---	473	c6	s1
GSE29650	GSM735057	Bone met sample 4	patient 4	prostate	Bone	---	---	1758	c4	s3
GSE29650	GSM735058	Bone met sample 5	patient 5	prostate	Bone	---	---	474	c3	s1
GSE29650	GSM735059	Bone met sample 6	patient 6	prostate	Bone	---	---	1110	c2	s2
GSE29650	GSM735060	Bone met sample 7	patient 7	prostate	Bone	---	---	1111	c6	s2
GSE29650	GSM735061	Bone met sample 8	patient 8	prostate	Bone	---	---	475	c4	s1
GSE29650	GSM735062	Bone met sample 9	patient 9	prostate	Bone	---	---	1112	c2	s2
GSE29650	GSM735063	Bone met sample 10	patient 10	prostate	Bone	---	---	1113	c7	s2
GSE29650	GSM735064	Bone met sample 11	patient 11	prostate	Bone	---	---	1114	c7	s2
GSE29650	GSM735065	Bone met sample 12	patient 12	prostate	Bone	---	---	476	c8	s1
GSE29650	GSM735066	Bone met sample 13	patient 13	prostate	Bone	---	---	1115	c6	s2
GSE29650	GSM735067	Bone met sample 14	patient 14	prostate	Bone	---	---	2320	c4	s4
GSE29650	GSM735068	Bone met sample 15	patient 15	prostate	Bone	---	---	1759	c4	s3
GSE29650	GSM735069	Bone met sample 16	patient 16	prostate	Bone	---	---	1760	c7	s3
GSE29650	GSM735070	Bone met sample 17	patient 17	prostate	Bone	---	---	1116	c8	s2
GSE29650	GSM735071	Bone met sample 18	patient 18	prostate	Bone	---	---	2321	c8	s4
GSE29650	GSM735072	Bone met sample 19	patient 19	prostate	Bone	---	---	1117	c4	s2
GSE29650	GSM735073	Bone met sample 20	patient 20	prostate	Bone	---	---	1118	c10	s2
GSE29650	GSM735074	Bone met sample 21	patient 21	prostate	Bone	---	---	1761	c6	s3
GSE29650	GSM735075	Bone met sample 22	patient 22	prostate	Bone	---	---	1762	c5	s3
GSE29650	GSM735076	Bone met sample 23	patient 23	prostate	Bone	---	---	2322	c8	s4
GSE29650	GSM735077	Bone met sample 24	patient 24	prostate	Bone	---	---	477	c6	s1
GSE29650	GSM735078	Bone met sample 25	patient 25	prostate	Bone	---	---	1763	c5	s3
GSE29650	GSM735079	Bone met sample 26	patient 26	prostate	Bone	---	---	1119	c10	s2
GSE29650	GSM735080	Bone met sample 27	patient 27	prostate	Bone	---	---	1764	c4	s3
GSE29650	GSM735081	Bone met sample 28	patient 28	prostate	Bone	---	---	1120	c9	s2
GSE29650	GSM735082	Bone met sample 29	patient 29	prostate	Bone	---	---	2323	c7	s4
GSE29650	GSM735083	Bone met sample 30	patient 30	prostate	Bone	---	---	1765	c1	s3
GSE60542	GSM1481840	9-LNM,Lymph node metastasis,N1	patient 9	thyroid	Lymph Node	9-PT-N1,Papillary thyroid carcinoma,N1	GSM1481914	2391	c6	s4
GSE60542	GSM1481847	12-LNM,Lymph node metastasis,N1	patient 12	thyroid	Lymph Node	12-PT-N1,Papillary thyroid carcinoma,N1	GSM1481846	2392	c7	s4
GSE60542	GSM1481850	13-LNM,Lymph node metastasis,N1	patient 13	thyroid	Lymph Node	13-PT-N1,Papillary thyroid carcinoma,N1	GSM1481849	1229	c8	s2
GSE60542	GSM1481855	1a-LNM,Lymph node metastasis,N1	patient 1a	thyroid	Lymph Node	1a-PT-N1,Papillary thyroid carcinoma,N1	GSM1481844	1230	c9	s2
GSE60542	GSM1481857	19-LNM,Lymph node metastasis,N1	patient 19	thyroid	Lymph Node	---	---	537	c3	s1
GSE60542	GSM1481859	10-LNM,Lymph node metastasis,N1	patient 10	thyroid	Lymph Node	10-PT-N1,Papillary thyroid carcinoma,N1	GSM1481854	2393	c4	s4
GSE60542	GSM1481864	17-LNM,Lymph node metastasis,N1	patient 17	thyroid	Lymph Node	17-PT-N1,Papillary thyroid carcinoma,N1	GSM1481915	1862	c6	s3
GSE60542	GSM1481866	3-LNM,Lymph node metastasis,N1	patient 3	thyroid	Lymph Node	3-PT-N1,Papillary thyroid carcinoma,N1	GSM1481861	538	c6	s1
GSE60542	GSM1481869	11-LNM1,Lymph node metastasis,N1	patient 11	thyroid	Lymph Node	11-PT-N1,Papillary thyroid carcinoma,N1	GSM1481865	2394	c9	s4
GSE60542	GSM1481873	4-LNM,Lymph node metastasis,N1	patient 4	thyroid	Lymph Node	4-PT-N1,Papillary thyroid carcinoma,N1	GSM1481872	539	c9	s1
GSE60542	GSM1481878	1-LNM,Lymph node metastasis,N1	patient 1	thyroid	Lymph Node	1-PT-N1,Papillary thyroid carcinoma,N1	GSM1481839	2395	c9	s4
GSE60542	GSM1481879	7-LNM,Lymph node metastasis,N1	patient 7	thyroid	Lymph Node	7-PT-N1,Papillary thyroid carcinoma,N1	GSM1481889	540	c3	s1
GSE60542	GSM1481881	5-LNM,Lymph node metastasis,N1	patient 5	thyroid	Lymph Node	5-PT-N1,Papillary thyroid carcinoma,N1	GSM1481875	541	c6	s1
GSE60542	GSM1481884	6-LNM,Lymph node metastasis,N1	patient 6	thyroid	Lymph Node	6-PT-N1,Papillary thyroid carcinoma,N1	GSM1481882	1231	c3	s2
GSE60542	GSM1481885	16-LNM1,Lymph node metastasis,N1	patient 16	thyroid	Lymph Node	16-PT-N1,Papillary thyroid carcinoma,N1	GSM1481883	1863	c4	s3
GSE60542	GSM1481887	16-PLM,Pleural metastasis,N1	patient 16	thyroid	Pleural	16-PT-N1,Papillary thyroid carcinoma,N1	GSM1481883	1861	c4	s3
GSE60542	GSM1481892	2-LNM,Lymph node metastasis,N1	patient 2	thyroid	Lymph Node	2-PT-N1,Papillary thyroid carcinoma,N1	GSM1481890	542	c3	s1
GSE60542	GSM1481908	8-LNM,Lymph node metastasis,N1	patient 8	thyroid	Lymph Node	8-PT-N1,Papillary thyroid carcinoma,N1	GSM1481903	2396	c8	s4
GSE60542	GSM1481909	18-LNM,Lymph node metastasis,N1	patient 18	thyroid	Lymph Node	---	---	2397	c7	s4
GSE60542	GSM1481925	14-LNM,Lymph node metastasis,N1	patient 14	thyroid	Lymph Node	14-PT-N1,Papillary thyroid carcinoma,N1	GSM1481926	1864	c6	s3
GSE60542	GSM1481927	15-LNM1,Lymph node metastasis,N1	patient 15	thyroid	Lymph Node	15-PT-N1,Papillary thyroid carcinoma,N1	GSM1481929	1865	c3	s3
GSE131418	GSM3776212	mcc.met.1	Patient 334	colorectal	LIVER	---	---	2011	c4	s4
GSE131418	GSM3776213	mcc.met.2	Patient 335	colorectal	LIVER	---	---	141	c2	s1
GSE131418	GSM3776214	mcc.met.3	Patient 336	colorectal	LIVER	---	---	741	c8	s2
GSE131418	GSM3776215	mcc.met.4	Patient 337	colorectal	LIVER	---	---	1400	c2	s3
GSE131418	GSM3776216	mcc.met.5	Patient 338	colorectal	LIVER	---	---	2012	c2	s4
GSE131418	GSM3776217	mcc.met.6	Patient 339	colorectal	LIVER	---	---	1401	c2	s3
GSE131418	GSM3776218	mcc.met.7	Patient 340	colorectal	LIVER	---	---	142	c2	s1
GSE131418	GSM3776219	mcc.met.8	Patient 341	colorectal	LIVER	---	---	143	c2	s1
GSE131418	GSM3776220	mcc.met.9	Patient 342	colorectal	LIVER	---	---	1402	c1	s3
GSE131418	GSM3776221	mcc.met.10	Patient 343	colorectal	LIVER	---	---	1403	c5	s3
GSE131418	GSM3776222	mcc.met.11	Patient 344	colorectal	LIVER	---	---	742	c7	s2
GSE131418	GSM3776223	mcc.met.12	Patient 345	colorectal	LIVER	---	---	144	c2	s1
GSE131418	GSM3776224	mcc.met.13	Patient 346	colorectal	LIVER	---	---	1404	c2	s3
GSE131418	GSM3776225	mcc.met.14	Patient 347	colorectal	LIVER	---	---	2013	c2	s4
GSE131418	GSM3776226	mcc.met.15	Patient 348	colorectal	LUNG	---	---	2109	c2	s4
GSE131418	GSM3776227	mcc.met.16	Patient 349	colorectal	LIVER	---	---	2014	c6	s4
GSE131418	GSM3776228	mcc.met.17	Patient 350	colorectal	LIVER	---	---	1405	c8	s3
GSE131418	GSM3776229	mcc.met.18	Patient 351	colorectal	LIVER	---	---	2015	c2	s4
GSE131418	GSM3776230	mcc.met.19	Patient 352	colorectal	LUNG	---	---	871	c1	s2
GSE131418	GSM3776231	mcc.met.20	Patient 353	colorectal	LIVER	---	---	145	c2	s1
GSE131418	GSM3776232	mcc.met.21	Patient 354	colorectal	LIVER	---	---	1406	c2	s3
GSE131418	GSM3776233	mcc.met.22	Patient 355	colorectal	LIVER	---	---	743	c2	s2
GSE131418	GSM3776234	mcc.met.23	Patient 356	colorectal	LIVER	---	---	146	c1	s1
GSE131418	GSM3776235	mcc.met.24	Patient 357	colorectal	LIVER	---	---	147	c2	s1
GSE131418	GSM3776236	mcc.met.25	Patient 358	colorectal	LIVER	---	---	1407	c2	s3
GSE131418	GSM3776237	mcc.met.26	Patient 359	colorectal	LIVER	---	---	148	c4	s1
GSE131418	GSM3776238	mcc.met.27	Patient 360	colorectal	LIVER	---	---	149	c8	s1
GSE131418	GSM3776239	mcc.met.28	Patient 56	colorectal	LUNG	mcc.prim.56	GSM3775934	2110	c2	s4
GSE131418	GSM3776240	mcc.met.29	Patient 361	colorectal	LIVER	---	---	1408	c2	s3
GSE131418	GSM3776241	mcc.met.30	Patient 362	colorectal	LIVER	---	---	744	c1	s2
GSE131418	GSM3776242	mcc.met.31	Patient 363	colorectal	LIVER	---	---	150	c1	s1
GSE131418	GSM3776243	mcc.met.32	Patient 364	colorectal	LUNG	---	---	319	c2	s1
GSE131418	GSM3776244	mcc.met.33	Patient 365	colorectal	LIVER	---	---	151	c3	s1
GSE131418	GSM3776245	mcc.met.34	Patient 366	colorectal	LIVER	---	---	152	c2	s1
GSE131418	GSM3776246	mcc.met.35	Patient 367	colorectal	LIVER	---	---	2016	c3	s4
GSE131418	GSM3776247	mcc.met.36	Patient 368	colorectal	LIVER	---	---	153	c2	s1
GSE131418	GSM3776248	mcc.met.37	Patient 369	colorectal	LIVER	---	---	1409	c2	s3
GSE131418	GSM3776249	mcc.met.38	Patient 370	colorectal	LIVER	---	---	745	c2	s2
GSE131418	GSM3776250	mcc.met.39	Patient 371	colorectal	LIVER	---	---	1410	c2	s3
GSE131418	GSM3776251	mcc.met.40	Patient 372	colorectal	LIVER	---	---	746	c2	s2
GSE131418	GSM3776252	mcc.met.41	Patient 373	colorectal	LUNG	---	---	1508	c1	s3
GSE131418	GSM3776253	mcc.met.42	Patient 374	colorectal	LIVER	---	---	154	c2	s1
GSE131418	GSM3776254	mcc.met.43	Patient 375	colorectal	LUNG	---	---	2111	c2	s4
GSE131418	GSM3776255	mcc.met.44	Patient 376	colorectal	LIVER	---	---	2017	c1	s4
GSE131418	GSM3776256	mcc.met.45	Patient 377	colorectal	LIVER	---	---	1411	c2	s3
GSE131418	GSM3776257	mcc.met.46	Patient 378	colorectal	LIVER	---	---	155	c2	s1
GSE131418	GSM3776258	mcc.met.47	Patient 379	colorectal	LUNG	---	---	2112	c2	s4
GSE131418	GSM3776259	mcc.met.48	Patient 380	colorectal	LIVER	---	---	156	c2	s1
GSE131418	GSM3776260	mcc.met.49	Patient 381	colorectal	LUNG	---	---	872	c2	s2
GSE131418	GSM3776261	mcc.met.50	Patient 110	colorectal	LIVER	mcc.prim.110	GSM3775988	2018	c2	s4
GSE131418	GSM3776262	mcc.met.51	Patient 382	colorectal	LIVER	---	---	1412	c9	s3
GSE131418	GSM3776263	mcc.met.52	Patient 383	colorectal	LIVER	---	---	157	c2	s1
GSE131418	GSM3776264	mcc.met.53	Patient 384	colorectal	LUNG	---	---	2113	c2	s4
GSE131418	GSM3776265	mcc.met.54	Patient 385	colorectal	LUNG	---	---	873	c7	s2
GSE131418	GSM3776266	mcc.met.55	Patient 386	colorectal	LIVER	---	---	747	c3	s2
GSE131418	GSM3776267	mcc.met.56	Patient 387	colorectal	LIVER	---	---	748	c2	s2
GSE131418	GSM3776268	mcc.met.57	Patient 388	colorectal	LIVER	---	---	2019	c2	s4
GSE131418	GSM3776269	mcc.met.58	Patient 389	colorectal	LIVER	---	---	158	c2	s1
GSE131418	GSM3776270	mcc.met.59	Patient 390	colorectal	LIVER	---	---	159	c8	s1
GSE131418	GSM3776271	mcc.met.60	Patient 391	colorectal	LIVER	---	---	749	c2	s2
GSE131418	GSM3776272	mcc.met.61	Patient 392	colorectal	LIVER	---	---	1413	c2	s3
GSE131418	GSM3776273	mcc.met.62	Patient 393	colorectal	LUNG	---	---	874	c2	s2
GSE131418	GSM3776274	mcc.met.63	Patient 394	colorectal	LIVER	---	---	750	c9	s2
GSE131418	GSM3776275	mcc.met.64	Patient 395	colorectal	LUNG	---	---	2114	c2	s4
GSE131418	GSM3776276	mcc.met.65	Patient 396	colorectal	LIVER	---	---	2020	c2	s4
GSE131418	GSM3776277	mcc.met.66	Patient 128	colorectal	LIVER	mcc.prim.128	GSM3776006	160	c2	s1
GSE131418	GSM3776278	mcc.met.67	Patient 397	colorectal	LIVER	---	---	161	c2	s1
GSE131418	GSM3776279	mcc.met.68	Patient 398	colorectal	LIVER	---	---	751	c2	s2
GSE131418	GSM3776280	mcc.met.69	Patient 399	colorectal	LIVER	---	---	2021	c2	s4
GSE131418	GSM3776281	mcc.met.70	Patient 135	colorectal	LIVER	mcc.prim.135	GSM3776013	162	c2	s1
GSE131418	GSM3776282	mcc.met.71	Patient 400	colorectal	LIVER	---	---	163	c1	s1
GSE131418	GSM3776283	mcc.met.72	Patient 141	colorectal	LIVER	mcc.prim.141	GSM3776019	164	c2	s1
GSE131418	GSM3776284	mcc.met.73	Patient 401	colorectal	LIVER	---	---	1414	c1	s3
GSE131418	GSM3776285	mcc.met.74	Patient 402	colorectal	LIVER	---	---	752	c1	s2
GSE131418	GSM3776286	mcc.met.75	Patient 403	colorectal	LIVER	---	---	2022	c2	s4
GSE131418	GSM3776287	mcc.met.76	Patient 404	colorectal	LIVER	---	---	165	c9	s1
GSE131418	GSM3776288	mcc.met.77	Patient 405	colorectal	LIVER	---	---	1415	c4	s3
GSE131418	GSM3776289	mcc.met.78	Patient 406	colorectal	LIVER	---	---	166	c3	s1
GSE131418	GSM3776290	mcc.met.79	Patient 407	colorectal	LIVER	---	---	167	c2	s1
GSE131418	GSM3776291	mcc.met.80	Patient 408	colorectal	LUNG	---	---	875	c5	s2
GSE131418	GSM3776292	mcc.met.81	Patient 409	colorectal	LUNG	---	---	1509	c2	s3
GSE131418	GSM3776293	mcc.met.82	Patient 410	colorectal	LIVER	---	---	168	c1	s1
GSE131418	GSM3776294	mcc.met.83	Patient 411	colorectal	LUNG	---	---	320	c3	s1
GSE131418	GSM3776295	mcc.met.84	Patient 168	colorectal	LIVER	mcc.prim.168	GSM3776046	2023	c2	s4
GSE131418	GSM3776296	mcc.met.85	Patient 412	colorectal	LIVER	---	---	1416	c2	s3
GSE131418	GSM3776297	mcc.met.86	Patient 413	colorectal	LIVER	---	---	2024	c2	s4
GSE131418	GSM3776298	mcc.met.87	Patient 414	colorectal	LIVER	---	---	2025	c2	s4
GSE131418	GSM3776299	mcc.met.88	Patient 415	colorectal	LIVER	---	---	1417	c3	s3
GSE131418	GSM3776300	mcc.met.89	Patient 416	colorectal	LUNG	---	---	876	c2	s2
GSE131418	GSM3776301	mcc.met.90	Patient 417	colorectal	LUNG	---	---	1510	c2	s3
GSE131418	GSM3776302	mcc.met.91	Patient 177	colorectal	LIVER	mcc.prim.177	GSM3776055	753	c2	s2
GSE131418	GSM3776303	mcc.met.92	Patient 418	colorectal	LIVER	---	---	1418	c2	s3
GSE131418	GSM3776304	mcc.met.93	Patient 419	colorectal	LIVER	---	---	1419	c1	s3
GSE131418	GSM3776305	mcc.met.94	Patient 420	colorectal	LIVER	---	---	169	c8	s1
GSE131418	GSM3776306	mcc.met.95	Patient 421	colorectal	LIVER	---	---	754	c2	s2
GSE131418	GSM3776307	mcc.met.96	Patient 422	colorectal	LIVER	---	---	2026	c2	s4
GSE131418	GSM3776308	mcc.met.97	Patient 423	colorectal	LIVER	---	---	1420	c2	s3
GSE131418	GSM3776309	mcc.met.98	Patient 424	colorectal	LUNG	---	---	1511	c2	s3
GSE131418	GSM3776310	mcc.met.99	Patient 425	colorectal	LIVER	---	---	170	c2	s1
GSE131418	GSM3776311	mcc.met.100	Patient 426	colorectal	LIVER	---	---	2027	c2	s4
GSE131418	GSM3776312	mcc.met.101	Patient 427	colorectal	LIVER	---	---	1421	c2	s3
GSE131418	GSM3776313	mcc.met.102	Patient 428	colorectal	LIVER	---	---	171	c2	s1
GSE131418	GSM3776314	mcc.met.103	Patient 429	colorectal	LUNG	---	---	877	c2	s2
GSE131418	GSM3776315	mcc.met.104	Patient 430	colorectal	LIVER	---	---	2028	c2	s4
GSE131418	GSM3776316	mcc.met.105	Patient 431	colorectal	LUNG	---	---	878	c2	s2
GSE131418	GSM3776317	mcc.met.106	Patient 432	colorectal	LIVER	---	---	172	c2	s1
GSE131418	GSM3776318	mcc.met.107	Patient 433	colorectal	LIVER	---	---	1422	c4	s3
GSE131418	GSM3776319	mcc.met.108	Patient 434	colorectal	LIVER	---	---	1423	c2	s3
GSE131418	GSM3776320	mcc.met.109	Patient 435	colorectal	LIVER	---	---	755	c4	s2
GSE131418	GSM3776321	mcc.met.110	Patient 199	colorectal	LUNG	mcc.prim.199	GSM3776077	1512	c2	s3
GSE131418	GSM3776322	mcc.met.111	Patient 436	colorectal	LIVER	---	---	1424	c2	s3
GSE131418	GSM3776323	mcc.met.112	Patient 437	colorectal	LIVER	---	---	173	c6	s1
GSE131418	GSM3776324	mcc.met.113	Patient 438	colorectal	LIVER	---	---	2029	c2	s4
GSE131418	GSM3776325	mcc.met.114	Patient 439	colorectal	LIVER	---	---	1425	c2	s3
GSE131418	GSM3776326	mcc.met.115	Patient 440	colorectal	LIVER	---	---	174	c2	s1
GSE131418	GSM3776327	mcc.met.116	Patient 441	colorectal	LIVER	---	---	175	c4	s1
GSE131418	GSM3776328	mcc.met.117	Patient 218	colorectal	LIVER	mcc.prim.218	GSM3776096	176	c2	s1
GSE131418	GSM3776329	mcc.met.118	Patient 442	colorectal	LUNG	---	---	321	c5	s1
GSE131418	GSM3776330	mcc.met.119	Patient 443	colorectal	LIVER	---	---	1426	c2	s3
GSE131418	GSM3776331	mcc.met.120	Patient 224	colorectal	LIVER	mcc.prim.224	GSM3776102	1427	c2	s3
GSE131418	GSM3776332	mcc.met.121	Patient 444	colorectal	LIVER	---	---	2030	c2	s4
GSE131418	GSM3776333	mcc.met.122	Patient 445	colorectal	LIVER	---	---	1428	c2	s3
GSE131418	GSM3776334	mcc.met.123	Patient 229	colorectal	LIVER	mcc.prim.229	GSM3776107	2031	c2	s4
GSE131418	GSM3776335	mcc.met.124	Patient 446	colorectal	LUNG	---	---	2115	c2	s4
GSE131418	GSM3776336	mcc.met.125	Patient 447	colorectal	LIVER	---	---	2032	c2	s4
GSE131418	GSM3776337	mcc.met.126	Patient 448	colorectal	LUNG	---	---	1513	c2	s3
GSE131418	GSM3776338	mcc.met.127	Patient 449	colorectal	LIVER	---	---	177	c2	s1
GSE131418	GSM3776339	mcc.met.128	Patient 450	colorectal	LUNG	---	---	1514	c5	s3
GSE131418	GSM3776340	mcc.met.129	Patient 451	colorectal	LIVER	---	---	178	c2	s1
GSE131418	GSM3776341	mcc.met.130	Patient 452	colorectal	LUNG	---	---	2116	c2	s4
GSE131418	GSM3776342	mcc.met.131	Patient 453	colorectal	LUNG	---	---	879	c2	s2
GSE131418	GSM3776343	mcc.met.132	Patient 454	colorectal	LUNG	---	---	2117	c4	s4
GSE131418	GSM3776344	mcc.met.133	Patient 455	colorectal	LUNG	---	---	2118	c2	s4
GSE131418	GSM3776345	mcc.met.134	Patient 249	colorectal	LUNG	mcc.prim.249	GSM3776127	2119	c2	s4
GSE131418	GSM3776346	mcc.met.135	Patient 456	colorectal	LIVER	---	---	756	c2	s2
GSE131418	GSM3776347	mcc.met.136	Patient 457	colorectal	LIVER	---	---	757	c2	s2
GSE131418	GSM3776348	mcc.met.137	Patient 458	colorectal	LUNG	---	---	322	c2	s1
GSE131418	GSM3776349	mcc.met.138	Patient 459	colorectal	LIVER	---	---	758	c2	s2
GSE131418	GSM3776350	mcc.met.139	Patient 460	colorectal	LIVER	---	---	759	c2	s2
GSE131418	GSM3776351	mcc.met.140	Patient 461	colorectal	LUNG	---	---	2120	c2	s4
GSE131418	GSM3776352	mcc.met.141	Patient 462	colorectal	LIVER	---	---	179	c8	s1
GSE131418	GSM3776353	mcc.met.142	Patient 463	colorectal	LUNG	---	---	2121	c2	s4
GSE131418	GSM3776354	mcc.met.143	Patient 464	colorectal	LUNG	---	---	323	c2	s1
GSE131418	GSM3776355	mcc.met.144	Patient 465	colorectal	LIVER	---	---	180	c2	s1
GSE131418	GSM3776356	mcc.met.145	Patient 263	colorectal	LIVER	mcc.prim.263	GSM3776141	2033	c2	s4
GSE131418	GSM3776357	mcc.met.146	Patient 466	colorectal	LIVER	---	---	760	c6	s2
GSE131418	GSM3776358	mcc.met.147	Patient 467	colorectal	LIVER	---	---	1429	c8	s3
GSE131418	GSM3776359	mcc.met.148	Patient 468	colorectal	LIVER	---	---	181	c3	s1
GSE131418	GSM3776360	mcc.met.149	Patient 469	colorectal	LUNG	---	---	1515	c2	s3
GSE131418	GSM3776361	mcc.met.150	Patient 470	colorectal	LUNG	---	---	1516	c2	s3
GSE131418	GSM3776362	mcc.met.151	Patient 471	colorectal	LIVER	---	---	2034	c2	s4
GSE131418	GSM3776363	mcc.met.152	Patient 472	colorectal	LIVER	---	---	182	c2	s1
GSE131418	GSM3776364	mcc.met.153	Patient 473	colorectal	LUNG	---	---	2122	c2	s4
GSE131418	GSM3776365	mcc.met.154	Patient 474	colorectal	LIVER	---	---	183	c2	s1
GSE131418	GSM3776366	mcc.met.155	Patient 286	colorectal	LIVER	mcc.prim.286	GSM3776164	184	c2	s1
GSE131418	GSM3776367	mcc.met.156	Patient 475	colorectal	LIVER	---	---	761	c2	s2
GSE131418	GSM3776368	mcc.met.157	Patient 476	colorectal	LUNG	---	---	1517	c2	s3
GSE131418	GSM3776369	mcc.met.158	Patient 477	colorectal	LUNG	---	---	2123	c2	s4
GSE131418	GSM3776370	mcc.met.159	Patient 478	colorectal	LIVER	---	---	2035	c2	s4
GSE131418	GSM3776371	mcc.met.160	Patient 479	colorectal	LUNG	---	---	2124	c2	s4
GSE131418	GSM3776372	mcc.met.161	Patient 480	colorectal	LUNG	---	---	880	c9	s2
GSE131418	GSM3776373	mcc.met.162	Patient 481	colorectal	LIVER	---	---	762	c2	s2
GSE131418	GSM3776374	mcc.met.163	Patient 482	colorectal	LIVER	---	---	2036	c5	s4
GSE131418	GSM3776375	mcc.met.164	Patient 483	colorectal	LIVER	---	---	2037	c2	s4
GSE131418	GSM3776376	mcc.met.165	Patient 484	colorectal	LIVER	---	---	185	c2	s1
GSE131418	GSM3776377	mcc.met.166	Patient 485	colorectal	LIVER	---	---	2038	c2	s4
GSE131418	GSM3776378	mcc.met.167	Patient 486	colorectal	LIVER	---	---	1430	c2	s3
GSE131418	GSM3776379	mcc.met.168	Patient 487	colorectal	LIVER	---	---	2039	c2	s4
GSE131418	GSM3776380	mcc.met.169	Patient 488	colorectal	LIVER	---	---	763	c2	s2
GSE131418	GSM3776381	mcc.met.170	Patient 489	colorectal	LIVER	---	---	764	c7	s2
GSE131418	GSM3776382	mcc.met.171	Patient 311	colorectal	LIVER	mcc.prim.311	GSM3776189	2040	c2	s4
GSE131418	GSM3776383	mcc.met.172	Patient 490	colorectal	LIVER	---	---	1431	c2	s3
GSE131418	GSM3776384	mcc.met.173	Patient 491	colorectal	LUNG	---	---	2125	c2	s4
GSE131418	GSM3776385	mcc.met.174	Patient 492	colorectal	LIVER	---	---	186	c2	s1
GSE131418	GSM3776386	mcc.met.175	Patient 493	colorectal	LIVER	---	---	187	c2	s1
GSE131418	GSM3776387	mcc.met.176	Patient 494	colorectal	LIVER	---	---	2041	c2	s4
GSE131418	GSM3776388	mcc.met.177	Patient 495	colorectal	LIVER	---	---	1432	c2	s3
GSE131418	GSM3776389	mcc.met.178	Patient 496	colorectal	LIVER	---	---	765	c2	s2
GSE131418	GSM3776390	mcc.met.179	Patient 497	colorectal	LIVER	---	---	766	c10	s2
GSE131418	GSM3776391	mcc.met.180	Patient 498	colorectal	LIVER	---	---	767	c2	s2
GSE131418	GSM3776392	mcc.met.181	Patient 499	colorectal	LUNG	---	---	2126	c2	s4
GSE131418	GSM3776393	mcc.met.182	Patient 500	colorectal	LIVER	---	---	768	c2	s2
GSE131418	GSM3776394	mcc.met.183	Patient 501	colorectal	LIVER	---	---	188	c2	s1
GSE131418	GSM3776395	mcc.met.184	Patient 502	colorectal	LIVER	---	---	769	c2	s2
GSE131418	GSM3776944	consort.met.1	Patient 1048	colorectal	LIVER	---	---	2042	c2	s4
GSE131418	GSM3776945	consort.met.2	Patient 1049	colorectal	LUNG	---	---	324	c6	s1
GSE131418	GSM3776946	consort.met.3	Patient 1050	colorectal	LIVER	---	---	1433	c2	s3
GSE131418	GSM3776947	consort.met.4	Patient 1051	colorectal	LIVER	---	---	189	c8	s1
GSE131418	GSM3776948	consort.met.5	Patient 1052	colorectal	LIVER	---	---	770	c2	s2
GSE131418	GSM3776949	consort.met.6	Patient 1053	colorectal	LIVER	---	---	190	c2	s1
GSE131418	GSM3776950	consort.met.7	Patient 1054	colorectal	LIVER	---	---	2043	c9	s4
GSE131418	GSM3776951	consort.met.8	Patient 1055	colorectal	LIVER	---	---	1434	c2	s3
GSE131418	GSM3776952	consort.met.9	Patient 1056	colorectal	LIVER	---	---	191	c2	s1
GSE131418	GSM3776953	consort.met.10	Patient 1057	colorectal	LIVER	---	---	2044	c2	s4
GSE131418	GSM3776954	consort.met.11	Patient 1058	colorectal	LIVER	---	---	2045	c2	s4
GSE131418	GSM3776955	consort.met.12	Patient 1059	colorectal	LIVER	---	---	192	c2	s1
GSE131418	GSM3776956	consort.met.13	Patient 1060	colorectal	LIVER	---	---	193	c2	s1
GSE131418	GSM3776957	consort.met.14	Patient 1061	colorectal	LIVER	---	---	2046	c2	s4
GSE131418	GSM3776958	consort.met.15	Patient 1062	colorectal	LIVER	---	---	2047	c2	s4
GSE131418	GSM3776959	consort.met.16	Patient 1063	colorectal	LIVER	---	---	2048	c2	s4
GSE131418	GSM3776960	consort.met.17	Patient 1064	colorectal	LIVER	---	---	194	c2	s1
GSE131418	GSM3776961	consort.met.18	Patient 1065	colorectal	LIVER	---	---	771	c2	s2
GSE131418	GSM3776962	consort.met.19	Patient 1066	colorectal	LUNG	---	---	2127	c2	s4
GSE131418	GSM3776963	consort.met.20	Patient 1067	colorectal	LUNG	---	---	1518	c2	s3
GSE131418	GSM3776964	consort.met.21	Patient 1068	colorectal	LIVER	---	---	195	c2	s1
GSE131418	GSM3776965	consort.met.22	Patient 1069	colorectal	LIVER	---	---	196	c2	s1
GSE131418	GSM3776966	consort.met.23	Patient 1070	colorectal	LIVER	---	---	1435	c2	s3
GSE131418	GSM3776967	consort.met.24	Patient 1071	colorectal	LUNG	---	---	881	c2	s2
GSE131418	GSM3776968	consort.met.25	Patient 1072	colorectal	LIVER	---	---	772	c2	s2
GSE131418	GSM3776969	consort.met.26	Patient 1073	colorectal	LIVER	---	---	1436	c2	s3
GSE131418	GSM3776970	consort.met.27	Patient 1074	colorectal	LIVER	---	---	197	c2	s1
GSE131418	GSM3776971	consort.met.28	Patient 1075	colorectal	LIVER	---	---	198	c7	s1
GSE131418	GSM3776972	consort.met.29	Patient 1076	colorectal	LIVER	---	---	2049	c2	s4
GSE131418	GSM3776973	consort.met.30	Patient 1077	colorectal	LIVER	---	---	199	c2	s1
GSE131418	GSM3776974	consort.met.31	Patient 1078	colorectal	LIVER	---	---	773	c2	s2
GSE131418	GSM3776975	consort.met.32	Patient 1079	colorectal	LUNG	---	---	882	c2	s2
GSE131418	GSM3776976	consort.met.33	Patient 1080	colorectal	LUNG	---	---	1519	c2	s3
GSE131418	GSM3776977	consort.met.34	Patient 1081	colorectal	LIVER	---	---	1437	c2	s3
GSE131418	GSM3776978	consort.met.35	Patient 1082	colorectal	LIVER	---	---	200	c2	s1
GSE131418	GSM3776979	consort.met.36	Patient 1083	colorectal	LIVER	---	---	774	c2	s2
GSE131418	GSM3776980	consort.met.37	Patient 1084	colorectal	LIVER	---	---	201	c8	s1
GSE131418	GSM3776981	consort.met.38	Patient 1085	colorectal	LIVER	---	---	202	c8	s1
GSE131418	GSM3776982	consort.met.39	Patient 1086	colorectal	LIVER	---	---	1438	c2	s3
GSE131418	GSM3776983	consort.met.40	Patient 1087	colorectal	LIVER	---	---	2050	c2	s4
GSE131418	GSM3776984	consort.met.41	Patient 1088	colorectal	LIVER	---	---	203	c2	s1
GSE131418	GSM3776985	consort.met.42	Patient 1089	colorectal	LUNG	---	---	1520	c8	s3
GSE131418	GSM3776986	consort.met.43	Patient 1090	colorectal	LUNG	---	---	1521	c2	s3
GSE131418	GSM3776987	consort.met.44	Patient 1091	colorectal	LUNG	---	---	2128	c2	s4
GSE131418	GSM3776988	consort.met.45	Patient 1092	colorectal	LUNG	---	---	1522	c2	s3
GSE131418	GSM3776989	consort.met.46	Patient 1093	colorectal	LIVER	---	---	2051	c2	s4
GSE131418	GSM3776990	consort.met.47	Patient 1094	colorectal	LIVER	---	---	1439	c2	s3
GSE131418	GSM3776991	consort.met.48	Patient 1095	colorectal	LIVER	---	---	2052	c4	s4
GSE131418	GSM3776992	consort.met.49	Patient 1096	colorectal	LUNG	---	---	1523	c2	s3
GSE131418	GSM3776993	consort.met.50	Patient 1097	colorectal	LIVER	---	---	2053	c2	s4
GSE131418	GSM3776994	consort.met.51	Patient 1098	colorectal	LUNG	---	---	325	c2	s1
GSE131418	GSM3776995	consort.met.52	Patient 1099	colorectal	LUNG	---	---	883	c2	s2
GSE131418	GSM3776996	consort.met.53	Patient 1100	colorectal	LUNG	---	---	884	c8	s2
GSE131418	GSM3776997	consort.met.54	Patient 1101	colorectal	LUNG	---	---	885	c2	s2
GSE131418	GSM3776998	consort.met.55	Patient 1102	colorectal	LIVER	---	---	204	c2	s1
GSE131418	GSM3776999	consort.met.56	Patient 1103	colorectal	LIVER	---	---	205	c2	s1
GSE131418	GSM3777000	consort.met.57	Patient 1104	colorectal	LIVER	---	---	1440	c2	s3
GSE131418	GSM3777001	consort.met.58	Patient 1105	colorectal	LIVER	---	---	775	c10	s2
GSE131418	GSM3777002	consort.met.59	Patient 1106	colorectal	LIVER	---	---	776	c2	s2
GSE131418	GSM3777003	consort.met.60	Patient 1107	colorectal	LUNG	---	---	326	c2	s1
GSE131418	GSM3777004	consort.met.61	Patient 1108	colorectal	LIVER	---	---	206	c2	s1
GSE131418	GSM3777005	consort.met.62	Patient 1109	colorectal	LIVER	---	---	207	c2	s1
GSE131418	GSM3777006	consort.met.63	Patient 1110	colorectal	LIVER	---	---	2054	c2	s4
GSE131418	GSM3777008	consort.met.65	Patient 1112	colorectal	LIVER	---	---	2055	c2	s4
GSE131418	GSM3777009	consort.met.66	Patient 1113	colorectal	LIVER	---	---	1441	c4	s3
GSE131418	GSM3777010	consort.met.67	Patient 1114	colorectal	LIVER	---	---	1442	c2	s3
GSE131418	GSM3777011	consort.met.68	Patient 1115	colorectal	LIVER	---	---	2056	c2	s4
GSE131418	GSM3777012	consort.met.69	Patient 1116	colorectal	LIVER	---	---	1443	c2	s3
GSE131418	GSM3777013	consort.met.70	Patient 1117	colorectal	LIVER	---	---	208	c2	s1
GSE131418	GSM3777014	consort.met.71	Patient 1118	colorectal	LIVER	---	---	2057	c2	s4
GSE131418	GSM3777015	consort.met.72	Patient 1119	colorectal	LUNG	---	---	886	c2	s2
GSE131418	GSM3777016	consort.met.73	Patient 1120	colorectal	LIVER	---	---	1444	c2	s3
GSE159216	GSM4822903	CRLM 001_T1	patient number: 001	colorectal	LIVER	---	---	209	c3	s1
GSE159216	GSM4822904	CRLM 002_T1	patient number: 002	colorectal	LIVER	---	---	210	c6	s1
GSE159216	GSM4822905	CRLM 003_T1	patient number: 003	colorectal	LIVER	---	---	777	c6	s2
GSE159216	GSM4822906	CRLM 003_T2	patient number: 003	colorectal	LIVER	---	---	778	c8	s2
GSE159216	GSM4822907	CRLM 004_T1	patient number: 004	colorectal	LIVER	---	---	779	c8	s2
GSE159216	GSM4822908	CRLM 004_T3	patient number: 004	colorectal	LIVER	---	---	211	c6	s1
GSE159216	GSM4822909	CRLM 004_T4	patient number: 004	colorectal	LIVER	---	---	212	c6	s1
GSE159216	GSM4822910	CRLM 005_T1	patient number: 005	colorectal	LIVER	---	---	213	c8	s1
GSE159216	GSM4822911	CRLM 006_T1	patient number: 006	colorectal	LIVER	---	---	214	c6	s1
GSE159216	GSM4822912	CRLM 007_T1	patient number: 007	colorectal	LIVER	---	---	780	c8	s2
GSE159216	GSM4822913	CRLM 009_T3	patient number: 009	colorectal	LIVER	---	---	2058	c7	s4
GSE159216	GSM4822914	CRLM 009_T4	patient number: 009	colorectal	LIVER	---	---	1445	c8	s3
GSE159216	GSM4822915	CRLM 012_T1	patient number: 012	colorectal	LIVER	---	---	1446	c8	s3
GSE159216	GSM4822916	CRLM 013_T1	patient number: 013	colorectal	LIVER	---	---	215	c3	s1
GSE159216	GSM4822917	CRLM 014_T1	patient number: 014	colorectal	LIVER	---	---	1447	c7	s3
GSE159216	GSM4822918	CRLM 015_T1	patient number: 015	colorectal	LIVER	---	---	216	c6	s1
GSE159216	GSM4822919	CRLM 016_T2	patient number: 016	colorectal	LIVER	---	---	2059	c1	s4
GSE159216	GSM4822920	CRLM 016_T3	patient number: 016	colorectal	LIVER	---	---	781	c4	s2
GSE159216	GSM4822921	CRLM 016_T4	patient number: 016	colorectal	LIVER	---	---	2060	c4	s4
GSE159216	GSM4822922	CRLM 016_T5	patient number: 016	colorectal	LIVER	---	---	782	c6	s2
GSE159216	GSM4822923	CRLM 017_T2	patient number: 017	colorectal	LIVER	---	---	217	c8	s1
GSE159216	GSM4822924	CRLM 020_T1-1	patient number: 020	colorectal	LIVER	---	---	1448	c9	s3
GSE159216	GSM4822925	CRLM 021_T1	patient number: 021	colorectal	LIVER	---	---	783	c8	s2
GSE159216	GSM4822926	CRLM 022_T1	patient number: 022	colorectal	LIVER	---	---	218	c6	s1
GSE159216	GSM4822927	CRLM 025_T3	patient number: 025	colorectal	LIVER	---	---	2061	c8	s4
GSE159216	GSM4822928	CRLM 025_T5	patient number: 025	colorectal	LIVER	---	---	219	c6	s1
GSE159216	GSM4822929	CRLM 028_T1	patient number: 028	colorectal	LIVER	---	---	1449	c8	s3
GSE159216	GSM4822930	CRLM 029_T1-1	patient number: 029	colorectal	LIVER	---	---	220	c6	s1
GSE159216	GSM4822931	CRLM 030_T1	patient number: 030	colorectal	LIVER	---	---	221	c6	s1
GSE159216	GSM4822932	CRLM 032_T1-1	patient number: 032	colorectal	LIVER	---	---	784	c10	s2
GSE159216	GSM4822933	CRLM 039_T1	patient number: 039	colorectal	LIVER	---	---	2062	c9	s4
GSE159216	GSM4822934	CRLM 040_T1	patient number: 040	colorectal	LIVER	---	---	785	c3	s2
GSE159216	GSM4822935	CRLM 041_T1	patient number: 041	colorectal	LIVER	---	---	2063	c10	s4
GSE159216	GSM4822936	CRLM 043_2_T1-1	patient number: 043	colorectal	LIVER	---	---	222	c10	s1
GSE159216	GSM4822937	CRLM 043_T3	patient number: 043	colorectal	LIVER	---	---	223	c10	s1
GSE159216	GSM4822938	CRLM 043_T4	patient number: 043	colorectal	LIVER	---	---	2064	c1	s4
GSE159216	GSM4822939	CRLM 044_T1-1	patient number: 044	colorectal	LIVER	---	---	786	c7	s2
GSE159216	GSM4822940	CRLM 045_T1-1	patient number: 045	colorectal	LIVER	---	---	1450	c6	s3
GSE159216	GSM4822941	CRLM 045_T2-1	patient number: 045	colorectal	LIVER	---	---	224	c6	s1
GSE159216	GSM4822942	CRLM 045_T3-1	patient number: 045	colorectal	LIVER	---	---	225	c9	s1
GSE159216	GSM4822943	CRLM 045_T4-1	patient number: 045	colorectal	LIVER	---	---	226	c6	s1
GSE159216	GSM4822944	CRLM 045_T5	patient number: 045	colorectal	LIVER	---	---	227	c6	s1
GSE159216	GSM4822945	CRLM 045_T6	patient number: 045	colorectal	LIVER	---	---	228	c9	s1
GSE159216	GSM4822946	CRLM 047_2_T5	patient number: 047	colorectal	LIVER	---	---	229	c6	s1
GSE159216	GSM4822947	CRLM 047_T1-1	patient number: 047	colorectal	LIVER	---	---	230	c6	s1
GSE159216	GSM4822948	CRLM 047_T2-1	patient number: 047	colorectal	LIVER	---	---	231	c8	s1
GSE159216	GSM4822949	CRLM 047_T3	patient number: 047	colorectal	LIVER	---	---	232	c9	s1
GSE159216	GSM4822950	CRLM 047_T4	patient number: 047	colorectal	LIVER	---	---	233	c9	s1
GSE159216	GSM4822951	CRLM 048_T1-1	patient number: 048	colorectal	LIVER	---	---	787	c10	s2
GSE159216	GSM4822952	CRLM 048_T2-1	patient number: 048	colorectal	LIVER	---	---	788	c3	s2
GSE159216	GSM4822953	CRLM 049_T1	patient number: 049	colorectal	LIVER	---	---	1451	c8	s3
GSE159216	GSM4822954	CRLM 049_T2	patient number: 049	colorectal	LIVER	---	---	1452	c8	s3
GSE159216	GSM4822955	CRLM 050_T2	patient number: 050	colorectal	LIVER	---	---	789	c9	s2
GSE159216	GSM4822956	CRLM 050_T3	patient number: 050	colorectal	LIVER	---	---	790	c9	s2
GSE159216	GSM4822957	CRLM 050_T4	patient number: 050	colorectal	LIVER	---	---	791	c1	s2
GSE159216	GSM4822958	CRLM 050_T5	patient number: 050	colorectal	LIVER	---	---	792	c10	s2
GSE159216	GSM4822959	CRLM 050_T6	patient number: 050	colorectal	LIVER	---	---	793	c9	s2
GSE159216	GSM4822960	CRLM 050_T9	patient number: 050	colorectal	LIVER	---	---	234	c6	s1
GSE159216	GSM4822961	CRLM 051_T1	patient number: 051	colorectal	LIVER	---	---	2065	c3	s4
GSE159216	GSM4822962	CRLM 052_T1-1	patient number: 052	colorectal	LIVER	---	---	235	c3	s1
GSE159216	GSM4822963	CRLM 056_T1-1	patient number: 056	colorectal	LIVER	---	---	236	c6	s1
GSE159216	GSM4822964	CRLM 057_T1	patient number: 057	colorectal	LIVER	---	---	2066	c7	s4
GSE159216	GSM4822965	CRLM 058_T1-1	patient number: 058	colorectal	LIVER	---	---	1453	c6	s3
GSE159216	GSM4822966	CRLM 058_T3	patient number: 058	colorectal	LIVER	---	---	794	c2	s2
GSE159216	GSM4822967	CRLM 059_T1	patient number: 059	colorectal	LIVER	---	---	1454	c6	s3
GSE159216	GSM4822968	CRLM 059_T3	patient number: 059	colorectal	LIVER	---	---	1455	c4	s3
GSE159216	GSM4822969	CRLM 059_T4-1	patient number: 059	colorectal	LIVER	---	---	1456	c6	s3
GSE159216	GSM4822970	CRLM 059_T5	patient number: 059	colorectal	LIVER	---	---	1457	c8	s3
GSE159216	GSM4822971	CRLM 060_T1	patient number: 060	colorectal	LIVER	---	---	237	c6	s1
GSE159216	GSM4822972	CRLM 061_T1	patient number: 061	colorectal	LIVER	---	---	1458	c6	s3
GSE159216	GSM4822973	CRLM 061_T3	patient number: 061	colorectal	LIVER	---	---	1459	c6	s3
GSE159216	GSM4822974	CRLM 061_T4	patient number: 061	colorectal	LIVER	---	---	238	c6	s1
GSE159216	GSM4822975	CRLM 061_T6	patient number: 061	colorectal	LIVER	---	---	1460	c6	s3
GSE159216	GSM4822976	CRLM 062_T1	patient number: 062	colorectal	LIVER	---	---	239	c6	s1
GSE159216	GSM4822977	CRLM 064_T1-1	patient number: 064	colorectal	LIVER	---	---	1461	c7	s3
GSE159216	GSM4822978	CRLM 065_T1-1	patient number: 065	colorectal	LIVER	---	---	795	c2	s2
GSE159216	GSM4822979	CRLM 065_T5	patient number: 065	colorectal	LIVER	---	---	1462	c6	s3
GSE159216	GSM4822980	CRLM 066_T1	patient number: 066	colorectal	LIVER	---	---	240	c6	s1
GSE159216	GSM4822981	CRLM 067_T1-1	patient number: 067	colorectal	LIVER	---	---	1463	c3	s3
GSE159216	GSM4822982	CRLM 067_T2	patient number: 067	colorectal	LIVER	---	---	2067	c8	s4
GSE159216	GSM4822983	CRLM 069_2_T3	patient number: 069	colorectal	LIVER	---	---	241	c6	s1
GSE159216	GSM4822984	CRLM 069_T1	patient number: 069	colorectal	LIVER	---	---	2068	c3	s4
GSE159216	GSM4822985	CRLM 070_T1	patient number: 070	colorectal	LIVER	---	---	242	c3	s1
GSE159216	GSM4822986	CRLM 070_T2	patient number: 070	colorectal	LIVER	---	---	1464	c3	s3
GSE159216	GSM4822987	CRLM 071_T1-1	patient number: 071	colorectal	LIVER	---	---	796	c3	s2
GSE159216	GSM4822988	CRLM 073_2_T1-1	patient number: 073	colorectal	LIVER	---	---	243	c3	s1
GSE159216	GSM4822989	CRLM 073_2_T4	patient number: 073	colorectal	LIVER	---	---	244	c6	s1
GSE159216	GSM4822990	CRLM 075_T1	patient number: 075	colorectal	LIVER	---	---	245	c6	s1
GSE159216	GSM4822991	CRLM 076_T1-1	patient number: 076	colorectal	LIVER	---	---	797	c7	s2
GSE159216	GSM4822992	CRLM 076_T2-1	patient number: 076	colorectal	LIVER	---	---	1465	c6	s3
GSE159216	GSM4822993	CRLM 076_T3-1	patient number: 076	colorectal	LIVER	---	---	1466	c2	s3
GSE159216	GSM4822994	CRLM 076_T4	patient number: 076	colorectal	LIVER	---	---	2069	c7	s4
GSE159216	GSM4822995	CRLM 076_T5	patient number: 076	colorectal	LIVER	---	---	1467	c7	s3
GSE159216	GSM4822996	CRLM 077_T1-1	patient number: 077	colorectal	LIVER	---	---	798	c10	s2
GSE159216	GSM4822997	CRLM 077_T3-1	patient number: 077	colorectal	LIVER	---	---	799	c1	s2
GSE159216	GSM4822998	CRLM 077_T4-1	patient number: 077	colorectal	LIVER	---	---	800	c1	s2
GSE159216	GSM4822999	CRLM 078_T1-1	patient number: 078	colorectal	LIVER	---	---	246	c9	s1
GSE159216	GSM4823000	CRLM 079_T1	patient number: 079	colorectal	LIVER	---	---	801	c10	s2
GSE159216	GSM4823001	CRLM 079_T2	patient number: 079	colorectal	LIVER	---	---	802	c9	s2
GSE159216	GSM4823002	CRLM 080_T1-1	patient number: 080	colorectal	LIVER	---	---	1468	c6	s3
GSE159216	GSM4823003	CRLM 081_T1	patient number: 081	colorectal	LIVER	---	---	803	c3	s2
GSE159216	GSM4823004	CRLM 082_T1-1	patient number: 082	colorectal	LIVER	---	---	247	c6	s1
GSE159216	GSM4823005	CRLM 083_T1-1	patient number: 083	colorectal	LIVER	---	---	248	c8	s1
GSE159216	GSM4823006	CRLM 083_T2-1	patient number: 083	colorectal	LIVER	---	---	1469	c8	s3
GSE159216	GSM4823007	CRLM 087_3_T1-1	patient number: 087	colorectal	LIVER	---	---	249	c6	s1
GSE159216	GSM4823008	CRLM 088_T1-1	patient number: 088	colorectal	LIVER	---	---	1470	c9	s3
GSE159216	GSM4823009	CRLM 088_T2-1	patient number: 088	colorectal	LIVER	---	---	1471	c6	s3
GSE159216	GSM4823010	CRLM 090_T1-1	patient number: 090	colorectal	LIVER	---	---	250	c6	s1
GSE159216	GSM4823011	CRLM 091_T1-1	patient number: 091	colorectal	LIVER	---	---	251	c3	s1
GSE159216	GSM4823012	CRLM 093_T2-1	patient number: 093	colorectal	LIVER	---	---	1472	c8	s3
GSE159216	GSM4823013	CRLM 093_T3-1	patient number: 093	colorectal	LIVER	---	---	804	c8	s2
GSE159216	GSM4823014	CRLM 093_T4	patient number: 093	colorectal	LIVER	---	---	1473	c2	s3
GSE159216	GSM4823015	CRLM 095_T1-1	patient number: 095	colorectal	LIVER	---	---	805	c7	s2
GSE159216	GSM4823016	CRLM 095_T2-1	patient number: 095	colorectal	LIVER	---	---	252	c10	s1
GSE159216	GSM4823017	CRLM 095_T3-1	patient number: 095	colorectal	LIVER	---	---	806	c7	s2
GSE159216	GSM4823018	CRLM 095_T5-1	patient number: 095	colorectal	LIVER	---	---	2070	c8	s4
GSE159216	GSM4823019	CRLM 097_T1-1	patient number: 097	colorectal	LIVER	---	---	2071	c3	s4
GSE159216	GSM4823020	CRLM 099_T1-1	patient number: 099	colorectal	LIVER	---	---	807	c6	s2
GSE159216	GSM4823021	CRLM 100_T1	patient number: 100	colorectal	LIVER	---	---	1474	c8	s3
GSE159216	GSM4823022	CRLM 101_2_T2-1	patient number: 101	colorectal	LIVER	---	---	1475	c4	s3
GSE159216	GSM4823023	CRLM 103_T3	patient number: 103	colorectal	LIVER	---	---	253	c3	s1
GSE159216	GSM4823024	CRLM 103_T4	patient number: 103	colorectal	LIVER	---	---	254	c3	s1
GSE159216	GSM4823025	CRLM 104_T3	patient number: 104	colorectal	LIVER	---	---	255	c3	s1
GSE159216	GSM4823026	CRLM 105_T1-1	patient number: 105	colorectal	LIVER	---	---	256	c9	s1
GSE159216	GSM4823027	CRLM 106_T1-1	patient number: 106	colorectal	LIVER	---	---	257	c10	s1
GSE159216	GSM4823028	CRLM 107_T1-1	patient number: 107	colorectal	LIVER	---	---	258	c6	s1
GSE159216	GSM4823029	CRLM 109_T1-1	patient number: 109	colorectal	LIVER	---	---	808	c6	s2
GSE159216	GSM4823030	CRLM 109_T2-1	patient number: 109	colorectal	LIVER	---	---	809	c2	s2
GSE159216	GSM4823031	CRLM 110_T1-1	patient number: 110	colorectal	LIVER	---	---	810	c9	s2
GSE159216	GSM4823032	CRLM 112_2_T1-1	patient number: 112	colorectal	LIVER	---	---	1476	c1	s3
GSE159216	GSM4823033	CRLM 112_T3-1	patient number: 112	colorectal	LIVER	---	---	259	c6	s1
GSE159216	GSM4823034	CRLM 113_T1-1	patient number: 113	colorectal	LIVER	---	---	811	c3	s2
GSE159216	GSM4823035	CRLM 114_T1-1	patient number: 114	colorectal	LIVER	---	---	812	c9	s2
GSE159216	GSM4823036	CRLM 114_T1-2	patient number: 114	colorectal	LIVER	---	---	813	c9	s2
GSE159216	GSM4823037	CRLM 114_T1-3	patient number: 114	colorectal	LIVER	---	---	814	c10	s2
GSE159216	GSM4823038	CRLM 114_T1-4	patient number: 114	colorectal	LIVER	---	---	815	c9	s2
GSE159216	GSM4823039	CRLM 115_2_T1-1	patient number: 115	colorectal	LIVER	---	---	816	c9	s2
GSE159216	GSM4823040	CRLM 116_T2	patient number: 116	colorectal	LIVER	---	---	817	c8	s2
GSE159216	GSM4823041	CRLM 117_T1-1	patient number: 117	colorectal	LIVER	---	---	1477	c9	s3
GSE159216	GSM4823042	CRLM 118_2_T1-1	patient number: 118	colorectal	LIVER	---	---	1478	c8	s3
GSE159216	GSM4823043	CRLM 119_T1-1	patient number: 119	colorectal	LIVER	---	---	818	c9	s2
GSE159216	GSM4823044	CRLM 119_T2	patient number: 119	colorectal	LIVER	---	---	819	c9	s2
GSE159216	GSM4823045	CRLM 121_T1	patient number: 121	colorectal	LIVER	---	---	2072	c3	s4
GSE159216	GSM4823046	CRLM 121_T2	patient number: 121	colorectal	LIVER	---	---	2073	c3	s4
GSE159216	GSM4823047	CRLM 123_T1-1	patient number: 123	colorectal	LIVER	---	---	260	c6	s1
GSE159216	GSM4823048	CRLM 123_T2	patient number: 123	colorectal	LIVER	---	---	2074	c3	s4
GSE159216	GSM4823049	CRLM 124_T1	patient number: 124	colorectal	LIVER	---	---	2075	c3	s4
GSE159216	GSM4823050	CRLM 125_T2	patient number: 125	colorectal	LIVER	---	---	820	c8	s2
GSE159216	GSM4823051	CRLM 127_T1-1	patient number: 127	colorectal	LIVER	---	---	261	c3	s1
GSE159216	GSM4823052	CRLM 128_T1-1	patient number: 128	colorectal	LIVER	---	---	262	c8	s1
GSE159216	GSM4823053	CRLM 129_T1	patient number: 129	colorectal	LIVER	---	---	263	c8	s1
GSE159216	GSM4823054	CRLM 130_T1	patient number: 130	colorectal	LIVER	---	---	264	c3	s1
GSE159216	GSM4823055	CRLM 133_T1-1	patient number: 133	colorectal	LIVER	---	---	2076	c7	s4
GSE159216	GSM4823056	CRLM 134_T2-1	patient number: 134	colorectal	LIVER	---	---	265	c2	s1
GSE159216	GSM4823057	CRLM 135_T2-1	patient number: 135	colorectal	LIVER	---	---	821	c6	s2
GSE159216	GSM4823058	CRLM 136_T2-1	patient number: 136	colorectal	LIVER	---	---	266	c8	s1
GSE159216	GSM4823059	CRLM 138_T1-1	patient number: 138	colorectal	LIVER	---	---	267	c8	s1
GSE159216	GSM4823060	CRLM 139_T1-1	patient number: 139	colorectal	LIVER	---	---	1479	c6	s3
GSE159216	GSM4823061	CRLM 141_3_T1-1	patient number: 141	colorectal	LIVER	---	---	268	c6	s1
GSE159216	GSM4823062	CRLM 141_3_T3-1	patient number: 141	colorectal	LIVER	---	---	269	c6	s1
GSE159216	GSM4823063	CRLM 141_3_T3-2	patient number: 141	colorectal	LIVER	---	---	270	c6	s1
GSE159216	GSM4823064	CRLM 141_3_T4-1	patient number: 141	colorectal	LIVER	---	---	271	c2	s1
GSE159216	GSM4823065	CRLM 141_3_T4-2	patient number: 141	colorectal	LIVER	---	---	272	c6	s1
GSE159216	GSM4823066	CRLM 141_T1-1	patient number: 141	colorectal	LIVER	---	---	1480	c7	s3
GSE159216	GSM4823067	CRLM 141_T1-2	patient number: 141	colorectal	LIVER	---	---	273	c4	s1
GSE159216	GSM4823068	CRLM 141_T2-1	patient number: 141	colorectal	LIVER	---	---	274	c4	s1
GSE159216	GSM4823069	CRLM 141_T2-2	patient number: 141	colorectal	LIVER	---	---	1481	c4	s3
GSE159216	GSM4823070	CRLM 141_T3-1	patient number: 141	colorectal	LIVER	---	---	1482	c4	s3
GSE159216	GSM4823071	CRLM 141_T3-2	patient number: 141	colorectal	LIVER	---	---	275	c4	s1
GSE159216	GSM4823072	CRLM 141_T4-1	patient number: 141	colorectal	LIVER	---	---	276	c4	s1
GSE159216	GSM4823073	CRLM 141_T4-2	patient number: 141	colorectal	LIVER	---	---	277	c4	s1
GSE159216	GSM4823074	CRLM 141_T5-1	patient number: 141	colorectal	LIVER	---	---	278	c4	s1
GSE159216	GSM4823075	CRLM 141_T5-2	patient number: 141	colorectal	LIVER	---	---	279	c4	s1
GSE159216	GSM4823076	CRLM 142_T1-1	patient number: 142	colorectal	LIVER	---	---	1483	c8	s3
GSE159216	GSM4823077	CRLM 142_T1-2	patient number: 142	colorectal	LIVER	---	---	2077	c7	s4
GSE159216	GSM4823078	CRLM 142_T2	patient number: 142	colorectal	LIVER	---	---	1484	c8	s3
GSE159216	GSM4823079	CRLM 142_T3	patient number: 142	colorectal	LIVER	---	---	2078	c6	s4
GSE159216	GSM4823080	CRLM 142_T4	patient number: 142	colorectal	LIVER	---	---	2079	c3	s4
GSE159216	GSM4823081	CRLM 142_T5	patient number: 142	colorectal	LIVER	---	---	2080	c8	s4
GSE159216	GSM4823082	CRLM 143_T3	patient number: 143	colorectal	LIVER	---	---	822	c2	s2
GSE159216	GSM4823083	CRLM 144_T3-1	patient number: 144	colorectal	LIVER	---	---	823	c8	s2
GSE159216	GSM4823084	CRLM 145_T1-1	patient number: 145	colorectal	LIVER	---	---	1485	c4	s3
GSE159216	GSM4823085	CRLM 146_T1-1	patient number: 146	colorectal	LIVER	---	---	824	c8	s2
GSE159216	GSM4823086	CRLM 149_T1-1	patient number: 149	colorectal	LIVER	---	---	2081	c8	s4
GSE159216	GSM4823087	CRLM 150_T1-1	patient number: 150	colorectal	LIVER	---	---	280	c8	s1
GSE159216	GSM4823088	CRLM 151_T1-1	patient number: 151	colorectal	LIVER	---	---	281	c3	s1
GSE159216	GSM4823089	CRLM 152_T1-1	patient number: 152	colorectal	LIVER	---	---	825	c9	s2
GSE159216	GSM4823090	CRLM 153_T3	patient number: 153	colorectal	LIVER	---	---	826	c8	s2
GSE159216	GSM4823091	CRLM 154_T1-1	patient number: 154	colorectal	LIVER	---	---	827	c7	s2
GSE159216	GSM4823092	CRLM 155_T2	patient number: 155	colorectal	LIVER	---	---	828	c8	s2
GSE159216	GSM4823093	CRLM 156_T3-1	patient number: 156	colorectal	LIVER	---	---	829	c9	s2
GSE159216	GSM4823094	CRLM 157_T1-1	patient number: 157	colorectal	LIVER	---	---	830	c8	s2
GSE159216	GSM4823095	CRLM 161_T1-1	patient number: 161	colorectal	LIVER	---	---	2082	c3	s4
GSE159216	GSM4823096	CRLM 163_T2	patient number: 163	colorectal	LIVER	---	---	282	c3	s1
GSE159216	GSM4823097	CRLM 164_T1-1	patient number: 164	colorectal	LIVER	---	---	2083	c9	s4
GSE159216	GSM4823098	CRLM 166_T1-1	patient number: 166	colorectal	LIVER	---	---	283	c2	s1
GSE159216	GSM4823099	CRLM 168_T1-1	patient number: 168	colorectal	LIVER	---	---	2084	c8	s4
GSE159216	GSM4823100	CRLM 170_T3-1	patient number: 170	colorectal	LIVER	---	---	831	c9	s2
GSE159216	GSM4823101	CRLM 171_T1-1	patient number: 171	colorectal	LIVER	---	---	1486	c6	s3
GSE159216	GSM4823102	CRLM 172_T1-1	patient number: 172	colorectal	LIVER	---	---	1487	c8	s3
GSE159216	GSM4823103	CRLM 176_T3-1	patient number: 176	colorectal	LIVER	---	---	832	c6	s2
GSE159216	GSM4823104	CRLM 177_T-1	patient number: 177	colorectal	LIVER	---	---	833	c8	s2
GSE159216	GSM4823105	CRLM 179_T1-1	patient number: 179	colorectal	LIVER	---	---	834	c6	s2
GSE159216	GSM4823106	CRLM 180_T2-1	patient number: 180	colorectal	LIVER	---	---	1488	c6	s3
GSE159216	GSM4823107	CRLM 182_T1-1	patient number: 182	colorectal	LIVER	---	---	284	c6	s1
GSE159216	GSM4823108	CRLM 183_T1-1	patient number: 183	colorectal	LIVER	---	---	285	c9	s1
GSE159216	GSM4823109	CRLM 188_T1-1	patient number: 188	colorectal	LIVER	---	---	1489	c6	s3
GSE159216	GSM4823110	CRLM 189_T1-1	patient number: 189	colorectal	LIVER	---	---	1490	c4	s3
GSE159216	GSM4823111	CRLM 190_T1-1	patient number: 190	colorectal	LIVER	---	---	286	c6	s1
GSE159216	GSM4823112	CRLM 191_T1	patient number: 191	colorectal	LIVER	---	---	287	c10	s1
GSE159216	GSM4823113	CRLM 192_T3-1	patient number: 192	colorectal	LIVER	---	---	835	c9	s2
GSE159216	GSM4823114	CRLM 195_T1-1	patient number: 195	colorectal	LIVER	---	---	288	c9	s1
GSE159216	GSM4823115	CRLM 197_T1-1	patient number: 197	colorectal	LIVER	---	---	836	c6	s2
GSE159216	GSM4823116	CRLM 200_T1-1	patient number: 200	colorectal	LIVER	---	---	1491	c8	s3
GSE159216	GSM4823117	CRLM 201_T1	patient number: 201	colorectal	LIVER	---	---	289	c6	s1
GSE159216	GSM4823118	CRLM 202_T2-1	patient number: 202	colorectal	LIVER	---	---	2085	c3	s4
GSE159216	GSM4823119	CRLM 204_T1	patient number: 204	colorectal	LIVER	---	---	2086	c8	s4
GSE159216	GSM4823120	CRLM 211_T3-1	patient number: 211	colorectal	LIVER	---	---	1492	c4	s3
GSE159216	GSM4823121	CRLM 214_T3-1	patient number: 214	colorectal	LIVER	---	---	1493	c6	s3
GSE159216	GSM4823122	CRLM 217_T1-1	patient number: 217	colorectal	LIVER	---	---	2087	c6	s4
GSE159216	GSM4823123	CRLM 218_T1-1	patient number: 218	colorectal	LIVER	---	---	1494	c6	s3
GSE159216	GSM4823124	CRLM 220_T1-1	patient number: 220	colorectal	LIVER	---	---	837	c10	s2
GSE159216	GSM4823125	CRLM 222_T1-1	patient number: 222	colorectal	LIVER	---	---	838	c10	s2
GSE159216	GSM4823126	CRLM 224_3_T1-1	patient number: 224	colorectal	LIVER	---	---	290	c9	s1
GSE159216	GSM4823127	CRLM 224_3_T2-1	patient number: 224	colorectal	LIVER	---	---	839	c6	s2
GSE159216	GSM4823128	CRLM 229_T2	patient number: 229	colorectal	LIVER	---	---	840	c6	s2
GSE159216	GSM4823129	CRLM 231_T1-1	patient number: 231	colorectal	LIVER	---	---	841	c6	s2
GSE159216	GSM4823130	CRLM 234_T1-1	patient number: 234	colorectal	LIVER	---	---	1495	c4	s3
GSE159216	GSM4823131	CRLM 235_T1-2	patient number: 235	colorectal	LIVER	---	---	291	c2	s1
GSE159216	GSM4823132	CRLM 238_T1-1	patient number: 238	colorectal	LIVER	---	---	842	c7	s2
GSE159216	GSM4823133	CRLM 246_T2-1	patient number: 246	colorectal	LIVER	---	---	2088	c8	s4
GSE159216	GSM4823134	CRLM 250_T1-1	patient number: 250	colorectal	LIVER	---	---	292	c6	s1
GSE159216	GSM4823135	CRLM 251_T2-1	patient number: 251	colorectal	LIVER	---	---	2089	c3	s4
GSE159216	GSM4823136	CRLM 254_T1	patient number: 254	colorectal	LIVER	---	---	1496	c6	s3
GSE159216	GSM4823137	CRLM 27_T1	patient number: 027	colorectal	LIVER	---	---	1497	c6	s3
GSE159216	GSM4823138	CRLM 27_T2	patient number: 027	colorectal	LIVER	---	---	843	c3	s2
GSE159216	GSM4823139	CRLM 327_T1-1	patient number: 327	colorectal	LIVER	---	---	844	c6	s2
GSE159216	GSM4823140	CRLM 333_T1	patient number: 333	colorectal	LIVER	---	---	293	c3	s1
GSE159216	GSM4823141	CRLM 338_T1	patient number: 338	colorectal	LIVER	---	---	2090	c3	s4
GSE159216	GSM4823142	CRLM 35_T1-1	patient number: 035	colorectal	LIVER	---	---	2091	c8	s4
GSE159216	GSM4823143	CRLM 35_T2-1	patient number: 035	colorectal	LIVER	---	---	294	c6	s1
GSE159216	GSM4823144	CRLM 35_T4-1	patient number: 035	colorectal	LIVER	---	---	295	c10	s1
GSE159216	GSM4823145	CRLM 35_T4-2	patient number: 035	colorectal	LIVER	---	---	2092	c8	s4
GSE159216	GSM4823146	CRLM 36_T1-1	patient number: 036	colorectal	LIVER	---	---	2093	c10	s4
GSE159216	GSM4823147	CRLM 36_T1-2	patient number: 036	colorectal	LIVER	---	---	296	c10	s1
GSE159216	GSM4823148	CRLM 38_T4	patient number: 038	colorectal	LIVER	---	---	845	c8	s2
GSE159216	GSM4823149	CRLM 42_2_T1	patient number: 042	colorectal	LIVER	---	---	297	c2	s1
GSE159216	GSM4823150	CRLM 42_T1	patient number: 042	colorectal	LIVER	---	---	846	c8	s2
GSE159216	GSM4823151	CRLM 42_T2	patient number: 042	colorectal	LIVER	---	---	2094	c3	s4
GSE159216	GSM4823152	CRLM 42_T3	patient number: 042	colorectal	LIVER	---	---	2095	c8	s4
GSE159216	GSM4823153	CRLM 42_T4	patient number: 042	colorectal	LIVER	---	---	2096	c7	s4
GSE159216	GSM4823154	CRLM 42_T5	patient number: 042	colorectal	LIVER	---	---	2097	c8	s4
GSE159216	GSM4823155	CRLM 441_T2-1	patient number: 441	colorectal	LIVER	---	---	298	c3	s1
GSE159216	GSM4823156	CRLM 467_2_T1-1	patient number: 467	colorectal	LIVER	---	---	1498	c6	s3
GSE159216	GSM4823157	CRLM 467_2_T1-2	patient number: 467	colorectal	LIVER	---	---	847	c3	s2
GSE159216	GSM4823158	CRLM 467_2_T2-1	patient number: 467	colorectal	LIVER	---	---	299	c6	s1
GSE159216	GSM4823159	CRLM 467_2_T2-2	patient number: 467	colorectal	LIVER	---	---	300	c6	s1
GSE159216	GSM4823160	CRLM 467_2_T3-1	patient number: 467	colorectal	LIVER	---	---	301	c6	s1
GSE159216	GSM4823161	CRLM 486_T1-1	patient number: 486	colorectal	LIVER	---	---	302	c7	s1
GSE159216	GSM4823162	CRLM 486_T2-1	patient number: 486	colorectal	LIVER	---	---	1499	c6	s3
GSE159216	GSM4823163	CRLM 486_T3-1	patient number: 486	colorectal	LIVER	---	---	303	c3	s1
GSE159216	GSM4823164	CRLM 503_T1-1	patient number: 503	colorectal	LIVER	---	---	304	c10	s1
GSE159216	GSM4823165	CRLM 503_T2-1	patient number: 503	colorectal	LIVER	---	---	305	c3	s1
GSE159216	GSM4823166	CRLM 503_T3-1	patient number: 503	colorectal	LIVER	---	---	306	c3	s1
GSE159216	GSM4823167	CRLM 503_T6	patient number: 503	colorectal	LIVER	---	---	307	c3	s1
GSE159216	GSM4823168	CRLM 523_T1-1	patient number: 523	colorectal	LIVER	---	---	848	c7	s2
GSE159216	GSM4823169	CRLM 53_T2	patient number: 053	colorectal	LIVER	---	---	849	c6	s2
GSE159216	GSM4823170	CRLM 532_T1-1	patient number: 532	colorectal	LIVER	---	---	2098	c8	s4
GSE159216	GSM4823171	CRLM 532_T2-1	patient number: 532	colorectal	LIVER	---	---	1500	c8	s3
GSE159216	GSM4823172	CRLM 63_T1	patient number: 063	colorectal	LIVER	---	---	850	c9	s2
GSE159216	GSM4823173	CRLM 63_T2	patient number: 063	colorectal	LIVER	---	---	851	c8	s2
GSE159216	GSM4823174	CRLM 84_T1	patient number: 084	colorectal	LIVER	---	---	852	c10	s2
GSE159216	GSM4823175	CRLM 87_2_T1	patient number: 087	colorectal	LIVER	---	---	853	c1	s2
GSE159216	GSM4823176	CRLM 87_T1	patient number: 087	colorectal	LIVER	---	---	308	c6	s1
GSE159216	GSM4823177	CRLM 89_T1-1	patient number: 089	colorectal	LIVER	---	---	854	c6	s2
GSE159216	GSM4823178	CRLM 89_T1-2	patient number: 089	colorectal	LIVER	---	---	855	c6	s2
GSE159216	GSM4823179	CRLM 89_T11	patient number: 089	colorectal	LIVER	---	---	856	c9	s2
GSE159216	GSM4823180	CRLM 89_T2	patient number: 089	colorectal	LIVER	---	---	857	c4	s2
GSE159216	GSM4823181	CRLM 89_T3-1	patient number: 089	colorectal	LIVER	---	---	2099	c6	s4
GSE159216	GSM4823182	CRLM 89_T3-2	patient number: 089	colorectal	LIVER	---	---	858	c6	s2
GSE159216	GSM4823183	CRLM 89_T5	patient number: 089	colorectal	LIVER	---	---	859	c9	s2
GSE159216	GSM4823184	CRLM 89_T8	patient number: 089	colorectal	LIVER	---	---	860	c6	s2
GSE159216	GSM4823185	CRLM 89_T9	patient number: 089	colorectal	LIVER	---	---	861	c6	s2
GSE50493	GSM1220035	Melanoma_Brain_Patient02	Patient02	skin	Brain	---	---	501	c2	s1
GSE50493	GSM1220036	Melanoma_Brain_Patient03	Patient03	skin	Brain	---	---	1809	c6	s3
GSE50493	GSM1220037	Melanoma_Brain_Patient05	Patient05	skin	Brain	---	---	1167	c2	s2
GSE50493	GSM1220038	Melanoma_Brain_Patient13	Patient13	skin	Brain	---	---	502	c6	s1
GSE50493	GSM1220039	Melanoma_Brain_Patient14_Rep1	Patient14	skin	Brain	---	---	503	c6	s1
GSE50493	GSM1220041	Melanoma_Brain_Patient15	Patient15	skin	Brain	---	---	1810	c8	s3
GSE50493	GSM1220042	Melanoma_Brain_Patient20	Patient20	skin	Brain	---	---	2357	c6	s4
GSE50493	GSM1220043	Melanoma_Brain_Patient27_Rep1	Patient27	skin	Brain	---	---	1168	c6	s2
GSE50493	GSM1220045	Melanoma_Brain_Patient36	Patient36	skin	Brain	---	---	1169	c8	s2
GSE50493	GSM1220046	Melanoma_Brain_Patient37	Patient37	skin	Brain	---	---	1170	c8	s2
GSE50493	GSM1220047	Melanoma_Brain_Patient38	Patient38	skin	Brain	---	---	504	c3	s1
GSE50493	GSM1220048	Melanoma_Brain_Patient39	Patient39	skin	Brain	---	---	1171	c7	s2
GSE50493	GSM1220049	Melanoma_Brain_Patient40	Patient40	skin	Brain	---	---	1811	c6	s3
GSE50493	GSM1220050	Melanoma_Brain_Patient41	Patient41	skin	Brain	---	---	505	c3	s1
GSE50493	GSM1220051	Melanoma_Brain_Patient42	Patient42	skin	Brain	---	---	1172	c8	s2
GSE50493	GSM1220052	Melanoma_Brain_Patient44	Patient44	skin	Brain	---	---	1812	c8	s3
GSE50493	GSM1220053	Melanoma_Brain_Patient45	Patient45	skin	Brain	---	---	506	c6	s1
GSE50493	GSM1220054	Melanoma_Brain_Patient46	Patient46	skin	Brain	---	---	1813	c8	s3
GSE50493	GSM1220055	Melanoma_Brain_Patient47	Patient47	skin	Brain	---	---	1814	c6	s3
GSE50493	GSM1220056	Melanoma_Brain_Patient48	Patient48	skin	Brain	---	---	2358	c9	s4
GSE50493	GSM1220057	Melanoma_Brain_Patient49	Patient49	skin	Brain	---	---	507	c6	s1
GSE50493	GSM1220058	Melanoma_Brain_Patient50	Patient50	skin	Brain	---	---	2359	c3	s4
GSE50493	GSM1220059	Melanoma_Brain_Patient51	Patient51	skin	Brain	---	---	1173	c2	s2
GSE50493	GSM1220060	Melanoma_Brain_Patient52	Patient52	skin	Brain	---	---	1174	c3	s2
GSE50493	GSM1220061	Melanoma_Brain_Patient53	Patient53	skin	Brain	---	---	1815	c3	s3
GSE50493	GSM1220062	Melanoma_Brain_Patient54	Patient54	skin	Brain	---	---	1816	c2	s3
GSE50493	GSM1220063	Melanoma_Brain_Patient55	Patient55	skin	Brain	---	---	508	c9	s1
GSE50493	GSM1220064	Melanoma_Extracranial_Patient02_Rep1	Patient02	skin	Lymph node	---	---	1188	c8	s2
GSE50493	GSM1220066	Melanoma_Extracranial_Patient03_Rep1	Patient03	skin	Soft tissue	---	---	1834	c1	s3
GSE50493	GSM1220069	Melanoma_Extracranial_Patient04_Rep1	Patient04	skin	Small Intestine	---	---	1175	c2	s2
GSE50493	GSM1220071	Melanoma_Extracranial_Patient05	Patient05	skin	Lymph node	---	---	2371	c2	s4
GSE50493	GSM1220072	Melanoma_Extracranial_Patient06_Rep1	Patient06	skin	Small Intestine	---	---	1176	c4	s2
GSE50493	GSM1220074	Melanoma_Extracranial_Patient10_Rep1	Patient10	skin	Lung	---	---	2364	c3	s4
GSE50493	GSM1220077	Melanoma_Extracranial_Patient14_Rep1	Patient14	skin	Lymph node	---	---	519	c3	s1
GSE50493	GSM1220079	Melanoma_Extracranial_Patient15	Patient15	skin	Soft tissue	---	---	1835	c4	s3
GSE50493	GSM1220080	Melanoma_Extracranial_Patient17_Rep1	Patient17	skin	Lymph node	---	---	1189	c3	s2
GSE50493	GSM1220082	Melanoma_Extracranial_Patient18	Patient18	skin	Bowel	---	---	1817	c8	s3
GSE50493	GSM1220083	Melanoma_Extracranial_Patient21	Patient21	skin	Lung	---	---	2365	c9	s4
GSE50493	GSM1220084	Melanoma_Extracranial_Patient22_Rep1	Patient22	skin	Spleen	---	---	1165	c3	s2
GSE50493	GSM1220086	Melanoma_Extracranial_Patient23	Patient23	skin	Adrenal	---	---	1166	c3	s2
GSE50493	GSM1220087	Melanoma_Extracranial_Patient24_Rep1	Patient24	skin	Spleen	---	---	500	c3	s1
GSE50493	GSM1220089	Melanoma_Extracranial_Patient25_Rep1	Patient25	skin	Lymph node	---	---	2372	c3	s4
GSE50493	GSM1220091	Melanoma_Extracranial_Patient26_Rep1	Patient26	skin	Lymph node	---	---	520	c2	s1
GSE50493	GSM1220093	Melanoma_Extracranial_Patient27_Rep1	Patient27	skin	Soft tissue	---	---	2375	c3	s4
GSE50493	GSM1220097	Melanoma_Extracranial_Patient28_Rep1	Patient28	skin	Bone	---	---	1836	c6	s3
GSE50493	GSM1220100	Melanoma_Extracranial_Patient30	Patient30	skin	Lymph Node	---	---	1827	c7	s3
GSE50493	GSM1220101	Melanoma_Extracranial_Patient31	Patient31	skin	Lymph Node	---	---	1828	c4	s3
GSE50493	GSM1220102	Melanoma_Extracranial_Patient32	Patient32	skin	Lymph Node	---	---	1190	c2	s2
GSE50493	GSM1220103	Melanoma_Extracranial_Patient33	Patient33	skin	Lung	---	---	1185	c3	s2
GSE50493	GSM1220104	Melanoma_Extracranial_Patient34	Patient34	skin	Liver	---	---	1182	c1	s2
GSE50493	GSM1220105	Melanoma_Extracranial_Patient35	Patient35	skin	Lung	---	---	1822	c3	s3
GSE50493	GSM1220106	Melanoma_Extracranial_Patient43	Patient43	skin	Liver	---	---	512	c6	s1
GSE14378	GSM359477	Met 1	Met 1	kidney	Lung	---	---	917	c2	s2
GSE14378	GSM359478	Met 2	Met 2	kidney	Lung	---	---	347	c6	s1
GSE14378	GSM359479	Met 3	Met 3	kidney	Lung	---	---	348	c7	s1
GSE14378	GSM359480	Met 4	Met 4	kidney	Lung	---	---	349	c3	s1
GSE14378	GSM359481	Met 5	Met 5	kidney	Lung	---	---	2157	c2	s4
GSE14378	GSM359482	Met 6	Met 6	kidney	Lung	---	---	2158	c7	s4
GSE14378	GSM359483	Met 7	Met 7	kidney	Lung	---	---	350	c3	s1
GSE14378	GSM359484	Met 8	Met 8	kidney	Lung	---	---	1560	c9	s3
GSE14378	GSM359485	Met 9	Met 9	kidney	Lung	---	---	351	c9	s1
GSE14378	GSM359486	Met 11	Met 11	kidney	Lung	---	---	918	c8	s2
GSE14378	GSM359487	Met 12	Met 12	kidney	Lung	---	---	352	c6	s1
GSE14378	GSM359488	Met 13	Met 13	kidney	Lung	---	---	2159	c6	s4
GSE14378	GSM359489	Met 14	Met 14	kidney	Lung	---	---	919	c8	s2
GSE14378	GSM359490	Met 15	Met 15	kidney	Lung	---	---	2160	c6	s4
GSE14378	GSM359491	Met 16	Met 16	kidney	Lung	---	---	2161	c8	s4
GSE14378	GSM359492	Met 17	Met 17	kidney	Lung	---	---	1561	c6	s3
GSE14378	GSM359493	Met 18	Met 18	kidney	Lung	---	---	2162	c6	s4
GSE14378	GSM359494	Met 20	Met 20	kidney	Lung	---	---	1562	c3	s3
GSE14378	GSM359495	Met 23	Met 23	kidney	Lung	---	---	920	c1	s2
GSE14378	GSM359496	Met 25	Met 25	kidney	Lung	---	---	921	c3	s2
GSE12630	GSM319536	J06_0300P2A	J06_0300P2A	bladder	Lymph node	---	---	573	c3	s2
GSE12630	GSM319537	J06_0317P2A	J06_0317P2A	thyroid	Neck mass	---	---	2401	c8	s4
GSE12630	GSM319538	J06_0323P2A	J06_0323P2A	prostate	Lymph node	---	---	456	c8	s1
GSE12630	GSM319539	J06_0324P2A	J06_0324P2A	sarcoma	Liver	---	---	1772	c2	s3
GSE12630	GSM319540	J06_0325P2A	J06_0325P2A	sarcoma	Lung	---	---	1139	c3	s2
GSE12630	GSM319541	J06_0327P2A	J06_0327P2A	liver-biliary	Subcutaneous Tissue	---	---	1589	c8	s3
GSE12630	GSM319542	J06_0328P2A	J06_0328P2A	prostate	Lymph node	---	---	2301	c1	s4
GSE12630	GSM319543	J06_0329P2A	J06_0329P2A	kidney	Liver	---	---	1557	c8	s3
GSE12630	GSM319544	J06_0333P2A	J06_0333P2A	kidney	Adrenal gland	---	---	2167	c8	s4
GSE12630	GSM319545	J06_0351P2A	J06_0351P2A	liver-biliary	Lymph node	---	---	944	c3	s2
GSE12630	GSM319546	J06_0352P2A	J06_0352P2A	prostate	Lymph node	---	---	1744	c6	s3
GSE12630	GSM319547	J06_0353P2A	J06_0353P2A	thyroid	Muscle/soft tissue	---	---	545	c6	s1
GSE12630	GSM319549	J06_0359P2A	J06_0359P2A	sarcoma	Liver	---	---	1773	c8	s3
GSE12630	GSM319550	J06_0367P2A	J06_0367P2A	ovary	Mesentary/small bowel	---	---	1623	c8	s3
GSE12630	GSM319553	J06_0387P2A	J06_0387P2A	liver-biliary	Colon/rectum	---	---	362	c6	s1
GSE12630	GSM319554	J06_0288P2A	J06_0288P2A	skin	Stomach	---	---	2382	c7	s4
GSE12630	GSM319555	J06_0290P2A	J06_0290P2A	skin	Small bowel	---	---	509	c6	s1
GSE12630	GSM319556	J06_0292P2A	J06_0292P2A	bladder	Lung	---	---	1890	c9	s4
GSE12630	GSM319557	J06_0293P2A	J06_0293P2A	gastric	Liver	---	---	530	c6	s1
GSE12630	GSM319558	J06_0296P2A	J06_0296P2A	germ cell	Lymph node	---	---	1255	c4	s3
GSE12630	GSM319559	J06_0460P2A	J06_0460P2A	skin	Lung	---	---	514	c9	s1
GSE12630	GSM319560	K09_8864P8H	K09_8864P8H	pancreas	Liver	---	---	2237	c6	s4
GSE12630	GSM319561	K07_2049P8H	K07_2049P8H	skin	Lymph node: sentinel	---	---	1191	c3	s2
GSE12630	GSM319563	K09_2754P8H	K09_2754P8H	pancreas	Liver	---	---	1015	c1	s2
GSE12630	GSM319564	K08_1126P8H	K08_1126P8H	thyroid	Lymph node	---	---	1232	c3	s2
GSE12630	GSM319565	K07_7668P8H	K07_7668P8H	skin	Soft tissue	---	---	2376	c1	s4
GSE12630	GSM319566	K09_3319P8H	K09_3319P8H	pancreas	Adrenal Gland and Soft Tissue	---	---	1026	c6	s2
GSE12630	GSM319567	K09_2079P8H	K09_2079P8H	thyroid	Lymph Node	---	---	1866	c3	s3
GSE12630	GSM319572	K07_1753P8H	K07_1753P8H	gastric	Ovary: right	---	---	1853	c7	s3
GSE12630	GSM319574	K08_1278P8H	K08_1278P8H	thyroid	Lymph node	---	---	1233	c4	s2
GSE12630	GSM319575	K08_1127P8H	K08_1127P8H	thyroid	Lymph node	---	---	543	c9	s1
GSE12630	GSM319582	K09_7905P8H	K09_7905P8H	pancreas	Lung	---	---	2242	c8	s4
GSE12630	GSM319583	K09_9317P8H	K09_9317P8H	pancreas	Liver	---	---	1661	c8	s3
GSE12630	GSM319587	K08_1285P8H	K08_1285P8H	thyroid	Lymph node	---	---	2398	c7	s4
GSE12630	GSM319588	K08_1123P8H	K08_1123P8H	thyroid	Lymph node	---	---	1234	c3	s2
GSE12630	GSM319589	K08_1190P8H	K08_1190P8H	thyroid	Lymph node	---	---	544	c6	s1
GSE12630	GSM319590	K08_8247P8H	K08_8247P8H	gastric	Ovary	---	---	1222	c10	s2
GSE12630	GSM319591	K08_8250P8H	K08_8250P8H	gastric	Lymph node	---	---	1218	c3	s2
GSE12630	GSM319592	K08_8270P8H	K08_8270P8H	gastric	Ovary	---	---	532	c6	s1
GSE12630	GSM319593	K08_1298P8H	K08_1298P8H	thyroid	Lymph node	---	---	2399	c10	s4
GSE12630	GSM319594	K08_1128P8H	K08_1128P8H	thyroid	Lymph node	---	---	1235	c9	s2
GSE12630	GSM319595	K08_1297P8H	K08_1297P8H	thyroid	Lymph node	---	---	1867	c6	s3
[truncated: 407 more rows]

## Sheet: TCGA pan32
cancer type	case	RNA-seq profile id	mRNA-based pan-cancer class c1-c10	PDX-based pancer subtype assignments s1-s4	order in heat map
ACC	TCGA-OR-A5J1	TCGA-OR-A5J1-01A-11R-A29S-07	c2	s3	5236
ACC	TCGA-OR-A5J2	TCGA-OR-A5J2-01A-11R-A29S-07	c3	s1	8
ACC	TCGA-OR-A5J3	TCGA-OR-A5J3-01A-11R-A29S-07	c9	s4	7757
ACC	TCGA-OR-A5J5	TCGA-OR-A5J5-01A-11R-A29S-07	c9	s3	5255
ACC	TCGA-OR-A5J6	TCGA-OR-A5J6-01A-31R-A29S-07	c1	s2	2141
ACC	TCGA-OR-A5J7	TCGA-OR-A5J7-01A-11R-A29S-07	c2	s3	5237
ACC	TCGA-OR-A5J8	TCGA-OR-A5J8-01A-11R-A29S-07	c3	s4	7752
ACC	TCGA-OR-A5J9	TCGA-OR-A5J9-01A-11R-A29S-07	c2	s3	5238
ACC	TCGA-OR-A5JA	TCGA-OR-A5JA-01A-11R-A29S-07	c9	s3	5256
ACC	TCGA-OR-A5JB	TCGA-OR-A5JB-01A-11R-A29S-07	c10	s4	7760
ACC	TCGA-OR-A5JC	TCGA-OR-A5JC-01A-11R-A29S-07	c3	s3	5247
ACC	TCGA-OR-A5JD	TCGA-OR-A5JD-01A-11R-A29S-07	c3	s2	2152
ACC	TCGA-OR-A5JE	TCGA-OR-A5JE-01A-11R-A29S-07	c1	s2	2142
ACC	TCGA-OR-A5JF	TCGA-OR-A5JF-01A-11R-A29S-07	c2	s2	2146
ACC	TCGA-OR-A5JG	TCGA-OR-A5JG-01A-11R-A29S-07	c2	s1	1
ACC	TCGA-OR-A5JI	TCGA-OR-A5JI-01A-11R-A29S-07	c3	s2	2153
ACC	TCGA-OR-A5JJ	TCGA-OR-A5JJ-01A-11R-A29S-07	c9	s3	5257
ACC	TCGA-OR-A5JK	TCGA-OR-A5JK-01A-11R-A29S-07	c3	s2	2154
ACC	TCGA-OR-A5JL	TCGA-OR-A5JL-01A-11R-A29S-07	c3	s1	9
ACC	TCGA-OR-A5JM	TCGA-OR-A5JM-01A-11R-A29S-07	c2	s3	5239
ACC	TCGA-OR-A5JO	TCGA-OR-A5JO-01A-11R-A29S-07	c3	s2	2155
ACC	TCGA-OR-A5JP	TCGA-OR-A5JP-01A-11R-A29S-07	c7	s3	5252
ACC	TCGA-OR-A5JQ	TCGA-OR-A5JQ-01A-11R-A29S-07	c3	s2	2156
ACC	TCGA-OR-A5JR	TCGA-OR-A5JR-01A-11R-A29S-07	c2	s4	7746
ACC	TCGA-OR-A5JS	TCGA-OR-A5JS-01A-11R-A29S-07	c2	s1	2
ACC	TCGA-OR-A5JT	TCGA-OR-A5JT-01A-11R-A29S-07	c2	s4	7747
ACC	TCGA-OR-A5JV	TCGA-OR-A5JV-01A-11R-A29S-07	c3	s1	10
ACC	TCGA-OR-A5JW	TCGA-OR-A5JW-01A-11R-A29S-07	c2	s4	7748
ACC	TCGA-OR-A5JX	TCGA-OR-A5JX-01A-11R-A29S-07	c2	s3	5240
ACC	TCGA-OR-A5JY	TCGA-OR-A5JY-01A-31R-A29S-07	c3	s3	5248
ACC	TCGA-OR-A5JZ	TCGA-OR-A5JZ-01A-11R-A29S-07	c10	s4	7761
ACC	TCGA-OR-A5K0	TCGA-OR-A5K0-01A-11R-A29S-07	c1	s3	5230
ACC	TCGA-OR-A5K1	TCGA-OR-A5K1-01A-11R-A29S-07	c2	s2	2147
ACC	TCGA-OR-A5K2	TCGA-OR-A5K2-01A-11R-A29S-07	c1	s2	2143
ACC	TCGA-OR-A5K3	TCGA-OR-A5K3-01A-11R-A29S-07	c2	s2	2148
ACC	TCGA-OR-A5K4	TCGA-OR-A5K4-01A-11R-A29S-07	c2	s3	5241
ACC	TCGA-OR-A5K5	TCGA-OR-A5K5-01A-11R-A29S-07	c1	s3	5231
ACC	TCGA-OR-A5K6	TCGA-OR-A5K6-01A-11R-A29S-07	c2	s3	5242
ACC	TCGA-OR-A5K8	TCGA-OR-A5K8-01A-11R-A29S-07	c2	s4	7749
ACC	TCGA-OR-A5K9	TCGA-OR-A5K9-01A-11R-A29S-07	c2	s3	5243
ACC	TCGA-OR-A5KO	TCGA-OR-A5KO-01A-11R-A29S-07	c2	s1	3
ACC	TCGA-OR-A5KT	TCGA-OR-A5KT-01A-11R-A29S-07	c3	s2	2157
ACC	TCGA-OR-A5KU	TCGA-OR-A5KU-01A-11R-A29S-07	c2	s2	2149
ACC	TCGA-OR-A5KV	TCGA-OR-A5KV-01A-11R-A29S-07	c4	s3	5249
ACC	TCGA-OR-A5KW	TCGA-OR-A5KW-01A-11R-A29S-07	c2	s4	7750
ACC	TCGA-OR-A5KX	TCGA-OR-A5KX-01A-11R-A29S-07	c1	s3	5232
ACC	TCGA-OR-A5KY	TCGA-OR-A5KY-01A-11R-A29S-07	c7	s3	5253
ACC	TCGA-OR-A5KZ	TCGA-OR-A5KZ-01A-11R-A29S-07	c7	s3	5254
ACC	TCGA-OR-A5L3	TCGA-OR-A5L3-01A-11R-A29S-07	c1	s2	2144
ACC	TCGA-OR-A5L4	TCGA-OR-A5L4-01A-11R-A29S-07	c2	s1	4
ACC	TCGA-OR-A5L5	TCGA-OR-A5L5-01A-11R-A29S-07	c8	s2	2161
ACC	TCGA-OR-A5L6	TCGA-OR-A5L6-01A-11R-A29S-07	c2	s2	2150
ACC	TCGA-OR-A5L8	TCGA-OR-A5L8-01A-11R-A29S-07	c2	s3	5244
ACC	TCGA-OR-A5L9	TCGA-OR-A5L9-01A-11R-A29S-07	c1	s2	2145
ACC	TCGA-OR-A5LA	TCGA-OR-A5LA-01A-11R-A29S-07	c3	s2	2158
ACC	TCGA-OR-A5LB	TCGA-OR-A5LB-01A-11R-A29S-07	c2	s3	5245
ACC	TCGA-OR-A5LC	TCGA-OR-A5LC-01A-11R-A29S-07	c1	s3	5233
ACC	TCGA-OR-A5LD	TCGA-OR-A5LD-01A-11R-A29S-07	c1	s3	5234
ACC	TCGA-OR-A5LE	TCGA-OR-A5LE-01A-11R-A29S-07	c6	s3	5251
ACC	TCGA-OR-A5LG	TCGA-OR-A5LG-01A-11R-A29S-07	c1	s4	7745
ACC	TCGA-OR-A5LH	TCGA-OR-A5LH-01A-11R-A29S-07	c9	s2	2162
ACC	TCGA-OR-A5LJ	TCGA-OR-A5LJ-01A-11R-A29S-07	c1	s3	5235
ACC	TCGA-OR-A5LK	TCGA-OR-A5LK-01A-11R-A29S-07	c3	s2	2159
ACC	TCGA-OR-A5LL	TCGA-OR-A5LL-01A-11R-A29S-07	c2	s1	5
ACC	TCGA-OR-A5LM	TCGA-OR-A5LM-01A-11R-A29S-07	c2	s2	2151
ACC	TCGA-OR-A5LN	TCGA-OR-A5LN-01A-11R-A29S-07	c10	s2	2163
ACC	TCGA-OR-A5LO	TCGA-OR-A5LO-01A-11R-A29S-07	c4	s3	5250
ACC	TCGA-OR-A5LP	TCGA-OR-A5LP-01A-11R-A29S-07	c3	s4	7753
ACC	TCGA-OR-A5LR	TCGA-OR-A5LR-01A-11R-A29S-07	c3	s4	7754
ACC	TCGA-OR-A5LS	TCGA-OR-A5LS-01A-11R-A29S-07	c2	s1	6
ACC	TCGA-OR-A5LT	TCGA-OR-A5LT-01A-11R-A29S-07	c2	s3	5246
ACC	TCGA-OU-A5PI	TCGA-OU-A5PI-01A-12R-A29S-07	c9	s4	7758
ACC	TCGA-P6-A5OF	TCGA-P6-A5OF-01A-11R-A29S-07	c9	s4	7759
ACC	TCGA-P6-A5OG	TCGA-P6-A5OG-01A-22R-A29S-07	c3	s4	7755
ACC	TCGA-PA-A5YG	TCGA-PA-A5YG-01A-11R-A29S-07	c3	s2	2160
ACC	TCGA-PK-A5H8	TCGA-PK-A5H8-01A-11R-A29S-07	c2	s1	7
ACC	TCGA-PK-A5H9	TCGA-PK-A5H9-01A-11R-A29S-07	c3	s4	7756
ACC	TCGA-PK-A5HA	TCGA-PK-A5HA-01A-11R-A29S-07	c10	s4	7762
ACC	TCGA-PK-A5HB	TCGA-PK-A5HB-01A-11R-A29S-07	c2	s4	7751
BLCA	TCGA-2F-A9KO	TCGA-2F-A9KO-01A-11R-A38B-07	c3	s3	5282
BLCA	TCGA-2F-A9KP	TCGA-2F-A9KP-01A-11R-A38B-07	c2	s1	11
BLCA	TCGA-2F-A9KQ	TCGA-2F-A9KQ-01A-11R-A38B-07	c2	s2	2176
BLCA	TCGA-2F-A9KR	TCGA-2F-A9KR-01A-11R-A38B-07	c9	s3	5363
BLCA	TCGA-2F-A9KT	TCGA-2F-A9KT-01A-11R-A38B-07	c2	s4	7765
BLCA	TCGA-2F-A9KW	TCGA-2F-A9KW-01A-11R-A38B-07	c4	s3	5289
BLCA	TCGA-4Z-AA7M	TCGA-4Z-AA7M-01A-11R-A39I-07	c2	s3	5262
BLCA	TCGA-4Z-AA7N	TCGA-4Z-AA7N-01A-11R-A39I-07	c8	s4	7818
BLCA	TCGA-4Z-AA7O	TCGA-4Z-AA7O-01A-31R-A39I-07	c2	s2	2177
BLCA	TCGA-4Z-AA7Q	TCGA-4Z-AA7Q-01A-11R-A39I-07	c3	s4	7776
BLCA	TCGA-4Z-AA7R	TCGA-4Z-AA7R-01A-11R-A39I-07	c4	s1	28
BLCA	TCGA-4Z-AA7S	TCGA-4Z-AA7S-01A-11R-A39I-07	c2	s2	2178
BLCA	TCGA-4Z-AA7W	TCGA-4Z-AA7W-01A-11R-A39I-07	c10	s2	2294
BLCA	TCGA-4Z-AA7Y	TCGA-4Z-AA7Y-01A-11R-A39I-07	c6	s2	2229
BLCA	TCGA-4Z-AA80	TCGA-4Z-AA80-01A-11R-A39I-07	c6	s3	5319
BLCA	TCGA-4Z-AA81	TCGA-4Z-AA81-01A-11R-A39I-07	c10	s4	7843
BLCA	TCGA-4Z-AA82	TCGA-4Z-AA82-01A-11R-A39I-07	c7	s4	7786
BLCA	TCGA-4Z-AA83	TCGA-4Z-AA83-01A-11R-A39I-07	c2	s4	7766
BLCA	TCGA-4Z-AA84	TCGA-4Z-AA84-01A-11R-A39I-07	c10	s1	56
BLCA	TCGA-4Z-AA86	TCGA-4Z-AA86-01A-11R-A39I-07	c7	s4	7787
BLCA	TCGA-4Z-AA87	TCGA-4Z-AA87-01A-11R-A39I-07	c10	s3	5366
BLCA	TCGA-4Z-AA89	TCGA-4Z-AA89-01A-11R-A39I-07	c6	s2	2230
BLCA	TCGA-5N-A9KI	TCGA-5N-A9KI-01A-31R-A42T-07	c3	s2	2206
BLCA	TCGA-5N-A9KM	TCGA-5N-A9KM-01A-11R-A42T-07	c2	s2	2179
BLCA	TCGA-BL-A0C8	TCGA-BL-A0C8-01A-11R-A10U-07	c2	s1	12
BLCA	TCGA-BL-A13I	TCGA-BL-A13I-01A-11R-A13Y-07	c10	s3	5367
BLCA	TCGA-BL-A13J	TCGA-BL-A13J-01A-11R-A10U-07	c7	s1	46
BLCA	TCGA-BL-A3JM	TCGA-BL-A3JM-01A-12R-A21D-07	c4	s3	5290
BLCA	TCGA-BL-A5ZZ	TCGA-BL-A5ZZ-01A-31R-A30C-07	c8	s3	5339
BLCA	TCGA-BT-A0S7	TCGA-BT-A0S7-01A-11R-A10U-07	c8	s3	5340
BLCA	TCGA-BT-A0YX	TCGA-BT-A0YX-01A-11R-A10U-07	c3	s4	7777
BLCA	TCGA-BT-A20J	TCGA-BT-A20J-01A-11R-A14Y-07	c3	s3	5283
BLCA	TCGA-BT-A20N	TCGA-BT-A20N-01A-11R-A14Y-07	c2	s1	13
BLCA	TCGA-BT-A20O	TCGA-BT-A20O-01A-21R-A14Y-07	c8	s3	5341
BLCA	TCGA-BT-A20P	TCGA-BT-A20P-01A-11R-A14Y-07	c2	s2	2180
BLCA	TCGA-BT-A20Q	TCGA-BT-A20Q-01A-11R-A14Y-07	c7	s4	7788
BLCA	TCGA-BT-A20R	TCGA-BT-A20R-01A-12R-A16R-07	c8	s3	5342
BLCA	TCGA-BT-A20T	TCGA-BT-A20T-01A-11R-A14Y-07	c7	s2	2263
BLCA	TCGA-BT-A20U	TCGA-BT-A20U-01A-11R-A14Y-07	c7	s4	7789
BLCA	TCGA-BT-A20V	TCGA-BT-A20V-01A-11R-A14Y-07	c2	s3	5263
BLCA	TCGA-BT-A20W	TCGA-BT-A20W-01A-21R-A14Y-07	c4	s3	5291
BLCA	TCGA-BT-A20X	TCGA-BT-A20X-01A-11R-A16R-07	c7	s4	7790
BLCA	TCGA-BT-A2LA	TCGA-BT-A2LA-01A-11R-A18C-07	c4	s3	5292
BLCA	TCGA-BT-A2LB	TCGA-BT-A2LB-01A-11R-A18C-07	c3	s2	2207
BLCA	TCGA-BT-A2LD	TCGA-BT-A2LD-01A-12R-A20F-07	c7	s4	7791
BLCA	TCGA-BT-A3PH	TCGA-BT-A3PH-01A-11R-A220-07	c6	s2	2231
BLCA	TCGA-BT-A3PJ	TCGA-BT-A3PJ-01A-21R-A220-07	c10	s4	7844
BLCA	TCGA-BT-A3PK	TCGA-BT-A3PK-01A-21R-A220-07	c7	s4	7792
BLCA	TCGA-BT-A42C	TCGA-BT-A42C-01A-11R-A23N-07	c2	s3	5264
BLCA	TCGA-BT-A42E	TCGA-BT-A42E-01A-11R-A23W-07	c10	s1	57
BLCA	TCGA-BT-A42F	TCGA-BT-A42F-01A-11R-A23W-07	c10	s4	7845
BLCA	TCGA-C4-A0EZ	TCGA-C4-A0EZ-01A-21R-A24X-07	c4	s3	5293
BLCA	TCGA-C4-A0F0	TCGA-C4-A0F0-01A-12R-A10U-07	c10	s1	58
BLCA	TCGA-C4-A0F1	TCGA-C4-A0F1-01A-11R-A034-07	c7	s4	7793
BLCA	TCGA-C4-A0F6	TCGA-C4-A0F6-01A-11R-A10U-07	c2	s3	5265
BLCA	TCGA-C4-A0F7	TCGA-C4-A0F7-01A-11R-A084-07	c4	s3	5294
BLCA	TCGA-CF-A1HR	TCGA-CF-A1HR-01A-11R-A13Y-07	c2	s2	2181
BLCA	TCGA-CF-A1HS	TCGA-CF-A1HS-01A-11R-A13Y-07	c7	s1	47
BLCA	TCGA-CF-A27C	TCGA-CF-A27C-01A-11R-A16R-07	c6	s2	2232
BLCA	TCGA-CF-A3MF	TCGA-CF-A3MF-01A-12R-A21D-07	c6	s2	2233
BLCA	TCGA-CF-A3MG	TCGA-CF-A3MG-01A-11R-A20F-07	c6	s2	2234
BLCA	TCGA-CF-A3MH	TCGA-CF-A3MH-01A-11R-A20F-07	c6	s2	2235
BLCA	TCGA-CF-A3MI	TCGA-CF-A3MI-01A-11R-A20F-07	c1	s2	2164
BLCA	TCGA-CF-A47S	TCGA-CF-A47S-01A-11R-A23W-07	c6	s2	2236
BLCA	TCGA-CF-A47T	TCGA-CF-A47T-01A-11R-A23W-07	c6	s2	2237
BLCA	TCGA-CF-A47V	TCGA-CF-A47V-01A-11R-A23W-07	c2	s2	2182
BLCA	TCGA-CF-A47W	TCGA-CF-A47W-01A-11R-A23W-07	c6	s2	2238
BLCA	TCGA-CF-A47X	TCGA-CF-A47X-01A-31R-A23W-07	c6	s1	32
BLCA	TCGA-CF-A47Y	TCGA-CF-A47Y-01A-11R-A23W-07	c6	s2	2239
BLCA	TCGA-CF-A5U8	TCGA-CF-A5U8-01A-11R-A28M-07	c6	s2	2240
BLCA	TCGA-CF-A5UA	TCGA-CF-A5UA-01A-11R-A28M-07	c6	s2	2241
BLCA	TCGA-CF-A7I0	TCGA-CF-A7I0-01A-22R-A352-07	c2	s2	2183
BLCA	TCGA-CF-A8HX	TCGA-CF-A8HX-01A-11R-A36F-07	c1	s3	5258
BLCA	TCGA-CF-A8HY	TCGA-CF-A8HY-01A-11R-A36F-07	c1	s2	2165
BLCA	TCGA-CF-A9FF	TCGA-CF-A9FF-01A-11R-A38B-07	c2	s2	2184
BLCA	TCGA-CF-A9FH	TCGA-CF-A9FH-01A-11R-A38B-07	c6	s2	2242
BLCA	TCGA-CF-A9FL	TCGA-CF-A9FL-01A-11R-A38B-07	c2	s2	2185
BLCA	TCGA-CF-A9FM	TCGA-CF-A9FM-01A-11R-A38B-07	c2	s2	2186
BLCA	TCGA-CU-A0YN	TCGA-CU-A0YN-01A-21R-A10U-07	c7	s4	7794
BLCA	TCGA-CU-A0YO	TCGA-CU-A0YO-01A-11R-A10U-07	c8	s2	2269
BLCA	TCGA-CU-A0YR	TCGA-CU-A0YR-01A-12R-A10U-07	c3	s1	23
BLCA	TCGA-CU-A3KJ	TCGA-CU-A3KJ-01A-11R-A21D-07	c10	s4	7846
BLCA	TCGA-CU-A3QU	TCGA-CU-A3QU-01A-11R-A22U-07	c6	s1	33
BLCA	TCGA-CU-A3YL	TCGA-CU-A3YL-01A-11R-A22U-07	c2	s4	7767
BLCA	TCGA-CU-A5W6	TCGA-CU-A5W6-01A-11R-A28M-07	c9	s2	2290
BLCA	TCGA-CU-A72E	TCGA-CU-A72E-01A-12R-A33J-07	c9	s4	7841
BLCA	TCGA-DK-A1A3	TCGA-DK-A1A3-01A-11R-A13Y-07	c8	s2	2270
BLCA	TCGA-DK-A1A5	TCGA-DK-A1A5-01A-11R-A13Y-07	c7	s1	48
BLCA	TCGA-DK-A1A6	TCGA-DK-A1A6-01A-11R-A13Y-07	c10	s1	59
BLCA	TCGA-DK-A1A7	TCGA-DK-A1A7-01A-11R-A13Y-07	c4	s3	5295
BLCA	TCGA-DK-A1AA	TCGA-DK-A1AA-01A-11R-A13Y-07	c2	s2	2187
BLCA	TCGA-DK-A1AB	TCGA-DK-A1AB-01A-11R-A13Y-07	c8	s4	7819
BLCA	TCGA-DK-A1AC	TCGA-DK-A1AC-01A-11R-A13Y-07	c4	s1	29
BLCA	TCGA-DK-A1AD	TCGA-DK-A1AD-01A-11R-A13Y-07	c2	s1	14
BLCA	TCGA-DK-A1AE	TCGA-DK-A1AE-01A-11R-A13Y-07	c2	s3	5266
BLCA	TCGA-DK-A1AF	TCGA-DK-A1AF-01A-11R-A13Y-07	c8	s2	2271
BLCA	TCGA-DK-A1AG	TCGA-DK-A1AG-01A-11R-A13Y-07	c6	s2	2243
BLCA	TCGA-DK-A2HX	TCGA-DK-A2HX-01A-12R-A18C-07	c8	s4	7820
BLCA	TCGA-DK-A2I1	TCGA-DK-A2I1-01A-11R-A180-07	c8	s2	2272
BLCA	TCGA-DK-A2I2	TCGA-DK-A2I2-01A-11R-A180-07	c7	s1	49
BLCA	TCGA-DK-A2I4	TCGA-DK-A2I4-01A-11R-A21D-07	c3	s4	7778
BLCA	TCGA-DK-A2I6	TCGA-DK-A2I6-01A-12R-A18C-07	c10	s4	7847
BLCA	TCGA-DK-A3IK	TCGA-DK-A3IK-01A-32R-A21D-07	c9	s2	2291
BLCA	TCGA-DK-A3IL	TCGA-DK-A3IL-01A-11R-A20F-07	c2	s3	5267
BLCA	TCGA-DK-A3IM	TCGA-DK-A3IM-01A-11R-A20F-07	c7	s3	5334
BLCA	TCGA-DK-A3IN	TCGA-DK-A3IN-01A-11R-A20F-07	c7	s4	7795
BLCA	TCGA-DK-A3IQ	TCGA-DK-A3IQ-01A-31R-A32Y-07	c8	s4	7821
BLCA	TCGA-DK-A3IS	TCGA-DK-A3IS-01A-21R-A21D-07	c6	s2	2244
BLCA	TCGA-DK-A3IT	TCGA-DK-A3IT-01A-31R-A20F-07	c8	s1	53
BLCA	TCGA-DK-A3IU	TCGA-DK-A3IU-01A-11R-A20F-07	c8	s4	7822
BLCA	TCGA-DK-A3IV	TCGA-DK-A3IV-01A-22R-A21D-07	c3	s1	24
BLCA	TCGA-DK-A3WW	TCGA-DK-A3WW-01A-22R-A23N-07	c10	s4	7848
BLCA	TCGA-DK-A3WX	TCGA-DK-A3WX-01A-22R-A22U-07	c7	s4	7796
BLCA	TCGA-DK-A3WY	TCGA-DK-A3WY-01A-11R-A22U-07	c8	s3	5343
BLCA	TCGA-DK-A3X1	TCGA-DK-A3X1-01A-12R-A22U-07	c2	s1	15
BLCA	TCGA-DK-A3X2	TCGA-DK-A3X2-01A-11R-A22U-07	c6	s3	5320
BLCA	TCGA-DK-A6AV	TCGA-DK-A6AV-01A-12R-A30C-07	c2	s1	16
BLCA	TCGA-DK-A6AW	TCGA-DK-A6AW-01A-11R-A30C-07	c6	s2	2245
BLCA	TCGA-DK-A6B0	TCGA-DK-A6B0-01A-11R-A31N-07	c6	s2	2246
BLCA	TCGA-DK-A6B1	TCGA-DK-A6B1-01A-12R-A30C-07	c2	s3	5268
BLCA	TCGA-DK-A6B2	TCGA-DK-A6B2-01A-11R-A30C-07	c8	s3	5344
BLCA	TCGA-DK-A6B5	TCGA-DK-A6B5-01A-11R-A31N-07	c1	s2	2166
BLCA	TCGA-DK-A6B6	TCGA-DK-A6B6-01A-11R-A30C-07	c6	s2	2247
BLCA	TCGA-DK-AA6L	TCGA-DK-AA6L-01A-11R-A39I-07	c10	s4	7849
BLCA	TCGA-DK-AA6M	TCGA-DK-AA6M-01A-11R-A39I-07	c10	s4	7850
BLCA	TCGA-DK-AA6P	TCGA-DK-AA6P-01A-11R-A39I-07	c4	s3	5296
BLCA	TCGA-DK-AA6Q	TCGA-DK-AA6Q-01A-11R-A39I-07	c1	s3	5259
BLCA	TCGA-DK-AA6R	TCGA-DK-AA6R-01A-11R-A42T-07	c10	s4	7851
BLCA	TCGA-DK-AA6S	TCGA-DK-AA6S-01A-21R-A39I-07	c8	s3	5345
BLCA	TCGA-DK-AA6T	TCGA-DK-AA6T-01A-11R-A39I-07	c8	s3	5346
BLCA	TCGA-DK-AA6U	TCGA-DK-AA6U-01A-11R-A39I-07	c2	s3	5269
BLCA	TCGA-DK-AA6W	TCGA-DK-AA6W-01A-12R-A39I-07	c4	s3	5297
BLCA	TCGA-DK-AA6X	TCGA-DK-AA6X-01A-12R-A42T-07	c3	s3	5284
BLCA	TCGA-DK-AA71	TCGA-DK-AA71-01A-31R-A39I-07	c2	s2	2188
BLCA	TCGA-DK-AA74	TCGA-DK-AA74-01A-11R-A39I-07	c8	s2	2273
BLCA	TCGA-DK-AA75	TCGA-DK-AA75-01A-11R-A39I-07	c1	s3	5260
BLCA	TCGA-DK-AA76	TCGA-DK-AA76-01A-11R-A39I-07	c6	s3	5321
BLCA	TCGA-DK-AA77	TCGA-DK-AA77-01A-11R-A39I-07	c6	s2	2248
BLCA	TCGA-E5-A2PC	TCGA-E5-A2PC-01A-11R-A206-07	c6	s4	7785
BLCA	TCGA-E5-A4TZ	TCGA-E5-A4TZ-01A-11R-A31N-07	c2	s1	17
BLCA	TCGA-E5-A4U1	TCGA-E5-A4U1-01A-11R-A31N-07	c4	s3	5298
BLCA	TCGA-E7-A3X6	TCGA-E7-A3X6-01A-12R-A22U-07	c10	s4	7852
BLCA	TCGA-E7-A3Y1	TCGA-E7-A3Y1-01A-11R-A22U-07	c2	s2	2189
BLCA	TCGA-E7-A4IJ	TCGA-E7-A4IJ-01A-31R-A26T-07	c2	s3	5270
BLCA	TCGA-E7-A4XJ	TCGA-E7-A4XJ-01A-11R-A26T-07	c6	s2	2249
BLCA	TCGA-E7-A519	TCGA-E7-A519-01A-11R-A26T-07	c1	s2	2167
BLCA	TCGA-E7-A541	TCGA-E7-A541-01A-11R-A26T-07	c2	s2	2190
BLCA	TCGA-E7-A5KE	TCGA-E7-A5KE-01A-11R-A28M-07	c6	s3	5322
BLCA	TCGA-E7-A5KF	TCGA-E7-A5KF-01A-11R-A28M-07	c6	s2	2250
BLCA	TCGA-E7-A677	TCGA-E7-A677-01A-11R-A30C-07	c2	s4	7768
BLCA	TCGA-E7-A678	TCGA-E7-A678-01A-11R-A30C-07	c6	s2	2251
BLCA	TCGA-E7-A6MD	TCGA-E7-A6MD-01A-41R-A352-07	c8	s3	5347
BLCA	TCGA-E7-A6ME	TCGA-E7-A6ME-01A-22R-A32O-07	c4	s3	5299
BLCA	TCGA-E7-A6MF	TCGA-E7-A6MF-01A-12R-A32O-07	c2	s4	7769
BLCA	TCGA-E7-A7DU	TCGA-E7-A7DU-01A-11R-A32O-07	c6	s2	2252
BLCA	TCGA-E7-A7DV	TCGA-E7-A7DV-01A-11R-A33J-07	c10	s2	2295
BLCA	TCGA-E7-A7PW	TCGA-E7-A7PW-01A-11R-A352-07	c4	s3	5300
BLCA	TCGA-E7-A7XN	TCGA-E7-A7XN-01A-11R-A352-07	c10	s4	7853
BLCA	TCGA-E7-A85H	TCGA-E7-A85H-01A-11R-A352-07	c2	s3	5271
BLCA	TCGA-E7-A8O7	TCGA-E7-A8O7-01A-11R-A36F-07	c2	s2	2191
BLCA	TCGA-E7-A8O8	TCGA-E7-A8O8-01A-11R-A36F-07	c6	s2	2253
BLCA	TCGA-E7-A97P	TCGA-E7-A97P-01A-11R-A38B-07	c3	s2	2208
BLCA	TCGA-E7-A97Q	TCGA-E7-A97Q-01A-11R-A38B-07	c8	s1	54
BLCA	TCGA-FD-A3B3	TCGA-FD-A3B3-01A-12R-A206-07	c8	s4	7823
BLCA	TCGA-FD-A3B4	TCGA-FD-A3B4-01A-12R-A206-07	c8	s4	7824
BLCA	TCGA-FD-A3B5	TCGA-FD-A3B5-01A-11R-A20F-07	c7	s4	7797
BLCA	TCGA-FD-A3B6	TCGA-FD-A3B6-01A-21R-A20F-07	c10	s1	60
BLCA	TCGA-FD-A3B7	TCGA-FD-A3B7-01A-31R-A20F-07	c8	s4	7825
BLCA	TCGA-FD-A3B8	TCGA-FD-A3B8-01A-31R-A20F-07	c8	s4	7826
BLCA	TCGA-FD-A3N5	TCGA-FD-A3N5-01A-11R-A21D-07	c10	s4	7854
BLCA	TCGA-FD-A3N6	TCGA-FD-A3N6-01A-11R-A21D-07	c10	s4	7855
BLCA	TCGA-FD-A3NA	TCGA-FD-A3NA-01A-11R-A21D-07	c3	s2	2209
BLCA	TCGA-FD-A3SJ	TCGA-FD-A3SJ-01A-12R-A22U-07	c8	s3	5348
BLCA	TCGA-FD-A3SL	TCGA-FD-A3SL-01A-21R-A22U-07	c8	s2	2274
BLCA	TCGA-FD-A3SM	TCGA-FD-A3SM-01A-11R-A22U-07	c7	s4	7798
BLCA	TCGA-FD-A3SN	TCGA-FD-A3SN-01A-12R-A22U-07	c7	s4	7799
BLCA	TCGA-FD-A3SO	TCGA-FD-A3SO-01A-11R-A22U-07	c7	s4	7800
BLCA	TCGA-FD-A3SP	TCGA-FD-A3SP-01A-31R-A22U-07	c8	s4	7827
BLCA	TCGA-FD-A3SQ	TCGA-FD-A3SQ-01A-21R-A22U-07	c8	s4	7828
BLCA	TCGA-FD-A3SR	TCGA-FD-A3SR-01A-11R-A22U-07	c8	s4	7829
BLCA	TCGA-FD-A3SS	TCGA-FD-A3SS-01A-12R-A22U-07	c2	s4	7770
BLCA	TCGA-FD-A43N	TCGA-FD-A43N-01A-11R-A23W-07	c3	s2	2210
BLCA	TCGA-FD-A43P	TCGA-FD-A43P-01A-31R-A23W-07	c3	s3	5285
BLCA	TCGA-FD-A43S	TCGA-FD-A43S-01A-21R-A23W-07	c8	s2	2275
BLCA	TCGA-FD-A43U	TCGA-FD-A43U-01A-11R-A23W-07	c3	s2	2211
BLCA	TCGA-FD-A43X	TCGA-FD-A43X-01A-11R-A23W-07	c6	s2	2254
BLCA	TCGA-FD-A43Y	TCGA-FD-A43Y-01A-21R-A26T-07	c7	s4	7801
BLCA	TCGA-FD-A5BR	TCGA-FD-A5BR-01A-11R-A26T-07	c8	s2	2276
BLCA	TCGA-FD-A5BS	TCGA-FD-A5BS-01A-21R-A26T-07	c8	s2	2277
BLCA	TCGA-FD-A5BT	TCGA-FD-A5BT-01A-11R-A26T-07	c8	s2	2278
BLCA	TCGA-FD-A5BU	TCGA-FD-A5BU-01A-31R-A26T-07	c7	s4	7802
BLCA	TCGA-FD-A5BV	TCGA-FD-A5BV-01A-11R-A26T-07	c2	s2	2192
BLCA	TCGA-FD-A5BX	TCGA-FD-A5BX-01A-11R-A26T-07	c7	s4	7803
BLCA	TCGA-FD-A5BY	TCGA-FD-A5BY-01A-31R-A28M-07	c7	s3	5335
BLCA	TCGA-FD-A5BZ	TCGA-FD-A5BZ-01A-11R-A28M-07	c8	s4	7830
BLCA	TCGA-FD-A5C0	TCGA-FD-A5C0-01A-11R-A28M-07	c2	s4	7771
BLCA	TCGA-FD-A5C1	TCGA-FD-A5C1-01A-11R-A28M-07	c3	s2	2212
BLCA	TCGA-FD-A62N	TCGA-FD-A62N-01A-11R-A30C-07	c3	s4	7779
BLCA	TCGA-FD-A62O	TCGA-FD-A62O-01A-11R-A30C-07	c2	s1	18
BLCA	TCGA-FD-A62P	TCGA-FD-A62P-01A-32R-A30C-07	c3	s4	7780
BLCA	TCGA-FD-A62S	TCGA-FD-A62S-01A-11R-A30C-07	c8	s4	7831
BLCA	TCGA-FD-A6TA	TCGA-FD-A6TA-01A-12R-A33J-07	c3	s2	2213
BLCA	TCGA-FD-A6TB	TCGA-FD-A6TB-01A-12R-A33J-07	c8	s3	5349
BLCA	TCGA-FD-A6TC	TCGA-FD-A6TC-01A-21R-A33J-07	c7	s3	5336
BLCA	TCGA-FD-A6TD	TCGA-FD-A6TD-01A-51R-A33J-07	c3	s2	2214
BLCA	TCGA-FD-A6TE	TCGA-FD-A6TE-01A-12R-A33J-07	c6	s1	34
BLCA	TCGA-FD-A6TF	TCGA-FD-A6TF-01A-52R-A32O-07	c8	s3	5350
BLCA	TCGA-FD-A6TG	TCGA-FD-A6TG-01A-11R-A32O-07	c8	s3	5351
BLCA	TCGA-FD-A6TH	TCGA-FD-A6TH-01A-11R-A32O-07	c7	s4	7804
BLCA	TCGA-FD-A6TI	TCGA-FD-A6TI-01A-11R-A32O-07	c2	s2	2193
BLCA	TCGA-FD-A6TK	TCGA-FD-A6TK-01A-42R-A33J-07	c7	s4	7805
BLCA	TCGA-FJ-A3Z7	TCGA-FJ-A3Z7-01A-12R-A23N-07	c4	s3	5301
BLCA	TCGA-FJ-A3Z9	TCGA-FJ-A3Z9-01A-11R-A26T-07	c6	s2	2255
BLCA	TCGA-FJ-A3ZE	TCGA-FJ-A3ZE-01A-11R-A23N-07	c6	s3	5323
BLCA	TCGA-FJ-A3ZF	TCGA-FJ-A3ZF-01A-11R-A23N-07	c4	s1	30
BLCA	TCGA-FJ-A871	TCGA-FJ-A871-01A-11R-A352-07	c4	s3	5302
BLCA	TCGA-FT-A3EE	TCGA-FT-A3EE-01A-11R-A206-07	c2	s1	19
BLCA	TCGA-FT-A61P	TCGA-FT-A61P-01A-11R-A30C-07	c8	s4	7832
BLCA	TCGA-G2-A2EC	TCGA-G2-A2EC-01A-11R-A180-07	c8	s2	2279
BLCA	TCGA-G2-A2EF	TCGA-G2-A2EF-01A-12R-A18C-07	c10	s1	61
BLCA	TCGA-G2-A2EJ	TCGA-G2-A2EJ-01A-11R-A180-07	c10	s4	7856
BLCA	TCGA-G2-A2EK	TCGA-G2-A2EK-01A-22R-A18C-07	c9	s2	2292
BLCA	TCGA-G2-A2EL	TCGA-G2-A2EL-01A-12R-A18C-07	c4	s3	5303
BLCA	TCGA-G2-A2EO	TCGA-G2-A2EO-01A-11R-A180-07	c7	s2	2264
BLCA	TCGA-G2-A2ES	TCGA-G2-A2ES-01A-11R-A180-07	c10	s2	2296
BLCA	TCGA-G2-A3IB	TCGA-G2-A3IB-01A-11R-A20F-07	c10	s4	7857
BLCA	TCGA-G2-A3IE	TCGA-G2-A3IE-01A-11R-A20F-07	c2	s2	2194
BLCA	TCGA-G2-A3VY	TCGA-G2-A3VY-01A-11R-A22U-07	c6	s1	35
BLCA	TCGA-G2-AA3B	TCGA-G2-AA3B-01A-11R-A39I-07	c6	s2	2256
BLCA	TCGA-G2-AA3C	TCGA-G2-AA3C-01A-21R-A39I-07	c10	s4	7858
BLCA	TCGA-G2-AA3D	TCGA-G2-AA3D-01A-11R-A39I-07	c2	s2	2195
BLCA	TCGA-G2-AA3F	TCGA-G2-AA3F-01A-12R-A42T-07	c6	s1	36
BLCA	TCGA-GC-A3BM	TCGA-GC-A3BM-01A-11R-A22U-07	c2	s1	20
BLCA	TCGA-GC-A3I6	TCGA-GC-A3I6-01A-11R-A20F-07	c7	s4	7806
BLCA	TCGA-GC-A3OO	TCGA-GC-A3OO-01A-11R-A22U-07	c8	s2	2280
BLCA	TCGA-GC-A3RB	TCGA-GC-A3RB-01A-12R-A220-07	c2	s3	5272
BLCA	TCGA-GC-A3RC	TCGA-GC-A3RC-01A-11R-A22U-07	c10	s4	7859
BLCA	TCGA-GC-A3RD	TCGA-GC-A3RD-01A-12R-A22U-07	c2	s4	7772
BLCA	TCGA-GC-A3WC	TCGA-GC-A3WC-01A-31R-A22U-07	c8	s4	7833
BLCA	TCGA-GC-A3YS	TCGA-GC-A3YS-01A-11R-A23N-07	c7	s4	7807
BLCA	TCGA-GC-A4ZW	TCGA-GC-A4ZW-01A-11R-A26T-07	c6	s3	5324
BLCA	TCGA-GC-A6I1	TCGA-GC-A6I1-01A-12R-A31N-07	c10	s4	7860
BLCA	TCGA-GC-A6I3	TCGA-GC-A6I3-01A-11R-A31N-07	c1	s3	5261
BLCA	TCGA-GD-A2C5	TCGA-GD-A2C5-01A-12R-A180-07	c2	s1	21
BLCA	TCGA-GD-A3OP	TCGA-GD-A3OP-01A-21R-A220-07	c8	s2	2281
BLCA	TCGA-GD-A3OQ	TCGA-GD-A3OQ-01A-32R-A220-07	c2	s4	7773
BLCA	TCGA-GD-A3OS	TCGA-GD-A3OS-01A-12R-A220-07	c4	s3	5304
BLCA	TCGA-GD-A6C6	TCGA-GD-A6C6-01A-21R-A31N-07	c1	s2	2168
BLCA	TCGA-GD-A76B	TCGA-GD-A76B-01A-11R-A32O-07	c3	s2	2215
BLCA	TCGA-GU-A42P	TCGA-GU-A42P-01A-11R-A23W-07	c4	s3	5305
BLCA	TCGA-GU-A42Q	TCGA-GU-A42Q-01A-11R-A23W-07	c7	s1	50
BLCA	TCGA-GU-A42R	TCGA-GU-A42R-01A-11R-A23N-07	c2	s3	5273
BLCA	TCGA-GU-A762	TCGA-GU-A762-01A-11R-A33J-07	c10	s4	7861
BLCA	TCGA-GU-A763	TCGA-GU-A763-01A-11R-A32O-07	c6	s2	2257
BLCA	TCGA-GU-A764	TCGA-GU-A764-01A-11R-A352-07	c3	s3	5286
BLCA	TCGA-GU-A766	TCGA-GU-A766-01A-11R-A32O-07	c3	s4	7781
BLCA	TCGA-GU-A767	TCGA-GU-A767-01A-11R-A32O-07	c4	s3	5306
BLCA	TCGA-GU-AATO	TCGA-GU-AATO-01A-11R-A39I-07	c3	s2	2216
BLCA	TCGA-GU-AATP	TCGA-GU-AATP-01A-11R-A39I-07	c4	s2	2227
BLCA	TCGA-GU-AATQ	TCGA-GU-AATQ-01A-11R-A39I-07	c2	s3	5274
BLCA	TCGA-GV-A3JV	TCGA-GV-A3JV-01A-11R-A220-07	c3	s2	2217
BLCA	TCGA-GV-A3JW	TCGA-GV-A3JW-01A-11R-A20F-07	c2	s3	5275
BLCA	TCGA-GV-A3JX	TCGA-GV-A3JX-01A-11R-A20F-07	c4	s3	5307
BLCA	TCGA-GV-A3JZ	TCGA-GV-A3JZ-01A-11R-A21D-07	c4	s3	5308
BLCA	TCGA-GV-A3QF	TCGA-GV-A3QF-01A-31R-A22U-07	c6	s1	37
BLCA	TCGA-GV-A3QG	TCGA-GV-A3QG-01A-11R-A220-07	c8	s3	5352
BLCA	TCGA-GV-A3QH	TCGA-GV-A3QH-01A-11R-A220-07	c6	s3	5325
BLCA	TCGA-GV-A3QI	TCGA-GV-A3QI-01A-11R-A220-07	c4	s3	5309
BLCA	TCGA-GV-A3QK	TCGA-GV-A3QK-01B-11R-A23N-07	c2	s2	2196
BLCA	TCGA-GV-A40E	TCGA-GV-A40E-01A-12R-A23N-07	c7	s1	51
BLCA	TCGA-GV-A40G	TCGA-GV-A40G-01A-11R-A23N-07	c6	s1	38
BLCA	TCGA-GV-A6ZA	TCGA-GV-A6ZA-01A-12R-A33J-07	c6	s1	39
BLCA	TCGA-H4-A2HO	TCGA-H4-A2HO-01A-11R-A180-07	c2	s2	2197
BLCA	TCGA-H4-A2HQ	TCGA-H4-A2HQ-01A-11R-A180-07	c2	s1	22
BLCA	TCGA-HQ-A2OE	TCGA-HQ-A2OE-01A-11R-A206-07	c6	s3	5326
BLCA	TCGA-HQ-A2OF	TCGA-HQ-A2OF-01A-11R-A26T-07	c4	s1	31
BLCA	TCGA-HQ-A5ND	TCGA-HQ-A5ND-01A-11R-A26T-07	c10	s1	62
BLCA	TCGA-HQ-A5NE	TCGA-HQ-A5NE-01A-12R-A28M-07	c7	s2	2265
BLCA	TCGA-K4-A3WS	TCGA-K4-A3WS-01A-11R-A22U-07	c8	s3	5353
BLCA	TCGA-K4-A3WU	TCGA-K4-A3WU-01B-11R-A23N-07	c8	s3	5354
BLCA	TCGA-K4-A3WV	TCGA-K4-A3WV-01A-11R-A22U-07	c4	s3	5310
BLCA	TCGA-K4-A4AB	TCGA-K4-A4AB-01B-12R-A28M-07	c9	s4	7842
BLCA	TCGA-K4-A4AC	TCGA-K4-A4AC-01A-21R-A26T-07	c10	s4	7862
BLCA	TCGA-K4-A54R	TCGA-K4-A54R-01A-11R-A26T-07	c10	s3	5368
BLCA	TCGA-K4-A5RH	TCGA-K4-A5RH-01A-11R-A30C-07	c8	s3	5355
BLCA	TCGA-K4-A5RI	TCGA-K4-A5RI-01A-11R-A28M-07	c2	s3	5276
BLCA	TCGA-K4-A5RJ	TCGA-K4-A5RJ-01A-11R-A28M-07	c10	s3	5369
BLCA	TCGA-K4-A6FZ	TCGA-K4-A6FZ-01A-11R-A31N-07	c3	s2	2218
BLCA	TCGA-K4-A6MB	TCGA-K4-A6MB-01A-11R-A31N-07	c9	s3	5364
BLCA	TCGA-K4-A83P	TCGA-K4-A83P-01A-11R-A352-07	c8	s3	5356
BLCA	TCGA-K4-AAQO	TCGA-K4-AAQO-01A-11R-A38B-07	c8	s3	5357
BLCA	TCGA-KQ-A41N	TCGA-KQ-A41N-01A-11R-A33J-07	c1	s2	2169
BLCA	TCGA-KQ-A41O	TCGA-KQ-A41O-01A-12R-A352-07	c6	s3	5327
BLCA	TCGA-KQ-A41P	TCGA-KQ-A41P-01A-12R-A33J-07	c9	s2	2293
BLCA	TCGA-KQ-A41Q	TCGA-KQ-A41Q-01A-11R-A33J-07	c6	s3	5328
BLCA	TCGA-KQ-A41R	TCGA-KQ-A41R-01A-21R-A352-07	c2	s2	2198
BLCA	TCGA-KQ-A41S	TCGA-KQ-A41S-01A-12R-A33J-07	c8	s2	2282
BLCA	TCGA-LC-A66R	TCGA-LC-A66R-01A-41R-A30C-07	c3	s1	25
BLCA	TCGA-LT-A5Z6	TCGA-LT-A5Z6-01A-11R-A28M-07	c2	s3	5277
BLCA	TCGA-LT-A8JT	TCGA-LT-A8JT-01A-11R-A36F-07	c2	s2	2199
BLCA	TCGA-MV-A51V	TCGA-MV-A51V-01A-11R-A26T-07	c4	s2	2228
BLCA	TCGA-PQ-A6FI	TCGA-PQ-A6FI-01A-11R-A31N-07	c10	s4	7863
BLCA	TCGA-PQ-A6FN	TCGA-PQ-A6FN-01A-11R-A31N-07	c1	s2	2170
BLCA	TCGA-R3-A69X	TCGA-R3-A69X-01A-22R-A30C-07	c8	s4	7834
BLCA	TCGA-S5-A6DX	TCGA-S5-A6DX-01A-11R-A31N-07	c3	s2	2219
BLCA	TCGA-S5-AA26	TCGA-S5-AA26-01A-11R-A38B-07	c6	s3	5329
BLCA	TCGA-SY-A9G0	TCGA-SY-A9G0-01A-12R-A38B-07	c8	s3	5358
BLCA	TCGA-SY-A9G5	TCGA-SY-A9G5-01A-11R-A38B-07	c7	s4	7808
BLCA	TCGA-UY-A78K	TCGA-UY-A78K-01A-11R-A33J-07	c3	s1	26
BLCA	TCGA-UY-A78L	TCGA-UY-A78L-01A-12R-A33J-07	c7	s4	7809
BLCA	TCGA-UY-A78M	TCGA-UY-A78M-01A-21R-A352-07	c1	s2	2171
BLCA	TCGA-UY-A78N	TCGA-UY-A78N-01A-12R-A33J-07	c4	s3	5311
BLCA	TCGA-UY-A78O	TCGA-UY-A78O-01A-12R-A33J-07	c1	s2	2172
BLCA	TCGA-UY-A78P	TCGA-UY-A78P-01A-12R-A36F-07	c3	s2	2220
BLCA	TCGA-UY-A8OB	TCGA-UY-A8OB-01A-12R-A42T-07	c10	s4	7864
BLCA	TCGA-UY-A8OC	TCGA-UY-A8OC-01A-11R-A36F-07	c7	s4	7810
BLCA	TCGA-UY-A8OD	TCGA-UY-A8OD-01A-11R-A36F-07	c8	s2	2283
BLCA	TCGA-UY-A9PA	TCGA-UY-A9PA-01A-11R-A38B-07	c10	s2	2297
BLCA	TCGA-UY-A9PB	TCGA-UY-A9PB-01A-11R-A38B-07	c7	s4	7811
BLCA	TCGA-UY-A9PD	TCGA-UY-A9PD-01A-11R-A38B-07	c2	s3	5278
BLCA	TCGA-UY-A9PE	TCGA-UY-A9PE-01A-11R-A38B-07	c4	s3	5312
BLCA	TCGA-UY-A9PF	TCGA-UY-A9PF-01A-11R-A38B-07	c2	s2	2200
BLCA	TCGA-UY-A9PH	TCGA-UY-A9PH-01A-11R-A38B-07	c3	s2	2221
BLCA	TCGA-XF-A8HB	TCGA-XF-A8HB-01A-11R-A36F-07	c6	s2	2258
BLCA	TCGA-XF-A8HC	TCGA-XF-A8HC-01A-11R-A36F-07	c6	s1	40
BLCA	TCGA-XF-A8HD	TCGA-XF-A8HD-01A-11R-A36F-07	c10	s2	2298
BLCA	TCGA-XF-A8HE	TCGA-XF-A8HE-01A-11R-A36F-07	c3	s4	7782
BLCA	TCGA-XF-A8HF	TCGA-XF-A8HF-01A-11R-A36F-07	c1	s2	2173
BLCA	TCGA-XF-A8HG	TCGA-XF-A8HG-01A-11R-A36F-07	c6	s1	41
BLCA	TCGA-XF-A8HH	TCGA-XF-A8HH-01A-11R-A38B-07	c8	s1	55
BLCA	TCGA-XF-A8HI	TCGA-XF-A8HI-01A-11R-A38B-07	c2	s2	2201
BLCA	TCGA-XF-A9SH	TCGA-XF-A9SH-01A-11R-A39I-07	c2	s2	2202
BLCA	TCGA-XF-A9SI	TCGA-XF-A9SI-01A-11R-A39I-07	c8	s3	5359
BLCA	TCGA-XF-A9SJ	TCGA-XF-A9SJ-01A-11R-A39I-07	c3	s2	2222
BLCA	TCGA-XF-A9SK	TCGA-XF-A9SK-01A-11R-A42T-07	c3	s2	2223
BLCA	TCGA-XF-A9SL	TCGA-XF-A9SL-01A-11R-A39I-07	c8	s2	2284
BLCA	TCGA-XF-A9SM	TCGA-XF-A9SM-01A-11R-A42T-07	c3	s3	5287
BLCA	TCGA-XF-A9SP	TCGA-XF-A9SP-01A-11R-A39I-07	c8	s2	2285
BLCA	TCGA-XF-A9ST	TCGA-XF-A9ST-01A-11R-A42T-07	c6	s3	5330
BLCA	TCGA-XF-A9SU	TCGA-XF-A9SU-01A-31R-A39I-07	c8	s2	2286
BLCA	TCGA-XF-A9SV	TCGA-XF-A9SV-01A-21R-A42T-07	c7	s2	2266
BLCA	TCGA-XF-A9SW	TCGA-XF-A9SW-01A-11R-A42T-07	c8	s2	2287
BLCA	TCGA-XF-A9SX	TCGA-XF-A9SX-01A-21R-A39I-07	c7	s2	2267
BLCA	TCGA-XF-A9SY	TCGA-XF-A9SY-01A-21R-A42T-07	c7	s4	7812
BLCA	TCGA-XF-A9SZ	TCGA-XF-A9SZ-01A-11R-A39I-07	c7	s2	2268
BLCA	TCGA-XF-A9T0	TCGA-XF-A9T0-01A-11R-A39I-07	c7	s3	5337
BLCA	TCGA-XF-A9T2	TCGA-XF-A9T2-01A-11R-A42T-07	c4	s3	5313
BLCA	TCGA-XF-A9T3	TCGA-XF-A9T3-01A-11R-A42T-07	c8	s4	7835
BLCA	TCGA-XF-A9T4	TCGA-XF-A9T4-01A-11R-A39I-07	c7	s4	7813
BLCA	TCGA-XF-A9T5	TCGA-XF-A9T5-01A-11R-A42T-07	c3	s1	27
BLCA	TCGA-XF-A9T6	TCGA-XF-A9T6-01A-11R-A42T-07	c10	s2	2299
BLCA	TCGA-XF-A9T8	TCGA-XF-A9T8-01A-11R-A39I-07	c3	s4	7783
BLCA	TCGA-XF-AAME	TCGA-XF-AAME-01A-12R-A42T-07	c8	s3	5360
BLCA	TCGA-XF-AAMG	TCGA-XF-AAMG-01A-11R-A42T-07	c4	s3	5314
BLCA	TCGA-XF-AAMH	TCGA-XF-AAMH-01A-11R-A42T-07	c4	s3	5315
BLCA	TCGA-XF-AAMJ	TCGA-XF-AAMJ-01A-11R-A42T-07	c8	s4	7836
BLCA	TCGA-XF-AAML	TCGA-XF-AAML-01A-11R-A42T-07	c6	s3	5331
BLCA	TCGA-XF-AAMQ	TCGA-XF-AAMQ-01A-11R-A42T-07	c3	s2	2224
BLCA	TCGA-XF-AAMR	TCGA-XF-AAMR-01A-31R-A42T-07	c8	s4	7837
BLCA	TCGA-XF-AAMT	TCGA-XF-AAMT-01A-11R-A42T-07	c7	s4	7814
BLCA	TCGA-XF-AAMW	TCGA-XF-AAMW-01A-11R-A42T-07	c7	s4	7815
BLCA	TCGA-XF-AAMX	TCGA-XF-AAMX-01A-11R-A42T-07	c2	s4	7774
BLCA	TCGA-XF-AAMY	TCGA-XF-AAMY-01A-11R-A42T-07	c8	s4	7838
BLCA	TCGA-XF-AAMZ	TCGA-XF-AAMZ-01A-11R-A42T-07	c2	s3	5279
BLCA	TCGA-XF-AAN0	TCGA-XF-AAN0-01A-11R-A42T-07	c3	s2	2225
BLCA	TCGA-XF-AAN1	TCGA-XF-AAN1-01A-31R-A42T-07	c6	s2	2259
BLCA	TCGA-XF-AAN2	TCGA-XF-AAN2-01A-11R-A42T-07	c10	s1	63
BLCA	TCGA-XF-AAN3	TCGA-XF-AAN3-01A-11R-A42T-07	c7	s4	7816
BLCA	TCGA-XF-AAN4	TCGA-XF-AAN4-01A-11R-A42T-07	c8	s4	7839
BLCA	TCGA-XF-AAN5	TCGA-XF-AAN5-01A-11R-A42T-07	c10	s1	64
BLCA	TCGA-XF-AAN7	TCGA-XF-AAN7-01A-11R-A42T-07	c4	s3	5316
BLCA	TCGA-XF-AAN8	TCGA-XF-AAN8-01A-11R-A42T-07	c8	s4	7840
BLCA	TCGA-YC-A89H	TCGA-YC-A89H-01A-11R-A36F-07	c1	s4	7763
BLCA	TCGA-YC-A8S6	TCGA-YC-A8S6-01A-31R-A38B-07	c8	s2	2288
BLCA	TCGA-YC-A9TC	TCGA-YC-A9TC-01A-22R-A39I-07	c4	s3	5317
BLCA	TCGA-YF-AA3L	TCGA-YF-AA3L-01A-11R-A38B-07	c1	s2	2174
BLCA	TCGA-YF-AA3M	TCGA-YF-AA3M-01A-11R-A42T-07	c2	s3	5280
BLCA	TCGA-ZF-A9R0	TCGA-ZF-A9R0-01A-11R-A38B-07	c2	s2	2203
BLCA	TCGA-ZF-A9R1	TCGA-ZF-A9R1-01A-11R-A39I-07	c2	s3	5281
BLCA	TCGA-ZF-A9R2	TCGA-ZF-A9R2-01A-11R-A39I-07	c6	s2	2260
BLCA	TCGA-ZF-A9R3	TCGA-ZF-A9R3-01A-11R-A38B-07	c2	s2	2204
BLCA	TCGA-ZF-A9R4	TCGA-ZF-A9R4-01A-11R-A38B-07	c6	s1	42
BLCA	TCGA-ZF-A9R5	TCGA-ZF-A9R5-01A-12R-A42T-07	c6	s3	5332
BLCA	TCGA-ZF-A9R7	TCGA-ZF-A9R7-01A-11R-A38B-07	c1	s2	2175
BLCA	TCGA-ZF-A9R9	TCGA-ZF-A9R9-01A-11R-A38B-07	c8	s3	5361
BLCA	TCGA-ZF-A9RC	TCGA-ZF-A9RC-01A-11R-A38B-07	c4	s3	5318
BLCA	TCGA-ZF-A9RD	TCGA-ZF-A9RD-01A-11R-A42T-07	c3	s4	7784
BLCA	TCGA-ZF-A9RE	TCGA-ZF-A9RE-01A-11R-A38B-07	c2	s4	7775
BLCA	TCGA-ZF-A9RF	TCGA-ZF-A9RF-01A-11R-A38B-07	c10	s3	5370
BLCA	TCGA-ZF-A9RL	TCGA-ZF-A9RL-01A-11R-A38B-07	c6	s1	43
BLCA	TCGA-ZF-A9RM	TCGA-ZF-A9RM-01A-11R-A38B-07	c6	s1	44
BLCA	TCGA-ZF-A9RN	TCGA-ZF-A9RN-01A-11R-A42T-07	c6	s3	5333
BLCA	TCGA-ZF-AA4N	TCGA-ZF-AA4N-01A-11R-A38B-07	c7	s1	52
BLCA	TCGA-ZF-AA4R	TCGA-ZF-AA4R-01A-11R-A38B-07	c9	s3	5365
BLCA	TCGA-ZF-AA4T	TCGA-ZF-AA4T-01A-11R-A38B-07	c6	s1	45
BLCA	TCGA-ZF-AA4U	TCGA-ZF-AA4U-01A-11R-A38B-07	c6	s2	2261
BLCA	TCGA-ZF-AA4V	TCGA-ZF-AA4V-01A-11R-A38B-07	c10	s1	65
BLCA	TCGA-ZF-AA4W	TCGA-ZF-AA4W-01A-12R-A38B-07	c1	s4	7764
BLCA	TCGA-ZF-AA4X	TCGA-ZF-AA4X-01A-11R-A38B-07	c2	s2	2205
BLCA	TCGA-ZF-AA51	TCGA-ZF-AA51-01A-21R-A39I-07	c3	s3	5288
BLCA	TCGA-ZF-AA52	TCGA-ZF-AA52-01A-12R-A39I-07	c8	s2	2289
BLCA	TCGA-ZF-AA53	TCGA-ZF-AA53-01A-11R-A39I-07	c7	s4	7817
BLCA	TCGA-ZF-AA54	TCGA-ZF-AA54-01A-11R-A39I-07	c7	s3	5338
BLCA	TCGA-ZF-AA56	TCGA-ZF-AA56-01A-31R-A39I-07	c3	s2	2226
BLCA	TCGA-ZF-AA58	TCGA-ZF-AA58-01A-12R-A42T-07	c10	s4	7865
BLCA	TCGA-ZF-AA5H	TCGA-ZF-AA5H-01A-11R-A39I-07	c10	s4	7866
BLCA	TCGA-ZF-AA5N	TCGA-ZF-AA5N-01A-11R-A42T-07	c6	s2	2262
BLCA	TCGA-ZF-AA5P	TCGA-ZF-AA5P-01A-11R-A39I-07	c8	s3	5362
BRCA	TCGA-3C-AAAU	TCGA-3C-AAAU-01A-11R-A41B-07	c6	s4	7960
BRCA	TCGA-3C-AALI	TCGA-3C-AALI-01A-11R-A41B-07	c1	s2	2300
BRCA	TCGA-3C-AALJ	TCGA-3C-AALJ-01A-31R-A41B-07	c10	s3	5568
BRCA	TCGA-3C-AALK	TCGA-3C-AALK-01A-11R-A41B-07	c9	s2	2606
BRCA	TCGA-4H-AAAK	TCGA-4H-AAAK-01A-12R-A41B-07	c7	s4	7975
BRCA	TCGA-5L-AAT0	TCGA-5L-AAT0-01A-12R-A41B-07	c3	s2	2410
BRCA	TCGA-5L-AAT1	TCGA-5L-AAT1-01A-12R-A41B-07	c3	s2	2411
BRCA	TCGA-5T-A9QA	TCGA-5T-A9QA-01A-11R-A41B-07	c6	s2	2463
BRCA	TCGA-A1-A0SD	TCGA-A1-A0SD-01A-11R-A115-07	c9	s2	2607
BRCA	TCGA-A1-A0SE	TCGA-A1-A0SE-01A-11R-A084-07	c2	s3	5383
BRCA	TCGA-A1-A0SF	TCGA-A1-A0SF-01A-11R-A144-07	c3	s2	2412
BRCA	TCGA-A1-A0SG	TCGA-A1-A0SG-01A-11R-A144-07	c2	s4	7869
BRCA	TCGA-A1-A0SH	TCGA-A1-A0SH-01A-11R-A084-07	c7	s4	7976
BRCA	TCGA-A1-A0SI	TCGA-A1-A0SI-01A-11R-A144-07	c7	s4	7977
BRCA	TCGA-A1-A0SJ	TCGA-A1-A0SJ-01A-11R-A084-07	c8	s1	314
BRCA	TCGA-A1-A0SK	TCGA-A1-A0SK-01A-12R-A084-07	c4	s3	5438
BRCA	TCGA-A1-A0SM	TCGA-A1-A0SM-01A-11R-A084-07	c7	s2	2509
BRCA	TCGA-A1-A0SN	TCGA-A1-A0SN-01A-11R-A144-07	c7	s4	7978
BRCA	TCGA-A1-A0SO	TCGA-A1-A0SO-01A-22R-A084-07	c5	s3	5446
BRCA	TCGA-A1-A0SP	TCGA-A1-A0SP-01A-11R-A084-07	c5	s3	5447
BRCA	TCGA-A1-A0SQ	TCGA-A1-A0SQ-01A-21R-A144-07	c6	s2	2464
BRCA	TCGA-A2-A04N	TCGA-A2-A04N-01A-11R-A115-07	c7	s2	2510
BRCA	TCGA-A2-A04P	TCGA-A2-A04P-01A-31R-A034-07	c5	s3	5448
BRCA	TCGA-A2-A04Q	TCGA-A2-A04Q-01A-21R-A034-07	c5	s3	5449
BRCA	TCGA-A2-A04R	TCGA-A2-A04R-01A-41R-A109-07	c6	s1	215
BRCA	TCGA-A2-A04T	TCGA-A2-A04T-01A-21R-A034-07	c5	s3	5450
BRCA	TCGA-A2-A04U	TCGA-A2-A04U-01A-11R-A115-07	c5	s3	5451
BRCA	TCGA-A2-A04V	TCGA-A2-A04V-01A-21R-A034-07	c2	s3	5384
BRCA	TCGA-A2-A04W	TCGA-A2-A04W-01A-31R-A115-07	c7	s2	2511
BRCA	TCGA-A2-A04X	TCGA-A2-A04X-01A-21R-A034-07	c10	s2	2628
BRCA	TCGA-A2-A04Y	TCGA-A2-A04Y-01A-21R-A034-07	c1	s1	66
BRCA	TCGA-A2-A0CK	TCGA-A2-A0CK-01A-11R-A22K-07	c8	s2	2560
BRCA	TCGA-A2-A0CL	TCGA-A2-A0CL-01A-11R-A115-07	c3	s3	5422
BRCA	TCGA-A2-A0CM	TCGA-A2-A0CM-01A-31R-A034-07	c5	s1	141
BRCA	TCGA-A2-A0CO	TCGA-A2-A0CO-01A-13R-A22K-07	c8	s4	8023
BRCA	TCGA-A2-A0CP	TCGA-A2-A0CP-01A-11R-A034-07	c8	s4	8024
BRCA	TCGA-A2-A0CQ	TCGA-A2-A0CQ-01A-21R-A034-07	c6	s2	2465
BRCA	TCGA-A2-A0CR	TCGA-A2-A0CR-01A-11R-A22K-07	c3	s2	2413
BRCA	TCGA-A2-A0CS	TCGA-A2-A0CS-01A-11R-A115-07	c2	s2	2360
BRCA	TCGA-A2-A0CT	TCGA-A2-A0CT-01A-31R-A056-07	c2	s3	5385
BRCA	TCGA-A2-A0CU	TCGA-A2-A0CU-01A-12R-A034-07	c2	s3	5386
BRCA	TCGA-A2-A0CV	TCGA-A2-A0CV-01A-31R-A115-07	c8	s2	2561
BRCA	TCGA-A2-A0CW	TCGA-A2-A0CW-01A-21R-A115-07	c6	s1	216
BRCA	TCGA-A2-A0CX	TCGA-A2-A0CX-01A-21R-A00Z-07	c7	s3	5541
BRCA	TCGA-A2-A0D0	TCGA-A2-A0D0-01A-11R-A00Z-07	c5	s3	5452
BRCA	TCGA-A2-A0D1	TCGA-A2-A0D1-01A-11R-A034-07	c6	s3	5517
BRCA	TCGA-A2-A0D2	TCGA-A2-A0D2-01A-21R-A034-07	c5	s1	142
BRCA	TCGA-A2-A0D3	TCGA-A2-A0D3-01A-11R-A115-07	c10	s1	326
BRCA	TCGA-A2-A0D4	TCGA-A2-A0D4-01A-11R-A00Z-07	c6	s3	5518
BRCA	TCGA-A2-A0EM	TCGA-A2-A0EM-01A-11R-A034-07	c2	s2	2361
BRCA	TCGA-A2-A0EN	TCGA-A2-A0EN-01A-13R-A084-07	c8	s4	8025
BRCA	TCGA-A2-A0EO	TCGA-A2-A0EO-01A-11R-A034-07	c8	s2	2562
BRCA	TCGA-A2-A0EP	TCGA-A2-A0EP-01A-52R-A22U-07	c8	s4	8026
BRCA	TCGA-A2-A0EQ	TCGA-A2-A0EQ-01A-11R-A034-07	c10	s3	5569
BRCA	TCGA-A2-A0ER	TCGA-A2-A0ER-01A-21R-A034-07	c2	s1	71
BRCA	TCGA-A2-A0ES	TCGA-A2-A0ES-01A-11R-A115-07	c8	s2	2563
BRCA	TCGA-A2-A0ET	TCGA-A2-A0ET-01A-31R-A034-07	c6	s1	217
BRCA	TCGA-A2-A0EU	TCGA-A2-A0EU-01A-22R-A056-07	c2	s1	72
BRCA	TCGA-A2-A0EV	TCGA-A2-A0EV-01A-11R-A034-07	c7	s4	7979
BRCA	TCGA-A2-A0EW	TCGA-A2-A0EW-01A-21R-A115-07	c8	s4	8027
BRCA	TCGA-A2-A0EX	TCGA-A2-A0EX-01A-21R-A034-07	c8	s2	2564
BRCA	TCGA-A2-A0EY	TCGA-A2-A0EY-01A-11R-A034-07	c3	s1	120
BRCA	TCGA-A2-A0ST	TCGA-A2-A0ST-01A-12R-A084-07	c5	s3	5453
BRCA	TCGA-A2-A0SU	TCGA-A2-A0SU-01A-11R-A084-07	c2	s2	2362
BRCA	TCGA-A2-A0SV	TCGA-A2-A0SV-01A-11R-A084-07	c10	s2	2629
BRCA	TCGA-A2-A0SW	TCGA-A2-A0SW-01A-11R-A084-07	c10	s2	2630
BRCA	TCGA-A2-A0SX	TCGA-A2-A0SX-01A-12R-A084-07	c5	s3	5454
BRCA	TCGA-A2-A0SY	TCGA-A2-A0SY-01A-31R-A084-07	c8	s2	2565
BRCA	TCGA-A2-A0T0	TCGA-A2-A0T0-01A-22R-A084-07	c5	s1	143
BRCA	TCGA-A2-A0T1	TCGA-A2-A0T1-01A-21R-A084-07	c3	s4	7900
BRCA	TCGA-A2-A0T2	TCGA-A2-A0T2-01A-11R-A084-07	c5	s1	144
BRCA	TCGA-A2-A0T3	TCGA-A2-A0T3-01A-21R-A115-07	c2	s1	73
BRCA	TCGA-A2-A0T4	TCGA-A2-A0T4-01A-31R-A084-07	c8	s2	2566
BRCA	TCGA-A2-A0T5	TCGA-A2-A0T5-01A-21R-A084-07	c9	s2	2608
BRCA	TCGA-A2-A0T6	TCGA-A2-A0T6-01A-11R-A084-07	c8	s4	8028
BRCA	TCGA-A2-A0T7	TCGA-A2-A0T7-01A-21R-A084-07	c9	s4	8092
BRCA	TCGA-A2-A0YC	TCGA-A2-A0YC-01A-11R-A109-07	c2	s2	2363
BRCA	TCGA-A2-A0YD	TCGA-A2-A0YD-01A-11R-A109-07	c8	s4	8029
BRCA	TCGA-A2-A0YE	TCGA-A2-A0YE-01A-11R-A109-07	c5	s3	5455
BRCA	TCGA-A2-A0YF	TCGA-A2-A0YF-01A-21R-A109-07	c2	s2	2364
BRCA	TCGA-A2-A0YG	TCGA-A2-A0YG-01A-21R-A109-07	c2	s1	74
BRCA	TCGA-A2-A0YH	TCGA-A2-A0YH-01A-11R-A109-07	c3	s3	5423
BRCA	TCGA-A2-A0YI	TCGA-A2-A0YI-01A-31R-A10J-07	c3	s2	2414
BRCA	TCGA-A2-A0YJ	TCGA-A2-A0YJ-01A-11R-A109-07	c5	s1	145
BRCA	TCGA-A2-A0YK	TCGA-A2-A0YK-01A-22R-A109-07	c8	s4	8030
BRCA	TCGA-A2-A0YL	TCGA-A2-A0YL-01A-21R-A109-07	c8	s3	5555
BRCA	TCGA-A2-A0YM	TCGA-A2-A0YM-01A-11R-A109-07	c5	s3	5456
BRCA	TCGA-A2-A0YT	TCGA-A2-A0YT-01A-11R-A109-07	c2	s1	75
BRCA	TCGA-A2-A1FV	TCGA-A2-A1FV-01A-11R-A13Q-07	c4	s1	139
BRCA	TCGA-A2-A1FW	TCGA-A2-A1FW-01A-11R-A13Q-07	c2	s3	5387
BRCA	TCGA-A2-A1FX	TCGA-A2-A1FX-01A-11R-A13Q-07	c2	s1	76
BRCA	TCGA-A2-A1FZ	TCGA-A2-A1FZ-01A-51R-A14D-07	c8	s4	8031
BRCA	TCGA-A2-A1G0	TCGA-A2-A1G0-01A-11R-A13Q-07	c8	s4	8032
BRCA	TCGA-A2-A1G1	TCGA-A2-A1G1-01A-21R-A13Q-07	c5	s1	146
BRCA	TCGA-A2-A1G4	TCGA-A2-A1G4-01A-11R-A13Q-07	c6	s1	218
BRCA	TCGA-A2-A1G6	TCGA-A2-A1G6-01A-11R-A13Q-07	c8	s3	5556
BRCA	TCGA-A2-A259	TCGA-A2-A259-01A-11R-A16F-07	c8	s4	8033
BRCA	TCGA-A2-A25A	TCGA-A2-A25A-01A-12R-A16F-07	c8	s4	8034
BRCA	TCGA-A2-A25B	TCGA-A2-A25B-01A-11R-A169-07	c10	s1	327
BRCA	TCGA-A2-A25C	TCGA-A2-A25C-01A-11R-A169-07	c2	s1	77
BRCA	TCGA-A2-A25D	TCGA-A2-A25D-01A-12R-A16F-07	c10	s2	2631
BRCA	TCGA-A2-A25E	TCGA-A2-A25E-01A-11R-A169-07	c2	s1	78
BRCA	TCGA-A2-A25F	TCGA-A2-A25F-01A-11R-A169-07	c8	s1	315
BRCA	TCGA-A2-A3KC	TCGA-A2-A3KC-01A-11R-A213-07	c8	s4	8035
BRCA	TCGA-A2-A3KD	TCGA-A2-A3KD-01A-12R-A213-07	c2	s4	7870
BRCA	TCGA-A2-A3XS	TCGA-A2-A3XS-01A-11R-A22U-07	c5	s3	5457
BRCA	TCGA-A2-A3XT	TCGA-A2-A3XT-01A-11R-A22U-07	c5	s1	147
BRCA	TCGA-A2-A3XU	TCGA-A2-A3XU-01A-12R-A22U-07	c5	s3	5458
BRCA	TCGA-A2-A3XV	TCGA-A2-A3XV-01A-21R-A239-07	c6	s2	2466
BRCA	TCGA-A2-A3XW	TCGA-A2-A3XW-01A-11R-A239-07	c9	s4	8093
BRCA	TCGA-A2-A3XX	TCGA-A2-A3XX-01A-21R-A239-07	c5	s3	5459
BRCA	TCGA-A2-A3XY	TCGA-A2-A3XY-01A-11R-A239-07	c5	s4	7924
BRCA	TCGA-A2-A3XZ	TCGA-A2-A3XZ-01A-42R-A239-07	c3	s4	7901
BRCA	TCGA-A2-A3Y0	TCGA-A2-A3Y0-01A-11R-A239-07	c5	s3	5460
BRCA	TCGA-A2-A4RW	TCGA-A2-A4RW-01A-21R-A266-07	c8	s4	8036
BRCA	TCGA-A2-A4RX	TCGA-A2-A4RX-01A-11R-A266-07	c5	s4	7925
BRCA	TCGA-A2-A4RY	TCGA-A2-A4RY-01A-31R-A266-07	c8	s4	8037
BRCA	TCGA-A2-A4S0	TCGA-A2-A4S0-01A-21R-A266-07	c6	s3	5519
BRCA	TCGA-A2-A4S1	TCGA-A2-A4S1-01A-21R-A266-07	c5	s4	7926
BRCA	TCGA-A2-A4S2	TCGA-A2-A4S2-01A-12R-A266-07	c3	s2	2415
BRCA	TCGA-A2-A4S3	TCGA-A2-A4S3-01A-21R-A266-07	c1	s3	5371
BRCA	TCGA-A7-A0CD	TCGA-A7-A0CD-01A-11R-A00Z-07	c6	s2	2467
BRCA	TCGA-A7-A0CE	TCGA-A7-A0CE-01A-11R-A00Z-07	c5	s3	5461
BRCA	TCGA-A7-A0CG	TCGA-A7-A0CG-01A-12R-A056-07	c8	s2	2567
BRCA	TCGA-A7-A0CJ	TCGA-A7-A0CJ-01A-21R-A00Z-07	c6	s1	219
BRCA	TCGA-A7-A0D9	TCGA-A7-A0D9-01A-31R-A056-07	c2	s1	79
BRCA	TCGA-A7-A0DA	TCGA-A7-A0DA-01A-31R-A115-07	c5	s4	7927
BRCA	TCGA-A7-A0DB	TCGA-A7-A0DB-01A-11R-A00Z-07	c2	s2	2365
BRCA	TCGA-A7-A13D	TCGA-A7-A13D-01A-13R-A12P-07	c5	s4	7928
BRCA	TCGA-A7-A13E	TCGA-A7-A13E-01A-11R-A12P-07	c5	s1	148
BRCA	TCGA-A7-A13F	TCGA-A7-A13F-01A-11R-A12P-07	c6	s2	2468
BRCA	TCGA-A7-A13G	TCGA-A7-A13G-01A-11R-A13Q-07	c6	s2	2469
BRCA	TCGA-A7-A13H	TCGA-A7-A13H-01A-11R-A22K-07	c3	s4	7902
BRCA	TCGA-A7-A26E	TCGA-A7-A26E-01A-11R-A169-07	c2	s1	80
BRCA	TCGA-A7-A26F	TCGA-A7-A26F-01A-21R-A169-07	c5	s1	149
BRCA	TCGA-A7-A26G	TCGA-A7-A26G-01A-21R-A169-07	c5	s1	150
BRCA	TCGA-A7-A26H	TCGA-A7-A26H-01A-11R-A169-07	c7	s1	287
BRCA	TCGA-A7-A26I	TCGA-A7-A26I-01A-11R-A169-07	c5	s1	151
BRCA	TCGA-A7-A26J	TCGA-A7-A26J-01A-11R-A169-07	c2	s3	5388
BRCA	TCGA-A7-A2KD	TCGA-A7-A2KD-01A-31R-A21T-07	c7	s1	288
BRCA	TCGA-A7-A3IY	TCGA-A7-A3IY-01A-21R-A21T-07	c9	s2	2609
BRCA	TCGA-A7-A3IZ	TCGA-A7-A3IZ-01A-11R-A213-07	c6	s3	5520
BRCA	TCGA-A7-A3J0	TCGA-A7-A3J0-01A-11R-A213-07	c4	s3	5439
BRCA	TCGA-A7-A3J1	TCGA-A7-A3J1-01A-11R-A213-07	c8	s4	8038
BRCA	TCGA-A7-A3RF	TCGA-A7-A3RF-01A-11R-A22K-07	c6	s4	7961
BRCA	TCGA-A7-A425	TCGA-A7-A425-01A-11R-A24H-07	c1	s2	2301
BRCA	TCGA-A7-A426	TCGA-A7-A426-01A-22R-A24H-07	c8	s4	8039
BRCA	TCGA-A7-A4SA	TCGA-A7-A4SA-01A-11R-A266-07	c3	s3	5424
BRCA	TCGA-A7-A4SB	TCGA-A7-A4SB-01A-21R-A266-07	c2	s4	7871
BRCA	TCGA-A7-A4SC	TCGA-A7-A4SC-01A-12R-A266-07	c8	s4	8040
BRCA	TCGA-A7-A4SD	TCGA-A7-A4SD-01A-11R-A266-07	c5	s4	7929
BRCA	TCGA-A7-A4SE	TCGA-A7-A4SE-01A-11R-A266-07	c5	s3	5462
BRCA	TCGA-A7-A4SF	TCGA-A7-A4SF-01A-11R-A266-07	c6	s3	5521
BRCA	TCGA-A7-A56D	TCGA-A7-A56D-01A-11R-A27Q-07	c1	s2	2302
BRCA	TCGA-A7-A5ZW	TCGA-A7-A5ZW-01A-12R-A29R-07	c8	s2	2568
BRCA	TCGA-A7-A5ZX	TCGA-A7-A5ZX-01A-12R-A29R-07	c9	s2	2610
BRCA	TCGA-A7-A6VV	TCGA-A7-A6VV-01A-22R-A33J-07	c5	s4	7930
BRCA	TCGA-A7-A6VW	TCGA-A7-A6VW-01A-21R-A33J-07	c5	s2	2457
BRCA	TCGA-A7-A6VX	TCGA-A7-A6VX-01A-12R-A33J-07	c2	s4	7872
BRCA	TCGA-A7-A6VY	TCGA-A7-A6VY-01A-12R-A33J-07	c5	s4	7931
BRCA	TCGA-A8-A06O	TCGA-A8-A06O-01A-11R-A00Z-07	c2	s1	81
BRCA	TCGA-A8-A06P	TCGA-A8-A06P-01A-11R-A00Z-07	c7	s4	7980
BRCA	TCGA-A8-A06Q	TCGA-A8-A06Q-01A-11R-A034-07	c6	s1	220
BRCA	TCGA-A8-A06R	TCGA-A8-A06R-01A-11R-A00Z-07	c7	s3	5542
BRCA	TCGA-A8-A06T	TCGA-A8-A06T-01A-11R-A00Z-07	c10	s1	328
BRCA	TCGA-A8-A06U	TCGA-A8-A06U-01A-11R-A00Z-07	c10	s1	329
BRCA	TCGA-A8-A06X	TCGA-A8-A06X-01A-21R-A00Z-07	c10	s1	330
BRCA	TCGA-A8-A06Y	TCGA-A8-A06Y-01A-21R-A00Z-07	c6	s1	221
BRCA	TCGA-A8-A06Z	TCGA-A8-A06Z-01A-11R-A00Z-07	c6	s1	222
BRCA	TCGA-A8-A075	TCGA-A8-A075-01A-11R-A084-07	c10	s1	331
BRCA	TCGA-A8-A076	TCGA-A8-A076-01A-21R-A00Z-07	c10	s2	2632
BRCA	TCGA-A8-A079	TCGA-A8-A079-01A-21R-A00Z-07	c6	s3	5522
BRCA	TCGA-A8-A07B	TCGA-A8-A07B-01A-11R-A00Z-07	c6	s3	5523
BRCA	TCGA-A8-A07F	TCGA-A8-A07F-01A-11R-A00Z-07	c2	s1	82
BRCA	TCGA-A8-A07G	TCGA-A8-A07G-01A-11R-A034-07	c7	s4	7981
BRCA	TCGA-A8-A07I	TCGA-A8-A07I-01A-11R-A00Z-07	c10	s4	8109
BRCA	TCGA-A8-A07J	TCGA-A8-A07J-01A-11R-A00Z-07	c7	s4	7982
BRCA	TCGA-A8-A07L	TCGA-A8-A07L-01A-11R-A00Z-07	c6	s1	223
BRCA	TCGA-A8-A07O	TCGA-A8-A07O-01A-11R-A00Z-07	c5	s1	152
BRCA	TCGA-A8-A07P	TCGA-A8-A07P-01A-11R-A00Z-07	c10	s2	2633
BRCA	TCGA-A8-A07R	TCGA-A8-A07R-01A-21R-A034-07	c5	s3	5463
BRCA	TCGA-A8-A07U	TCGA-A8-A07U-01A-11R-A034-07	c5	s4	7932
BRCA	TCGA-A8-A07W	TCGA-A8-A07W-01A-11R-A00Z-07	c2	s3	5389
BRCA	TCGA-A8-A07Z	TCGA-A8-A07Z-01A-11R-A00Z-07	c6	s4	7962
BRCA	TCGA-A8-A081	TCGA-A8-A081-01A-11R-A00Z-07	c10	s1	332
BRCA	TCGA-A8-A082	TCGA-A8-A082-01A-11R-A00Z-07	c6	s4	7963
BRCA	TCGA-A8-A083	TCGA-A8-A083-01A-21R-A00Z-07	c6	s2	2470
BRCA	TCGA-A8-A085	TCGA-A8-A085-01A-11R-A00Z-07	c6	s1	224
BRCA	TCGA-A8-A08B	TCGA-A8-A08B-01A-11R-A00Z-07	c1	s2	2303
BRCA	TCGA-A8-A08C	TCGA-A8-A08C-01A-11R-A00Z-07	c6	s1	225
BRCA	TCGA-A8-A08F	TCGA-A8-A08F-01A-11R-A00Z-07	c10	s3	5570
BRCA	TCGA-A8-A08G	TCGA-A8-A08G-01A-11R-A00Z-07	c2	s1	83
BRCA	TCGA-A8-A08H	TCGA-A8-A08H-01A-21R-A00Z-07	c8	s4	8041
BRCA	TCGA-A8-A08J	TCGA-A8-A08J-01A-11R-A00Z-07	c7	s2	2512
BRCA	TCGA-A8-A08L	TCGA-A8-A08L-01A-11R-A00Z-07	c2	s3	5390
BRCA	TCGA-A8-A08O	TCGA-A8-A08O-01A-21R-A056-07	c2	s1	84
BRCA	TCGA-A8-A08P	TCGA-A8-A08P-01A-11R-A00Z-07	c10	s1	333
BRCA	TCGA-A8-A08R	TCGA-A8-A08R-01A-11R-A034-07	c5	s1	153
BRCA	TCGA-A8-A08S	TCGA-A8-A08S-01A-11R-A034-07	c2	s3	5391
BRCA	TCGA-A8-A08T	TCGA-A8-A08T-01A-21R-A00Z-07	c2	s1	85
BRCA	TCGA-A8-A08X	TCGA-A8-A08X-01A-21R-A00Z-07	c7	s4	7983
BRCA	TCGA-A8-A08Z	TCGA-A8-A08Z-01A-21R-A00Z-07	c7	s4	7984
BRCA	TCGA-A8-A090	TCGA-A8-A090-01A-11R-A00Z-07	c10	s4	8110
BRCA	TCGA-A8-A091	TCGA-A8-A091-01A-11R-A00Z-07	c2	s1	86
BRCA	TCGA-A8-A092	TCGA-A8-A092-01A-11R-A00Z-07	c2	s1	87
BRCA	TCGA-A8-A093	TCGA-A8-A093-01A-11R-A00Z-07	c2	s3	5392
BRCA	TCGA-A8-A094	TCGA-A8-A094-01A-11R-A00Z-07	c10	s2	2634
BRCA	TCGA-A8-A095	TCGA-A8-A095-01A-11R-A00Z-07	c2	s1	88
BRCA	TCGA-A8-A096	TCGA-A8-A096-01A-11R-A00Z-07	c7	s4	7985
BRCA	TCGA-A8-A097	TCGA-A8-A097-01A-11R-A034-07	c7	s1	289
BRCA	TCGA-A8-A099	TCGA-A8-A099-01A-11R-A00Z-07	c6	s2	2471
BRCA	TCGA-A8-A09A	TCGA-A8-A09A-01A-11R-A00Z-07	c7	s4	7986
BRCA	TCGA-A8-A09B	TCGA-A8-A09B-01A-11R-A00Z-07	c2	s4	7873
BRCA	TCGA-A8-A09C	TCGA-A8-A09C-01A-11R-A00Z-07	c2	s1	89
BRCA	TCGA-A8-A09D	TCGA-A8-A09D-01A-11R-A00Z-07	c7	s4	7987
BRCA	TCGA-A8-A09E	TCGA-A8-A09E-01A-11R-A00Z-07	c6	s2	2472
BRCA	TCGA-A8-A09G	TCGA-A8-A09G-01A-21R-A00Z-07	c10	s2	2635
BRCA	TCGA-A8-A09I	TCGA-A8-A09I-01A-22R-A034-07	c10	s1	334
BRCA	TCGA-A8-A09K	TCGA-A8-A09K-01A-11R-A00Z-07	c6	s1	226
BRCA	TCGA-A8-A09M	TCGA-A8-A09M-01A-11R-A00Z-07	c10	s3	5571
BRCA	TCGA-A8-A09N	TCGA-A8-A09N-01A-11R-A00Z-07	c2	s4	7874
BRCA	TCGA-A8-A09Q	TCGA-A8-A09Q-01A-11R-A00Z-07	c10	s1	335
BRCA	TCGA-A8-A09T	TCGA-A8-A09T-01A-11R-A00Z-07	c6	s1	227
BRCA	TCGA-A8-A09V	TCGA-A8-A09V-01A-11R-A034-07	c2	s1	90
BRCA	TCGA-A8-A09W	TCGA-A8-A09W-01A-11R-A00Z-07	c10	s2	2636
BRCA	TCGA-A8-A09X	TCGA-A8-A09X-01A-11R-A00Z-07	c10	s4	8111
BRCA	TCGA-A8-A09Z	TCGA-A8-A09Z-01A-11R-A00Z-07	c6	s4	7964
BRCA	TCGA-A8-A0A1	TCGA-A8-A0A1-01A-11R-A00Z-07	c3	s2	2416
BRCA	TCGA-A8-A0A2	TCGA-A8-A0A2-01A-11R-A034-07	c2	s4	7875
BRCA	TCGA-A8-A0A4	TCGA-A8-A0A4-01A-11R-A00Z-07	c8	s4	8042
BRCA	TCGA-A8-A0A6	TCGA-A8-A0A6-01A-12R-A056-07	c3	s2	2417
BRCA	TCGA-A8-A0A7	TCGA-A8-A0A7-01A-11R-A00Z-07	c3	s2	2418
BRCA	TCGA-A8-A0A9	TCGA-A8-A0A9-01A-11R-A00Z-07	c10	s4	8112
BRCA	TCGA-A8-A0AB	TCGA-A8-A0AB-01A-11R-A034-07	c6	s1	228
BRCA	TCGA-A8-A0AD	TCGA-A8-A0AD-01A-11R-A056-07	c7	s2	2513
BRCA	TCGA-AC-A23C	TCGA-AC-A23C-01A-12R-A169-07	c3	s1	121
BRCA	TCGA-AC-A23E	TCGA-AC-A23E-01A-11R-A157-07	c7	s4	7988
BRCA	TCGA-AC-A23G	TCGA-AC-A23G-01A-11R-A213-07	c8	s4	8043
BRCA	TCGA-AC-A23H	TCGA-AC-A23H-01A-11R-A157-07	c6	s2	2473
BRCA	TCGA-AC-A2B8	TCGA-AC-A2B8-01A-11R-A17B-07	c8	s4	8044
BRCA	TCGA-AC-A2BK	TCGA-AC-A2BK-01A-11R-A21T-07	c5	s3	5464
BRCA	TCGA-AC-A2BM	TCGA-AC-A2BM-01A-11R-A21T-07	c10	s1	336
BRCA	TCGA-AC-A2FB	TCGA-AC-A2FB-01A-11R-A17B-07	c3	s4	7903
BRCA	TCGA-AC-A2FE	TCGA-AC-A2FE-01A-11R-A19W-07	c3	s2	2419
BRCA	TCGA-AC-A2FF	TCGA-AC-A2FF-01A-11R-A17B-07	c8	s3	5557
BRCA	TCGA-AC-A2FG	TCGA-AC-A2FG-01A-11R-A17B-07	c8	s2	2569
BRCA	TCGA-AC-A2FK	TCGA-AC-A2FK-01A-12R-A180-07	c8	s4	8045
BRCA	TCGA-AC-A2FM	TCGA-AC-A2FM-01A-11R-A19W-07	c6	s3	5524
BRCA	TCGA-AC-A2FO	TCGA-AC-A2FO-01A-11R-A180-07	c8	s2	2570
BRCA	TCGA-AC-A2QH	TCGA-AC-A2QH-01A-11R-A18M-07	c4	s3	5440
BRCA	TCGA-AC-A2QI	TCGA-AC-A2QI-01A-12R-A19W-07	c7	s4	7989
BRCA	TCGA-AC-A2QJ	TCGA-AC-A2QJ-01A-12R-A19W-07	c5	s4	7933
BRCA	TCGA-AC-A3BB	TCGA-AC-A3BB-01A-21R-A19W-07	c8	s2	2571
BRCA	TCGA-AC-A3EH	TCGA-AC-A3EH-01A-22R-A22K-07	c2	s4	7876
BRCA	TCGA-AC-A3HN	TCGA-AC-A3HN-01A-11R-A213-07	c8	s4	8046
BRCA	TCGA-AC-A3OD	TCGA-AC-A3OD-01A-11R-A21T-07	c3	s3	5425
BRCA	TCGA-AC-A3QP	TCGA-AC-A3QP-01A-11R-A22U-07	c1	s2	2304
BRCA	TCGA-AC-A3QQ	TCGA-AC-A3QQ-01A-11R-A22K-07	c1	s2	2305
BRCA	TCGA-AC-A3TM	TCGA-AC-A3TM-01A-11R-A22K-07	c1	s2	2306
BRCA	TCGA-AC-A3TN	TCGA-AC-A3TN-01A-11R-A22K-07	c1	s2	2307
BRCA	TCGA-AC-A3W5	TCGA-AC-A3W5-01A-11R-A22K-07	c3	s4	7904
BRCA	TCGA-AC-A3W6	TCGA-AC-A3W6-01A-12R-A22K-07	c8	s2	2572
BRCA	TCGA-AC-A3W7	TCGA-AC-A3W7-01A-11R-A22K-07	c9	s4	8094
BRCA	TCGA-AC-A3YI	TCGA-AC-A3YI-01A-21R-A239-07	c9	s4	8095
BRCA	TCGA-AC-A3YJ	TCGA-AC-A3YJ-01A-11R-A22U-07	c6	s2	2474
BRCA	TCGA-AC-A4ZE	TCGA-AC-A4ZE-01A-11R-A41B-07	c2	s2	2366
BRCA	TCGA-AC-A5EH	TCGA-AC-A5EH-01A-11R-A28M-07	c7	s4	7990
BRCA	TCGA-AC-A5XS	TCGA-AC-A5XS-01A-11R-A29R-07	c1	s2	2308
BRCA	TCGA-AC-A5XU	TCGA-AC-A5XU-01A-11R-A28M-07	c4	s3	5441
BRCA	TCGA-AC-A62V	TCGA-AC-A62V-01A-11R-A31O-07	c1	s2	2309
BRCA	TCGA-AC-A62X	TCGA-AC-A62X-01A-11R-A29R-07	c5	s3	5465
BRCA	TCGA-AC-A62Y	TCGA-AC-A62Y-01A-11R-A29R-07	c1	s2	2310
BRCA	TCGA-AC-A6IV	TCGA-AC-A6IV-01A-12R-A33J-07	c8	s4	8047
BRCA	TCGA-AC-A6IW	TCGA-AC-A6IW-01A-12R-A33J-07	c5	s3	5466
BRCA	TCGA-AC-A6IX	TCGA-AC-A6IX-01A-12R-A32P-07	c8	s2	2573
BRCA	TCGA-AC-A6NO	TCGA-AC-A6NO-01A-12R-A33J-07	c2	s4	7877
BRCA	TCGA-AC-A7VB	TCGA-AC-A7VB-01A-11R-A352-07	c6	s1	229
BRCA	TCGA-AC-A7VC	TCGA-AC-A7VC-01A-11R-A352-07	c7	s3	5543
BRCA	TCGA-AC-A8OP	TCGA-AC-A8OP-01A-11R-A36F-07	c2	s4	7878
BRCA	TCGA-AC-A8OQ	TCGA-AC-A8OQ-01A-11R-A41B-07	c5	s3	5467
BRCA	TCGA-AC-A8OR	TCGA-AC-A8OR-01A-21R-A41B-07	c6	s4	7965
BRCA	TCGA-AC-A8OS	TCGA-AC-A8OS-01A-12R-A41B-07	c8	s4	8048
BRCA	TCGA-AN-A03X	TCGA-AN-A03X-01A-21R-A00Z-07	c7	s2	2514
BRCA	TCGA-AN-A03Y	TCGA-AN-A03Y-01A-21R-A00Z-07	c10	s1	337
BRCA	TCGA-AN-A041	TCGA-AN-A041-01A-11R-A034-07	c7	s1	290
BRCA	TCGA-AN-A046	TCGA-AN-A046-01A-21R-A034-07	c10	s2	2637
BRCA	TCGA-AN-A049	TCGA-AN-A049-01A-21R-A00Z-07	c2	s2	2367
BRCA	TCGA-AN-A04A	TCGA-AN-A04A-01A-21R-A034-07	c7	s3	5544
BRCA	TCGA-AN-A04C	TCGA-AN-A04C-01A-21R-A034-07	c1	s1	67
BRCA	TCGA-AN-A04D	TCGA-AN-A04D-01A-21R-A034-07	c5	s3	5468
BRCA	TCGA-AN-A0AJ	TCGA-AN-A0AJ-01A-11R-A00Z-07	c10	s1	338
BRCA	TCGA-AN-A0AK	TCGA-AN-A0AK-01A-21R-A00Z-07	c6	s1	230
BRCA	TCGA-AN-A0AL	TCGA-AN-A0AL-01A-11R-A00Z-07	c5	s4	7934
BRCA	TCGA-AN-A0AM	TCGA-AN-A0AM-01A-11R-A034-07	c1	s4	7867
BRCA	TCGA-AN-A0AR	TCGA-AN-A0AR-01A-11R-A00Z-07	c5	s3	5469
BRCA	TCGA-AN-A0AS	TCGA-AN-A0AS-01A-11R-A00Z-07	c7	s4	7991
BRCA	TCGA-AN-A0AT	TCGA-AN-A0AT-01A-11R-A034-07	c5	s1	154
BRCA	TCGA-AN-A0FD	TCGA-AN-A0FD-01A-11R-A034-07	c7	s3	5545
BRCA	TCGA-AN-A0FF	TCGA-AN-A0FF-01A-11R-A034-07	c2	s2	2368
BRCA	TCGA-AN-A0FJ	TCGA-AN-A0FJ-01A-11R-A00Z-07	c5	s3	5470
BRCA	TCGA-AN-A0FK	TCGA-AN-A0FK-01A-11R-A034-07	c6	s2	2475
BRCA	TCGA-AN-A0FL	TCGA-AN-A0FL-01A-11R-A034-07	c6	s1	231
BRCA	TCGA-AN-A0FN	TCGA-AN-A0FN-01A-11R-A034-07	c8	s2	2574
BRCA	TCGA-AN-A0FS	TCGA-AN-A0FS-01A-11R-A034-07	c8	s3	5558
BRCA	TCGA-AN-A0FT	TCGA-AN-A0FT-01A-11R-A034-07	c1	s2	2311
BRCA	TCGA-AN-A0FV	TCGA-AN-A0FV-01A-11R-A00Z-07	c7	s2	2515
BRCA	TCGA-AN-A0FW	TCGA-AN-A0FW-01A-11R-A034-07	c2	s3	5393
BRCA	TCGA-AN-A0FX	TCGA-AN-A0FX-01A-11R-A034-07	c5	s3	5471
BRCA	TCGA-AN-A0FY	TCGA-AN-A0FY-01A-11R-A034-07	c7	s3	5546
BRCA	TCGA-AN-A0FZ	TCGA-AN-A0FZ-01A-11R-A034-07	c6	s1	232
BRCA	TCGA-AN-A0G0	TCGA-AN-A0G0-01A-11R-A034-07	c5	s3	5472
BRCA	TCGA-AN-A0XN	TCGA-AN-A0XN-01A-21R-A109-07	c7	s4	7992
BRCA	TCGA-AN-A0XO	TCGA-AN-A0XO-01A-11R-A109-07	c7	s4	7993
BRCA	TCGA-AN-A0XP	TCGA-AN-A0XP-01A-11R-A109-07	c6	s2	2476
BRCA	TCGA-AN-A0XR	TCGA-AN-A0XR-01A-11R-A109-07	c6	s2	2477
BRCA	TCGA-AN-A0XS	TCGA-AN-A0XS-01A-22R-A109-07	c3	s4	7905
BRCA	TCGA-AN-A0XT	TCGA-AN-A0XT-01A-11R-A109-07	c2	s1	91
BRCA	TCGA-AN-A0XU	TCGA-AN-A0XU-01A-11R-A109-07	c5	s3	5473
BRCA	TCGA-AN-A0XV	TCGA-AN-A0XV-01A-11R-A109-07	c8	s1	316
BRCA	TCGA-AN-A0XW	TCGA-AN-A0XW-01A-11R-A109-07	c7	s2	2516
BRCA	TCGA-AO-A03L	TCGA-AO-A03L-01A-41R-A056-07	c2	s2	2369
BRCA	TCGA-AO-A03O	TCGA-AO-A03O-01A-11R-A00Z-07	c10	s1	339
BRCA	TCGA-AO-A03P	TCGA-AO-A03P-01A-11R-A00Z-07	c6	s1	233
BRCA	TCGA-AO-A03R	TCGA-AO-A03R-01A-21R-A034-07	c1	s3	5372
BRCA	TCGA-AO-A03T	TCGA-AO-A03T-01A-21R-A034-07	c1	s2	2312
BRCA	TCGA-AO-A03V	TCGA-AO-A03V-01A-11R-A115-07	c2	s1	92
BRCA	TCGA-AO-A0J2	TCGA-AO-A0J2-01A-11R-A034-07	c10	s2	2638
BRCA	TCGA-AO-A0J3	TCGA-AO-A0J3-01A-11R-A034-07	c6	s1	234
BRCA	TCGA-AO-A0J4	TCGA-AO-A0J4-01A-11R-A034-07	c5	s4	7935
BRCA	TCGA-AO-A0J5	TCGA-AO-A0J5-01A-11R-A034-07	c7	s4	7994
BRCA	TCGA-AO-A0J6	TCGA-AO-A0J6-01A-11R-A034-07	c5	s4	7936
BRCA	TCGA-AO-A0J7	TCGA-AO-A0J7-01A-11R-A034-07	c6	s3	5525
BRCA	TCGA-AO-A0J8	TCGA-AO-A0J8-01A-21R-A034-07	c2	s2	2370
BRCA	TCGA-AO-A0J9	TCGA-AO-A0J9-01A-11R-A034-07	c8	s2	2575
BRCA	TCGA-AO-A0JA	TCGA-AO-A0JA-01A-11R-A056-07	c7	s4	7995
BRCA	TCGA-AO-A0JB	TCGA-AO-A0JB-01A-11R-A32Y-07	c1	s2	2313
BRCA	TCGA-AO-A0JC	TCGA-AO-A0JC-01A-11R-A056-07	c3	s3	5426
BRCA	TCGA-AO-A0JD	TCGA-AO-A0JD-01A-11R-A056-07	c2	s1	93
BRCA	TCGA-AO-A0JE	TCGA-AO-A0JE-01A-11R-A056-07	c3	s2	2420
BRCA	TCGA-AO-A0JF	TCGA-AO-A0JF-01A-11R-A056-07	c8	s2	2576
BRCA	TCGA-AO-A0JG	TCGA-AO-A0JG-01A-31R-A084-07	c3	s3	5427
BRCA	TCGA-AO-A0JI	TCGA-AO-A0JI-01A-21R-A056-07	c6	s3	5526
BRCA	TCGA-AO-A0JJ	TCGA-AO-A0JJ-01A-11R-A056-07	c8	s2	2577
BRCA	TCGA-AO-A0JM	TCGA-AO-A0JM-01A-21R-A056-07	c7	s2	2517
BRCA	TCGA-AO-A124	TCGA-AO-A124-01A-11R-A10J-07	c5	s1	155
BRCA	TCGA-AO-A128	TCGA-AO-A128-01A-11R-A10J-07	c5	s4	7937
BRCA	TCGA-AO-A12A	TCGA-AO-A12A-01A-21R-A115-07	c9	s4	8096
BRCA	TCGA-AO-A12D	TCGA-AO-A12D-01A-11R-A115-07	c3	s2	2421
BRCA	TCGA-AO-A12F	TCGA-AO-A12F-01A-11R-A115-07	c5	s3	5474
BRCA	TCGA-AO-A12H	TCGA-AO-A12H-01A-11R-A115-07	c6	s2	2478
BRCA	TCGA-AO-A1KO	TCGA-AO-A1KO-01A-31R-A13Q-07	c8	s1	317
BRCA	TCGA-AO-A1KP	TCGA-AO-A1KP-01A-11R-A13Q-07	c6	s1	235
BRCA	TCGA-AO-A1KR	TCGA-AO-A1KR-01A-12R-A144-07	c5	s3	5475
BRCA	TCGA-AO-A1KS	TCGA-AO-A1KS-01A-11R-A13Q-07	c2	s1	94
BRCA	TCGA-AO-A1KT	TCGA-AO-A1KT-01A-11R-A13Q-07	c7	s2	2518
BRCA	TCGA-AQ-A04H	TCGA-AQ-A04H-01B-11R-A10J-07	c6	s1	236
BRCA	TCGA-AQ-A04J	TCGA-AQ-A04J-01A-02R-A034-07	c5	s3	5476
BRCA	TCGA-AQ-A0Y5	TCGA-AQ-A0Y5-01A-11R-A14M-07	c7	s1	291
BRCA	TCGA-AQ-A1H2	TCGA-AQ-A1H2-01A-11R-A13Q-07	c6	s2	2479
BRCA	TCGA-AQ-A1H3	TCGA-AQ-A1H3-01A-31R-A13Q-07	c8	s1	318
BRCA	TCGA-AQ-A54N	TCGA-AQ-A54N-01A-11R-A266-07	c5	s3	5477
BRCA	TCGA-AQ-A54O	TCGA-AQ-A54O-01A-11R-A266-07	c1	s2	2314
BRCA	TCGA-AQ-A7U7	TCGA-AQ-A7U7-01A-22R-A352-07	c8	s4	8049
BRCA	TCGA-AR-A0TP	TCGA-AR-A0TP-01A-11R-A084-07	c5	s3	5478
BRCA	TCGA-AR-A0TQ	TCGA-AR-A0TQ-01A-11R-A084-07	c3	s4	7906
BRCA	TCGA-AR-A0TR	TCGA-AR-A0TR-01A-11R-A084-07	c6	s1	237
BRCA	TCGA-AR-A0TS	TCGA-AR-A0TS-01A-11R-A115-07	c5	s3	5479
BRCA	TCGA-AR-A0TT	TCGA-AR-A0TT-01A-31R-A084-07	c3	s1	122
BRCA	TCGA-AR-A0TU	TCGA-AR-A0TU-01A-31R-A109-07	c5	s1	156
BRCA	TCGA-AR-A0TV	TCGA-AR-A0TV-01A-21R-A084-07	c10	s1	340
BRCA	TCGA-AR-A0TW	TCGA-AR-A0TW-01A-11R-A084-07	c10	s1	341
BRCA	TCGA-AR-A0TX	TCGA-AR-A0TX-01A-11R-A084-07	c3	s4	7907
BRCA	TCGA-AR-A0TY	TCGA-AR-A0TY-01A-12R-A115-07	c6	s1	238
BRCA	TCGA-AR-A0TZ	TCGA-AR-A0TZ-01A-12R-A084-07	c6	s3	5527
BRCA	TCGA-AR-A0U0	TCGA-AR-A0U0-01A-11R-A109-07	c5	s1	157
BRCA	TCGA-AR-A0U2	TCGA-AR-A0U2-01A-11R-A109-07	c2	s3	5394
BRCA	TCGA-AR-A0U3	TCGA-AR-A0U3-01A-11R-A109-07	c2	s1	95
BRCA	TCGA-AR-A1AH	TCGA-AR-A1AH-01A-11R-A12D-07	c5	s1	158
BRCA	TCGA-AR-A1AI	TCGA-AR-A1AI-01A-11R-A12P-07	c5	s1	159
BRCA	TCGA-AR-A1AJ	TCGA-AR-A1AJ-01A-21R-A12P-07	c5	s1	160
BRCA	TCGA-AR-A1AK	TCGA-AR-A1AK-01A-21R-A12P-07	c8	s4	8050
BRCA	TCGA-AR-A1AL	TCGA-AR-A1AL-01A-21R-A12P-07	c8	s3	5559
BRCA	TCGA-AR-A1AM	TCGA-AR-A1AM-01A-41R-A22K-07	c9	s2	2611
BRCA	TCGA-AR-A1AN	TCGA-AR-A1AN-01A-11R-A12P-07	c7	s4	7996
BRCA	TCGA-AR-A1AO	TCGA-AR-A1AO-01A-11R-A12P-07	c3	s4	7908
BRCA	TCGA-AR-A1AP	TCGA-AR-A1AP-01A-11R-A12P-07	c2	s4	7879
BRCA	TCGA-AR-A1AQ	TCGA-AR-A1AQ-01A-11R-A12P-07	c5	s1	161
BRCA	TCGA-AR-A1AR	TCGA-AR-A1AR-01A-31R-A137-07	c5	s1	162
BRCA	TCGA-AR-A1AS	TCGA-AR-A1AS-01A-11R-A12P-07	c6	s4	7966
BRCA	TCGA-AR-A1AT	TCGA-AR-A1AT-01A-11R-A12P-07	c10	s4	8113
BRCA	TCGA-AR-A1AU	TCGA-AR-A1AU-01A-11R-A12P-07	c9	s4	8097
BRCA	TCGA-AR-A1AV	TCGA-AR-A1AV-01A-21R-A12P-07	c6	s1	239
BRCA	TCGA-AR-A1AW	TCGA-AR-A1AW-01A-21R-A12P-07	c3	s3	5428
BRCA	TCGA-AR-A1AX	TCGA-AR-A1AX-01A-11R-A12P-07	c3	s4	7909
BRCA	TCGA-AR-A1AY	TCGA-AR-A1AY-01A-21R-A12P-07	c5	s1	163
BRCA	TCGA-AR-A24H	TCGA-AR-A24H-01A-11R-A169-07	c10	s1	342
BRCA	TCGA-AR-A24K	TCGA-AR-A24K-01A-11R-A169-07	c6	s1	240
BRCA	TCGA-AR-A24L	TCGA-AR-A24L-01A-11R-A169-07	c7	s1	292
BRCA	TCGA-AR-A24M	TCGA-AR-A24M-01A-11R-A169-07	c7	s2	2519
BRCA	TCGA-AR-A24N	TCGA-AR-A24N-01A-11R-A169-07	c2	s1	96
BRCA	TCGA-AR-A24O	TCGA-AR-A24O-01A-11R-A169-07	c8	s2	2578
BRCA	TCGA-AR-A24P	TCGA-AR-A24P-01A-11R-A169-07	c7	s1	293
BRCA	TCGA-AR-A24Q	TCGA-AR-A24Q-01A-12R-A169-07	c5	s3	5480
BRCA	TCGA-AR-A24R	TCGA-AR-A24R-01A-11R-A169-07	c2	s1	97
BRCA	TCGA-AR-A24S	TCGA-AR-A24S-01A-11R-A169-07	c3	s1	123
BRCA	TCGA-AR-A24T	TCGA-AR-A24T-01A-11R-A169-07	c7	s3	5547
BRCA	TCGA-AR-A24U	TCGA-AR-A24U-01A-11R-A169-07	c3	s1	124
BRCA	TCGA-AR-A24V	TCGA-AR-A24V-01A-21R-A169-07	c7	s1	294
BRCA	TCGA-AR-A24W	TCGA-AR-A24W-01A-11R-A169-07	c8	s4	8051
BRCA	TCGA-AR-A24X	TCGA-AR-A24X-01A-11R-A169-07	c2	s1	98
BRCA	TCGA-AR-A24Z	TCGA-AR-A24Z-01A-11R-A169-07	c2	s3	5395
BRCA	TCGA-AR-A250	TCGA-AR-A250-01A-31R-A169-07	c7	s1	295
BRCA	TCGA-AR-A251	TCGA-AR-A251-01A-12R-A169-07	c5	s1	164
BRCA	TCGA-AR-A252	TCGA-AR-A252-01A-11R-A169-07	c8	s1	319
BRCA	TCGA-AR-A254	TCGA-AR-A254-01A-21R-A169-07	c3	s1	125
BRCA	TCGA-AR-A255	TCGA-AR-A255-01A-11R-A169-07	c8	s1	320
BRCA	TCGA-AR-A256	TCGA-AR-A256-01A-11R-A169-07	c5	s1	165
BRCA	TCGA-AR-A2LE	TCGA-AR-A2LE-01A-11R-A180-07	c2	s1	99
BRCA	TCGA-AR-A2LH	TCGA-AR-A2LH-01A-31R-A18M-07	c3	s2	2422
BRCA	TCGA-AR-A2LJ	TCGA-AR-A2LJ-01A-12R-A19W-07	c1	s2	2315
BRCA	TCGA-AR-A2LK	TCGA-AR-A2LK-01A-11R-A180-07	c2	s3	5396
BRCA	TCGA-AR-A2LL	TCGA-AR-A2LL-01A-11R-A180-07	c10	s1	343
BRCA	TCGA-AR-A2LM	TCGA-AR-A2LM-01A-11R-A180-07	c8	s3	5560
BRCA	TCGA-AR-A2LN	TCGA-AR-A2LN-01A-21R-A18M-07	c8	s4	8052
BRCA	TCGA-AR-A2LO	TCGA-AR-A2LO-01A-31R-A18M-07	c8	s4	8053
BRCA	TCGA-AR-A2LQ	TCGA-AR-A2LQ-01A-22R-A18M-07	c8	s4	8054
BRCA	TCGA-AR-A2LR	TCGA-AR-A2LR-01A-12R-A18M-07	c5	s3	5481
BRCA	TCGA-AR-A5QM	TCGA-AR-A5QM-01A-11R-A27Q-07	c8	s2	2579
BRCA	TCGA-AR-A5QN	TCGA-AR-A5QN-01A-12R-A28M-07	c8	s2	2580
BRCA	TCGA-AR-A5QP	TCGA-AR-A5QP-01A-11R-A28M-07	c9	s2	2612
BRCA	TCGA-AR-A5QQ	TCGA-AR-A5QQ-01A-11R-A28M-07	c5	s4	7938
BRCA	TCGA-B6-A0I1	TCGA-B6-A0I1-01A-11R-A21T-07	c5	s1	166
BRCA	TCGA-B6-A0I2	TCGA-B6-A0I2-01A-11R-A034-07	c5	s1	167
BRCA	TCGA-B6-A0I5	TCGA-B6-A0I5-01A-11R-A034-07	c1	s2	2316
BRCA	TCGA-B6-A0I6	TCGA-B6-A0I6-01A-11R-A034-07	c5	s3	5482
BRCA	TCGA-B6-A0I8	TCGA-B6-A0I8-01A-11R-A034-07	c2	s4	7880
BRCA	TCGA-B6-A0I9	TCGA-B6-A0I9-01A-11R-A034-07	c10	s1	344
BRCA	TCGA-B6-A0IA	TCGA-B6-A0IA-01A-11R-A034-07	c6	s2	2480
BRCA	TCGA-B6-A0IB	TCGA-B6-A0IB-01A-11R-A034-07	c6	s2	2481
BRCA	TCGA-B6-A0IC	TCGA-B6-A0IC-01A-11R-A034-07	c6	s4	7967
BRCA	TCGA-B6-A0IE	TCGA-B6-A0IE-01A-11R-A034-07	c1	s2	2317
BRCA	TCGA-B6-A0IH	TCGA-B6-A0IH-01A-11R-A115-07	c8	s4	8055
BRCA	TCGA-B6-A0IJ	TCGA-B6-A0IJ-01A-11R-A034-07	c5	s1	168
BRCA	TCGA-B6-A0IK	TCGA-B6-A0IK-01A-12R-A056-07	c9	s2	2613
BRCA	TCGA-B6-A0IM	TCGA-B6-A0IM-01A-11R-A034-07	c2	s3	5397
BRCA	TCGA-B6-A0IN	TCGA-B6-A0IN-01A-11R-A034-07	c3	s2	2423
BRCA	TCGA-B6-A0RE	TCGA-B6-A0RE-01A-11R-A056-07	c5	s1	169
BRCA	TCGA-B6-A0RG	TCGA-B6-A0RG-01A-11R-A056-07	c2	s2	2371
BRCA	TCGA-B6-A0RH	TCGA-B6-A0RH-01A-21R-A115-07	c1	s2	2318
BRCA	TCGA-B6-A0RI	TCGA-B6-A0RI-01A-11R-A056-07	c7	s4	7997
BRCA	TCGA-B6-A0RL	TCGA-B6-A0RL-01A-11R-A084-07	c6	s1	241
BRCA	TCGA-B6-A0RM	TCGA-B6-A0RM-01A-11R-A084-07	c2	s1	100
BRCA	TCGA-B6-A0RN	TCGA-B6-A0RN-01A-12R-A084-07	c7	s2	2520
BRCA	TCGA-B6-A0RO	TCGA-B6-A0RO-01A-22R-A084-07	c2	s2	2372
BRCA	TCGA-B6-A0RP	TCGA-B6-A0RP-01A-21R-A084-07	c7	s2	2521
BRCA	TCGA-B6-A0RQ	TCGA-B6-A0RQ-01A-11R-A115-07	c9	s4	8098
BRCA	TCGA-B6-A0RS	TCGA-B6-A0RS-01A-11R-A084-07	c10	s2	2639
BRCA	TCGA-B6-A0RT	TCGA-B6-A0RT-01A-21R-A084-07	c5	s3	5483
BRCA	TCGA-B6-A0RU	TCGA-B6-A0RU-01A-11R-A084-07	c5	s3	5484
BRCA	TCGA-B6-A0RV	TCGA-B6-A0RV-01A-11R-A084-07	c2	s2	2373
BRCA	TCGA-B6-A0WS	TCGA-B6-A0WS-01A-11R-A115-07	c3	s4	7910
BRCA	TCGA-B6-A0WT	TCGA-B6-A0WT-01A-11R-A109-07	c7	s3	5548
BRCA	TCGA-B6-A0WV	TCGA-B6-A0WV-01A-11R-A109-07	c6	s1	242
BRCA	TCGA-B6-A0WW	TCGA-B6-A0WW-01A-11R-A109-07	c6	s2	2482
BRCA	TCGA-B6-A0WX	TCGA-B6-A0WX-01A-11R-A109-07	c9	s3	5566
BRCA	TCGA-B6-A0WY	TCGA-B6-A0WY-01A-11R-A109-07	c9	s4	8099
BRCA	TCGA-B6-A0WZ	TCGA-B6-A0WZ-01A-11R-A109-07	c6	s2	2483
BRCA	TCGA-B6-A0X0	TCGA-B6-A0X0-01A-21R-A115-07	c6	s4	7968
BRCA	TCGA-B6-A0X1	TCGA-B6-A0X1-01A-11R-A109-07	c5	s1	170
BRCA	TCGA-B6-A0X4	TCGA-B6-A0X4-01A-11R-A109-07	c6	s1	243
BRCA	TCGA-B6-A0X5	TCGA-B6-A0X5-01A-21R-A109-07	c6	s2	2484
BRCA	TCGA-B6-A1KC	TCGA-B6-A1KC-01B-11R-A157-07	c6	s1	244
BRCA	TCGA-B6-A1KF	TCGA-B6-A1KF-01A-11R-A13Q-07	c5	s1	171
BRCA	TCGA-B6-A1KI	TCGA-B6-A1KI-01A-11R-A14M-07	c2	s2	2374
BRCA	TCGA-B6-A1KN	TCGA-B6-A1KN-01A-11R-A13Q-07	c2	s1	101
BRCA	TCGA-B6-A2IU	TCGA-B6-A2IU-01A-32R-A18M-07	c2	s2	2375
BRCA	TCGA-B6-A3ZX	TCGA-B6-A3ZX-01A-11R-A239-07	c5	s3	5485
BRCA	TCGA-B6-A400	TCGA-B6-A400-01A-11R-A239-07	c5	s3	5486
BRCA	TCGA-B6-A401	TCGA-B6-A401-01A-11R-A239-07	c9	s4	8100
BRCA	TCGA-B6-A402	TCGA-B6-A402-01A-11R-A239-07	c5	s1	172
BRCA	TCGA-B6-A408	TCGA-B6-A408-01A-12R-A24H-07	c3	s2	2424
BRCA	TCGA-B6-A409	TCGA-B6-A409-01A-11R-A24H-07	c5	s1	173
BRCA	TCGA-B6-A40B	TCGA-B6-A40B-01A-11R-A239-07	c1	s2	2319
BRCA	TCGA-B6-A40C	TCGA-B6-A40C-01A-11R-A239-07	c1	s4	7868
BRCA	TCGA-BH-A0AU	TCGA-BH-A0AU-01A-11R-A12P-07	c2	s4	7881
BRCA	TCGA-BH-A0AV	TCGA-BH-A0AV-01A-31R-A115-07	c5	s3	5487
BRCA	TCGA-BH-A0AW	TCGA-BH-A0AW-01A-11R-A056-07	c3	s2	2425
BRCA	TCGA-BH-A0AY	TCGA-BH-A0AY-01A-21R-A00Z-07	c7	s2	2522
BRCA	TCGA-BH-A0AZ	TCGA-BH-A0AZ-01A-21R-A12P-07	c8	s2	2581
BRCA	TCGA-BH-A0B0	TCGA-BH-A0B0-01A-21R-A115-07	c8	s2	2582
BRCA	TCGA-BH-A0B1	TCGA-BH-A0B1-01A-12R-A056-07	c9	s2	2614
BRCA	TCGA-BH-A0B3	TCGA-BH-A0B3-01A-11R-A056-07	c5	s4	7939
BRCA	TCGA-BH-A0B4	TCGA-BH-A0B4-01A-11R-A00Z-07	c7	s2	2523
BRCA	TCGA-BH-A0B5	TCGA-BH-A0B5-01A-11R-A12P-07	c2	s3	5398
BRCA	TCGA-BH-A0B6	TCGA-BH-A0B6-01A-11R-A19W-07	c3	s2	2426
BRCA	TCGA-BH-A0B7	TCGA-BH-A0B7-01A-12R-A115-07	c3	s4	7911
BRCA	TCGA-BH-A0B8	TCGA-BH-A0B8-01A-21R-A056-07	c2	s3	5399
BRCA	TCGA-BH-A0B9	TCGA-BH-A0B9-01A-11R-A056-07	c5	s3	5488
BRCA	TCGA-BH-A0BA	TCGA-BH-A0BA-01A-11R-A056-07	c8	s2	2583
BRCA	TCGA-BH-A0BC	TCGA-BH-A0BC-01A-22R-A084-07	c3	s2	2427
BRCA	TCGA-BH-A0BD	TCGA-BH-A0BD-01A-11R-A034-07	c3	s4	7912
BRCA	TCGA-BH-A0BF	TCGA-BH-A0BF-01A-21R-A12P-07	c3	s1	126
BRCA	TCGA-BH-A0BG	TCGA-BH-A0BG-01A-11R-A115-07	c5	s1	174
BRCA	TCGA-BH-A0BJ	TCGA-BH-A0BJ-01A-11R-A056-07	c2	s4	7882
BRCA	TCGA-BH-A0BL	TCGA-BH-A0BL-01A-11R-A115-07	c5	s3	5489
BRCA	TCGA-BH-A0BM	TCGA-BH-A0BM-01A-11R-A056-07	c8	s2	2584
BRCA	TCGA-BH-A0BO	TCGA-BH-A0BO-01A-23R-A12D-07	c8	s4	8056
BRCA	TCGA-BH-A0BP	TCGA-BH-A0BP-01A-11R-A115-07	c8	s4	8057
BRCA	TCGA-BH-A0BQ	TCGA-BH-A0BQ-01A-21R-A115-07	c8	s2	2585
BRCA	TCGA-BH-A0BR	TCGA-BH-A0BR-01A-21R-A115-07	c7	s4	7998
BRCA	TCGA-BH-A0BS	TCGA-BH-A0BS-01A-11R-A12P-07	c6	s2	2485
BRCA	TCGA-BH-A0BT	TCGA-BH-A0BT-01A-11R-A12P-07	c1	s2	2320
BRCA	TCGA-BH-A0BV	TCGA-BH-A0BV-01A-11R-A00Z-07	c2	s2	2376
BRCA	TCGA-BH-A0BW	TCGA-BH-A0BW-01A-11R-A115-07	c5	s4	7940
BRCA	TCGA-BH-A0BZ	TCGA-BH-A0BZ-01A-31R-A12P-07	c7	s2	2524
BRCA	TCGA-BH-A0C0	TCGA-BH-A0C0-01A-21R-A056-07	c10	s1	345
BRCA	TCGA-BH-A0C1	TCGA-BH-A0C1-01B-11R-A12D-07	c7	s3	5549
BRCA	TCGA-BH-A0C3	TCGA-BH-A0C3-01A-21R-A12P-07	c8	s4	8058
BRCA	TCGA-BH-A0C7	TCGA-BH-A0C7-01B-11R-A115-07	c2	s3	5400
BRCA	TCGA-BH-A0DD	TCGA-BH-A0DD-01A-31R-A12P-07	c6	s3	5528
BRCA	TCGA-BH-A0DE	TCGA-BH-A0DE-01A-11R-A115-07	c8	s2	2586
BRCA	TCGA-BH-A0DG	TCGA-BH-A0DG-01A-21R-A12P-07	c8	s4	8059
BRCA	TCGA-BH-A0DH	TCGA-BH-A0DH-01A-11R-A084-07	c2	s2	2377
BRCA	TCGA-BH-A0DI	TCGA-BH-A0DI-01A-21R-A12P-07	c8	s4	8060
BRCA	TCGA-BH-A0DK	TCGA-BH-A0DK-01A-21R-A056-07	c3	s2	2428
BRCA	TCGA-BH-A0DL	TCGA-BH-A0DL-01A-11R-A115-07	c5	s4	7941
BRCA	TCGA-BH-A0DO	TCGA-BH-A0DO-01B-11R-A12D-07	c9	s2	2615
BRCA	TCGA-BH-A0DP	TCGA-BH-A0DP-01A-21R-A056-07	c8	s2	2587
BRCA	TCGA-BH-A0DQ	TCGA-BH-A0DQ-01A-11R-A084-07	c8	s2	2588
BRCA	TCGA-BH-A0DS	TCGA-BH-A0DS-01A-11R-A056-07	c3	s2	2429
BRCA	TCGA-BH-A0DT	TCGA-BH-A0DT-01A-21R-A12D-07	c8	s4	8061
BRCA	TCGA-BH-A0DV	TCGA-BH-A0DV-01A-21R-A12P-07	c8	s2	2589
BRCA	TCGA-BH-A0DX	TCGA-BH-A0DX-01A-11R-A115-07	c7	s2	2525
BRCA	TCGA-BH-A0DZ	TCGA-BH-A0DZ-01A-11R-A00Z-07	c7	s2	2526
BRCA	TCGA-BH-A0E0	TCGA-BH-A0E0-01A-11R-A056-07	c5	s1	175
BRCA	TCGA-BH-A0E1	TCGA-BH-A0E1-01A-11R-A056-07	c2	s2	2378
BRCA	TCGA-BH-A0E2	TCGA-BH-A0E2-01A-11R-A056-07	c9	s1	324
BRCA	TCGA-BH-A0E7	TCGA-BH-A0E7-01A-11R-A034-07	c6	s1	245
BRCA	TCGA-BH-A0E9	TCGA-BH-A0E9-01B-11R-A115-07	c8	s3	5561
BRCA	TCGA-BH-A0EA	TCGA-BH-A0EA-01A-11R-A115-07	c8	s4	8062
BRCA	TCGA-BH-A0EB	TCGA-BH-A0EB-01A-11R-A034-07	c7	s2	2527
BRCA	TCGA-BH-A0EE	TCGA-BH-A0EE-01A-11R-A034-07	c10	s2	2640
BRCA	TCGA-BH-A0EI	TCGA-BH-A0EI-01A-11R-A115-07	c7	s3	5550
BRCA	TCGA-BH-A0GY	TCGA-BH-A0GY-01A-11R-A056-07	c9	s1	325
BRCA	TCGA-BH-A0GZ	TCGA-BH-A0GZ-01A-11R-A056-07	c9	s2	2616
BRCA	TCGA-BH-A0H0	TCGA-BH-A0H0-01A-11R-A056-07	c6	s1	246
BRCA	TCGA-BH-A0H3	TCGA-BH-A0H3-01A-11R-A12P-07	c8	s3	5562
BRCA	TCGA-BH-A0H5	TCGA-BH-A0H5-01A-21R-A115-07	c3	s2	2430
BRCA	TCGA-BH-A0H6	TCGA-BH-A0H6-01A-21R-A056-07	c7	s2	2528
BRCA	TCGA-BH-A0H7	TCGA-BH-A0H7-01A-13R-A056-07	c7	s2	2529
BRCA	TCGA-BH-A0H9	TCGA-BH-A0H9-01A-11R-A056-07	c2	s1	102
BRCA	TCGA-BH-A0HA	TCGA-BH-A0HA-01A-11R-A12P-07	c7	s2	2530
BRCA	TCGA-BH-A0HB	TCGA-BH-A0HB-01A-11R-A056-07	c1	s2	2321
BRCA	TCGA-BH-A0HF	TCGA-BH-A0HF-01A-11R-A056-07	c9	s2	2617
BRCA	TCGA-BH-A0HI	TCGA-BH-A0HI-01A-11R-A084-07	c2	s2	2379
BRCA	TCGA-BH-A0HK	TCGA-BH-A0HK-01A-11R-A056-07	c9	s2	2618
BRCA	TCGA-BH-A0HL	TCGA-BH-A0HL-01A-11R-A10U-07	c6	s3	5529
BRCA	TCGA-BH-A0HN	TCGA-BH-A0HN-01A-11R-A10U-07	c6	s2	2486
BRCA	TCGA-BH-A0HO	TCGA-BH-A0HO-01A-11R-A034-07	c2	s2	2380
BRCA	TCGA-BH-A0HP	TCGA-BH-A0HP-01A-12R-A084-07	c2	s2	2381
BRCA	TCGA-BH-A0HQ	TCGA-BH-A0HQ-01A-11R-A034-07	c7	s4	7999
BRCA	TCGA-BH-A0HU	TCGA-BH-A0HU-01A-11R-A034-07	c6	s3	5530
BRCA	TCGA-BH-A0HW	TCGA-BH-A0HW-01A-11R-A034-07	c6	s1	247
BRCA	TCGA-BH-A0HX	TCGA-BH-A0HX-01A-21R-A056-07	c9	s2	2619
BRCA	TCGA-BH-A0HY	TCGA-BH-A0HY-01A-11R-A056-07	c2	s4	7883
BRCA	TCGA-BH-A0RX	TCGA-BH-A0RX-01A-21R-A084-07	c5	s3	5490
BRCA	TCGA-BH-A0W3	TCGA-BH-A0W3-01A-11R-A109-07	c6	s3	5531
BRCA	TCGA-BH-A0W4	TCGA-BH-A0W4-01A-11R-A109-07	c7	s4	8000
BRCA	TCGA-BH-A0W5	TCGA-BH-A0W5-01A-11R-A109-07	c3	s4	7913
BRCA	TCGA-BH-A0W7	TCGA-BH-A0W7-01A-11R-A115-07	c3	s2	2431
BRCA	TCGA-BH-A0WA	TCGA-BH-A0WA-01A-11R-A109-07	c5	s3	5491
BRCA	TCGA-BH-A18F	TCGA-BH-A18F-01A-11R-A12D-07	c8	s4	8063
BRCA	TCGA-BH-A18G	TCGA-BH-A18G-01A-11R-A12D-07	c5	s2	2458
BRCA	TCGA-BH-A18H	TCGA-BH-A18H-01A-11R-A12D-07	c10	s4	8114
BRCA	TCGA-BH-A18I	TCGA-BH-A18I-01A-11R-A12D-07	c7	s4	8001
BRCA	TCGA-BH-A18J	TCGA-BH-A18J-01A-11R-A12D-07	c7	s4	8002
BRCA	TCGA-BH-A18K	TCGA-BH-A18K-01A-11R-A12D-07	c7	s2	2531
BRCA	TCGA-BH-A18L	TCGA-BH-A18L-01A-32R-A12D-07	c6	s1	248
BRCA	TCGA-BH-A18M	TCGA-BH-A18M-01A-11R-A12D-07	c8	s4	8064
BRCA	TCGA-BH-A18N	TCGA-BH-A18N-01A-11R-A12D-07	c6	s3	5532
BRCA	TCGA-BH-A18P	TCGA-BH-A18P-01A-11R-A12D-07	c2	s3	5401
BRCA	TCGA-BH-A18Q	TCGA-BH-A18Q-01A-12R-A12D-07	c5	s3	5492
BRCA	TCGA-BH-A18R	TCGA-BH-A18R-01A-11R-A12D-07	c2	s1	103
BRCA	TCGA-BH-A18S	TCGA-BH-A18S-01A-11R-A12D-07	c6	s2	2487
BRCA	TCGA-BH-A18T	TCGA-BH-A18T-01A-11R-A12D-07	c5	s1	176
BRCA	TCGA-BH-A18U	TCGA-BH-A18U-01A-21R-A12D-07	c10	s1	346
BRCA	TCGA-BH-A18V	TCGA-BH-A18V-01A-11R-A12D-07	c5	s1	177
BRCA	TCGA-BH-A1EN	TCGA-BH-A1EN-01A-11R-A13Q-07	c6	s2	2488
BRCA	TCGA-BH-A1EO	TCGA-BH-A1EO-01A-11R-A137-07	c7	s1	296
BRCA	TCGA-BH-A1ES	TCGA-BH-A1ES-01A-11R-A137-07	c7	s1	297
BRCA	TCGA-BH-A1ET	TCGA-BH-A1ET-01A-11R-A137-07	c2	s2	2382
BRCA	TCGA-BH-A1EU	TCGA-BH-A1EU-01A-11R-A137-07	c8	s1	321
BRCA	TCGA-BH-A1EV	TCGA-BH-A1EV-01A-11R-A137-07	c2	s3	5402
BRCA	TCGA-BH-A1EW	TCGA-BH-A1EW-01A-11R-A137-07	c3	s4	7914
BRCA	TCGA-BH-A1EX	TCGA-BH-A1EX-01A-11R-A13Q-07	c3	s1	127
BRCA	TCGA-BH-A1EY	TCGA-BH-A1EY-01A-11R-A13Q-07	c3	s2	2432
BRCA	TCGA-BH-A1F0	TCGA-BH-A1F0-01A-11R-A137-07	c5	s1	178
BRCA	TCGA-BH-A1F2	TCGA-BH-A1F2-01A-31R-A13Q-07	c7	s1	298
BRCA	TCGA-BH-A1F5	TCGA-BH-A1F5-01A-12R-A13Q-07	c2	s1	104
BRCA	TCGA-BH-A1F6	TCGA-BH-A1F6-01A-11R-A13Q-07	c5	s1	179
BRCA	TCGA-BH-A1F8	TCGA-BH-A1F8-01A-11R-A13Q-07	c2	s1	105
BRCA	TCGA-BH-A1FC	TCGA-BH-A1FC-01A-11R-A13Q-07	c5	s1	180
BRCA	TCGA-BH-A1FD	TCGA-BH-A1FD-01A-11R-A13Q-07	c10	s1	347
BRCA	TCGA-BH-A1FE	TCGA-BH-A1FE-01A-11R-A13Q-07	c8	s1	322
BRCA	TCGA-BH-A1FG	TCGA-BH-A1FG-01A-11R-A13Q-07	c6	s1	249
BRCA	TCGA-BH-A1FH	TCGA-BH-A1FH-01A-12R-A13Q-07	c8	s4	8065
BRCA	TCGA-BH-A1FJ	TCGA-BH-A1FJ-01A-11R-A13Q-07	c6	s2	2489
BRCA	TCGA-BH-A1FL	TCGA-BH-A1FL-01A-11R-A13Q-07	c2	s3	5403
BRCA	TCGA-BH-A1FM	TCGA-BH-A1FM-01A-11R-A13Q-07	c7	s1	299
BRCA	TCGA-BH-A1FN	TCGA-BH-A1FN-01A-11R-A13Q-07	c7	s1	300
BRCA	TCGA-BH-A1FR	TCGA-BH-A1FR-01A-11R-A13Q-07	c4	s3	5442
BRCA	TCGA-BH-A1FU	TCGA-BH-A1FU-01A-11R-A14D-07	c8	s4	8066
BRCA	TCGA-BH-A201	TCGA-BH-A201-01A-11R-A14M-07	c9	s4	8101
BRCA	TCGA-BH-A202	TCGA-BH-A202-01A-11R-A14M-07	c2	s1	106
BRCA	TCGA-BH-A203	TCGA-BH-A203-01A-12R-A169-07	c3	s1	128
BRCA	TCGA-BH-A204	TCGA-BH-A204-01A-11R-A157-07	c6	s1	250
BRCA	TCGA-BH-A208	TCGA-BH-A208-01A-11R-A157-07	c7	s4	8003
BRCA	TCGA-BH-A209	TCGA-BH-A209-01A-11R-A157-07	c3	s1	129
BRCA	TCGA-BH-A28O	TCGA-BH-A28O-01A-11R-A22K-07	c8	s4	8067
BRCA	TCGA-BH-A28Q	TCGA-BH-A28Q-01A-11R-A16F-07	c2	s4	7884
BRCA	TCGA-BH-A2L8	TCGA-BH-A2L8-01A-11R-A18M-07	c3	s2	2433
BRCA	TCGA-BH-A42T	TCGA-BH-A42T-01A-11R-A24H-07	c1	s3	5373
BRCA	TCGA-BH-A42U	TCGA-BH-A42U-01A-12R-A24H-07	c9	s2	2620
BRCA	TCGA-BH-A42V	TCGA-BH-A42V-01A-11R-A24H-07	c8	s4	8068
BRCA	TCGA-BH-A5IZ	TCGA-BH-A5IZ-01A-11R-A27Q-07	c5	s4	7942
BRCA	TCGA-BH-A5J0	TCGA-BH-A5J0-01A-11R-A27Q-07	c1	s2	2322
BRCA	TCGA-BH-A6R8	TCGA-BH-A6R8-01A-21R-A33J-07	c10	s2	2641
BRCA	TCGA-BH-A6R9	TCGA-BH-A6R9-01A-21R-A32P-07	c7	s4	8004
BRCA	TCGA-BH-A8FY	TCGA-BH-A8FY-01A-11R-A36F-07	c6	s2	2490
BRCA	TCGA-BH-A8FZ	TCGA-BH-A8FZ-01A-11R-A352-07	c8	s2	2590
[truncated: 9,107 more rows]

## Sheet: GDSC cell lines
						Ln[IC50]	Ln[IC50]	Ln[IC50]	Ln[IC50]	Ln[IC50]	Ln[IC50]	Ln[IC50]	Ln[IC50]	Ln[IC50]	Ln[IC50]	Ln[IC50]	Ln[IC50]	Ln[IC50]	Ln[IC50]	Ln[IC50]	Ln[IC50]	Ln[IC50]	Ln[IC50]	Ln[IC50]	Ln[IC50]	Ln[IC50]	Ln[IC50]	Ln[IC50]	Ln[IC50]	Ln[IC50]	Ln[IC50]	Ln[IC50]	Ln[IC50]	Ln[IC50]	Ln[IC50]	Ln[IC50]	Ln[IC50]	Ln[IC50]	Ln[IC50]	Ln[IC50]	Ln[IC50]	Ln[IC50]	Ln[IC50]	Ln[IC50]	Ln[IC50]	Ln[IC50]	Ln[IC50]	Ln[IC50]	Ln[IC50]
[truncated: 966 more rows]
[truncated: 475 more columns]
