# Supplementary material for: Pan-cancer molecular subtypes of metastasis reveal distinct and evolving transcriptional programs
Source: Cell Rep Med. 2023 Feb 1;4(2):100932. doi: 10.1016/j.xcrm.2023.100932 (PMC9975284; doi:10.1016/j.xcrm.2023.100932)
Supplement: Table S2. Gene-level correlations in the paired tumor metastases versus paired primary compendium dataset, related to Figure 2 — Provided as an Excel file. For 18,319 genes represented in the compendium datasets, paired metastasis versus primary tumor statistics are provided across all 307 tumors in the compendium, across samples within each cancer type (breast, brain, colorectal, head/neck, cervix/ovary, pancreas, thyroid, kidney), and across samples within each PDX-based molecular subtype. [file mmc3.xlsx]

## Sheet: met-paired primary correlates
						DiffEx in patient metastases vs paired primary by cancer type	DiffEx in patient metastases vs paired primary by cancer type	DiffEx in patient metastases vs paired primary by cancer type	DiffEx in patient metastases vs paired primary by cancer type	DiffEx in patient metastases vs paired primary by cancer type	DiffEx in patient metastases vs paired primary by cancer type	DiffEx in patient metastases vs paired primary by cancer type	DiffEx in patient metastases vs paired primary by cancer type	DiffEx in patient metastases vs paired primary within subtype	DiffEx in patient metastases vs paired primary within subtype	DiffEx in patient metastases vs paired primary within subtype	DiffEx in patient metastases vs paired primary within subtype	DiffEx in patient metastases vs paired primary within subtype	DiffEx in patient metastases vs paired primary within subtype	DiffEx in patient metastases vs paired primary within subtype	DiffEx in patient metastases vs paired primary within subtype
				DiffEx in patient metastases vs paired primary across all tumors	DiffEx in patient metastases vs paired primary across all tumors	breast	colorectal	pancreas	thyroid	head/neck	cns	ovary	kidney	average, met-primary (log2, z-norm.)	average, met-primary (log2, z-norm.)	average, met-primary (log2, z-norm.)	average, met-primary (log2, z-norm.)	p	p	p	p
entrez id	gene_id	symbol	# tumors with data	average, met-primary (log2, z-norm)	p	up or down in met (p<05)	up or down in met (p<05)	up or down in met (p<05)	up or down in met (p<05)	up or down in met (p<05)	up or down in met (p<05)	up or down in met (p<05)	up or down in met (p<05)	s1	s2	s3	s4	s1	s2	s3	s4	[genes high in subtype, PDX dataset] X [genes high in paired met vs primary for same subtype] (1133 top genes, Figure 6)	[genes low in subtype, PDX dataset] X [genes low in paired met vs primary for same subtype] (1459 top genes, Figure S4)
1	ENSG00000121410	A1BG	278	0.238	0.00516494	0	0	1	0	0	---	0	0	0.0527406	0.433231	0.4143	0.143276	0.731245	0.0411265	0.0363641	0.286069	--	--
2	ENSG00000175899	A2M	288	0.054	0.522027	0	1	0	---	0	0	0	0	0.0621583	0.274716	-0.178099	0.0354868	0.669365	0.16012	0.290382	0.834082	--	--
9	ENSG00000171428	NAT1	307	-0.068	0.395845	-1	0	0	0	0	0	0	0	0.245172	-0.193296	-0.305509	-0.122035	0.0526957	0.290845	0.10567	0.435837	--	--
10	ENSG00000156006	NAT2	262	0.014	0.871731	0	0	1	0	0	0	0	0	-0.208406	0.634121	-0.00720461	-0.220663	0.139531	0.00116086	0.967525	0.178059	s2	--
12	ENSG00000196136	SERPINA3	307	0.031	0.707685	0	0	0	0	0	0	0	0	-0.0665553	0.388475	-0.062642	-0.0862109	0.642917	0.0491267	0.732636	0.578918	--	--
13	ENSG00000114771	AADAC	307	-0.209	0.0114057	-1	0	1	0	0	0	0	0	-0.439117	0.283314	-0.475075	-0.157227	0.00335156	0.0946024	0.0166283	0.294117	--	--
14	ENSG00000127837	AAMP	307	0.186	0.0202434	1	1	0	0	0	0	0	0	0.156668	0.0876052	0.123297	0.352456	0.273584	0.630318	0.48738	0.0199686	--	--
15	ENSG00000129673	AANAT	307	0.136	0.0836478	0	1	0	0	0	0	1	0	-0.00690502	0.184015	0.0345389	0.333244	0.960718	0.18585	0.844633	0.0526214	--	--
16	ENSG00000090861	AARS	276	0.175	0.0368019	1	0	0	0	0	---	0	0	0.448785	0.154005	0.110806	-0.0567601	0.00196281	0.386088	0.574699	0.726777	--	--
18	ENSG00000183044	ABAT	307	0.012	0.878053	0	0	1	0	0	0	-1	0	0.11922	0.325337	-0.299261	-0.122258	0.314258	0.125237	0.0949759	0.420999	--	--
19	ENSG00000165029	ABCA1	307	0.298	0.000257677	0	0	1	0	1	0	1	0	-0.0410407	0.388321	0.435906	0.488119	0.781219	0.0161107	0.0277874	0.00137867	--	--
20	ENSG00000107331	ABCA2	307	0.127	0.11614	1	0	-1	0	0	0	1	0	0.0282246	-0.0303466	0.315377	0.218551	0.832594	0.860476	0.13733	0.129234	--	--
21	ENSG00000167972	ABCA3	294	-0.102	0.209114	0	0	-1	0	0	---	0	0	-0.0896081	-0.134619	-0.224098	0.0066787	0.544851	0.408662	0.253374	0.965746	--	--
22	ENSG00000131269	ABCB7	307	0.09	0.25428	0	1	0	-1	0	0	0	0	0.323726	0.104361	-0.0290136	-0.087344	0.00859494	0.526517	0.869012	0.61724	--	--
23	ENSG00000204574	ABCF1	294	0.145	0.0751235	1	1	0	0	0	---	0	0	0.35846	-0.124431	0.0628424	0.199428	0.012047	0.511137	0.742696	0.161389	--	--
24	ENSG00000198691	ABCA4	307	-0.178	0.0250026	0	-1	0	0	0	0	0	0	0.142539	-0.262652	-0.385889	-0.29778	0.356536	0.113141	0.025879	0.0395369	--	--
25	ENSG00000097007	ABL1	307	-0.293	0.000274517	-1	-1	-1	0	0	0	1	0	-0.399063	-0.484844	-0.273917	-0.0288283	0.00200943	0.00859044	0.180977	0.840649	--	s2
26	ENSG00000002726	AOC1	289	-0.047	0.576452	0	0	-1	0	0	0	0	0	-0.0933907	0.0881219	-0.362019	0.146046	0.51232	0.662738	0.0269293	0.390333	--	--
27	ENSG00000143322	ABL2	307	-0.239	0.00309666	-1	0	-1	0	1	0	0	0	-0.276886	-0.347211	-0.390178	0.0139874	0.0479097	0.0650769	0.0413388	0.921428	--	--
28	ENSG00000175164	ABO	294	-0.33	5.89067e-05	-1	-1	0	0	0	---	-1	0	-0.27113	-0.338383	-0.371478	-0.357088	0.0610993	0.0337736	0.0798368	0.0220662	--	--
29	ENSG00000159842	ABR	307	0.127	0.109467	0	0	0	0	0	0	1	0	0.0528999	-0.374628	0.000525329	0.731949	0.685102	0.0433805	0.997573	7.09016e-07	s4	--
30	ENSG00000060971	ACAA1	307	0.256	0.00126991	1	1	1	-1	0	0	0	0	0.0257179	0.816563	-0.0276641	0.26312	0.830594	5.01731e-05	0.877708	0.0638429	s2	--
31	ENSG00000278540	ACACA	274	0.216	0.0103084	1	0	---	0	0	0	0	0	0.462224	-0.132902	0.182996	0.244794	0.00214372	0.475957	0.315194	0.134628	--	--
32	ENSG00000076555	ACACB	307	-0.221	0.00643336	0	-1	0	-1	0	0	0	0	-0.409284	0.23988	-0.213872	-0.40384	0.00300715	0.193085	0.194197	0.0141145	--	--
33	ENSG00000115361	ACADL	307	0.273	0.000756413	1	1	0	0	0	0	0	0	-0.0163155	0.414419	0.461626	0.324442	0.905612	0.0321149	0.0145451	0.0223451	--	--
34	ENSG00000117054	ACADM	307	-0.006	0.938216	1	0	1	0	0	0	-1	0	0.355588	0.17241	-0.0887442	-0.493402	0.0197722	0.372533	0.600447	0.000867322	--	s4
35	ENSG00000122971	ACADS	307	0.153	0.0543981	0	1	1	-1	1	0	0	0	0.125889	0.410973	-0.12297	0.186161	0.437461	0.0170818	0.52722	0.0963236	--	--
36	ENSG00000196177	ACADSB	307	-0.123	0.123482	0	0	1	0	0	0	0	0	-0.0651262	0.29523	-0.24995	-0.439808	0.604684	0.11783	0.182577	0.00356698	--	s4
37	ENSG00000072778	ACADVL	307	0.157	0.0485481	0	0	1	0	0	0	1	0	-0.0534626	0.351041	0.158473	0.225421	0.722323	0.0421375	0.377209	0.112151	--	--
38	ENSG00000075239	ACAT1	307	0.322	8.00734e-05	1	1	1	0	0	0	0	0	0.556761	0.48912	0.251869	-0.0222944	1.394e-05	0.0187504	0.112537	0.892005	--	--
39	ENSG00000120437	ACAT2	307	0.248	0.0018549	1	0	1	0	0	1	0	0	0.419835	0.394877	0.302075	-0.108728	0.00176718	0.0493317	0.0750096	0.446688	--	--
40	ENSG00000108684	ASIC2	249	-0.239	0.0069647	0	-1	0	0	0	---	1	0	-0.259945	-0.116581	-0.495026	-0.12607	0.136938	0.465121	0.024387	0.43385	--	--
41	ENSG00000110881	ASIC1	307	0.029	0.715695	0	-1	0	0	0	0	1	0	-0.0355888	-0.0201694	0.322897	-0.0910541	0.792598	0.917663	0.0488468	0.548432	--	--
43	ENSG00000087085	ACHE	307	0.112	0.160078	1	-1	0	0	0	0	0	0	-0.0478072	0.264811	0.356534	-0.0328337	0.762954	0.0803744	0.0303443	0.837241	--	--
47	ENSG00000131473	ACLY	307	0.11	0.176458	1	-1	-1	0	0	0	1	0	0.28238	-0.07278	-0.0542911	0.203159	0.0415559	0.716214	0.780385	0.130291	--	--
48	ENSG00000122729	ACO1	307	0.068	0.388007	0	0	1	0	0	0	0	0	0.0601121	0.361613	-0.14956	0.00187709	0.645427	0.0657561	0.416934	0.988751	--	--
49	ENSG00000100312	ACR	307	-0.027	0.731568	0	0	0	0	0	0	0	0	0.00556467	0.0451919	-0.0561032	-0.100994	0.971556	0.749877	0.72852	0.543898	--	--
50	ENSG00000100412	ACO2	307	0.188	0.0204024	1	-1	0	0	0	0	0	0	0.178508	0.460141	0.0550722	0.0739047	0.195487	0.0152718	0.772341	0.610461	--	--
51	ENSG00000161533	ACOX1	294	0.437	1.29345e-07	1	1	1	0	0	---	0	0	0.46753	0.687484	0.152308	0.4163	0.00086485	0.00109177	0.336888	0.00860602	s4	--
52	ENSG00000143727	ACP1	307	-0.078	0.330791	0	0	0	0	0	0	-1	0	0.249024	-0.11162	-0.191648	-0.322743	0.0776371	0.507367	0.331635	0.0273306	--	--
53	ENSG00000134575	ACP2	307	0.096	0.232082	0	0	1	0	0	0	1	0	-0.0386722	0.399527	-0.173908	0.204437	0.779331	0.0138669	0.377053	0.191712	--	--
54	ENSG00000102575	ACP5	307	0.093	0.248322	0	1	1	1	0	0	1	0	-0.0632877	0.189411	0.0240886	0.239919	0.621005	0.352102	0.879987	0.140169	--	--
55	ENSG00000014257	ACPP	289	0.096	0.240326	0	1	0	0	0	0	0	0	0.183644	0.144336	-0.27287	0.252735	0.215787	0.386405	0.155769	0.10031	--	--
56	ENSG00000134940	ACRV1	307	0.126	0.110699	1	0	0	1	-1	0	0	0	0.26227	-0.288517	0.229667	0.240111	0.0881936	0.0771166	0.168664	0.102363	--	--
58	ENSG00000143632	ACTA1	307	0.151	0.0574534	0	1	0	0	0	0	0	0	0.0475625	0.370153	0.0827821	0.135048	0.737711	0.0265763	0.639043	0.395326	--	--
59	ENSG00000107796	ACTA2	307	-0.408	6.14231e-07	-1	-1	-1	0	0	0	1	0	-0.481185	-0.437749	-0.420248	-0.290273	0.00159644	0.00278707	0.0228317	0.0917813	--	--
60	ENSG00000075624	ACTB	307	-0.109	0.185793	0	-1	-1	0	0	0	1	0	-0.074004	-0.102101	-0.202519	-0.0798646	0.634078	0.566205	0.250565	0.612992	--	--
70	ENSG00000159251	ACTC1	307	0.147	0.0652434	0	0	0	1	0	0	0	0	-0.0388161	-0.0136448	0.169672	0.469005	0.797977	0.934756	0.302652	0.00241724	--	--
71	ENSG00000184009	ACTG1	275	0.22	0.0113109	0	1	-1	0	0	0	1	---	0.424983	-0.236365	0.0963488	0.44875	0.00392176	0.273699	0.592337	0.00598889	s4	--
72	ENSG00000163017	ACTG2	307	-0.309	0.0001252	-1	-1	0	0	0	0	0	0	-0.32959	-0.285887	-0.384708	-0.247054	0.0420427	0.0866192	0.00965762	0.129027	--	--
81	ENSG00000130402	ACTN4	288	0.184	0.027627	0	1	0	---	0	1	1	0	0.0925598	-0.0680152	0.160173	0.52455	0.522088	0.697034	0.405892	0.00155111	s4	--
86	ENSG00000136518	ACTL6A	307	0.078	0.325354	1	0	0	1	-1	0	-1	0	0.604138	-0.299742	-0.0727675	-0.0682222	4.71389e-05	0.0940876	0.671992	0.613886	s1	--
87	ENSG00000072110	ACTN1	307	-0.211	0.00860338	-1	-1	0	0	0	0	1	0	-0.461712	-0.239612	-0.325897	0.180606	0.000628157	0.134144	0.100183	0.257363	--	--
88	ENSG00000077522	ACTN2	307	0.306	0.00010803	1	1	0	0	0	0	0	0	0.225123	0.360413	0.410452	0.267143	0.0601962	0.0705498	0.0250887	0.0709588	--	--
89	ENSG00000248746	ACTN3	249	-0.033	0.70345	0	-1	0	0	0	---	0	0	-0.190174	-0.16705	0.141239	0.0975044	0.186035	0.418406	0.409074	0.575637	--	--
90	ENSG00000115170	ACVR1	307	-0.151	0.0620189	0	-1	-1	0	0	0	1	0	0.0266842	-0.353099	-0.41192	0.0299956	0.837747	0.044083	0.0427582	0.843582	--	--
91	ENSG00000135503	ACVR1B	307	-0.038	0.632862	0	-1	0	0	0	0	0	0	-0.0528809	0.0403219	-0.261215	0.0893652	0.665507	0.820446	0.187406	0.567856	--	--
92	ENSG00000121989	ACVR2A	307	-0.208	0.00882957	0	-1	-1	0	0	0	0	0	-0.0578967	-0.20715	-0.494508	-0.147052	0.684124	0.163858	0.0132897	0.334658	--	--
93	ENSG00000114739	ACVR2B	307	-0.175	0.0284371	0	0	0	0	0	0	-1	0	-0.129354	0.0577306	-0.138579	-0.45077	0.38837	0.762057	0.421187	0.000773038	--	--
94	ENSG00000139567	ACVRL1	307	-0.047	0.568526	-1	0	0	0	0	0	1	0	-0.187586	-0.073095	-0.164106	0.224882	0.176966	0.640704	0.422549	0.174051	--	--
95	ENSG00000243989	ACY1	263	0.18	0.0339425	1	1	0	0	0	---	-1	0	0.236669	0.423799	-0.118264	0.152	0.139978	0.0143548	0.564608	0.307033	--	--
97	ENSG00000119640	ACYP1	307	-0.278	0.000435712	0	-1	-1	0	0	0	0	0	0.220389	-0.393188	-0.526748	-0.536688	0.090403	0.0180112	0.00307927	0.000856749	--	s4
100	ENSG00000196839	ADA	307	-0.105	0.184486	0	0	0	0	0	0	1	0	-0.0228878	-0.468818	-0.170224	0.160071	0.877998	0.0110178	0.262166	0.287399	--	--
101	ENSG00000151651	ADAM8	307	-0.091	0.253515	0	0	0	-1	0	0	1	0	-0.281713	-0.0955095	-0.287736	0.279859	0.0470163	0.498748	0.103107	0.111025	--	--
102	ENSG00000137845	ADAM10	307	0.231	0.00461337	0	1	0	0	1	0	0	0	0.569107	0.133604	-0.113363	0.210735	6.03011e-05	0.385051	0.556998	0.20926	--	--
103	ENSG00000160710	ADAR	307	0.168	0.0342223	0	1	0	0	1	0	0	0	0.402127	-0.219152	-0.117496	0.460996	0.00589324	0.229204	0.470977	0.00152373	s4	--
104	ENSG00000197381	ADARB1	307	-0.081	0.313608	0	-1	-1	0	0	0	1	0	-0.154968	-0.123781	-0.180284	0.115406	0.305112	0.401106	0.308827	0.494722	--	--
105	ENSG00000185736	ADARB2	249	-0.218	0.0127777	0	-1	0	0	-1	---	0	0	-0.307168	-0.170417	-0.144481	-0.217347	0.059682	0.406156	0.472065	0.145894	--	--
107	ENSG00000164742	ADCY1	307	0.212	0.00707345	0	1	1	1	0	0	0	0	0.0703203	0.194927	0.480204	0.171454	0.578864	0.337148	0.00462535	0.233584	s3	--
108	ENSG00000078295	ADCY2	307	-0.265	0.00110401	0	-1	-1	0	0	0	0	0	-0.350486	-0.33308	-0.266212	-0.113393	0.00641896	0.0605807	0.144238	0.515303	--	s1
109	ENSG00000138031	ADCY3	307	0.025	0.75805	0	1	0	0	0	0	0	0	-0.0302436	-0.184453	-0.104257	0.363343	0.829019	0.275264	0.61306	0.00718623	s4	--
111	ENSG00000173175	ADCY5	291	-0.076	0.352337	0	-1	0	0	0	0	-1	0	-0.283756	0.147323	-0.0642378	-0.0427561	0.0507019	0.390108	0.747637	0.775492	--	--
112	ENSG00000174233	ADCY6	294	0.156	0.0545212	0	0	0	1	0	---	0	0	0.0475529	0.198186	0.0506881	0.323509	0.725234	0.266653	0.794695	0.0396393	--	--
113	ENSG00000121281	ADCY7	294	-0.13	0.119733	-1	-1	0	0	0	---	0	0	-0.114739	-0.365925	-0.218143	0.120535	0.422681	0.0801809	0.162873	0.459901	--	--
114	ENSG00000155897	ADCY8	307	0.147	0.0612325	0	1	0	0	0	0	0	0	-0.197265	0.578968	0.458393	-0.0819854	0.0823092	0.000201282	0.0441805	0.554743	--	--
115	ENSG00000162104	ADCY9	294	-0.002	0.981912	0	0	0	1	0	---	0	0	0.150713	-0.239931	-0.0286284	0.0500973	0.196084	0.188946	0.881973	0.770318	--	--
116	ENSG00000141433	ADCYAP1	307	-0.27	0.000647328	-1	-1	-1	0	0	0	0	0	-0.230049	-0.198581	-0.451214	-0.229109	0.0912495	0.251561	0.014212	0.133135	--	--
117	ENSG00000078549	ADCYAP1R1	307	-0.25	0.00179512	0	-1	0	0	0	0	0	0	-0.308695	-0.0142152	-0.2764	-0.360776	0.0149809	0.92675	0.159675	0.0356602	--	--
118	ENSG00000087274	ADD1	307	-0.123	0.125239	-1	0	-1	0	0	0	0	0	-0.212465	-0.0934933	-0.111237	-0.0567358	0.120363	0.609997	0.486836	0.735096	--	--
119	ENSG00000075340	ADD2	307	-0.019	0.811923	0	0	-1	0	0	1	0	0	-0.153428	0.0004569	0.0741343	0.0397628	0.346473	0.997583	0.623824	0.811683	--	--
120	ENSG00000148700	ADD3	307	-0.242	0.00248459	0	-1	0	0	0	0	-1	0	-0.0984846	-0.338371	-0.457353	-0.14856	0.462381	0.0657628	0.0122103	0.331488	--	--
123	ENSG00000147872	PLIN2	307	-0.004	0.961497	0	0	1	0	0	0	0	0	-0.0635607	0.306223	0.0224589	-0.219844	0.622915	0.0760492	0.907677	0.209473	--	--
124	ENSG00000187758	ADH1A	307	0.186	0.0248294	0	1	1	0	0	-1	0	0	0.0277484	0.549037	0.120965	0.107811	0.86028	0.00873619	0.451068	0.434029	--	--
125	ENSG00000196616	ADH1B	307	0.146	0.103273	-1	1	1	1	0	0	0	0	0.0986527	0.415998	-0.0438568	0.121378	0.564076	0.0453158	0.824665	0.415802	--	--
126	ENSG00000248144	ADH1C	307	0.134	0.0987235	0	1	1	1	0	0	0	0	0.0396543	0.539957	-0.0387182	0.0328159	0.771612	0.00585482	0.824019	0.828348	--	--
127	ENSG00000198099	ADH4	291	0.18	0.0331772	0	0	1	1	0	0	1	0	0.107966	0.547064	0.166473	-0.0266255	0.487927	0.00883346	0.342305	0.855041	--	--
128	ENSG00000197894	ADH5	307	0.026	0.750378	0	1	0	0	-1	0	0	0	0.174467	-0.087823	-0.0442104	0.0123617	0.232092	0.633073	0.80083	0.937265	--	--
130	ENSG00000172955	ADH6	307	0.078	0.336694	-1	1	1	0	0	0	0	0	-0.0102903	0.356529	-0.175384	0.144291	0.942247	0.0785842	0.338395	0.297142	--	--
131	ENSG00000196344	ADH7	262	0.259	0.0026064	0	1	0	0	0	-1	0	0	0.263033	0.310323	0.16488	0.285713	0.0537526	0.129644	0.450925	0.0624239	--	--
132	ENSG00000156110	ADK	307	0.105	0.190015	1	0	1	0	0	0	0	0	0.349514	0.0419522	-0.0187187	-0.0136724	0.0136028	0.828291	0.919845	0.920004	--	--
133	ENSG00000148926	ADM	307	0.143	0.0747744	0	0	0	0	0	0	0	0	0.0561629	0.153896	0.144935	0.227776	0.714204	0.362031	0.41687	0.125016	--	--
134	ENSG00000163485	ADORA1	307	-0.165	0.0373157	0	-1	0	0	0	0	0	0	-0.380414	0.034484	-0.0571154	-0.179453	0.00681244	0.840315	0.756981	0.229414	--	s1
135	ENSG00000128271	ADORA2A	247	0.155	0.082678	0	0	0	0	0	---	0	---	-0.0197842	0.377734	0.0870401	0.213326	0.901148	0.0116971	0.729164	0.183574	--	--
136	ENSG00000170425	ADORA2B	307	-0.009	0.914815	1	-1	0	0	1	0	0	0	-0.0192597	0.0171596	-0.287343	0.20273	0.889189	0.929693	0.0602031	0.200088	--	--
140	ENSG00000282608	ADORA3	240	---	---	---	1	---	---	-1	0	1	0	0.271838	0.488134	0.0888652	0.422393	0.077219	0.0299682	0.63871	0.0115036	--	--
141	ENSG00000144843	ADPRH	307	-0.101	0.203047	-1	0	0	1	0	0	1	0	-0.126923	-0.0734328	-0.406138	0.148311	0.402967	0.632259	0.0219505	0.328384	--	--
142	ENSG00000143799	PARP1	294	0.15	0.0656148	1	0	0	0	0	---	0	0	0.317678	0.341565	0.06763	-0.130235	0.028083	0.0646512	0.696935	0.406024	--	--
143	ENSG00000102699	PARP4	307	0.097	0.233095	0	1	0	1	0	0	0	0	0.34246	-0.34675	-0.385218	0.579259	0.0103844	0.0266156	0.0389299	0.000580009	--	--
146	ENSG00000171873	ADRA1D	262	-0.171	0.0481688	-1	-1	0	1	0	0	1	0	-0.352191	-0.213742	0.08963	-0.148753	0.0330616	0.226267	0.635878	0.373142	--	--
147	ENSG00000170214	ADRA1B	307	0.146	0.0673043	0	0	0	0	0	0	0	-1	-0.202625	0.318379	0.265215	0.295198	0.160916	0.0434099	0.14011	0.0690521	--	--
148	ENSG00000120907	ADRA1A	307	0.158	0.0514987	0	0	1	-1	0	0	0	0	-0.0203656	0.537724	0.217932	-0.0126175	0.887565	0.00370571	0.205684	0.934379	--	--
150	ENSG00000150594	ADRA2A	307	-0.31	0.00018235	-1	1	-1	-1	0	0	1	0	-0.323543	-0.559227	-0.393503	-0.017663	0.035977	0.0024098	0.0232367	0.909602	--	--
152	ENSG00000184160	ADRA2C	307	-0.04	0.611202	0	-1	-1	0	0	0	0	0	-0.106484	-0.164777	0.118195	0.0117132	0.461631	0.359305	0.51085	0.935365	--	--
153	ENSG00000043591	ADRB1	262	0.051	0.5534	0	0	0	1	0	0	0	0	-0.123525	0.31565	-0.0585839	0.104457	0.436632	0.0870133	0.738649	0.543227	--	--
154	ENSG00000169252	ADRB2	307	-0.037	0.640222	0	0	0	0	0	0	1	0	-0.15016	0.201578	-0.323197	0.113265	0.334249	0.216145	0.0698549	0.439712	--	--
155	ENSG00000188778	ADRB3	262	-0.077	0.361746	0	0	0	0	0	0	0	0	-0.1524	0.091646	0.319084	-0.420874	0.306074	0.547832	0.124304	0.0124323	--	--
156	ENSG00000173020	ADRBK1	289	-0.081	0.315353	0	-1	0	1	0	0	0	0	-0.251519	-0.0193909	-0.218023	0.165178	0.0692871	0.923029	0.213978	0.261457	--	--
157	ENSG00000100077	ADRBK2	289	-0.056	0.4895	0	1	0	0	0	1	0	0	0.178239	-0.10733	-0.2454	-0.123576	0.188207	0.622618	0.137782	0.39986	--	--
158	ENSG00000239900	ADSL	307	0.084	0.294876	1	0	0	0	1	0	-1	0	0.411715	-0.238712	0.124993	-0.0408846	0.00303033	0.17212	0.517568	0.778437	--	--
159	ENSG00000035687	ADSS	289	-0.099	0.225816	0	-1	0	0	0	0	0	0	0.326815	-0.314559	-0.379604	-0.170504	0.0214189	0.0666523	0.0495589	0.265169	--	--
160	ENSG00000196961	AP2A1	291	0.059	0.462608	0	0	0	0	0	0	0	1	-0.0570607	-0.00764195	0.0444808	0.246994	0.659972	0.966737	0.827781	0.0876907	--	--
162	ENSG00000100280	AP1B1	294	0.124	0.130648	1	-1	0	0	0	---	1	0	0.121817	0.332924	-0.124893	0.146528	0.410311	0.0463	0.482127	0.384104	--	--
163	ENSG00000006125	AP2B1	294	-0.099	0.217284	0	0	0	0	0	---	0	0	0.238742	-0.505319	-0.28249	0.0107272	0.0529055	0.0130078	0.0767494	0.947421	--	--
164	ENSG00000166747	AP1G1	294	0.193	0.0162645	1	0	0	0	0	---	0	0	0.520029	0.0981149	-0.175257	0.201707	0.000469651	0.534198	0.330458	0.203497	--	--
165	ENSG00000106624	AEBP1	294	-0.311	0.000294087	-1	1	-1	0	0	---	1	1	-0.533264	-0.4746	-0.360822	0.110121	0.000140699	0.0152008	0.0738104	0.49832	--	s1
166	ENSG00000104964	AES	289	0.07	0.395464	0	1	0	0	1	0	0	0	0.0255784	0.2118	-0.190444	0.212497	0.864948	0.26325	0.333171	0.127789	--	--
173	ENSG00000079557	AFM	262	0.436	3.62259e-07	1	1	1	0	0	0	0	0	0.179897	1.07988	0.321492	0.288284	0.209925	5.35939e-06	0.0606666	0.0384482	--	--
174	ENSG00000081051	AFP	307	-0.037	0.64081	0	0	1	0	0	0	0	0	-0.177551	0.404888	0.161968	-0.411887	0.175609	0.0152646	0.429592	0.00512342	--	--
175	ENSG00000038002	AGA	307	0.021	0.791696	1	-1	0	0	0	0	0	0	0.376638	0.00794297	0.0276712	-0.366703	0.0259197	0.957198	0.876065	0.0104434	--	--
176	ENSG00000157766	ACAN	307	-0.074	0.353009	0	-1	-1	0	0	-1	1	0	-0.0574815	-0.406106	-0.0723734	0.186366	0.700423	0.0132321	0.666684	0.235507	--	--
177	ENSG00000204305	AGER	294	0.204	0.0120923	0	1	0	0	0	---	0	0	0.17053	0.0192269	0.269198	0.344498	0.265761	0.924769	0.0854792	0.0153816	--	--
178	ENSG00000162688	AGL	307	-0.166	0.034383	0	0	0	0	0	0	0	0	0.112847	-0.228158	-0.299465	-0.319001	0.360347	0.229085	0.105391	0.0299147	--	--
181	ENSG00000159723	AGRP	307	0.074	0.344744	0	1	0	0	0	0	0	0	-0.0931151	0.157822	-0.0949056	0.32353	0.426631	0.356537	0.630971	0.0400643	--	--
182	ENSG00000101384	JAG1	307	-0.329	4.25997e-05	-1	-1	0	0	-1	0	0	0	-0.348113	-0.526952	-0.318371	-0.147838	0.0112465	0.00156358	0.0880481	0.363384	--	--
183	ENSG00000135744	AGT	307	0.47	1.13329e-08	1	1	1	0	0	0	0	0	0.233392	0.633098	0.667784	0.44032	0.0649497	0.00144735	0.000732844	0.00418205	s3	--
185	ENSG00000144891	AGTR1	307	-0.231	0.00493473	-1	0	1	0	0	0	0	0	-0.410002	-0.0833878	-0.23402	-0.154676	0.00422128	0.653832	0.269015	0.247567	--	s1
186	ENSG00000180772	AGTR2	307	-0.155	0.0484639	0	0	-1	0	0	0	0	0	-0.217887	-0.133902	-0.180194	-0.0828753	0.12607	0.249777	0.4116	0.583642	--	--
187	ENSG00000134817	APLNR	307	0.029	0.721642	0	-1	0	0	-1	0	1	0	-0.0353483	0.108539	0.0691521	0.000164561	0.792611	0.456973	0.691397	0.9993	--	--
189	ENSG00000172482	AGXT	262	0.333	0.000121297	1	0	1	0	0	0	0	0	0.24441	0.76325	0.212777	0.183065	0.106092	0.00109942	0.260718	0.176027	--	--
190	ENSG00000169297	NR0B1	262	-0.295	0.00052458	0	0	-1	0	0	0	-1	0	-0.294494	-0.345085	-0.4717	-0.126447	0.058173	0.0415454	0.0318134	0.400041	--	--
191	ENSG00000101444	AHCY	307	0.195	0.0156614	1	0	1	0	0	0	-1	0	0.376622	0.31033	0.138807	-0.0585736	0.00838769	0.0864772	0.461953	0.688359	--	--
196	ENSG00000106546	AHR	307	-0.083	0.307916	0	0	-1	0	0	0	0	0	0.114841	-0.0341728	-0.275668	-0.190237	0.445104	0.822706	0.188985	0.19286	--	--
197	ENSG00000145192	AHSG	262	0.339	0.00012124	1	1	1	0	0	0	0	0	0.104314	0.941827	0.206881	0.21294	0.482531	3.78911e-05	0.286011	0.147398	--	--
199	ENSG00000204472	AIF1	307	0.176	0.0285863	0	1	0	0	0	0	1	0	0.0175264	0.302271	-0.171928	0.521407	0.904034	0.0664	0.301189	0.00173355	s4	--
202	ENSG00000112297	AIM1	289	-0.028	0.735476	0	1	0	0	0	-1	0	0	0.314595	-0.0487004	-0.474974	-0.0321858	0.0422719	0.745698	0.00808164	0.844197	--	s3
203	ENSG00000106992	AK1	294	0.136	0.098422	0	0	0	0	-1	---	0	0	0.368627	0.0689416	-0.123581	0.137743	0.0314153	0.650685	0.494427	0.351635	--	--
204	ENSG00000004455	AK2	307	-0.098	0.220874	0	0	0	0	1	0	-1	0	0.199907	-0.226674	-0.265715	-0.186651	0.114084	0.155917	0.162798	0.276143	--	--
207	ENSG00000142208	AKT1	307	0.082	0.307896	0	0	0	0	0	0	0	0	0.0185957	0.0822902	-0.361139	0.5019	0.898566	0.637632	0.0628152	0.00014838	s4	--
208	ENSG00000105221	AKT2	294	0.071	0.383223	0	1	0	0	0	---	0	0	-0.0357934	-0.0993183	0.254812	0.186132	0.815954	0.549218	0.187703	0.204215	--	--
210	ENSG00000148218	ALAD	307	0.146	0.0635389	0	1	1	0	0	0	0	0	0.0906483	0.445839	0.0387818	0.0404442	0.516651	0.0171463	0.820942	0.776512	--	--
211	ENSG00000023330	ALAS1	307	0.263	0.0010781	1	0	1	0	0	0	0	0	0.198789	0.521976	0.364228	0.0347762	0.15535	0.00587143	0.0289553	0.822555	s2	--
212	ENSG00000158578	ALAS2	307	0.092	0.248	0	0	0	0	0	0	0	0	0.119896	0.111505	-0.0958251	0.193206	0.428461	0.460149	0.584523	0.231998	--	--
213	ENSG00000163631	ALB	307	0.163	0.0442453	1	0	1	0	0	0	0	0	0.0774667	0.449619	0.13764	0.0375972	0.553838	0.0304188	0.483707	0.774301	--	--
214	ENSG00000170017	ALCAM	307	0.252	0.00168079	0	1	0	0	0	0	1	0	0.350991	0.295513	0.219749	0.130973	0.0119958	0.0845457	0.248394	0.395517	--	--
215	ENSG00000101986	ABCD1	307	-0.096	0.225389	0	0	0	0	0	-1	1	0	-0.242183	0.156808	-0.310569	0.021859	0.10053	0.343361	0.114389	0.873325	--	--
216	ENSG00000165092	ALDH1A1	307	0.011	0.892966	0	0	0	0	0	0	0	0	-0.0788895	0.311723	0.0547336	-0.17697	0.552659	0.135321	0.773887	0.19837	--	--
217	ENSG00000111275	ALDH2	307	0.239	0.00311639	0	0	1	0	0	0	1	0	0.0806686	0.71043	0.0594597	0.15882	0.540497	0.000594056	0.725886	0.277025	--	--
218	ENSG00000108602	ALDH3A1	262	0.069	0.42242	0	0	0	0	0	0	0	0	0.112082	0.157014	-0.28769	0.219129	0.430755	0.423374	0.113864	0.203124	--	--
219	ENSG00000137124	ALDH1B1	307	-0.164	0.0418559	-1	-1	1	0	0	0	1	0	-0.391527	-0.116916	-0.135709	0.0282433	0.00438742	0.511652	0.478695	0.850587	--	--
220	ENSG00000184254	ALDH1A3	294	-0.094	0.254124	0	0	-1	0	0	---	1	0	0.0309454	-0.29194	-0.488265	0.242729	0.818719	0.0671626	0.00524147	0.19598	--	s3
221	ENSG00000006534	ALDH3B1	307	-0.083	0.297139	0	0	0	0	0	-1	0	0	0.0445973	-0.145343	-0.475346	0.139053	0.751634	0.385504	0.00965655	0.362616	--	s3
222	ENSG00000132746	ALDH3B2	307	-0.019	0.814393	0	1	-1	0	-1	0	0	0	0.0131175	0.120501	-0.257213	0.0169058	0.928743	0.496125	0.168602	0.909043	--	--
223	ENSG00000143149	ALDH9A1	294	0.218	0.00682342	1	0	1	0	0	---	0	0	0.406699	0.472704	-0.184947	0.11294	0.00182104	0.017938	0.233795	0.486366	s1	--
224	ENSG00000072210	ALDH3A2	294	0.137	0.0933491	0	1	1	0	0	---	-1	0	0.433827	0.117655	-0.0914872	0.00589433	0.000859779	0.53648	0.586194	0.97268	--	--
225	ENSG00000173208	ABCD2	307	-0.021	0.787658	0	0	0	0	0	0	1	0	-0.0956508	0.119494	-0.121816	0.02232	0.505224	0.485403	0.417551	0.895018	--	--
226	ENSG00000149925	ALDOA	307	0.071	0.38001	1	0	-1	-1	0	0	0	0	0.17604	0.11602	-0.0254163	-0.00825055	0.184511	0.564051	0.881171	0.957145	--	--
229	ENSG00000136872	ALDOB	307	0.476	1.53932e-08	1	1	1	0	0	0	1	0	0.309446	0.821643	0.426851	0.408476	0.0336788	5.12798e-05	0.038967	0.00209116	s2	--
230	ENSG00000109107	ALDOC	307	0.136	0.0889328	1	0	0	0	-1	0	0	0	0.09485	0.289946	0.341816	-0.110601	0.471847	0.103722	0.0891634	0.446459	--	--
231	ENSG00000085662	AKR1B1	294	0.089	0.289312	0	1	0	0	-1	---	0	0	-0.0105044	0.0523866	0.00123548	0.298813	0.945152	0.749855	0.995275	0.0606855	--	--
238	ENSG00000171094	ALK	307	-0.151	0.0567601	0	-1	0	0	-1	0	0	0	-0.556438	0.0640271	-0.147745	0.114852	2.76356e-05	0.704896	0.427561	0.458088	--	--
239	ENSG00000108839	ALOX12	307	-0.021	0.789546	0	1	0	0	0	0	0	0	-0.158281	-0.0297922	-0.140364	0.232968	0.267591	0.86077	0.488161	0.074841	--	--
240	ENSG00000012779	ALOX5	307	-0.089	0.284608	-1	0	0	0	0	0	1	0	-0.216966	-0.066285	-0.319869	0.216452	0.122846	0.689625	0.0849774	0.22771	--	--
241	ENSG00000132965	ALOX5AP	307	0.012	0.884538	0	0	0	0	0	0	1	0	0.0281399	-0.079645	-0.138202	0.189271	0.838998	0.700874	0.468478	0.13073	--	--
242	ENSG00000179477	ALOX12B	307	0.246	0.00199434	1	0	0	0	0	0	0	0	0.266596	0.260946	-0.0177016	0.420313	0.038623	0.106065	0.923529	0.014262	--	--
246	ENSG00000161905	ALOX15	294	0.21	0.00896679	1	0	0	0	0	---	0	0	0.487674	-0.0141595	0.0907245	0.183568	0.00190295	0.931361	0.62086	0.194792	--	--
247	ENSG00000179593	ALOX15B	294	-0.102	0.214132	0	0	0	0	0	---	0	0	-0.116877	0.270861	-0.50677	-0.0806796	0.350396	0.170403	0.00580726	0.622348	--	--
248	ENSG00000163295	ALPI	262	-0.139	0.103844	0	-1	0	0	0	0	0	0	-0.0295306	-0.137535	-0.309603	-0.125905	0.82623	0.430738	0.193076	0.425317	--	--
249	ENSG00000162551	ALPL	307	0.039	0.626148	0	0	1	0	0	0	0	0	0.0298155	0.31074	-0.350618	0.130001	0.84088	0.0486971	0.0710751	0.384047	--	--
250	ENSG00000163283	ALPP	262	0.044	0.613956	0	1	0	0	0	0	0	0	0.0388099	-0.195869	-0.0491297	0.298278	0.806104	0.285647	0.821845	0.0435923	--	--
251	ENSG00000163286	ALPPL2	244	0.034	0.707625	0	1	0	0	0	-1	-1	0	-0.10472	0.0457007	0.000855853	0.185839	0.464186	0.781063	0.997439	0.24309	--	--
257	ENSG00000156150	ALX3	262	-0.057	0.495276	0	0	0	0	0	0	1	0	-0.0472811	-0.292069	0.0899528	0.00256182	0.723357	0.0680738	0.671903	0.988363	--	--
258	ENSG00000178522	AMBN	251	-0.033	0.703743	0	0	0	0	0	0	0	0	0.170686	-0.0557481	0.0546123	-0.283993	0.263147	0.725449	0.798746	0.0873565	--	--
259	ENSG00000106927	AMBP	307	0.378	2.00273e-06	1	1	1	0	0	1	0	0	0.200312	0.991858	0.36456	0.0675406	0.117492	3.31834e-06	0.0475359	0.555544	--	--
262	ENSG00000123505	AMD1	307	0.306	0.000142243	1	1	0	0	0	1	-1	0	0.872065	0.00239415	0.0124918	0.166859	5.81334e-10	0.989575	0.942542	0.255775	--	--
265	ENSG00000125363	AMELX	307	-0.146	0.0616322	-1	0	0	0	0	0	0	0	-0.14965	-0.204344	-0.162071	-0.0810571	0.352405	0.159209	0.363197	0.569173	--	--
267	ENSG00000159461	AMFR	307	0.052	0.519103	0	-1	0	0	0	0	-1	0	0.202651	0.38227	-0.237921	-0.163673	0.125654	0.0452804	0.202702	0.264	--	--
269	ENSG00000135409	AMHR2	262	-0.076	0.374293	0	0	0	0	0	0	-1	0	-0.354607	0.149662	0.280933	-0.231132	0.0161553	0.440191	0.18261	0.121599	--	--
270	ENSG00000116748	AMPD1	307	-0.394	6.67878e-07	-1	-1	0	0	0	0	0	0	-0.385003	-0.372941	-0.559212	-0.292499	0.00657909	0.0157438	0.00441442	0.0566382	--	s1
271	ENSG00000116337	AMPD2	307	0.04	0.61471	0	0	0	0	0	0	1	0	-0.035621	-0.147335	-0.047322	0.349606	0.782931	0.367336	0.808598	0.02439	--	--
273	ENSG00000078053	AMPH	307	-0.187	0.0214672	-1	0	-1	0	0	0	0	0	-0.289395	-0.328539	-0.0249384	-0.0819033	0.0525234	0.0651353	0.893313	0.579469	--	--
274	ENSG00000136717	BIN1	307	0.147	0.0664329	0	1	0	0	0	0	0	0	-0.112703	0.049037	0.276971	0.413361	0.489057	0.746739	0.161288	0.00115968	s4	--
275	ENSG00000145020	AMT	307	-0.199	0.0119173	-1	0	0	0	1	0	0	0	-0.494947	-0.10556	-0.064531	-0.0564901	0.00196726	0.544554	0.675649	0.692606	--	--
283	ENSG00000214274	ANG	294	0.434	1.06988e-07	1	1	1	0	1	---	0	0	0.421959	0.782301	0.277605	0.279826	0.00355452	1.76435e-05	0.159625	0.0495182	s2	--
284	ENSG00000154188	ANGPT1	307	-0.125	0.123723	0	-1	-1	-1	0	0	0	0	-0.153976	0.0231417	-0.0752797	-0.256204	0.300022	0.896771	0.653636	0.111265	--	--
285	ENSG00000091879	ANGPT2	307	-0.297	0.000225378	-1	-1	-1	0	0	0	0	0	-0.197869	-0.337964	-0.302616	-0.369095	0.134744	0.0419231	0.124755	0.0241344	--	--
286	ENSG00000029534	ANK1	294	0.123	0.127981	0	1	0	0	0	---	0	0	-0.0739699	0.342802	0.0904121	0.18339	0.613712	0.0555034	0.621198	0.225347	--	--
287	ENSG00000145362	ANK2	294	-0.407	9.40383e-07	-1	-1	-1	0	0	---	0	0	-0.507449	-0.346871	-0.205148	-0.504672	0.000557934	0.0704524	0.233933	0.00185458	--	--
288	ENSG00000151150	ANK3	307	0.239	0.00371174	1	0	0	0	0	0	0	0	0.511322	0.29572	0.220365	-0.0952967	0.000270953	0.127394	0.235607	0.528393	--	--
290	ENSG00000166825	ANPEP	307	0.116	0.169145	-1	1	1	0	0	0	1	0	-0.0764374	0.301224	-0.0903466	0.337228	0.592324	0.0910098	0.668241	0.0322655	--	--
291	ENSG00000151729	SLC25A4	307	0.255	0.00134908	1	0	0	-1	0	0	0	0	0.409951	0.439334	0.257725	-0.0742554	0.0101067	0.00554793	0.12784	0.61591	s2	--
292	ENSG00000005022	SLC25A5	307	0.086	0.292544	1	-1	0	0	0	0	0	0	0.464065	-0.0210392	0.00826125	-0.183047	0.00401136	0.905209	0.962386	0.187635	--	--
293	ENSG00000169100	SLC25A6	296	0	0.995364	0	1	0	0	0	0	0	0	0.141482	-0.17081	-0.122365	0.08114	0.303539	0.363722	0.523629	0.609345	--	--
301	ENSG00000135046	ANXA1	307	-0.159	0.055513	-1	1	-1	1	0	0	0	0	-0.0224419	-0.379432	-0.525528	0.165136	0.876283	0.0593368	0.0050847	0.24452	--	s3
302	ENSG00000182718	ANXA2	307	-0.041	0.610792	0	0	0	0	0	0	1	0	0.222135	-0.215242	-0.550491	0.218905	0.0875744	0.266191	0.00335196	0.110277	--	s3
306	ENSG00000138772	ANXA3	307	-0.06	0.449569	0	0	-1	0	0	0	0	0	0.151178	-0.224121	-0.486678	0.181848	0.231373	0.266292	0.00694229	0.188621	--	s3
307	ENSG00000196975	ANXA4	307	-0.137	0.0957345	-1	1	0	0	0	-1	0	0	0.199581	-0.184032	-1.06825	0.268326	0.124179	0.240589	1.07405e-06	0.0647284	--	s3
308	ENSG00000164111	ANXA5	307	0.096	0.228272	0	0	0	0	0	0	0	0	0.413472	-0.239893	-0.43399	0.446802	0.00430835	0.129564	0.0158816	0.00327789	s4	--
309	ENSG00000197043	ANXA6	307	-0.075	0.346048	0	-1	0	0	0	0	0	0	-0.23896	0.167694	-0.432261	0.186446	0.0921437	0.326282	0.0244522	0.183036	--	--
310	ENSG00000138279	ANXA7	294	-0.013	0.875714	0	0	0	0	0	---	0	0	0.326128	-0.102923	-0.568463	0.125607	0.0197068	0.563999	0.00189707	0.41721	--	s3
311	ENSG00000122359	ANXA11	307	-0.288	0.000310983	-1	-1	0	1	0	0	0	0	-0.342322	-0.211113	-0.62803	-0.0211345	0.014077	0.240023	0.000193045	0.893015	--	s3
312	ENSG00000104537	ANXA13	307	-0.174	0.0269613	-1	-1	0	0	0	0	0	0	-0.0383521	-0.0218854	-0.357768	-0.305183	0.769141	0.882775	0.0723445	0.056117	--	--
313	ENSG00000136250	AOAH	307	0.037	0.646377	0	0	0	0	0	0	1	0	-0.165513	0.113942	-0.100489	0.306175	0.253528	0.508048	0.599064	0.0395278	--	--
314	ENSG00000131480	AOC2	307	0.195	0.0118607	0	1	0	0	0	0	0	0	0.142605	0.0904554	0.45934	0.131292	0.375907	0.567011	0.00440142	0.339677	--	--
316	ENSG00000138356	AOX1	307	0.189	0.0243027	0	1	1	1	0	0	0	0	0.0547266	0.528514	0.209686	0.0353755	0.711774	0.0106451	0.285477	0.789804	--	--
317	ENSG00000120868	APAF1	307	0.162	0.043927	1	0	0	1	0	0	0	0	0.33839	-0.185311	0.123076	0.287541	0.0301092	0.231938	0.44524	0.0806632	--	--
318	ENSG00000164978	NUDT2	307	0.197	0.0133978	0	1	0	0	0	0	1	0	0.305086	0.203642	0.0436621	0.192112	0.0309268	0.161743	0.78682	0.296296	--	--
319	ENSG00000175336	APOF	262	0.39	5.96809e-06	1	1	1	0	0	1	0	0	0.103045	0.813052	0.68337	0.139367	0.476285	0.000202413	9.93828e-05	0.37159	s3	--
320	ENSG00000107282	APBA1	294	0.075	0.348296	0	0	0	0	0	---	0	0	-0.0787921	0.390774	0.0869081	-0.0274713	0.570524	0.0312556	0.623746	0.860183	--	--
321	ENSG00000034053	APBA2	307	-0.049	0.538588	0	-1	-1	0	0	0	0	0	-0.407882	-0.186322	0.262123	0.219429	0.00450616	0.30324	0.0955494	0.148408	--	--
322	ENSG00000166313	APBB1	307	-0.026	0.749622	0	0	-1	0	1	0	0	0	-0.185502	-0.1708	0.22945	0.0722143	0.22718	0.362982	0.144281	0.615285	--	--
323	ENSG00000163697	APBB2	307	-0.294	0.000291794	-1	0	-1	0	0	0	0	0	-0.269492	-0.430513	-0.292765	-0.207128	0.0452498	0.00983135	0.14432	0.201365	--	s2
324	ENSG00000134982	APC	307	0.024	0.766196	1	-1	0	0	0	0	0	0	0.147483	-0.0287422	-0.0577116	-0.00390032	0.290854	0.874618	0.77067	0.97821	--	--
325	ENSG00000132703	APCS	262	0.444	4.10802e-07	1	1	1	0	0	0	0	0	0.308301	0.848567	0.497209	0.232165	0.0344742	8.71764e-05	0.0137599	0.132214	--	--
326	ENSG00000160224	AIRE	262	-0.129	0.14313	0	-1	-1	-1	0	0	1	0	-0.272027	-0.352766	-0.0969477	0.162185	0.111764	0.0514525	0.603574	0.330098	--	--
327	ENSG00000164062	APEH	307	0.128	0.103891	1	-1	0	0	0	0	0	0	0.110893	0.264711	-0.171392	0.270435	0.457891	0.0893415	0.316126	0.0861078	--	--
328	ENSG00000100823	APEX1	307	-0.03	0.705225	0	0	0	0	0	0	-1	0	0.375811	-0.230067	-0.0442964	-0.300103	0.02022	0.133628	0.785679	0.03902	--	--
329	ENSG00000110330	BIRC2	307	-0.152	0.056425	0	-1	0	0	-1	0	0	0	-0.0170139	-0.0102689	-0.28763	-0.313525	0.908428	0.942994	0.116253	0.0572098	--	--
330	ENSG00000023445	BIRC3	307	-0.129	0.13472	0	-1	0	0	0	0	0	0	-0.00112303	-0.210799	-0.192914	-0.150752	0.994096	0.276257	0.372238	0.299578	--	--
331	ENSG00000101966	XIAP	307	-0.157	0.0500214	0	-1	0	0	0	0	0	0	0.338243	-0.245784	-0.486987	-0.368666	0.0083459	0.113932	0.0117145	0.0259295	--	--
332	ENSG00000089685	BIRC5	294	0.169	0.0375475	0	0	0	1	0	---	0	0	0.500512	-0.0225969	0.36836	-0.194028	0.000392102	0.910029	0.0408828	0.151485	--	--
333	ENSG00000105290	APLP1	294	-0.041	0.62873	1	-1	-1	0	-1	---	1	0	-0.0809489	-0.074297	0.235243	-0.18555	0.510269	0.711545	0.274488	0.241051	--	--
334	ENSG00000084234	APLP2	307	0.276	0.000534149	1	0	0	0	0	0	0	0	0.481987	0.316923	0.281342	0.00819827	0.000414552	0.0596298	0.183206	0.951889	--	--
335	ENSG00000118137	APOA1	262	0.464	1.00822e-07	1	1	1	0	0	0	0	0	0.343905	1.0781	0.660614	-0.0267311	0.0204989	1.10412e-06	0.00113901	0.840156	s3	--
336	ENSG00000158874	APOA2	307	0.227	0.0050398	1	1	1	0	0	0	0	0	0.20178	0.343208	-0.00915883	0.344299	0.14089	0.101793	0.960323	0.00867488	--	--
337	ENSG00000110244	APOA4	262	0.4	2.92753e-06	1	1	1	0	0	0	0	0	0.116742	1.06552	0.440037	0.147699	0.407906	4.79801e-06	0.00816145	0.309365	--	--
338	ENSG00000084674	APOB	262	0.402	6.48153e-06	1	0	1	0	1	0	0	0	0.271184	0.910858	0.366011	0.173543	0.0631995	0.00072752	0.0410022	0.175993	--	--
339	ENSG00000111701	APOBEC1	262	-0.097	0.256636	0	-1	0	0	0	0	0	-1	-0.374786	0.0852296	-0.133832	0.067802	0.0294176	0.699085	0.321831	0.656045	--	--
341	ENSG00000130208	APOC1	294	0.467	2.71905e-08	1	1	1	0	0	---	1	0	0.358947	0.792849	0.392583	0.37126	0.0177411	7.19011e-05	0.0338239	0.0116518	--	--
343	ENSG00000103375	AQP8	249	-0.124	0.160958	0	-1	0	0	-1	---	1	0	-0.23275	0.215017	-0.447474	-0.0360407	0.106944	0.304479	0.0308112	0.823524	--	--
344	ENSG00000234906	APOC2	278	0.33	8.83693e-05	1	0	1	0	0	---	0	0	0.193988	0.593903	0.181098	0.378911	0.190717	0.00234831	0.335101	0.0152813	--	--
345	ENSG00000110245	APOC3	262	0.369	2.35656e-05	1	1	1	-1	1	0	0	0	0.171097	0.879133	0.373539	0.175679	0.281951	0.000606289	0.0210727	0.155104	--	--
346	ENSG00000267467	APOC4	202	0.233	0.0225839	1	1	0	-1	0	---	0	---	0.0505064	0.651946	0.095768	0.200682	0.802209	0.0318634	0.567344	0.177933	--	--
347	ENSG00000189058	APOD	307	-0.329	6.28871e-05	-1	0	-1	-1	0	0	0	0	-0.274665	-0.263256	-0.613562	-0.218493	0.0587751	0.162213	0.000480235	0.166859	--	--
348	ENSG00000130203	APOE	288	0.405	1.39997e-06	1	1	1	---	0	0	1	0	0.0645475	0.825739	0.33668	0.47855	0.668603	3.96466e-06	0.0811145	0.00204773	--	--
350	ENSG00000091583	APOH	262	0.385	8.37264e-06	1	1	1	0	0	0	0	0	0.26353	0.778229	0.298781	0.270176	0.0520832	0.00174547	0.141576	0.029136	--	--
351	ENSG00000142192	APP	307	-0.019	0.813449	1	-1	-1	0	-1	0	0	0	-0.0541891	0.121227	-0.0401457	-0.082261	0.689663	0.540899	0.825283	0.592688	--	--
353	ENSG00000198931	APRT	294	0.114	0.159935	1	0	0	0	0	---	0	0	0.19518	0.228946	0.112772	-0.0696313	0.255952	0.147361	0.52603	0.621172	--	--
354	ENSG00000142515	KLK3	262	-0.189	0.0289048	-1	0	0	0	0	0	0	0	-0.177047	-0.0501415	-0.253253	-0.260571	0.290078	0.76179	0.182317	0.131672	--	--
355	ENSG00000026103	FAS	307	-0.083	0.310694	-1	0	0	0	1	0	0	0	-0.0295683	-0.371217	-0.187299	0.18133	0.84972	0.0166157	0.341458	0.241962	--	--
356	ENSG00000117560	FASLG	307	-0.03	0.704441	-1	0	0	0	0	0	1	0	-0.071535	-0.071414	-0.296944	0.260706	0.639953	0.675294	0.0923878	0.0792398	--	--
357	ENSG00000146950	SHROOM2	307	-0.059	0.453069	0	0	-1	0	0	0	-1	0	-0.128246	-0.0480735	-0.139138	0.0718382	0.379033	0.776248	0.428722	0.629778	--	--
358	ENSG00000240583	AQP1	294	-0.063	0.461341	-1	0	0	1	0	---	1	0	-0.0798418	-0.332649	-0.437321	0.4761	0.610224	0.0689528	0.0242883	0.00140558	--	--
359	ENSG00000167580	AQP2	262	0.089	0.305761	0	1	0	0	0	0	0	0	-0.132474	0.34885	-0.0313004	0.202179	0.367938	0.0617305	0.889898	0.194474	--	--
361	ENSG00000171885	AQP4	307	0.081	0.348069	0	0	0	0	0	0	0	0	0.081277	0.431348	0.00542859	-0.155448	0.542745	0.0452524	0.977454	0.336534	--	--
362	ENSG00000161798	AQP5	307	0.044	0.581843	0	1	0	0	0	0	0	0	0.0126786	0.219228	-0.194619	0.120266	0.915525	0.177802	0.240586	0.529027	--	--
363	ENSG00000086159	AQP6	262	-0.186	0.0307858	0	-1	0	0	1	0	-1	0	-0.0436843	0.161405	-0.243597	-0.550411	0.768545	0.362768	0.22673	0.00109268	--	--
366	ENSG00000103569	AQP9	307	0.297	0.000260142	1	0	1	0	0	0	0	0	0.138567	0.366514	0.119409	0.554617	0.325626	0.0537145	0.501868	0.000280917	s4	--
367	ENSG00000169083	AR	307	-0.04	0.629371	-1	1	0	0	0	0	-1	0	-0.00410054	0.295897	-0.204961	-0.230696	0.977713	0.0959041	0.288742	0.12902	--	--
369	ENSG00000078061	ARAF	307	0.111	0.163048	0	-1	0	0	1	0	1	0	0.108768	0.0795449	0.0493235	0.190304	0.434402	0.631912	0.804488	0.203279	--	--
372	ENSG00000095139	ARCN1	307	-0.128	0.10742	0	-1	0	0	0	0	-1	0	0.140403	-0.216273	-0.141532	-0.341178	0.3069	0.171222	0.487229	0.0221181	--	--
373	ENSG00000113595	TRIM23	307	-0.032	0.689355	0	0	0	0	0	0	0	0	0.246515	-0.100619	-0.123184	-0.210931	0.0573428	0.593967	0.506843	0.160794	--	--
377	ENSG00000134287	ARF3	294	-0.014	0.860734	1	-1	0	0	0	---	0	0	0.243911	0.100458	-0.185305	-0.260748	0.126406	0.541611	0.322355	0.0818376	--	--
378	ENSG00000168374	ARF4	307	-0.081	0.321885	0	-1	-1	0	0	0	0	0	0.309387	-0.0775734	-0.473751	-0.207489	0.0326844	0.615002	0.0078801	0.242953	--	s3
379	ENSG00000175906	ARL4D	294	0.184	0.0272514	1	0	0	0	-1	---	0	0	-0.0592978	0.548585	0.0616859	0.242179	0.673545	0.00139147	0.753189	0.146423	s2	--
381	ENSG00000004059	ARF5	307	0.216	0.00641662	1	0	0	0	1	0	0	0	0.213432	0.178733	-0.0539771	0.463286	0.13893	0.250537	0.788068	0.00114631	--	--
382	ENSG00000165527	ARF6	307	-0.244	0.00233849	0	-1	0	0	-1	0	0	0	0.00376963	-0.0473952	-0.68295	-0.337584	0.977101	0.776061	0.0019493	0.013304	--	s3
383	ENSG00000118520	ARG1	307	0.522	7.45353e-11	1	1	1	0	1	0	0	0	0.486516	0.779162	0.244299	0.566839	0.000290589	0.000195221	0.142423	6.65434e-05	s4	--
384	ENSG00000081181	ARG2	307	0.045	0.584263	0	1	-1	0	0	1	-1	0	0.18417	0.0107486	-0.123321	0.0517316	0.195222	0.956815	0.493924	0.724454	--	--
387	ENSG00000067560	RHOA	307	-0.089	0.274268	0	-1	0	0	0	0	0	0	0.187678	-0.196687	-0.374885	-0.0792149	0.193486	0.272607	0.022885	0.636068	--	--
388	ENSG00000143878	RHOB	307	-0.121	0.133006	0	0	0	0	0	0	0	0	-0.0371454	0.0720813	-0.239602	-0.281907	0.793266	0.6967	0.188196	0.0561708	--	--
389	ENSG00000155366	RHOC	307	-0.034	0.667676	0	0	0	0	0	0	0	0	0.216863	0.0979246	-0.533771	-0.0277839	0.118405	0.584711	0.00169792	0.856254	--	s3
390	ENSG00000115963	RND3	307	0.044	0.583952	0	0	0	0	1	0	0	0	-0.0308845	0.249482	-0.0689557	0.0435223	0.80948	0.20012	0.696292	0.781604	--	--
391	ENSG00000177105	RHOG	307	0.146	0.0615325	0	0	0	0	0	0	1	0	0.125019	-0.000448779	0.0135694	0.397664	0.447442	0.997526	0.932176	0.00733805	s4	--
392	ENSG00000175220	ARHGAP1	307	-0.104	0.195716	-1	0	-1	0	-1	0	1	0	-0.134528	-0.140338	-0.496123	0.271292	0.342361	0.412312	0.00669385	0.0783287	--	s3
393	ENSG00000089820	ARHGAP4	307	-0.182	0.0210339	-1	-1	0	0	0	0	0	0	-0.236394	-0.288963	-0.212186	-0.00681776	0.0611995	0.138948	0.251522	0.961449	--	--
394	ENSG00000100852	ARHGAP5	307	-0.069	0.38889	0	0	-1	0	0	-1	-1	-1	0.306639	-0.157519	-0.227517	-0.285511	0.0393766	0.305012	0.242052	0.0536843	--	--
395	ENSG00000047648	ARHGAP6	307	-0.187	0.0202362	-1	-1	-1	0	1	0	0	0	-0.31221	-0.321922	-0.0764645	-0.0237864	0.0526077	0.0759727	0.670793	0.853876	--	--
396	ENSG00000141522	ARHGDIA	307	0.054	0.499779	0	-1	0	0	0	0	1	0	-0.0829731	0.0175496	0.022448	0.262639	0.581715	0.917364	0.897419	0.0919051	--	--
397	ENSG00000111348	ARHGDIB	307	-0.152	0.0614997	-1	0	0	0	0	0	1	0	-0.0498879	-0.0747552	-0.570151	0.00230987	0.731405	0.59904	0.00558146	0.988474	--	s3
398	ENSG00000242173	ARHGDIG	307	-0.049	0.539217	0	-1	-1	0	0	0	0	0	0.0539772	0.0407995	-0.0671711	-0.224458	0.680642	0.832768	0.731789	0.0999707	--	--
399	ENSG00000168421	RHOH	307	-0.059	0.48454	-1	-1	0	1	0	0	1	0	-0.0924952	0.143171	-0.362779	0.0504563	0.494558	0.438318	0.0531471	0.771876	--	--
400	ENSG00000120805	ARL1	307	-0.044	0.586087	0	0	-1	0	0	0	-1	0	0.538416	-0.242778	-0.175227	-0.418239	4.09542e-05	0.187006	0.330122	0.00569767	--	--
401	ENSG00000165462	PHOX2A	262	0.038	0.655861	0	0	-1	1	0	0	-1	0	0.242129	-0.264211	-0.240795	0.269348	0.108045	0.184115	0.164028	0.113419	--	--
402	ENSG00000213465	ARL2	294	0.054	0.507907	0	0	-1	0	1	---	0	0	0.275441	-0.16617	0.120011	-0.0586217	0.0529356	0.322181	0.555852	0.694344	--	--
403	ENSG00000138175	ARL3	307	-0.157	0.0543094	0	-1	-1	0	0	0	0	0	-0.0814298	-0.0982255	-0.0012135	-0.413013	0.580937	0.596259	0.994569	0.00616216	--	s4
405	ENSG00000143437	ARNT	307	-0.055	0.48709	0	-1	0	0	0	0	0	1	-0.0748296	-0.191543	-0.23629	0.224423	0.597299	0.237302	0.167824	0.176932	--	--
406	ENSG00000133794	ARNTL	307	-0.012	0.873772	0	0	0	0	0	0	0	0	0.120923	-0.0718924	-0.0932973	-0.0462838	0.374828	0.667285	0.641198	0.737708	--	--
407	ENSG00000120500	ARR3	307	-0.293	0.000187142	-1	0	-1	0	0	-1	0	0	-0.236762	-0.320004	-0.355042	-0.284545	0.0822693	0.0555731	0.0176694	0.105447	--	--
408	ENSG00000137486	ARRB1	294	-0.018	0.823106	0	0	0	0	0	---	0	0	-0.0454446	0.0502894	-0.168278	0.072406	0.764469	0.791579	0.351269	0.605859	--	--
409	ENSG00000141480	ARRB2	307	0.108	0.173573	0	1	0	0	0	0	1	0	0.00342973	-0.097655	-0.0510351	0.524612	0.980974	0.543599	0.743031	0.00232923	--	--
410	ENSG00000100299	ARSA	307	0.066	0.402542	0	0	0	1	0	0	1	0	-0.215607	0.249141	-0.0870281	0.345641	0.166377	0.104826	0.615728	0.0185252	--	--
411	ENSG00000113273	ARSB	307	0.034	0.673546	0	0	0	1	0	0	1	0	0.0052342	-0.203189	-0.135924	0.399628	0.97285	0.209581	0.419458	0.0115004	--	--
412	ENSG00000101846	STS	307	0.036	0.659587	0	0	-1	0	0	0	0	0	0.142843	0.175695	-0.249782	0.0251833	0.366324	0.315159	0.16365	0.858819	--	--
414	ENSG00000006756	ARSD	307	0.035	0.669821	0	1	0	1	0	0	0	0	-0.0228656	0.174329	-0.11875	0.102145	0.869761	0.2707	0.570971	0.50834	--	--
415	ENSG00000157399	ARSE	289	0.081	0.330003	0	-1	1	0	0	0	1	0	-0.0122803	0.566136	-0.0842534	-0.0755407	0.936453	0.0016039	0.638801	0.634683	--	--
416	ENSG00000062096	ARSF	262	0.364	2.69374e-05	0	1	1	-1	0	0	1	0	0.289403	0.314781	0.30698	0.516358	0.0471336	0.0838665	0.0966622	0.00518589	--	--
417	ENSG00000129744	ART1	262	0.051	0.551409	0	0	0	0	1	0	0	0	0.123249	-0.0387243	-0.318999	0.318493	0.456051	0.810325	0.11469	0.0465992	--	--
419	ENSG00000156219	ART3	307	0.05	0.526517	0	0	0	0	0	-1	0	0	0.00925977	0.172913	0.167878	-0.103365	0.944653	0.315495	0.327385	0.516422	--	--
420	ENSG00000111339	ART4	307	0.298	0.000239486	1	1	1	0	0	0	0	0	0.281101	0.309878	0.261897	0.335013	0.0641136	0.121609	0.0657603	0.0307437	--	--
421	ENSG00000099889	ARVCF	307	-0.069	0.388084	0	0	0	0	0	0	0	0	-0.289461	-0.170736	-0.0441141	0.241655	0.0589286	0.318681	0.778429	0.124064	--	--
427	ENSG00000104763	ASAH1	294	0.079	0.331902	0	0	0	0	0	---	0	0	0.38198	0.202308	-0.27436	-0.0821884	0.00916672	0.213647	0.147074	0.595407	--	--
429	ENSG00000139352	ASCL1	262	-0.303	0.000339783	0	-1	-1	0	0	0	0	0	-0.292203	-0.470676	-0.447474	-0.0799166	0.0424631	0.0294199	0.00793911	0.614171	--	--
430	ENSG00000183734	ASCL2	262	0.213	0.0123638	0	1	0	0	0	0	1	0	0.328922	0.0892706	-0.0384883	0.373922	0.040999	0.634377	0.853851	0.00704719	--	--
432	ENSG00000141505	ASGR1	307	0.459	9.22329e-09	1	1	1	0	1	0	1	0	0.189129	0.701925	0.702838	0.361378	0.164084	6.48904e-05	0.000243196	0.0147661	s3	--
433	ENSG00000161944	ASGR2	262	0.291	0.00111152	1	0	1	0	0	0	1	0	0.137582	0.762927	0.328673	0.0579484	0.353721	0.000475469	0.0865495	0.728099	--	--
434	ENSG00000101440	ASIP	294	0.259	0.00135557	1	0	1	0	0	---	0	-1	0.122424	0.261823	0.494244	0.221834	0.415363	0.0519739	0.0102091	0.188658	--	--
435	ENSG00000126522	ASL	307	0.1	0.214337	1	-1	1	0	0	0	0	0	-0.0593964	0.302173	0.00284975	0.182242	0.647532	0.0987719	0.988375	0.224657	--	--
438	ENSG00000196433	ASMT	283	0.134	0.104058	0	1	0	0	0	---	0	-1	0.0841334	0.240671	0.126255	0.109111	0.59662	0.149734	0.497218	0.487498	--	--
439	ENSG00000198356	ASNA1	276	0.029	0.723441	0	1	0	0	0	---	0	0	0.276566	0.106284	-0.205897	-0.117009	0.0264668	0.546394	0.376802	0.436082	--	--
440	ENSG00000070669	ASNS	307	0.094	0.246205	1	0	-1	0	0	0	0	0	0.248068	-0.210022	0.362705	-0.0347423	0.074734	0.237127	0.0438361	0.827792	--	--
443	ENSG00000108381	ASPA	294	0.135	0.0997591	0	1	0	0	0	---	0	0	0.107201	0.126846	0.358381	-0.00299611	0.416227	0.513549	0.049267	0.985277	--	--
444	ENSG00000198363	ASPH	294	-0.169	0.0422635	0	-1	-1	0	0	---	0	0	0.0696592	-0.103487	-0.286922	-0.392559	0.652391	0.553665	0.12553	0.0116164	--	--
445	ENSG00000130707	ASS1	307	0.132	0.101277	1	-1	1	0	0	0	0	0	0.0119276	0.530351	0.299913	-0.201905	0.927898	0.0041278	0.130409	0.160267	s2	--
460	ENSG00000152092	ASTN1	294	-0.337	3.8128e-05	0	-1	0	0	0	---	-1	0	-0.473597	-0.0480819	-0.068278	-0.640094	0.000870232	0.736016	0.73389	0.000177726	--	s1
462	ENSG00000117601	SERPINC1	307	0.198	0.0164358	0	0	1	0	0	0	1	0	0.0707757	0.539205	0.174306	0.0714924	0.626313	0.00616013	0.348824	0.622087	--	--
463	ENSG00000140836	ZFHX3	307	0.039	0.624371	0	0	-1	0	0	0	0	0	0.121895	-0.0991523	-0.149938	0.213527	0.399012	0.563343	0.456477	0.11485	--	--
466	ENSG00000123268	ATF1	307	-0.076	0.349964	0	1	0	0	0	0	-1	0	0.282874	-0.260567	0.0170548	-0.394343	0.0225081	0.164686	0.93091	0.0131386	--	--
467	ENSG00000162772	ATF3	307	-0.232	0.00545431	-1	0	0	0	0	0	0	0	-0.201166	-0.0470801	-0.557517	-0.165265	0.116442	0.806494	0.00447204	0.325267	--	s3
468	ENSG00000128272	ATF4	307	0.033	0.674025	0	0	0	0	0	0	1	0	0.0776374	-0.0845773	0.242166	-0.0839817	0.565815	0.615433	0.177821	0.583735	--	--
471	ENSG00000138363	ATIC	307	-0.067	0.40219	0	-1	0	0	0	0	0	0	0.217522	-0.209415	-0.151471	-0.196585	0.107973	0.242702	0.364435	0.238595	--	--
472	ENSG00000149311	ATM	294	-0.007	0.932791	0	0	0	0	0	---	0	0	0.124625	-0.263046	0.0679879	0.00339319	0.39027	0.118164	0.739155	0.982276	--	--
473	ENSG00000142599	RERE	307	-0.24	0.00231138	0	0	-1	0	-1	0	0	0	-0.146303	-0.396892	-0.271086	-0.188859	0.35613	0.0255457	0.118074	0.136819	--	--
474	ENSG00000172238	ATOH1	251	-0.023	0.794245	0	-1	0	0	0	0	0	0	-0.123826	0.251128	-0.269013	0.0518942	0.310672	0.182454	0.187659	0.787318	--	--
475	ENSG00000177556	ATOX1	307	0.126	0.115729	0	0	1	0	0	0	0	0	0.305872	0.394539	-0.394692	0.112615	0.0286689	0.0181701	0.0434768	0.44036	--	--
476	ENSG00000163399	ATP1A1	294	0.014	0.864106	1	0	-1	0	-1	---	0	0	0.204496	0.0269825	-0.317725	0.0543465	0.153933	0.888281	0.085566	0.725152	--	--
477	ENSG00000018625	ATP1A2	307	-0.068	0.412197	0	-1	0	0	0	0	0	1	-0.122225	0.143549	0.0944934	-0.312947	0.346098	0.428007	0.634154	0.0572095	--	--
479	ENSG00000075673	ATP12A	262	0.1	0.244304	1	1	0	0	0	0	-1	0	0.126166	-0.0107263	0.091511	0.165258	0.404908	0.945306	0.658326	0.355195	--	--
480	ENSG00000132681	ATP1A4	291	-0.168	0.0364965	-1	0	0	0	-1	0	0	0	-0.442858	0.0990765	-0.110961	-0.13408	0.00256962	0.541296	0.576399	0.354949	--	s1
481	ENSG00000143153	ATP1B1	307	0.105	0.18945	1	-1	0	0	0	0	0	0	0.129731	0.267871	0.205899	-0.138218	0.31336	0.149828	0.287914	0.358703	--	--
482	ENSG00000129244	ATP1B2	294	0.06	0.463314	1	-1	0	0	0	---	0	0	0.0337022	0.183961	0.340845	-0.233726	0.767193	0.289734	0.069126	0.216447	--	--
483	ENSG00000069849	ATP1B3	307	-0.113	0.161168	0	-1	-1	0	0	1	0	0	-0.0131809	-0.237278	-0.338573	0.0579129	0.909159	0.201459	0.100132	0.715468	--	--
486	ENSG00000137731	FXYD2	279	-0.29	0.00103187	-1	1	0	-1	1	---	-1	0	-0.312358	-0.220862	-0.463903	-0.180696	0.056635	0.206725	0.0413699	0.232923	--	--
487	ENSG00000196296	ATP2A1	294	0.051	0.532853	0	1	0	0	0	---	0	0	0.18744	-0.10628	-0.137587	0.178676	0.179249	0.551553	0.451823	0.264285	--	--
488	ENSG00000174437	ATP2A2	307	0.281	0.000350252	1	1	0	0	0	1	0	0	0.57079	0.19294	0.154173	0.135542	6.26519e-05	0.258589	0.364079	0.375898	--	--
489	ENSG00000074370	ATP2A3	307	-0.103	0.200014	0	-1	0	-1	0	0	1	0	-0.222183	0.0450753	-0.199183	-0.0205669	0.125862	0.797356	0.28848	0.890757	--	--
490	ENSG00000070961	ATP2B1	307	-0.148	0.0688285	0	-1	-1	0	-1	0	0	0	0.120537	-0.148582	-0.0764391	-0.501744	0.41221	0.409804	0.646081	0.00170779	--	--
491	ENSG00000157087	ATP2B2	307	0.33	4.28235e-05	1	0	1	1	1	0	0	0	0.0307565	0.805368	0.452132	0.164927	0.808245	3.1374e-05	0.0264621	0.219134	--	--
492	ENSG00000067842	ATP2B3	307	-0.031	0.704884	0	-1	0	0	1	0	0	0	-0.0112401	0.184324	0.0300235	-0.282589	0.939083	0.211336	0.882233	0.0853192	--	--
493	ENSG00000058668	ATP2B4	294	-0.227	0.00555914	0	-1	-1	0	0	---	0	0	-0.168413	-0.210876	-0.614473	-0.00102067	0.286302	0.183007	0.00177133	0.994457	--	--
495	ENSG00000105675	ATP4A	294	0.108	0.174761	0	0	0	0	0	---	0	0	0.12557	0.177401	0.134217	0.0108934	0.358877	0.235108	0.505946	0.946131	--	--
496	ENSG00000186009	ATP4B	262	0.203	0.019255	0	0	0	0	0	0	0	0	0.238471	0.0549977	-0.0354185	0.454136	0.135633	0.765918	0.865376	0.00315491	--	--
498	ENSG00000152234	ATP5A1	289	0.287	0.000501969	1	1	0	0	0	0	0	0	0.56826	0.0601381	0.478016	0.00753975	0.000413039	0.697758	0.00236968	0.965461	--	--
501	ENSG00000164904	ALDH7A1	307	0.239	0.00274631	1	0	0	0	1	0	-1	0	0.340141	0.185884	0.516215	-0.0467189	0.00903918	0.263635	0.00669511	0.774889	--	--
506	ENSG00000110955	ATP5B	276	0.478	1.50656e-08	1	1	1	0	0	---	0	0	0.851283	0.555026	0.1833	0.241293	3.53937e-07	0.00112563	0.266869	0.14379	--	--
509	ENSG00000165629	ATP5C1	289	0.242	0.00349264	1	1	0	0	0	0	-1	0	0.77237	0.27549	-0.129038	-0.0764101	1.45538e-06	0.0932043	0.459193	0.620116	s1	--
514	ENSG00000124172	ATP5E	276	0.352	2.69998e-05	1	1	0	0	0	---	0	0	0.780429	0.275921	0.192482	0.0693242	8.9552e-07	0.10637	0.231476	0.686768	--	--
515	ENSG00000116459	ATP5F1	289	0.213	0.0103183	1	1	0	0	0	0	-1	0	0.580383	0.290977	0.052717	-0.127032	0.000211536	0.104872	0.7801	0.380719	--	--
516	ENSG00000159199	ATP5G1	289	0.233	0.00424102	1	1	0	0	0	0	0	0	0.300392	0.178853	0.266486	0.175868	0.0216373	0.326974	0.153354	0.293428	--	--
517	ENSG00000135390	ATP5G2	289	0.183	0.0256191	1	1	0	0	0	0	0	0	0.390423	0.196401	0.275315	-0.131184	0.0110147	0.288661	0.116441	0.375712	--	--
518	ENSG00000154518	ATP5G3	289	0.231	0.00665598	1	-1	1	0	0	0	0	0	0.474399	0.556728	0.0620671	-0.166452	0.00527428	0.00201252	0.7321	0.257656	s2	--
521	ENSG00000169020	ATP5I	289	0.083	0.306214	1	-1	0	0	0	0	0	0	0.0989658	0.507281	-0.0642885	-0.158945	0.528961	0.0034953	0.72239	0.268498	s2	--
522	ENSG00000154723	ATP5J	289	0.257	0.00170325	1	0	0	0	0	1	0	0	0.645183	0.44924	0.232694	-0.30583	2.70167e-05	0.00606659	0.204183	0.0431202	s2	--
523	ENSG00000114573	ATP6V1A	307	0.112	0.17043	1	0	0	0	0	0	0	0	0.468356	0.183392	-0.161045	-0.128902	0.00108053	0.31056	0.34516	0.421927	s1	--
525	ENSG00000116039	ATP6V1B1	294	-0.352	1.78512e-05	-1	-1	-1	0	0	---	0	-1	-0.275954	-0.3806	-0.375667	-0.394408	0.0530341	0.0574605	0.0351138	0.00862359	--	--
526	ENSG00000147416	ATP6V1B2	307	0.241	0.00260053	0	1	0	0	0	0	1	0	0.40472	0.135225	-0.111442	0.426864	0.00506432	0.42512	0.52779	0.00611703	--	--
527	ENSG00000185883	ATP6V0C	307	-0.108	0.177277	0	-1	0	-1	0	0	0	0	-0.0524808	-0.0289351	-0.177592	-0.179698	0.74222	0.888443	0.181053	0.17919	--	--
528	ENSG00000155097	ATP6V1C1	307	0.241	0.00263715	0	1	0	1	1	0	0	0	0.710641	0.065322	0.0306757	0.033384	4.52751e-07	0.735113	0.847055	0.822451	s1	--
529	ENSG00000131100	ATP6V1E1	307	0.221	0.00568972	1	0	0	0	0	0	0	0	0.392252	0.495651	0.0495409	-0.0649855	0.00566297	0.00786785	0.781364	0.64624	s2	--
533	ENSG00000117410	ATP6V0B	307	0.449	1.91274e-08	1	1	0	0	0	0	1	0	0.65991	0.348652	0.108163	0.568053	5.61271e-06	0.0580143	0.521005	0.00011592	--	--
534	ENSG00000213760	ATP6V1G2	294	0.016	0.840153	1	-1	-1	0	0	---	0	0	0.172868	-0.0803373	0.312676	-0.307341	0.218141	0.66276	0.125375	0.0269587	--	--
535	ENSG00000033627	ATP6V0A1	294	0.094	0.242542	0	0	0	0	0	---	1	0	0.0972928	0.0235554	0.287341	-0.00365864	0.465093	0.902186	0.115257	0.980544	--	--
537	ENSG00000071553	ATP6AP1	307	0.083	0.298339	1	0	0	0	0	0	0	0	0.408858	0.111168	-0.0302416	-0.21125	0.00504538	0.521013	0.872369	0.138587	--	--
538	ENSG00000165240	ATP7A	307	-0.082	0.29803	0	0	-1	0	0	0	0	0	0.177429	-0.183119	-0.392424	-0.0375525	0.1744	0.255391	0.0580851	0.792387	--	--
539	ENSG00000241837	ATP5O	276	0.164	0.048975	1	0	0	0	0	---	0	0	0.47982	0.186047	0.138303	-0.178999	0.00124016	0.271477	0.408347	0.315539	--	--
540	ENSG00000123191	ATP7B	307	-0.043	0.591492	0	-1	0	0	-1	0	0	0	-0.00380285	0.149437	-0.23131	-0.0996591	0.977125	0.378988	0.216374	0.547329	--	--
545	ENSG00000175054	ATR	307	0.073	0.358517	0	-1	0	0	0	0	0	0	0.581136	-0.236608	-0.0804976	-0.10838	9.79524e-05	0.123268	0.662404	0.46504	s1	--
546	ENSG00000085224	ATRX	307	-0.131	0.101064	0	1	-1	0	0	0	0	0	0.095818	-0.403792	-0.0568868	-0.2137	0.462123	0.0215657	0.767976	0.172486	--	--
547	ENSG00000130294	KIF1A	307	0.238	0.00329576	1	0	-1	0	0	0	0	0	0.0810047	0.212492	0.526055	0.207168	0.564226	0.190907	0.00360152	0.228205	s3	--
549	ENSG00000148090	AUH	307	0.128	0.10629	0	1	0	0	0	0	0	0	0.333524	0.105407	0.186382	-0.126062	0.0177262	0.53715	0.33863	0.376063	--	--
550	ENSG00000115307	AUP1	307	0.217	0.00727264	1	0	0	0	0	0	1	0	0.133742	0.138664	0.281728	0.32532	0.305555	0.450838	0.139949	0.0409166	--	--
551	ENSG00000101200	AVP	262	0.021	0.812426	0	1	0	-1	0	-1	1	0	-0.294919	0.198006	-0.0670769	0.265415	0.153545	0.240464	0.632124	0.0738531	--	--
552	ENSG00000166148	AVPR1A	307	-0.145	0.0808214	-1	0	0	0	0	0	1	0	-0.139946	0.166959	-0.352045	-0.247542	0.284912	0.35989	0.063511	0.150066	--	--
553	ENSG00000198049	AVPR1B	262	-0.086	0.322858	0	0	-1	0	1	0	0	0	-0.124865	0.176727	-0.527954	0.0761583	0.421874	0.293927	0.0192083	0.631904	--	--
554	ENSG00000126895	AVPR2	307	-0.018	0.823395	0	0	0	0	0	0	0	0	-0.0424853	-0.0354075	-0.0760409	0.0714099	0.760684	0.846834	0.680583	0.604531	--	--
558	ENSG00000167601	AXL	307	-0.255	0.00152911	-1	-1	0	0	0	0	1	0	-0.55524	-0.160159	-0.336466	0.0641469	0.000280316	0.218104	0.0626877	0.70733	--	s1
563	ENSG00000160862	AZGP1	307	0.055	0.497727	0	0	1	0	0	0	0	0	-0.0691818	0.465788	-0.0930337	-0.0336445	0.627254	0.00358071	0.644588	0.833093	s2	--
566	ENSG00000172232	AZU1	262	0.029	0.739449	-1	1	0	0	0	0	0	0	0.0248999	0.0353208	-0.138759	0.150716	0.880722	0.824617	0.429834	0.414873	--	--
567	ENSG00000166710	B2M	224	-0.142	0.137325	0	-1	0	0	1	0	0	0	-0.0696832	-0.0435882	-0.421143	-0.0901588	0.704307	0.823302	0.0234999	0.656346	--	--
570	ENSG00000136881	BAAT	262	0.243	0.00472284	0	1	1	0	0	0	1	0	-0.098146	0.889203	0.387277	-0.0140557	0.481897	0.000168113	0.0224817	0.922208	--	--
572	ENSG00000002330	BAD	307	0.005	0.952264	0	0	0	0	0	0	0	0	-0.0542769	0.102987	0.046451	-0.0455267	0.752511	0.516042	0.784373	0.722225	--	--
573	ENSG00000107262	BAG1	307	-0.037	0.639904	0	0	0	0	0	0	0	0	0.334864	-0.0217087	-0.397531	-0.176729	0.00857097	0.906371	0.0475444	0.186127	--	--
575	ENSG00000181790	ADGRB1	289	-0.265	0.00116471	0	-1	-1	0	0	0	0	0	-0.507996	-0.223682	-0.0155856	-0.227599	0.000504361	0.217445	0.934087	0.125365	--	--
576	ENSG00000121753	ADGRB2	276	0.005	0.953573	0	1	-1	0	-1	---	1	0	-0.128406	-0.0583738	0.0249453	0.185879	0.281919	0.817942	0.901345	0.168356	--	--
577	ENSG00000135298	ADGRB3	289	0.169	0.0415253	1	-1	0	0	0	0	0	0	0.105711	0.0947702	0.581033	-0.0301221	0.458506	0.576609	0.00336623	0.851578	s3	--
578	ENSG00000030110	BAK1	307	-0.005	0.951281	0	0	0	0	0	0	0	0	0.249456	-0.115352	-0.614209	0.288882	0.124645	0.472378	4.51923e-05	0.0528318	--	s3
579	ENSG00000109705	NKX3-2	262	-0.213	0.0137115	-1	0	-1	0	0	0	1	0	-0.271623	-0.320005	-0.197354	-0.0840649	0.0676058	0.0766202	0.280342	0.645888	--	--
580	ENSG00000138376	BARD1	307	-0.046	0.559039	0	-1	-1	1	0	0	0	0	0.39546	-0.49009	-0.0699749	-0.144799	0.00659598	0.0132717	0.686802	0.230767	--	--
581	ENSG00000087088	BAX	307	0.065	0.416618	0	-1	0	0	0	0	1	0	-0.0122077	-0.0402793	0.0503847	0.24947	0.933625	0.833652	0.754919	0.0842355	--	--
582	ENSG00000174483	BBS1	307	-0.372	3.16396e-06	-1	-1	0	0	0	0	-1	0	-0.294419	-0.482103	-0.132836	-0.554172	0.0234497	0.0176738	0.424925	0.000220581	--	--
583	ENSG00000125124	BBS2	291	-0.056	0.493683	0	0	-1	0	0	1	-1	0	0.342581	-0.14145	-0.190208	-0.308043	0.0190547	0.403402	0.368354	0.0289683	--	--
585	ENSG00000140463	BBS4	307	-0.458	5.10491e-09	-1	-1	-1	-1	0	0	0	0	-0.437324	-0.409421	-0.559435	-0.440172	0.00216952	0.00241275	0.00647249	0.00350124	--	s4
586	ENSG00000060982	BCAT1	307	-0.233	0.00366697	0	-1	0	-1	0	0	0	0	-0.284824	-0.292154	-0.290677	-0.0803886	0.0239156	0.164977	0.0615197	0.613119	--	--
587	ENSG00000105552	BCAT2	307	0.015	0.848445	0	0	0	0	0	-1	0	0	0.139908	0.0434581	-0.109599	-0.04902	0.28264	0.793243	0.576788	0.742107	--	--
590	ENSG00000114200	BCHE	307	0.179	0.032921	1	0	1	0	-1	0	1	0	0.056939	0.460841	0.265896	0.00996495	0.674308	0.0134431	0.242205	0.944198	--	--
593	ENSG00000248098	BCKDHA	294	-0.004	0.957153	0	0	0	0	0	---	0	0	0.0531657	0.183997	0.0113698	-0.237651	0.765218	0.289317	0.935001	0.118919	--	--
594	ENSG00000083123	BCKDHB	307	0.069	0.389724	0	1	0	0	0	0	-1	0	0.272535	0.153274	0.0119963	-0.184011	0.0264612	0.417549	0.949185	0.232124	--	--
595	ENSG00000110092	CCND1	307	-0.13	0.104839	-1	1	0	0	0	0	0	0	-0.0824293	-0.0988682	-0.305054	-0.0717875	0.502611	0.57718	0.138715	0.645078	--	--
596	ENSG00000171791	BCL2	307	-0.3	0.000153696	-1	0	0	-1	-1	1	0	0	-0.230262	-0.370405	-0.259681	-0.348294	0.11739	0.0254934	0.122589	0.0279551	--	--
597	ENSG00000140379	BCL2A1	307	0.012	0.884176	0	0	0	0	0	0	0	0	0.185816	-0.184644	-0.215799	0.164299	0.19915	0.308893	0.249054	0.256798	--	--
598	ENSG00000171552	BCL2L1	307	0.12	0.132794	1	1	0	0	-1	0	0	0	0.238752	0.0987205	-0.125553	0.198967	0.104427	0.580238	0.495933	0.148538	--	--
599	ENSG00000129473	BCL2L2	307	-0.119	0.136157	0	0	-1	1	0	0	-1	0	0.128559	-0.176752	-0.504576	-0.0387451	0.384363	0.236231	0.00490689	0.811076	--	s3
604	ENSG00000113916	BCL6	307	0.052	0.522878	0	1	-1	0	0	0	0	0	0.0493301	-0.0396848	-0.198713	0.330161	0.718982	0.824272	0.223158	0.057636	--	--
605	ENSG00000110987	BCL7A	307	-0.051	0.525221	0	0	0	0	0	0	0	0	0.0484545	-0.314667	0.15298	-0.0994137	0.701153	0.0675389	0.442202	0.519708	--	--
607	ENSG00000116128	BCL9	307	-0.204	0.00886228	-1	0	0	0	0	0	0	0	-0.00732871	-0.425085	-0.372997	-0.101121	0.956651	0.0209504	0.0464228	0.43842	--	--
608	ENSG00000048462	TNFRSF17	307	-0.194	0.0159424	0	-1	0	0	-1	0	1	0	0.0105814	-0.0876439	-0.542985	-0.235159	0.945313	0.598463	0.00230512	0.117953	--	--
610	ENSG00000099822	HCN2	307	0.377	2.02454e-06	1	1	0	0	1	0	0	0	0.151641	0.350677	0.552088	0.511605	0.260651	0.0578343	0.00149213	0.000850035	s4	--
611	ENSG00000128617	OPN1SW	307	0.204	0.0101888	0	1	0	0	1	0	0	0	0.250148	0.192809	-0.16169	0.453826	0.0911679	0.336092	0.364436	9.93614e-05	--	--
613	ENSG00000186716	BCR	294	0.105	0.189522	1	0	0	0	0	---	0	0	0.187172	-0.00465991	0.0438579	0.155305	0.268804	0.976591	0.791032	0.286547	--	--
617	ENSG00000074582	BCS1L	307	0.146	0.0615725	0	1	0	0	0	0	0	0	-0.067775	0.129827	0.25146	0.313399	0.638788	0.485792	0.145427	0.0171964	--	--
622	ENSG00000161267	BDH1	307	0.15	0.0591483	1	0	1	0	0	0	-1	0	0.220714	0.498015	-0.0732976	-0.0459948	0.0766061	0.00504033	0.723572	0.743634	s2	--
623	ENSG00000100739	BDKRB1	307	0.088	0.268986	0	-1	0	0	0	0	1	0	-0.108348	0.24628	0.104252	0.158721	0.450484	0.160567	0.57303	0.266938	--	--
624	ENSG00000168398	BDKRB2	262	-0.148	0.0891686	-1	0	0	0	0	0	0	0	-0.194059	-0.216459	-0.473162	0.186979	0.182914	0.333536	0.0139823	0.22062	--	--
627	ENSG00000176697	BDNF	307	-0.096	0.222266	0	-1	0	0	0	0	-1	0	-0.0908541	-0.296415	0.296197	-0.245059	0.527296	0.106666	0.101555	0.0643939	--	--
629	ENSG00000243649	CFB	294	0.118	0.164297	0	1	1	0	0	---	-1	0	0.217075	0.338107	-0.153575	0.0370375	0.133935	0.1072	0.405101	0.80659	--	--
631	ENSG00000125864	BFSP1	307	-0.096	0.22258	0	0	-1	0	0	0	0	0	-0.142998	0.0906378	-0.143034	-0.162328	0.329701	0.539974	0.514535	0.185824	--	--
632	ENSG00000242252	BGLAP	247	-0.121	0.177646	0	0	0	0	0	---	0	---	-0.0106929	-0.182349	-0.480486	0.0963761	0.941805	0.385157	0.0402177	0.505509	--	--
633	ENSG00000182492	BGN	307	-0.219	0.00738011	-1	0	-1	0	0	0	1	0	-0.26584	-0.424983	-0.165506	-0.0354779	0.0363698	0.0099473	0.408869	0.838003	--	s2
634	ENSG00000079385	CEACAM1	275	-0.148	0.0791745	0	0	0	---	-1	---	0	-1	-0.0481258	0.0937956	-0.530994	-0.169411	0.757352	0.583245	0.0106613	0.257836	--	--
635	ENSG00000145692	BHMT	307	0.245	0.00273236	0	1	1	0	0	0	0	0	0.103702	0.757911	-0.0299312	0.188303	0.473544	3.85887e-05	0.887324	0.128378	--	--
636	ENSG00000151746	BICD1	307	-0.43	1.21099e-07	-1	-1	-1	0	0	-1	-1	0	-0.487753	-0.63024	-0.171121	-0.403216	0.000497155	0.000257374	0.446116	0.00170625	--	s2
637	ENSG00000015475	BID	294	0.105	0.192988	0	0	0	0	0	---	0	0	0.0299054	0.09013	0.163521	0.154102	0.832536	0.560906	0.462388	0.274908	--	--
638	ENSG00000100290	BIK	307	-0.051	0.516067	0	0	0	0	0	0	0	0	0.186176	-0.0715894	-0.445821	0.0169946	0.13777	0.691411	0.016674	0.907801	--	--
639	ENSG00000057657	PRDM1	307	-0.375	3.05167e-06	-1	-1	-1	0	0	0	1	0	-0.442179	-0.350395	-0.766458	-0.0112045	0.00196812	0.0462272	2.06991e-05	0.940805	--	s1
640	ENSG00000136573	BLK	307	-0.087	0.279621	-1	1	0	0	0	0	1	0	-0.138177	-0.083028	-0.250006	0.0949142	0.392478	0.600987	0.133288	0.546104	--	--
641	ENSG00000197299	BLM	307	-0.008	0.919295	0	-1	0	0	0	0	0	0	0.329466	-0.326479	0.019958	-0.136637	0.0117044	0.0939066	0.903796	0.356603	--	--
642	ENSG00000108578	BLMH	307	-0.121	0.130708	0	-1	0	1	0	0	1	0	-0.300982	-0.296475	-0.067156	0.183077	0.0673366	0.0504776	0.70172	0.211958	--	--
643	ENSG00000160683	CXCR5	249	0.032	0.712639	0	-1	0	1	0	---	1	0	-0.251288	0.0765941	0.184126	0.169141	0.139159	0.663252	0.384285	0.276245	--	--
644	ENSG00000106605	BLVRA	307	0.073	0.366566	0	1	0	0	1	0	0	0	0.190425	0.0755516	-0.0244514	0.0177388	0.125637	0.719333	0.897085	0.900344	--	--
645	ENSG00000090013	BLVRB	307	0.398	4.92225e-07	1	1	1	1	0	0	0	0	0.41444	0.597346	0.194651	0.372276	0.00384442	0.00118327	0.264365	0.00863749	s2	--
646	ENSG00000169594	BNC1	307	0.186	0.0185981	0	0	0	1	0	0	0	0	0.137512	0.115177	0.210245	0.27854	0.352677	0.388068	0.162601	0.13357	--	--
648	ENSG00000168283	BMI1	247	-0.009	0.916592	0	0	0	0	0	---	-1	---	0.578085	0.0878248	-0.375496	-0.430892	0.000116191	0.630268	0.0793928	0.0113566	--	--
649	ENSG00000168487	BMP1	307	-0.326	6.06853e-05	-1	-1	0	0	0	0	1	0	-0.584111	-0.231076	-0.318074	-0.125091	2.66024e-05	0.121123	0.120331	0.448394	--	--
650	ENSG00000125845	BMP2	288	0.138	0.0979882	1	-1	-1	---	0	0	0	0	0.125859	0.169776	-0.00230801	0.233718	0.447318	0.315	0.990533	0.103384	--	--
651	ENSG00000152785	BMP3	262	-0.026	0.76271	1	-1	-1	0	0	0	0	0	-0.00293302	0.0269205	0.0385008	-0.135897	0.984138	0.895443	0.840298	0.389801	--	--
652	ENSG00000125378	BMP4	307	0.007	0.93082	0	0	-1	0	0	0	1	0	0.0770757	-0.0962212	-0.151298	0.141022	0.629253	0.540412	0.394288	0.314089	--	--
653	ENSG00000112175	BMP5	307	-0.009	0.914602	1	-1	0	0	0	0	0	0	0.0559073	0.275831	-0.420455	0.00710897	0.678763	0.127921	0.00702438	0.966282	--	--
654	ENSG00000153162	BMP6	307	-0.057	0.48292	0	-1	0	0	0	0	-1	0	0.00296321	0.030524	-0.075507	-0.184031	0.984603	0.837139	0.698159	0.259022	--	--
655	ENSG00000101144	BMP7	307	-0.184	0.0199651	0	0	-1	0	0	0	0	0	-0.10767	-0.336936	-0.319218	-0.0322622	0.471969	0.0428295	0.0762489	0.823139	--	--
656	ENSG00000116985	BMP8B	307	-0.064	0.424673	0	-1	-1	0	0	0	0	0	0.23523	-0.185311	-0.232868	-0.158994	0.0978231	0.271612	0.237682	0.264104	--	--
657	ENSG00000107779	BMPR1A	307	-0.057	0.485875	0	0	-1	0	0	0	-1	0	0.354267	-0.197398	-0.41113	-0.115553	0.0112093	0.278992	0.0151295	0.494178	--	--
658	ENSG00000138696	BMPR1B	307	-0.295	0.000293504	-1	0	-1	0	0	0	-1	0	-0.264591	-0.0720368	-0.221807	-0.575511	0.0517168	0.665169	0.26635	0.000396996	--	--
659	ENSG00000204217	BMPR2	307	-0.363	5.48584e-06	-1	-1	-1	0	0	0	0	0	0.00261461	-0.483689	-0.686877	-0.411829	0.984855	0.00472712	3.43859e-05	0.0136427	--	s2
660	ENSG00000102010	BMX	307	-0.116	0.147582	-1	0	0	0	1	0	0	0	-0.0999664	-0.141576	-0.209121	-0.0394171	0.549973	0.378339	0.161455	0.802402	--	--
661	ENSG00000168495	POLR3D	307	-0.025	0.752967	0	0	0	0	0	0	0	0	0.0891361	-0.208568	0.0324914	-0.0431882	0.507689	0.221497	0.870331	0.773492	--	--
662	ENSG00000113734	BNIP1	307	0.091	0.244178	0	0	0	0	0	0	0	0	0.381912	0.0509453	0.193071	-0.279312	0.00703075	0.749482	0.271781	0.0659221	--	--
663	ENSG00000140299	BNIP2	307	0.071	0.368864	0	0	0	0	0	0	0	0	0.328146	0.209465	-0.0915564	-0.201116	0.0249033	0.229456	0.588309	0.179178	--	--
664	ENSG00000176171	BNIP3	307	0.274	0.00072941	1	1	0	0	0	0	-1	0	0.295277	0.358133	0.37506	0.100079	0.0249267	0.0642483	0.0416081	0.520646	--	--
665	ENSG00000104765	BNIP3L	307	-0.007	0.932921	0	-1	-1	1	1	0	-1	0	0.17096	-0.122051	0.0357717	-0.141202	0.250917	0.458199	0.828904	0.425642	--	--
666	ENSG00000176720	BOK	291	0.21	0.0109154	0	1	1	0	0	0	1	0	0.0890962	0.307911	0.0355972	0.39644	0.587774	0.10278	0.856484	0.00106686	--	--
667	ENSG00000151914	DST	307	-0.109	0.173031	0	-1	0	1	1	0	0	0	-0.191662	0.0711661	-0.244822	-0.059962	0.188509	0.633018	0.192225	0.710654	--	--
668	ENSG00000183770	FOXL2	262	-0.11	0.215074	1	0	-1	0	0	0	-1	0	-0.18291	-0.235758	0.346693	-0.276321	0.235489	0.153681	0.133534	0.0993602	--	--
669	ENSG00000172331	BPGM	307	-0.258	0.00145033	0	-1	-1	0	-1	0	0	0	-0.197185	-0.365151	-0.474846	-0.0636563	0.208659	0.0216517	0.0119487	0.669406	--	--
670	ENSG00000137274	BPHL	294	0.04	0.623478	0	1	1	0	0	---	0	0	0.225967	0.209815	-0.178141	-0.136797	0.136851	0.247913	0.272992	0.373225	--	--
672	ENSG00000012048	BRCA1	294	0.018	0.826742	0	0	0	0	0	---	0	0	0.346657	-0.117203	0.0139935	-0.229557	0.0255893	0.517098	0.93478	0.0952744	--	--
673	ENSG00000157764	BRAF	291	-0.11	0.180176	0	-1	-1	0	1	0	-1	0	0.291117	-0.407213	-0.234873	-0.203361	0.0484032	0.0225859	0.241255	0.156153	--	--
675	ENSG00000139618	BRCA2	307	0.1	0.20207	0	1	0	0	0	0	0	0	0.654282	-0.290397	-0.042255	-0.0733739	1.08371e-05	0.0769198	0.816396	0.575882	s1	--
676	ENSG00000137948	BRDT	262	0.06	0.472487	0	0	0	0	0	0	0	0	0.0560656	0.128191	-0.0304985	0.0794647	0.674219	0.422858	0.881331	0.658635	--	--
677	ENSG00000185650	ZFP36L1	307	-0.304	0.000230573	-1	0	-1	1	0	1	0	0	-0.365539	-0.434789	-0.593267	0.102372	0.00861525	0.0174381	0.000953383	0.538879	--	--
678	ENSG00000152518	ZFP36L2	307	-0.277	0.000574698	-1	-1	-1	0	0	0	0	0	-0.0975261	-0.453105	-0.630235	-0.046796	0.478732	0.00485334	0.00138263	0.764574	--	s2
680	ENSG00000102239	BRS3	244	-0.003	0.974044	0	-1	-1	0	0	0	0	0	-0.147843	0.22379	-0.239312	0.150501	0.350028	0.276198	0.224453	0.333896	--	--
682	ENSG00000172270	BSG	294	0.307	0.00019394	1	0	0	0	0	---	0	0	0.523032	0.214376	0.0838038	0.323394	0.0001785	0.263234	0.670487	0.0291063	--	--
683	ENSG00000109743	BST1	307	-0.189	0.0171817	0	0	0	0	0	-1	0	0	-0.0503356	-0.100423	-0.677511	-0.0292447	0.73779	0.523036	0.000347256	0.835369	--	--
684	ENSG00000130303	BST2	307	-0.073	0.362703	0	0	0	0	0	0	0	0	-0.12071	0.283976	-0.239498	-0.19022	0.38979	0.072754	0.212034	0.243939	--	--
685	ENSG00000174808	BTC	307	-0.097	0.236127	0	0	-1	1	0	0	-1	0	0.12864	-0.0413931	-0.538859	-0.0422747	0.386447	0.782257	0.00373559	0.801759	--	s3
686	ENSG00000169814	BTD	307	0.127	0.11358	1	0	0	1	0	0	0	0	-0.0112834	0.397209	0.303102	-0.0865879	0.929916	0.0316032	0.100791	0.582417	--	--
687	ENSG00000119138	KLF9	307	-0.034	0.672659	0	1	0	-1	0	0	0	0	-0.182653	0.0427174	-0.0597712	0.0868303	0.166293	0.829252	0.741264	0.559081	--	--
688	ENSG00000102554	KLF5	307	0.137	0.0869092	0	0	-1	0	1	0	0	0	0.311	0.099871	-0.394866	0.395798	0.0178433	0.547634	0.0137097	0.026501	--	--
689	ENSG00000145741	BTF3	307	0.04	0.620127	0	1	-1	0	0	0	-1	0	0.364335	-0.060608	-0.0391524	-0.174234	0.0134793	0.727008	0.822851	0.241321	--	--
694	ENSG00000133639	BTG1	294	0.046	0.578047	0	-1	0	0	1	---	0	0	0.0722204	0.276986	-0.0693217	-0.0843614	0.661779	0.130926	0.720894	0.519219	--	--
695	ENSG00000010671	BTK	307	-0.043	0.597704	0	0	0	0	-1	0	1	0	-0.185207	0.18423	-0.279613	0.11304	0.172488	0.330419	0.107608	0.469395	--	--
696	ENSG00000124557	BTN1A1	262	-0.159	0.0604759	-1	0	0	1	0	0	0	0	-0.200928	-0.0691677	-0.459295	0.0355796	0.21797	0.711403	0.00558561	0.826912	--	--
699	ENSG00000169679	BUB1	307	0.199	0.0120123	1	0	0	1	0	0	0	0	0.543969	-0.0959283	0.245861	0.0287604	0.000353292	0.572512	0.131685	0.847685	s1	--
701	ENSG00000156970	BUB1B	294	0.147	0.0721582	0	1	0	0	0	---	0	0	0.574469	-0.373248	0.181778	0.0835334	7.23507e-05	0.0456559	0.3243	0.558959	--	--
705	ENSG00000112578	BYSL	307	0.14	0.0735089	0	0	0	1	0	0	-1	0	0.308453	0.0738153	-0.0605324	0.168656	0.0437916	0.603163	0.765702	0.207788	--	--
706	ENSG00000100300	TSPO	307	-0.027	0.736587	0	-1	0	0	0	0	0	0	0.0727088	-0.10322	-0.285152	0.132985	0.608065	0.527148	0.148009	0.34341	--	--
708	ENSG00000108561	C1QBP	294	0.303	0.000267478	1	1	0	0	0	---	-1	0	0.686949	0.339714	0.0846317	0.0214527	3.25351e-06	0.0520182	0.639617	0.897032	--	--
710	ENSG00000149131	SERPING1	307	0.098	0.231853	0	1	0	0	1	0	0	0	0.044541	0.385134	-0.238906	0.184398	0.74017	0.0384311	0.228971	0.232976	--	--
712	ENSG00000173372	C1QA	307	0.33	5.07807e-05	1	1	0	0	-1	0	1	0	0.128257	0.606826	0.239566	0.393946	0.409765	0.000289955	0.150766	0.015715	--	--
713	ENSG00000173369	C1QB	307	0.325	4.47825e-05	1	1	1	0	0	0	1	0	0.247588	0.568469	0.0375089	0.43393	0.0676576	0.0005764	0.845935	0.00511167	s4	--
714	ENSG00000159189	C1QC	291	0.408	7.21819e-07	0	1	0	0	0	0	1	0	0.355294	0.574086	0.199772	0.493995	0.0124373	0.000831443	0.270973	0.00393856	s4	--
715	ENSG00000159403	C1R	294	0.032	0.705415	0	0	0	0	0	---	0	0	-0.156828	0.114387	0.123548	0.100126	0.311548	0.565211	0.521062	0.502911	--	--
716	ENSG00000182326	C1S	307	-0.052	0.545222	-1	0	0	0	0	0	0	0	-0.205008	0.200358	-0.149265	-0.0160799	0.171121	0.316794	0.410681	0.921211	--	--
717	ENSG00000166278	C2	294	0.216	0.00960046	0	1	1	0	0	---	0	0	0.108488	0.561475	-0.139414	0.325893	0.411316	0.00169999	0.528086	0.0321513	--	--
718	ENSG00000125730	C3	294	0.095	0.266921	-1	1	1	0	0	---	0	0	-0.0899141	0.284589	-0.0432881	0.249886	0.515767	0.148896	0.844407	0.0972744	--	--
719	ENSG00000171860	C3AR1	307	0.172	0.0288738	0	0	0	0	0	0	1	0	0.0434821	0.268002	-0.0576393	0.417166	0.734029	0.109344	0.760735	0.0085767	s4	--
721	ENSG00000244731	C4A	224	0.034	0.723833	0	1	1	0	---	---	0	---	-0.210649	0.494606	-0.241783	0.145611	0.10797	0.0245707	0.320025	0.421132	--	--
722	ENSG00000123838	C4BPA	307	0.455	2.51632e-08	1	1	1	0	0	0	0	0	0.470553	0.729296	0.473168	0.192813	0.00111213	0.000278459	0.0116345	0.148183	s2	--
725	ENSG00000123843	C4BPB	288	0.266	0.00144889	1	1	1	---	0	0	0	0	0.282328	0.511923	0.2206	0.0704319	0.0471014	0.0087473	0.303643	0.599725	s2	--
726	ENSG00000149260	CAPN5	307	0.036	0.647204	0	0	0	0	0	0	0	-1	-0.0227083	0.0340099	0.125479	0.031327	0.850082	0.868573	0.418918	0.841133	--	--
727	ENSG00000106804	C5	307	0.297	0.000207543	1	1	1	0	0	0	0	0	0.412111	0.58279	0.309578	-0.0811153	0.0028373	0.00509458	0.0566646	0.556913	s1	--
728	ENSG00000197405	C5AR1	294	0.082	0.319651	0	0	0	0	0	---	1	0	0.0948508	0.0542786	0.0703366	0.101353	0.541615	0.763426	0.666711	0.5433	--	--
729	ENSG00000039537	C6	307	-0.104	0.206466	0	0	0	0	0	-1	0	0	-0.238916	0.379862	-0.104107	-0.360181	0.127803	0.0456877	0.537721	0.0113099	--	--
730	ENSG00000112936	C7	307	0.106	0.220027	1	0	0	0	0	0	-1	0	0.0647739	0.278401	0.0250742	0.0700469	0.66861	0.13527	0.89924	0.676676	--	--
731	ENSG00000157131	C8A	262	0.489	9.80196e-09	1	1	1	0	0	0	0	0	0.236739	1.22851	0.302351	0.314463	0.0856585	2.10375e-07	0.0794369	0.0214703	--	--
732	ENSG00000021852	C8B	262	0.432	5.87935e-07	1	1	1	0	0	0	0	-1	0.202322	0.878878	0.319079	0.404863	0.135039	0.000305454	0.108638	0.0022605	s2	--
733	ENSG00000176919	C8G	307	0.163	0.0451114	0	0	1	0	0	0	0	-1	0.156924	0.442274	0.0193503	0.0470459	0.265394	0.0110179	0.927376	0.732246	--	--
734	ENSG00000164823	OSGIN2	307	0.115	0.144576	0	0	0	0	0	1	0	0	0.522129	-0.029772	0.101199	-0.205714	0.000222521	0.871567	0.557826	0.129429	s1	--
735	ENSG00000113600	C9	262	0.279	0.00162969	1	0	1	0	0	0	0	0	0.105684	0.820705	0.309104	0.019459	0.492274	0.000385281	0.0764984	0.900757	--	--
738	ENSG00000149823	VPS51	289	0.087	0.27775	0	0	0	0	0	0	0	0	-0.0635388	0.120978	0.147706	0.177432	0.668655	0.442407	0.416611	0.267174	--	--
740	ENSG00000149792	MRPL49	307	0.211	0.00756154	1	1	0	0	0	0	0	0	0.57403	0.0515032	-0.063412	0.159406	9.97557e-05	0.724009	0.727735	0.30811	--	--
741	ENSG00000174276	ZNHIT2	307	0.201	0.0108913	1	1	0	0	1	0	0	0	0.243157	0.181517	0.0741408	0.271869	0.0685701	0.290439	0.709316	0.0609447	--	--
744	ENSG00000066382	MPPED2	307	-0.148	0.0728064	-1	0	-1	0	0	0	0	0	-0.100079	-0.260963	-0.154144	-0.100391	0.545274	0.115274	0.400757	0.499466	--	--
745	ENSG00000124920	MYRF	289	0.23	0.00506232	1	0	0	-1	-1	0	0	0	0.290953	0.350482	0.120652	0.154095	0.0516827	0.0343784	0.538809	0.326205	--	--
746	ENSG00000134825	TMEM258	276	0.286	0.000688381	1	0	-1	0	0	---	0	0	0.729579	0.179609	0.237452	-0.0772555	6.94431e-05	0.237307	0.0927183	0.641122	--	--
747	ENSG00000134780	DAGLA	294	-0.208	0.00872113	-1	0	0	0	0	---	0	0	-0.299029	-0.41563	-0.406004	0.219398	0.0503604	0.0270052	0.01453	0.0942225	--	--
752	ENSG00000184922	FMNL1	307	-0.059	0.465515	-1	0	0	0	1	0	1	0	-0.386482	-0.0443527	-0.206827	0.41107	0.00637026	0.779854	0.204907	0.0175146	--	--
753	ENSG00000168675	LDLRAD4	276	-0.233	0.00515417	-1	0	0	0	0	---	0	0	-0.0719445	-0.438688	-0.413233	-0.103764	0.623881	0.0124982	0.0304772	0.527563	--	--
754	ENSG00000183255	PTTG1IP	307	0.127	0.110091	0	0	-1	0	0	0	1	0	0.146387	-0.0193293	-0.20943	0.495226	0.216145	0.919516	0.16904	0.00463406	--	--
755	ENSG00000160226	C21orf2	289	-0.018	0.828177	-1	1	0	0	0	0	1	0	-0.342281	-0.0418033	-0.0171201	0.35842	0.0507782	0.78853	0.926907	0.00753213	--	--
757	ENSG00000142188	TMEM50B	307	-0.063	0.433619	0	0	-1	0	0	0	-1	0	0.221729	-0.0103833	-0.361497	-0.187498	0.130237	0.952866	0.075977	0.154147	--	--
758	ENSG00000186732	MPPED1	262	0.271	0.00156442	1	1	1	0	0	0	0	0	0.0664877	0.544926	0.509481	0.0940568	0.637373	0.00585326	0.015284	0.544783	--	--
759	ENSG00000133742	CA1	307	-0.086	0.280588	0	-1	0	0	0	0	0	0	-0.140145	0.0123773	-0.136515	-0.0675567	0.358683	0.931539	0.44254	0.677505	--	--
760	ENSG00000104267	CA2	307	-0.022	0.794052	0	-1	0	0	0	0	0	0	0.08911	0.346058	-0.416608	-0.142207	0.51272	0.0385457	0.0473142	0.40396	--	--
761	ENSG00000164879	CA3	307	0.037	0.639217	0	1	0	0	0	0	0	0	0.158493	0.0529409	-0.362726	0.205659	0.250043	0.763566	0.0301509	0.190697	--	--
762	ENSG00000167434	CA4	294	0.152	0.0646809	1	0	0	0	0	---	0	0	0.0247847	0.180609	0.385581	0.086432	0.85932	0.329958	0.0231713	0.616839	--	--
763	ENSG00000174990	CA5A	262	0.323	0.000153998	0	1	1	0	1	0	0	0	0.298418	0.657661	0.250544	0.145069	0.0447124	0.00327244	0.155938	0.324285	--	--
765	ENSG00000131686	CA6	307	0.117	0.144204	0	1	0	0	0	0	0	0	-0.0693076	0.0472142	0.0510345	0.434081	0.647707	0.721653	0.762805	0.0141975	--	--
766	ENSG00000168748	CA7	262	-0.118	0.157401	0	0	0	0	0	0	0	0	-0.0831912	0.0829798	-0.171082	-0.266777	0.554032	0.660653	0.33191	0.117537	--	--
767	ENSG00000178538	CA8	307	-0.395	8.47168e-07	0	-1	-1	0	-1	0	0	0	-0.236894	-0.392945	-0.526654	-0.466383	0.142102	0.0180527	0.00752754	0.000141865	--	s4
768	ENSG00000107159	CA9	307	0.02	0.799209	1	0	-1	-1	0	0	0	0	-0.0110389	0.0634813	0.312178	-0.212195	0.93772	0.703688	0.127151	0.13605	--	--
770	ENSG00000063180	CA11	294	-0.031	0.69709	0	0	-1	0	0	---	0	0	-0.164979	-0.0576398	0.484464	-0.267222	0.213389	0.69846	0.0202691	0.0980652	--	--
771	ENSG00000074410	CA12	307	-0.07	0.391396	0	0	-1	0	0	0	0	0	0.254977	-0.311812	-0.523427	0.133471	0.0652631	0.0692816	0.0103005	0.358599	--	--
774	ENSG00000148408	CACNA1B	307	-0.007	0.932476	0	0	-1	0	0	0	0	0	-0.244047	0.083897	0.180446	0.0321371	0.0407981	0.633138	0.374924	0.831655	--	--
775	ENSG00000151067	CACNA1C	294	-0.286	0.000574543	-1	-1	-1	0	0	---	1	0	-0.522207	-0.292078	-0.266926	-0.0367303	0.000375426	0.0935127	0.143466	0.827935	--	s1
776	ENSG00000157388	CACNA1D	307	-0.142	0.0745057	-1	0	0	0	0	0	0	0	-0.0249451	-0.183644	-0.390268	-0.040893	0.863915	0.2486	0.0496766	0.778493	--	--
777	ENSG00000198216	CACNA1E	307	-0.205	0.0106125	-1	-1	0	0	0	0	0	0	-0.481804	-0.153327	-0.0318277	-0.0768561	0.000771015	0.386889	0.85903	0.609658	--	s1
778	ENSG00000102001	CACNA1F	307	-0.323	4.08774e-05	-1	-1	0	0	0	0	0	0	-0.286639	-0.0648263	-0.733626	-0.253532	0.0313941	0.689305	0.000336577	0.0725162	--	--
779	ENSG00000081248	CACNA1S	262	-0.12	0.157436	0	-1	0	0	0	0	0	0	-0.0132636	-0.306851	-0.00848979	-0.16487	0.932398	0.138969	0.965952	0.218136	--	--
781	ENSG00000153956	CACNA2D1	294	-0.208	0.0118054	0	-1	-1	0	0	---	0	0	-0.160416	-0.355027	-0.19353	-0.149144	0.276003	0.04698	0.280561	0.368256	--	--
782	ENSG00000067191	CACNB1	307	-0.253	0.00149667	0	-1	-1	0	0	0	0	-1	-0.429844	-0.369231	-0.073318	-0.100419	0.00184536	0.0828747	0.607386	0.490198	--	--
783	ENSG00000165995	CACNB2	307	-0.121	0.13294	0	-1	0	0	1	0	0	0	-0.214328	0.259897	-0.255381	-0.232748	0.104232	0.0668934	0.269971	0.120762	--	--
784	ENSG00000167535	CACNB3	307	-0.299	0.000174814	0	-1	-1	0	0	0	0	0	-0.123994	-0.532766	-0.419501	-0.199456	0.412335	0.00252148	0.0174429	0.154575	--	--
785	ENSG00000182389	CACNB4	307	-0.099	0.213141	0	-1	-1	0	0	0	0	0	-0.0582972	-0.173616	-0.0961326	-0.0838004	0.701398	0.270086	0.633563	0.537108	--	--
786	ENSG00000108878	CACNG1	307	-0.069	0.375907	0	0	0	0	0	0	0	0	-0.0373255	-0.307242	-0.0433844	0.0749044	0.779205	0.110978	0.814271	0.567508	--	--
788	ENSG00000178537	SLC25A20	307	0.033	0.685386	0	-1	1	0	0	0	0	0	-0.080209	0.315468	-0.130024	0.0485119	0.561585	0.057423	0.528031	0.741068	--	--
790	ENSG00000084774	CAD	307	-0.1	0.201782	0	0	0	0	-1	0	0	0	-0.0173029	-0.504311	-0.240979	0.260623	0.891095	0.00643473	0.155343	0.0877296	--	s2
793	ENSG00000104327	CALB1	307	0.203	0.0113017	0	1	0	1	0	0	0	0	0.411666	0.0767237	0.166801	0.106261	0.00598384	0.659855	0.341801	0.477474	--	--
794	ENSG00000172137	CALB2	307	-0.358	6.72946e-06	-1	-1	-1	0	0	0	0	0	-0.305125	-0.212677	-0.460143	-0.456204	0.0273671	0.248704	0.0072506	0.00285598	--	s3
795	ENSG00000169906	S100G	296	0.017	0.832677	0	0	0	0	1	0	0	0	0.197707	-0.0780376	0.0672677	-0.146368	0.114143	0.695681	0.652188	0.407616	--	--
796	ENSG00000110680	CALCA	262	-0.072	0.4008	0	0	1	0	0	0	0	0	-0.179089	-0.0626448	-0.173607	0.10076	0.223776	0.695787	0.389795	0.583015	--	--
797	ENSG00000175868	CALCB	262	0.044	0.606281	0	0	0	0	0	0	0	0	-0.0806094	0.0448067	-0.0629125	0.245331	0.596481	0.798113	0.73661	0.150271	--	--
799	ENSG00000004948	CALCR	249	-0.216	0.0142515	0	-1	-1	0	0	---	0	-1	-0.0479667	-0.430275	-0.240848	-0.202152	0.791063	0.0326343	0.129772	0.210124	--	--
800	ENSG00000122786	CALD1	307	-0.097	0.230587	-1	1	-1	0	0	0	0	0	-0.189087	-0.321325	-0.0438362	0.152749	0.210932	0.0347103	0.814774	0.337721	--	--
808	ENSG00000143933	CALM2	179	0.031	0.774218	1	0	-1	0	0	---	0	---	0.439834	-0.0562933	0.00494503	-0.320336	0.0161602	0.822498	0.982511	0.136617	--	--
810	ENSG00000178363	CALML3	262	-0.167	0.0505816	-1	0	0	0	0	0	0	0	-0.0712573	-0.333513	-0.348	-0.00365995	0.581485	0.0675072	0.0679862	0.984307	--	--
811	ENSG00000179218	CALR	275	0.256	0.00238372	1	0	0	---	0	---	0	0	0.320566	0.209094	0.251501	0.22743	0.0219193	0.290988	0.195564	0.154683	--	--
813	ENSG00000128595	CALU	307	-0.055	0.496923	0	0	-1	0	0	0	0	0	0.0760332	-0.313615	-0.307331	0.218276	0.58948	0.0679301	0.0770644	0.181607	--	--
814	ENSG00000152495	CAMK4	307	0.002	0.982386	0	-1	0	0	1	0	0	0	-0.0869742	0.0834789	0.064437	-0.0181534	0.55423	0.653737	0.683779	0.908712	--	--
815	ENSG00000070808	CAMK2A	307	-0.215	0.00830731	0	-1	0	0	-1	0	1	0	-0.446963	-0.0448298	-0.371419	0.0237345	0.000863244	0.773474	0.068636	0.886787	--	s1
816	ENSG00000058404	CAMK2B	307	0.018	0.828861	0	0	0	1	-1	0	0	0	-0.129828	-0.0332172	0.47598	-0.139608	0.322258	0.854987	0.0282011	0.301017	--	--
817	ENSG00000145349	CAMK2D	291	0.114	0.16349	0	0	0	0	0	0	1	0	0.16576	0.167367	-0.122805	0.198056	0.257523	0.358865	0.527448	0.168507	--	--
818	ENSG00000148660	CAMK2G	307	-0.096	0.22842	0	-1	0	0	0	0	0	0	-0.00589052	-0.128473	-0.197707	-0.0879666	0.966297	0.438139	0.284035	0.581395	--	--
819	ENSG00000164615	CAMLG	307	0.009	0.911531	0	0	-1	0	0	0	0	0	0.144369	-0.00554754	-0.00900158	-0.115445	0.273039	0.975642	0.962992	0.423152	--	--
820	ENSG00000164047	CAMP	307	0.178	0.0251708	1	0	1	0	0	-1	0	0	0.0472536	0.30692	0.172147	0.218919	0.739294	0.0397929	0.33664	0.197294	--	--
821	ENSG00000127022	CANX	307	0.088	0.284877	1	0	0	0	0	0	-1	0	0.28773	0.129941	-0.0522178	-0.0572997	0.0662109	0.467265	0.759724	0.716707	--	--
822	ENSG00000042493	CAPG	307	-0.113	0.158048	0	0	0	0	0	1	1	0	-0.00612318	-0.135945	-0.534494	0.120531	0.965417	0.472402	0.00202615	0.412625	--	s3
823	ENSG00000014216	CAPN1	307	-0.103	0.186471	0	-1	0	0	0	0	0	0	0.00759668	0.00119013	-0.518923	0.0147165	0.953007	0.994168	0.00265602	0.930051	--	s3
824	ENSG00000162909	CAPN2	307	-0.179	0.0230896	-1	0	-1	0	0	0	0	0	-0.170921	-0.177219	-0.792537	0.295039	0.254409	0.268544	7.69835e-06	0.0359221	--	s3
825	ENSG00000092529	CAPN3	294	-0.164	0.0470141	0	-1	0	0	-1	---	0	0	-0.457692	0.0217302	-0.221523	0.0512061	0.00445798	0.904071	0.193563	0.731081	--	--
826	ENSG00000126247	CAPNS1	294	-0.083	0.309909	0	-1	0	0	0	---	0	0	0.221513	-0.0653399	-0.330258	-0.238795	0.116355	0.72131	0.0988852	0.0954101	--	--
827	ENSG00000077274	CAPN6	307	-0.398	6.97532e-07	-1	-1	-1	0	0	1	0	0	-0.341605	-0.256277	-0.596688	-0.42234	0.0185726	0.102015	0.00196534	0.00697786	--	--
828	ENSG00000105519	CAPS	291	-0.167	0.0376327	0	0	0	0	-1	0	0	0	-0.4482	-0.104538	-0.41071	0.270697	0.00293069	0.514117	0.00764276	0.10751	--	--
829	ENSG00000116489	CAPZA1	307	-0.113	0.154848	0	-1	0	0	0	0	0	0	0.289038	-0.20683	-0.388113	-0.261996	0.0257939	0.231124	0.0556498	0.0665281	--	--
830	ENSG00000198898	CAPZA2	307	0.028	0.73597	0	-1	0	0	1	0	0	0	0.538563	0.0436297	-0.2577	-0.327153	0.00101522	0.776393	0.134142	0.0316313	--	--
831	ENSG00000153113	CAST	294	-0.118	0.147988	0	0	-1	0	0	---	0	0	0.108319	-0.154253	-0.605341	0.0463235	0.463542	0.290308	0.00439978	0.756449	--	s3
832	ENSG00000077549	CAPZB	307	0.086	0.286135	0	0	-1	0	0	1	0	0	0.126624	0.0216604	0.00966299	0.155478	0.385236	0.911253	0.956213	0.271168	--	--
833	ENSG00000110619	CARS	289	-0.007	0.935173	0	0	0	0	0	0	1	0	0.127234	-0.197791	-0.405486	0.317358	0.382943	0.228098	0.0315751	0.039847	--	--
834	ENSG00000137752	CASP1	307	-0.105	0.204917	0	-1	0	0	0	0	1	0	0.132703	-0.387382	-0.433256	0.130654	0.345404	0.0221186	0.0255728	0.424732	--	--
835	ENSG00000106144	CASP2	307	0.072	0.362374	1	0	-1	0	0	0	0	0	0.608726	-0.405297	-0.150772	0.0558262	0.000123412	0.0240119	0.366542	0.647293	s1	--
836	ENSG00000164305	CASP3	307	-0.033	0.68108	0	-1	0	1	0	0	0	0	0.320895	-0.154364	-0.0767046	-0.287599	0.0110538	0.339133	0.711499	0.0592143	--	--
837	ENSG00000196954	CASP4	307	0.091	0.266414	0	1	0	0	0	0	0	0	0.27694	-0.301143	-0.265183	0.496258	0.0388702	0.0659616	0.131696	0.00530264	--	--
838	ENSG00000137757	CASP5	307	-0.001	0.991288	0	-1	0	1	0	0	1	0	0.1752	-0.0778752	-0.145851	-0.0166255	0.256858	0.651385	0.390524	0.917807	--	--
839	ENSG00000138794	CASP6	307	-0.111	0.166976	0	-1	0	1	-1	0	0	0	0.110102	-0.0312127	-0.405903	-0.191301	0.429635	0.835611	0.0599279	0.201698	--	--
840	ENSG00000165806	CASP7	307	-0.375	2.44333e-06	-1	-1	0	0	0	0	0	0	-0.145663	-0.244616	-0.664622	-0.509222	0.313691	0.153451	0.000172298	0.000736863	--	s3
841	ENSG00000064012	CASP8	307	-0.058	0.467852	0	-1	0	0	0	0	0	0	0.0183722	-0.0210896	-0.211775	-0.0513738	0.898524	0.896426	0.26552	0.736554	--	--
842	ENSG00000132906	CASP9	307	-0.163	0.0376445	0	-1	0	0	0	0	0	0	0.0260507	-0.264172	-0.276475	-0.196085	0.859872	0.171486	0.085665	0.134191	--	--
843	ENSG00000003400	CASP10	307	0.011	0.896626	0	0	0	1	0	0	0	0	-0.0322991	0.116644	-0.47627	0.355182	0.839973	0.468055	0.015633	0.0115909	--	--
844	ENSG00000143318	CASQ1	307	-0.362	3.09299e-06	-1	0	0	-1	0	0	0	-1	-0.434649	-0.379976	-0.338369	-0.28654	0.00220872	0.00786854	0.057056	0.0789563	--	s1
845	ENSG00000118729	CASQ2	307	-0.173	0.0334109	0	-1	0	1	0	0	-1	0	-0.215825	-0.141528	-0.211352	-0.119731	0.157776	0.373476	0.201148	0.486993	--	--
846	ENSG00000036828	CASR	262	-0.085	0.329317	0	-1	0	0	0	0	-1	0	-0.061709	0.0145651	-0.0746624	-0.190061	0.658732	0.940193	0.77787	0.113147	--	--
847	ENSG00000121691	CAT	307	0.308	0.000110118	1	1	1	0	0	0	0	0	0.432256	0.729905	0.0131839	0.0505494	0.00237874	0.000273147	0.938516	0.696621	s1	--
857	ENSG00000105974	CAV1	307	-0.472	5.89593e-09	-1	-1	-1	0	-1	0	0	0	-0.41221	-0.630356	-0.491947	-0.390277	0.00373686	0.000162726	0.00564443	0.0217386	--	s3
858	ENSG00000105971	CAV2	294	-0.077	0.362442	0	1	-1	0	1	---	0	0	-0.0330433	-0.208963	-0.152446	0.044328	0.823172	0.157051	0.461006	0.804435	--	--
859	ENSG00000182533	CAV3	262	-0.042	0.614652	0	0	0	0	0	0	0	0	-0.0081164	0.0956362	-0.239713	-0.0359154	0.953468	0.631626	0.180943	0.827097	--	--
860	ENSG00000124813	RUNX2	307	-0.507	9.74302e-10	-1	-1	-1	0	-1	0	1	0	-0.476172	-0.566829	-0.766568	-0.284563	0.000145524	0.00627444	5.64511e-05	0.0691577	--	s3
862	ENSG00000079102	RUNX1T1	307	-0.472	7.20626e-09	-1	-1	-1	0	0	0	0	1	-0.494924	-0.705059	-0.281349	-0.402333	0.0012258	2.59136e-05	0.101243	0.0141527	--	s1
863	ENSG00000129993	CBFA2T3	307	-0.368	3.06601e-06	-1	-1	0	0	0	0	0	0	-0.52514	-0.436662	-0.492844	-0.0352246	0.000173072	0.00712639	0.00950454	0.811642	--	s1
864	ENSG00000020633	RUNX3	307	-0.084	0.302173	-1	0	0	0	0	0	1	0	-0.32077	0.0731938	-0.329669	0.240151	0.0326972	0.678035	0.0856936	0.0939596	--	--
865	ENSG00000067955	CBFB	294	-0.037	0.650618	0	0	-1	0	0	---	0	0	0.230538	-0.0986579	-0.213183	-0.142869	0.126101	0.522145	0.313574	0.344479	--	--
866	ENSG00000170099	SERPINA6	307	-0.015	0.851061	0	0	1	1	0	0	0	0	-0.0465869	0.228888	-0.114543	-0.108009	0.701493	0.267679	0.549584	0.492385	--	--
867	ENSG00000110395	CBL	307	0.075	0.337666	0	0	0	0	0	0	0	0	0.185031	-0.250896	-0.115595	0.37799	0.246187	0.0739285	0.49307	0.0113658	--	--
868	ENSG00000114423	CBLB	307	-0.171	0.0290574	0	0	-1	0	0	0	0	1	-0.237613	-0.280144	-0.0848722	-0.0744352	0.0876533	0.0962114	0.654683	0.60627	--	--
869	ENSG00000102924	CBLN1	307	-0.012	0.874743	0	0	0	0	0	0	0	0	-0.0562293	-0.253477	0.30252	-0.0108761	0.696396	0.110343	0.054929	0.949476	--	--
871	ENSG00000149257	SERPINH1	307	-0.114	0.156404	-1	-1	-1	0	0	0	1	0	-0.108256	-0.393907	-0.00286985	0.0254061	0.420482	0.0207072	0.986859	0.883985	--	--
873	ENSG00000159228	CBR1	307	0.115	0.15702	1	-1	1	0	0	0	0	0	0.279663	0.215232	-0.19103	0.0916313	0.0204818	0.255698	0.357623	0.548893	--	--
874	ENSG00000159231	CBR3	307	0.223	0.00533588	1	0	-1	0	0	0	1	0	0.384313	-0.128513	0.185026	0.368981	0.00438275	0.519575	0.257402	0.0141347	--	--
875	ENSG00000274276	CBS	274	0.088	0.294931	0	1	---	0	0	0	0	0	0.174101	0.152263	0.167725	-0.133999	0.212425	0.378295	0.469674	0.372858	--	--
881	ENSG00000185972	CCIN	262	-0.113	0.192586	-1	0	0	-1	0	0	1	0	-0.250989	-0.261895	-0.386159	0.339784	0.105432	0.143084	0.053195	0.0378685	--	--
883	ENSG00000171097	CCBL1	289	0.102	0.21026	0	1	0	0	0	0	0	0	-0.023458	0.168149	0.111862	0.179127	0.885345	0.330054	0.514494	0.227754	--	--
886	ENSG00000163394	CCKAR	262	-0.207	0.0167917	0	-1	0	0	0	0	1	0	-0.2967	-0.096494	-0.480995	-0.000188561	0.0225068	0.583633	0.0123207	0.999223	--	--
887	ENSG00000110148	CCKBR	262	-0.321	0.000187495	0	-1	-1	0	-1	0	0	0	-0.443182	-0.246963	-0.446742	-0.164172	0.00639161	0.0930741	0.0276851	0.346795	--	--
889	ENSG00000001631	KRIT1	294	0.076	0.352551	0	0	0	0	1	---	0	0	0.400168	-0.0236484	-0.0682332	-0.0855082	0.000750747	0.901602	0.719313	0.60599	--	--
890	ENSG00000145386	CCNA2	307	0.129	0.105123	0	1	0	0	0	0	0	0	0.556414	-0.287353	0.146755	-0.0096287	0.000132687	0.0872281	0.41331	0.947362	--	--
891	ENSG00000134057	CCNB1	307	0.05	0.534707	1	-1	0	0	0	0	0	0	0.442908	-0.169272	0.0613972	-0.209912	0.00371649	0.332954	0.713732	0.168107	--	--
892	ENSG00000112237	CCNC	307	0.07	0.377687	0	1	0	1	0	0	0	0	0.545661	0.0848165	-0.135093	-0.307433	1.06658e-05	0.6282	0.490435	0.0397957	--	--
894	ENSG00000118971	CCND2	307	-0.317	9.21537e-05	-1	0	-1	0	0	0	0	0	-0.281354	-0.671259	-0.121872	-0.213483	0.0443914	0.000432371	0.508508	0.14417	--	--
896	ENSG00000112576	CCND3	307	0.03	0.705134	0	0	0	0	0	0	0	0	0.202477	-0.114371	-0.330597	0.247509	0.171938	0.466188	0.0576622	0.133022	--	--
898	ENSG00000105173	CCNE1	294	0.043	0.58869	0	0	0	0	0	---	0	0	0.0595326	-0.0940734	0.161364	0.0478522	0.664807	0.602249	0.392178	0.751657	--	--
899	ENSG00000162063	CCNF	307	-0.023	0.765503	0	0	0	0	0	0	0	0	0.114487	-0.327963	0.269258	-0.151175	0.389128	0.0521956	0.136821	0.307999	--	--
900	ENSG00000113328	CCNG1	307	0.006	0.939718	1	-1	0	1	0	0	-1	0	0.408044	0.110537	-0.141225	-0.41134	0.00288417	0.542256	0.442548	0.00385987	--	s4
901	ENSG00000138764	CCNG2	307	-0.181	0.0254107	0	-1	-1	0	0	0	0	0	0.323674	-0.312861	-0.359883	-0.486449	0.0186676	0.0872601	0.0889196	7.31701e-05	--	--
902	ENSG00000134480	CCNH	307	-0.029	0.714141	0	0	-1	0	0	0	0	0	0.225906	-0.14399	-0.0145867	-0.226144	0.0841472	0.41697	0.940844	0.11117	--	--
904	ENSG00000129315	CCNT1	307	0.068	0.393775	1	0	0	0	-1	0	-1	0	0.475168	-0.168161	-0.00246394	-0.130075	0.0012589	0.297264	0.989709	0.3586	--	--
905	ENSG00000082258	CCNT2	307	-0.111	0.16507	0	-1	0	0	0	0	0	0	0.262325	-0.273562	-0.348885	-0.199671	0.0555379	0.0752249	0.0809863	0.201526	--	--
908	ENSG00000146731	CCT6A	294	-0.011	0.890154	0	0	0	0	0	---	-1	0	0.371882	-0.104679	-0.129016	-0.262451	0.00878668	0.60133	0.466944	0.0558799	s1	--
909	ENSG00000158477	CD1A	262	0.127	0.135557	0	1	0	0	0	-1	1	0	0.0691313	-0.100962	-0.10227	0.527	0.6667	0.603927	0.521748	0.00138219	--	--
910	ENSG00000158485	CD1B	262	0.074	0.394206	0	0	0	0	0	0	1	0	-0.091026	0.179023	0.0708916	0.16281	0.5705	0.312824	0.717835	0.344891	--	--
911	ENSG00000158481	CD1C	307	-0.234	0.00322889	-1	0	0	0	0	0	1	0	-0.360592	-0.138672	-0.670317	0.171041	0.00758825	0.43452	0.000133688	0.266847	--	--
912	ENSG00000158473	CD1D	307	0.125	0.114373	0	0	1	0	0	0	1	0	0.0798359	0.236024	-0.172038	0.317058	0.547911	0.134579	0.374075	0.0471406	--	--
913	ENSG00000158488	CD1E	307	-0.255	0.00167378	-1	0	0	0	0	0	1	0	-0.422907	-0.0721011	-0.438917	-0.0775788	0.00213379	0.698025	0.009133	0.639573	--	--
914	ENSG00000116824	CD2	307	0.045	0.586794	0	0	0	1	1	0	1	0	-0.0403612	0.0149218	-0.0881572	0.269402	0.794029	0.932166	0.652777	0.0592559	--	--
915	ENSG00000167286	CD3D	307	-0.11	0.172077	0	-1	0	0	0	0	1	0	-0.101412	-0.133343	-0.320739	0.0667795	0.500641	0.462165	0.0804092	0.634378	--	--
916	ENSG00000198851	CD3E	307	-0.076	0.348842	-1	0	0	1	-1	0	1	0	-0.163685	-0.0631841	-0.26878	0.164725	0.264112	0.708147	0.148212	0.285406	--	--
917	ENSG00000160654	CD3G	307	-0.017	0.832799	-1	0	0	1	0	0	1	0	0.0508544	-0.0699311	-0.28747	0.166728	0.730421	0.686533	0.0840254	0.299904	--	--
919	ENSG00000198821	CD247	307	0.102	0.210541	0	1	0	1	0	0	1	0	-0.0169357	0.109161	-0.184323	0.454932	0.915319	0.495327	0.305294	0.00293606	--	--
920	ENSG00000010610	CD4	307	0.314	8.24536e-05	0	1	0	1	0	0	1	0	0.0416163	0.499382	0.129111	0.607161	0.757042	0.00522722	0.458888	0.000125289	--	--
921	ENSG00000110448	CD5	307	-0.13	0.102229	-1	0	0	1	-1	0	1	0	-0.430017	-0.0969762	-0.252883	0.271438	0.010321	0.522454	0.17014	0.0343445	--	--
922	ENSG00000073754	CD5L	262	0.356	6.55721e-05	1	0	1	0	1	-1	0	0	0.303936	0.659195	0.328766	0.195902	0.0617667	0.00166647	0.113227	0.194277	--	--
923	ENSG00000013725	CD6	307	-0.044	0.583818	-1	1	0	1	0	0	1	0	-0.227991	-0.0677885	-0.231939	0.328336	0.0715994	0.684324	0.279532	0.0310284	--	--
924	ENSG00000173762	CD7	294	-0.086	0.297433	-1	-1	0	0	1	---	1	0	-0.217756	0.0304031	-0.284814	0.118444	0.112958	0.847646	0.194914	0.451547	--	--
925	ENSG00000153563	CD8A	307	0.114	0.161069	-1	1	0	1	0	0	1	0	0.0396507	0.118277	-0.0803184	0.347064	0.792875	0.54165	0.618406	0.0209619	--	--
928	ENSG00000010278	CD9	307	0.097	0.240621	1	0	-1	1	0	0	0	0	0.467873	-0.12269	-0.309589	0.192966	0.00150101	0.486755	0.156566	0.133827	--	--
929	ENSG00000170458	CD14	307	0.304	0.000140995	0	1	1	0	0	0	1	0	0.199712	0.388024	0.030661	0.564283	0.198736	0.0225178	0.854982	0.000125068	--	--
930	ENSG00000177455	CD19	307	-0.043	0.587479	-1	0	0	0	0	0	1	0	-0.127559	-0.0366064	-0.113826	0.100441	0.377746	0.829222	0.491207	0.54203	--	--
931	ENSG00000156738	MS4A1	307	-0.046	0.586936	-1	0	0	0	1	0	1	0	-0.0283178	-0.0661835	-0.192784	0.0660487	0.849566	0.746483	0.290905	0.680572	--	--
932	ENSG00000149516	MS4A3	262	0.259	0.00208083	0	0	0	1	0	0	0	0	0.170332	0.293717	0.23656	0.33709	0.247153	0.097964	0.209155	0.0466993	--	--
933	ENSG00000012124	CD22	294	-0.23	0.00517317	0	-1	0	1	0	---	-1	0	-0.234088	-0.501247	-0.0780543	-0.117872	0.116969	0.0038682	0.664043	0.469402	--	--
939	ENSG00000139193	CD27	307	-0.057	0.478572	-1	0	0	0	0	0	1	0	-0.0201941	-0.178502	-0.274502	0.178401	0.901563	0.302216	0.0623807	0.232403	--	--
940	ENSG00000178562	CD28	307	-0.03	0.706262	-1	0	0	1	0	0	1	0	0.0540713	-0.154363	-0.293688	0.189453	0.719627	0.355308	0.0919521	0.221927	--	--
941	ENSG00000121594	CD80	307	0.053	0.506284	-1	1	0	1	0	0	1	0	0.0864876	0.00314739	-0.335133	0.366176	0.54426	0.984855	0.0472097	0.02665	--	--
942	ENSG00000114013	CD86	307	0.12	0.138575	0	0	0	1	0	0	1	0	-0.00370234	0.366514	-0.202865	0.304567	0.978599	0.0196598	0.31408	0.0554522	--	--
943	ENSG00000120949	TNFRSF8	262	0.007	0.939061	0	-1	0	0	0	0	1	0	-0.0915281	-0.0100026	-0.169007	0.245948	0.603198	0.944038	0.359381	0.151783	--	--
944	ENSG00000106952	TNFSF8	307	0.052	0.517296	0	0	0	0	0	0	0	0	-0.0320032	0.264458	-0.330023	0.2683	0.819088	0.0855731	0.103128	0.0763924	--	--
945	ENSG00000105383	CD33	307	0.062	0.439542	0	0	1	0	0	0	1	0	-0.00963578	0.24054	-0.130438	0.142118	0.940069	0.112617	0.547178	0.357105	--	--
946	ENSG00000105492	SIGLEC6	307	-0.428	7.76912e-08	-1	-1	0	1	0	0	0	0	-0.499316	-0.339467	-0.809405	-0.120688	0.000298957	0.0440544	7.26997e-05	0.381683	--	s1
947	ENSG00000174059	CD34	307	-0.359	5.59953e-06	-1	-1	-1	0	-1	0	0	0	-0.279916	-0.5287	-0.44068	-0.240945	0.0566399	0.000369265	0.00883337	0.155725	--	--
948	ENSG00000135218	CD36	307	-0.144	0.0836413	-1	0	0	0	1	0	1	0	-0.160168	-0.019048	-0.497513	0.0491015	0.254549	0.915608	0.0125465	0.758243	--	--
949	ENSG00000073060	SCARB1	294	0.067	0.434062	0	0	1	0	0	---	0	0	-0.197702	0.321403	0.314344	-0.0483061	0.136191	0.0866146	0.138918	0.773455	--	--
950	ENSG00000138760	SCARB2	307	-0.012	0.874733	0	-1	0	0	0	0	0	0	0.310145	0.10773	-0.285616	-0.254762	0.0244991	0.508429	0.0890027	0.115338	--	--
951	ENSG00000104894	CD37	307	0.173	0.033964	0	1	0	1	0	0	1	0	0.0590233	0.204575	0.102189	0.327626	0.692526	0.255793	0.557237	0.0366103	--	--
952	ENSG00000004468	CD38	307	-0.163	0.0392774	-1	0	0	0	0	0	0	0	-0.191669	-0.10128	-0.337928	-0.0444185	0.134268	0.559356	0.0823491	0.7718	--	--
953	ENSG00000138185	ENTPD1	294	-0.309	0.000210653	-1	-1	0	1	0	---	1	0	-0.407711	-0.296177	-0.475327	-0.0822468	0.0110252	0.0775359	0.0149009	0.589252	--	--
954	ENSG00000054179	ENTPD2	307	0.056	0.487327	0	-1	-1	0	0	0	0	0	0.156346	0.127321	-0.0207915	-0.0550673	0.246281	0.497163	0.915433	0.70011	--	--
955	ENSG00000197586	ENTPD6	307	-0.075	0.350092	0	-1	0	0	0	0	0	0	-0.0640264	-0.0988129	-0.103252	-0.0430034	0.671592	0.604394	0.535233	0.756549	--	--
956	ENSG00000168032	ENTPD3	307	-0.283	0.000359371	0	-1	-1	-1	0	0	0	0	-0.319909	-0.0332951	-0.581989	-0.213869	0.0143197	0.847928	0.0059558	0.11085	--	s3
957	ENSG00000187097	ENTPD5	307	-0.007	0.928795	0	-1	1	0	0	0	0	0	0.185533	0.385086	-0.293736	-0.323801	0.14403	0.0611525	0.0739155	0.0283371	--	--
958	ENSG00000101017	CD40	307	-0.192	0.016946	-1	0	0	0	-1	0	1	0	-0.451706	-0.221235	-0.209209	0.134921	0.00256203	0.156826	0.314753	0.322415	--	--
959	ENSG00000102245	CD40LG	307	0.108	0.169667	0	1	0	0	0	0	0	0	-0.0151831	0.118877	-0.000931906	0.322772	0.917001	0.517052	0.995512	0.024847	--	--
960	ENSG00000026508	CD44	307	-0.176	0.0312534	-1	0	-1	0	0	0	1	0	-0.00829983	-0.187614	-0.678892	0.0467877	0.949695	0.28563	0.000993316	0.758675	--	s3
961	ENSG00000196776	CD47	307	-0.08	0.320289	0	0	0	0	0	0	0	0	0.114181	-0.0398493	-0.303821	-0.151338	0.501067	0.794013	0.0912083	0.27204	--	--
962	ENSG00000117091	CD48	307	-0.058	0.472146	-1	0	0	0	0	0	1	0	-0.0295413	-0.0137544	-0.335161	0.094398	0.831628	0.925181	0.0803166	0.577453	--	--
963	ENSG00000143119	CD53	307	0.09	0.265991	0	0	0	0	0	0	1	0	0.110826	0.00327379	-0.239939	0.400085	0.445956	0.984492	0.176321	0.0118989	--	--
965	ENSG00000116815	CD58	294	-0.052	0.535877	0	-1	-1	1	-1	---	1	0	0.215959	-0.105932	-0.57644	0.110053	0.142156	0.496175	0.00919287	0.471016	--	s3
966	ENSG00000085063	CD59	294	0.072	0.390547	0	0	-1	1	0	---	0	0	0.259901	0.134169	-0.412572	0.193366	0.0603014	0.49821	0.028756	0.21946	--	--
967	ENSG00000135404	CD63	307	0.166	0.0373989	1	-1	0	0	0	0	1	0	0.310876	0.354117	0.0389871	-0.0517673	0.038575	0.0214597	0.814173	0.757218	--	--
968	ENSG00000129226	CD68	262	0.094	0.285891	0	0	0	0	0	---	0	---	0.00189234	0.333503	-0.173818	0.206104	0.990533	0.107684	0.399795	0.160565	--	--
969	ENSG00000110848	CD69	307	-0.276	0.00114185	-1	-1	0	0	0	0	1	0	-0.259063	-0.220423	-0.691679	-0.0133327	0.0804613	0.234983	0.000630774	0.931631	--	--
970	ENSG00000125726	CD70	243	-0.069	0.436694	0	0	0	---	0	-1	1	0	-0.487303	-0.0283386	-0.110996	0.353257	0.0055846	0.88083	0.497049	0.0398903	--	s1
971	ENSG00000137101	CD72	294	0.107	0.199653	0	0	0	1	1	---	0	0	0.0363887	0.163811	-0.100316	0.300416	0.792399	0.420578	0.576642	0.0608364	--	--
972	ENSG00000019582	CD74	307	-0.027	0.737633	-1	0	0	0	1	0	0	0	-0.0266215	0.0387457	-0.472928	0.269869	0.855799	0.830515	0.00881236	0.0709364	--	--
973	ENSG00000105369	CD79A	307	-0.27	0.000917597	-1	-1	0	1	-1	-1	1	0	-0.266799	-0.319865	-0.374734	-0.15012	0.0701704	0.0818002	0.0334432	0.336189	--	--
974	ENSG00000007312	CD79B	307	0.014	0.865011	0	0	0	0	0	0	1	0	-0.155949	-0.0627706	-0.252811	0.476884	0.309464	0.693753	0.143731	0.00136589	--	--
975	ENSG00000110651	CD81	307	0.275	0.000649114	1	0	0	1	0	0	0	0	0.196675	0.489888	0.132367	0.293558	0.172691	0.00446107	0.489586	0.0494246	--	--
976	ENSG00000123146	ADGRE5	276	0.064	0.455666	0	0	0	1	0	---	0	0	0.167236	-0.0692207	-0.367275	0.39554	0.266538	0.65717	0.0561114	0.0285037	--	--
977	ENSG00000177697	CD151	307	-0.063	0.437991	0	-1	0	0	0	0	1	0	-0.0883257	-0.03442	-0.26102	0.0985393	0.510888	0.856216	0.174237	0.508028	--	--
978	ENSG00000158825	CDA	307	0.188	0.0164464	1	0	0	0	0	0	0	0	0.0896747	0.118925	0.195188	0.349567	0.506823	0.524446	0.252956	0.0174648	--	--
983	ENSG00000170312	CDK1	307	0.126	0.119368	1	1	0	0	0	0	0	0	0.649837	-0.367927	0.0835231	-0.00598053	1.40077e-06	0.0855974	0.618248	0.963768	--	--
987	ENSG00000198589	LRBA	307	-0.13	0.101275	0	-1	0	0	0	0	0	0	0.110828	-0.275915	-0.165838	-0.24692	0.363817	0.0745149	0.41835	0.137201	--	--
988	ENSG00000096401	CDC5L	294	-0.054	0.510475	0	0	0	1	0	---	-1	0	0.344573	0.0333621	-0.116606	-0.518564	0.0329539	0.816112	0.591993	0.000141717	--	s4
989	ENSG00000122545	SEPTIN7	289	-0.183	0.028904	0	-1	-1	-1	0	0	-1	1	0.177956	-0.288613	-0.0833508	-0.574644	0.220528	0.114457	0.663379	0.000282327	--	--
990	ENSG00000094804	CDC6	307	0.191	0.0141264	1	0	0	0	0	0	0	0	0.667789	-0.199588	0.1265	0.0406444	7.25659e-07	0.297723	0.440218	0.762061	s1	--
991	ENSG00000117399	CDC20	307	0.185	0.0198678	0	1	0	0	0	0	0	0	0.415543	-0.024894	0.207095	0.087273	0.00266813	0.895211	0.225547	0.553075	--	--
993	ENSG00000164045	CDC25A	307	0.222	0.00449921	1	0	0	1	0	0	0	0	0.516087	-0.0532493	0.357143	0.0190254	0.00130565	0.758471	0.0180893	0.886991	s1	--
994	ENSG00000101224	CDC25B	307	0.08	0.306823	0	0	0	0	0	0	1	0	0.113101	-0.153329	0.424412	-0.032309	0.425361	0.329231	0.0227085	0.830506	--	--
995	ENSG00000158402	CDC25C	307	0.224	0.0038305	1	0	0	0	0	0	0	0	0.575922	-0.198095	0.424802	0.028321	0.00021598	0.188119	0.00850827	0.843358	s3	--
996	ENSG00000004897	CDC27	307	-0.066	0.406009	0	-1	0	0	0	0	0	0	0.235201	-0.229777	-0.305954	-0.0721629	0.105633	0.138203	0.0894148	0.649519	--	--
997	ENSG00000099804	CDC34	294	0.255	0.00187829	1	-1	0	0	0	---	1	0	0.221574	0.412339	0.463955	-0.00418197	0.176903	0.0125315	0.00664543	0.978456	s3	--
998	ENSG00000070831	CDC42	307	-0.041	0.602968	0	0	0	0	-1	0	0	0	0.21043	-0.0416734	-0.207714	-0.186747	0.136144	0.801539	0.247801	0.215534	--	--
999	ENSG00000039068	CDH1	307	-0.001	0.98953	1	-1	0	0	0	0	0	0	0.242652	0.0589216	-0.285222	-0.0967194	0.0456723	0.738493	0.138506	0.558959	--	--
1000	ENSG00000170558	CDH2	307	0.472	8.17611e-09	1	0	1	0	1	1	0	0	0.367127	0.751136	0.731475	0.146283	0.00607623	6.03936e-05	3.56444e-05	0.373658	s3	--
1001	ENSG00000062038	CDH3	294	-0.171	0.0327733	0	0	-1	0	0	---	0	0	-0.174812	-0.378207	-0.411942	0.196282	0.278066	0.0103693	0.0395276	0.134688	--	--
1002	ENSG00000179242	CDH4	262	-0.104	0.228325	0	-1	-1	0	0	0	0	0	-0.113067	-0.0900725	-0.159879	-0.0654733	0.533918	0.632139	0.39282	0.648871	--	--
1003	ENSG00000179776	CDH5	307	-0.069	0.390215	-1	0	0	0	1	0	0	0	-0.175749	0.0330097	-0.195574	0.0627453	0.234801	0.819139	0.257002	0.725147	--	--
1004	ENSG00000113361	CDH6	307	-0.017	0.838455	0	0	0	0	0	0	-1	0	-0.15199	-0.040387	-0.0817528	0.204288	0.26334	0.839512	0.683212	0.157947	--	--
1005	ENSG00000081138	CDH7	294	-0.007	0.930522	0	0	---	0	1	0	0	0	-0.113352	0.00213967	0.293688	-0.126908	0.441921	0.989462	0.124847	0.40315	--	--
1006	ENSG00000150394	CDH8	294	-0.103	0.210787	0	1	0	0	-1	---	0	0	-0.0861187	-0.13073	0.0140867	-0.188601	0.586287	0.336325	0.942167	0.257999	--	--
1007	ENSG00000113100	CDH9	251	-0.23	0.00740359	0	-1	0	0	0	0	0	0	-0.236758	-0.141171	-0.320954	-0.22479	0.150761	0.478161	0.0594117	0.163471	--	--
1008	ENSG00000040731	CDH10	307	0.152	0.0567401	1	-1	-1	0	0	0	0	0	-0.0548159	0.305898	0.186247	0.224763	0.670474	0.0886836	0.363253	0.115837	--	--
1009	ENSG00000140937	CDH11	307	-0.252	0.00250205	-1	0	-1	0	0	0	0	0	-0.209029	-0.663336	-0.386164	0.153027	0.124938	0.00279196	0.0203823	0.298272	--	--
1010	ENSG00000154162	CDH12	307	0.115	0.146285	0	1	0	0	0	0	-1	0	-0.0264642	0.240244	0.112887	0.167488	0.838395	0.106958	0.595747	0.276669	--	--
1012	ENSG00000140945	CDH13	294	-0.163	0.0498235	-1	0	-1	0	0	---	0	0	-0.141202	-0.235035	-0.422805	0.0778468	0.313396	0.157499	0.021812	0.663962	--	--
1013	ENSG00000129910	CDH15	307	0.288	0.000251734	1	1	0	0	0	0	1	0	0.453448	0.212899	0.391347	0.0845487	0.00142307	0.225249	0.0219421	0.571241	--	--
1014	ENSG00000166589	CDH16	262	0.023	0.792884	0	0	1	0	0	0	0	0	0.00285887	0.0332631	-0.370791	0.324769	0.981522	0.85771	0.156587	0.0343987	--	--
1015	ENSG00000079112	CDH17	307	-0.059	0.455905	0	0	0	0	0	0	0	0	-0.124144	-0.0688083	-0.200501	0.133847	0.379408	0.670638	0.188178	0.446389	--	--
1016	ENSG00000145526	CDH18	307	-0.025	0.756806	0	-1	-1	0	1	0	0	0	0.213117	0.179349	0.0216122	-0.498294	0.0947355	0.273969	0.918057	0.00135903	--	--
1017	ENSG00000123374	CDK2	307	0.07	0.375199	0	1	-1	0	0	0	0	0	0.46205	-0.321934	-0.0209524	0.036713	0.000733161	0.0618196	0.907035	0.805888	--	--
1018	ENSG00000250506	CDK3	247	-0.054	0.541443	0	0	0	0	0	---	0	---	0.0316207	-0.0352086	-0.095623	-0.129834	0.860605	0.851321	0.470502	0.501402	--	--
1019	ENSG00000135446	CDK4	307	0.177	0.0257249	0	1	0	1	0	0	0	0	0.47426	-0.365375	0.211807	0.276708	0.0013374	0.02217	0.2593	0.0528378	--	--
1020	ENSG00000164885	CDK5	288	0.023	0.780056	0	-1	0	---	0	1	0	0	0.182705	0.0664189	-0.199148	-0.0199291	0.209413	0.753569	0.264352	0.882102	--	--
1021	ENSG00000105810	CDK6	294	0.064	0.432923	0	1	-1	0	0	---	0	0	0.276478	-0.191725	-0.231184	0.276896	0.0665098	0.266146	0.240593	0.0580969	--	--
1022	ENSG00000134058	CDK7	307	-0.173	0.0301705	0	-1	0	0	0	0	0	0	0.0799965	-0.26254	-0.160276	-0.387908	0.556907	0.134379	0.407099	0.0082716	--	--
1024	ENSG00000132964	CDK8	307	-0.008	0.924321	0	-1	0	0	0	0	0	0	0.309458	-0.182696	-0.191376	-0.0663046	0.0263404	0.277354	0.321001	0.653734	--	--
1025	ENSG00000136807	CDK9	294	0.064	0.439011	0	0	-1	0	0	---	1	0	-0.0679994	0.0213194	0.199815	0.13765	0.651699	0.913789	0.267604	0.339067	--	--
1026	ENSG00000124762	CDKN1A	307	-0.009	0.912242	0	0	0	0	0	0	0	0	-0.0197588	-0.22375	-0.08076	0.241916	0.886755	0.21666	0.65646	0.0786775	--	--
1027	ENSG00000111276	CDKN1B	307	-0.266	0.000819476	-1	-1	-1	0	0	0	0	0	-0.142156	-0.503339	-0.153623	-0.292607	0.310353	0.00743219	0.359004	0.0513528	--	s2
1028	ENSG00000129757	CDKN1C	307	-0.332	4.71676e-05	-1	-1	-1	0	0	0	0	0	-0.419429	-0.363236	-0.240594	-0.280554	0.0050014	0.0337709	0.205522	0.0676372	--	s1
1029	ENSG00000147889	CDKN2A	307	-0.247	0.0020213	-1	0	0	0	0	1	0	-1	-0.345224	-0.26754	-0.11406	-0.226652	0.0163187	0.126843	0.575476	0.0893488	--	--
1030	ENSG00000147883	CDKN2B	307	-0.251	0.00151823	-1	-1	-1	0	0	0	0	0	-0.401706	-0.147221	-0.476242	0.006681	0.00482073	0.35725	0.0139065	0.963835	--	--
1031	ENSG00000123080	CDKN2C	307	0.04	0.611955	0	0	-1	0	0	0	0	0	0.224315	-0.11562	0.0900318	-0.0719189	0.145056	0.48623	0.649871	0.571842	--	--
1032	ENSG00000129355	CDKN2D	307	0.116	0.140061	1	0	-1	0	0	0	0	0	0.0301974	-0.186841	0.203433	0.39507	0.808899	0.337505	0.19621	0.0117067	--	--
1033	ENSG00000100526	CDKN3	307	-0.036	0.646073	0	-1	0	0	0	0	0	0	0.489264	-0.389504	0.0549471	-0.394512	0.000760177	0.0229726	0.744009	0.00604561	s1	s4
1036	ENSG00000129596	CDO1	307	0.132	0.100098	0	1	1	1	0	0	0	0	0.111913	0.431145	0.130672	-0.0950949	0.454602	0.0176571	0.470275	0.49927	--	--
1038	ENSG00000184258	CDR1	251	-0.189	0.0371037	-1	1	-1	1	0	0	0	0	-0.234697	-0.213584	-0.309861	-0.0370295	0.118699	0.296334	0.129801	0.83824	--	--
1040	ENSG00000163624	CDS1	307	-0.005	0.948062	0	-1	0	0	0	0	0	0	0.298116	0.0377033	-0.259152	-0.176778	0.0294884	0.833763	0.219815	0.177638	--	--
1041	ENSG00000204539	CDSN	307	-0.044	0.578451	0	0	0	-1	0	0	0	0	-0.222814	0.0741292	-0.526147	0.437707	0.057959	0.661131	0.00554948	0.00655354	s4	s3
1043	ENSG00000169442	CD52	307	0.034	0.687108	-1	1	0	-1	1	-1	1	0	0.0682807	0.0992028	-0.348079	0.244538	0.667803	0.585682	0.0795969	0.0982726	--	--
1044	ENSG00000113722	CDX1	262	0.092	0.273919	0	0	0	0	0	0	1	0	0.00183648	0.194222	0.029986	0.151691	0.989474	0.297583	0.871721	0.385881	--	--
1045	ENSG00000165556	CDX2	262	-0.107	0.210772	0	-1	0	1	0	0	0	0	-0.256583	0.110537	-0.484157	0.153724	0.0470542	0.618506	0.0269852	0.257356	--	--
1047	ENSG00000153132	CLGN	307	0.187	0.020877	1	1	0	0	0	0	0	0	0.534414	0.273484	-0.0611173	-0.0736459	0.000410261	0.134263	0.715457	0.622513	--	--
1048	ENSG00000105388	CEACAM5	307	0.023	0.767838	0	0	-1	0	0	0	0	0	0.00731022	0.0935642	-0.219488	0.174393	0.955207	0.600985	0.202459	0.280049	--	--
1050	ENSG00000245848	CEBPA	307	0.369	2.54011e-06	1	1	1	0	0	0	0	0	0.123934	0.515711	0.273299	0.594451	0.326345	0.00457329	0.117341	0.000147343	s4	--
1051	ENSG00000172216	CEBPB	307	0.186	0.019482	0	1	0	0	0	0	0	0	0.28113	0.177084	-0.16331	0.365696	0.0269431	0.301897	0.428199	0.0140219	--	--
1052	ENSG00000221869	CEBPD	307	-0.009	0.908022	-1	1	0	0	0	0	0	0	-0.0822754	0.0728785	-0.126471	0.0957378	0.498881	0.68561	0.510662	0.551975	--	--
1053	ENSG00000092067	CEBPE	262	0.072	0.396921	0	0	0	0	0	0	0	0	0.0526731	-0.0894429	-0.0894373	0.333638	0.742111	0.623292	0.592987	0.0539673	--	--
1054	ENSG00000153879	CEBPG	294	0.17	0.0354796	1	0	0	0	0	---	0	0	0.422775	0.0707481	0.0337253	0.0821351	0.000217557	0.695489	0.882382	0.569605	--	--
1056	ENSG00000170835	CEL	307	0.17	0.0358749	0	1	-1	0	0	0	0	0	0.0940181	-0.248527	0.295376	0.506323	0.527905	0.123116	0.131735	0.000558496	--	--
1058	ENSG00000115163	CENPA	294	0.089	0.265867	0	1	0	0	0	---	0	-1	0.512178	-0.0511284	-0.11103	-0.103447	0.00107097	0.791253	0.470891	0.434199	s1	--
1059	ENSG00000125817	CENPB	307	0.093	0.234523	0	0	0	0	0	0	0	0	-0.152259	0.0894388	0.175611	0.30369	0.275382	0.593668	0.347052	0.0363093	--	--
1060	ENSG00000145241	CENPC	289	-0.064	0.427976	0	-1	-1	1	0	0	0	0	-0.0269998	-0.10766	-0.0166684	-0.108085	0.842	0.530568	0.938799	0.4485	--	--
1062	ENSG00000138778	CENPE	307	-0.057	0.474261	0	-1	0	0	0	0	0	0	0.223383	-0.339067	-0.0766924	-0.114201	0.130298	0.0425627	0.672951	0.43134	--	--
1063	ENSG00000117724	CENPF	307	-0.062	0.432692	0	0	0	0	0	0	0	0	0.331249	-0.355787	0.0288619	-0.322793	0.0270279	0.0321536	0.862865	0.0287325	--	--
1069	ENSG00000147400	CETN2	307	0.068	0.39643	0	1	-1	1	0	0	-1	0	0.432643	-0.0594515	-0.0275329	-0.15209	0.00245436	0.701734	0.892168	0.317709	--	--
1070	ENSG00000153140	CETN3	307	0.139	0.0865662	1	0	-1	0	0	0	0	0	0.421128	-0.157758	0.261652	-0.0212943	0.00179167	0.338906	0.185946	0.895333	--	--
1071	ENSG00000087237	CETP	307	0.051	0.53389	0	1	1	-1	0	0	0	0	-0.0944617	0.289574	-0.0476027	0.0913229	0.494347	0.0959696	0.816099	0.566366	--	--
1072	ENSG00000172757	CFL1	307	0.132	0.0993673	1	0	0	0	0	0	0	0	0.429256	0.213909	-0.185387	-0.0144721	0.00315773	0.269138	0.272322	0.918035	--	--
1073	ENSG00000165410	CFL2	291	0.179	0.0292543	1	0	1	0	0	1	0	0	0.14929	0.47751	0.309476	-0.128593	0.351447	0.0159702	0.0453899	0.376775	--	--
1075	ENSG00000109861	CTSC	307	0.113	0.165619	1	-1	0	1	0	0	0	0	0.250385	-0.00399799	-0.188599	0.297821	0.112786	0.980089	0.284784	0.0601492	--	--
1080	ENSG00000001626	CFTR	307	-0.053	0.517915	0	0	-1	0	0	0	0	0	-0.0537234	0.0831528	-0.156039	-0.0839067	0.732793	0.642289	0.384364	0.561634	--	--
1081	ENSG00000135346	CGA	262	0.049	0.564249	0	1	0	0	0	0	0	0	-0.0562821	0.0288574	-0.135315	0.30563	0.732768	0.869793	0.45802	0.0626043	--	--
1084	ENSG00000170956	CEACAM3	307	0.068	0.380038	0	0	0	0	0	0	0	-1	-0.100043	0.145493	-0.0537002	0.28666	0.445535	0.413601	0.72861	0.0795315	--	--
1087	ENSG00000007306	CEACAM7	307	-0.041	0.611822	1	-1	-1	0	0	0	0	0	-0.117713	0.0694671	-0.057127	-0.0372847	0.369783	0.736127	0.741325	0.81052	--	--
1088	ENSG00000124469	CEACAM8	307	0.049	0.531294	0	0	0	0	0	0	0	0	0.0336497	0.0679365	0.156369	-0.0352072	0.810727	0.697177	0.322922	0.82461	--	--
1089	ENSG00000105352	CEACAM4	262	0.263	0.0018564	0	1	0	0	0	0	1	0	0.0309598	0.503393	0.0648807	0.456698	0.840914	0.00750984	0.699465	0.00621056	--	--
1101	ENSG00000136457	CHAD	307	-0.195	0.0125482	-1	0	1	0	0	0	0	0	-0.142591	0.120157	-0.383672	-0.369635	0.371005	0.454176	0.0311163	0.00415164	--	--
1102	ENSG00000136161	RCBTB2	307	-0.106	0.177709	0	0	0	0	0	0	0	0	-0.126378	-0.0193203	-0.412558	0.0857661	0.381658	0.893403	0.0208586	0.60293	--	--
1103	ENSG00000070748	CHAT	262	-0.308	0.000309673	0	-1	0	0	-1	0	0	0	-0.46488	-0.0637702	-0.343516	-0.310972	0.00151587	0.726815	0.185008	0.00710822	--	s1
1104	ENSG00000180198	RCC1	294	-0.006	0.945598	0	1	0	0	0	---	0	0	0.156594	-0.219734	-0.110756	0.0774564	0.29723	0.216761	0.543411	0.601678	--	--
1105	ENSG00000153922	CHD1	307	-0.011	0.884865	0	1	0	0	0	0	0	0	0.0980229	-0.268743	-0.0628477	0.124279	0.5084	0.0547684	0.759568	0.392238	--	--
1106	ENSG00000173575	CHD2	294	0.167	0.0409304	0	1	0	0	0	---	0	0	0.0429672	0.266699	-0.0971949	0.42761	0.755921	0.156611	0.638979	0.00170947	s4	--
1107	ENSG00000170004	CHD3	307	-0.255	0.0012173	-1	-1	-1	0	0	0	0	0	-0.340404	-0.50001	0.0152548	-0.167541	0.0107689	0.0167612	0.923784	0.219825	--	--
1108	ENSG00000111642	CHD4	294	-0.052	0.518746	0	0	0	0	0	---	0	0	0.0517515	-0.402198	0.0688633	0.0319449	0.725629	0.0434141	0.694359	0.806875	--	--
1109	ENSG00000198610	AKR1C4	294	0.393	1.962e-06	0	1	1	0	0	---	0	0	0.332257	0.729122	0.185384	0.340761	0.0105382	0.000498907	0.318954	0.0232517	--	--
1111	ENSG00000149554	CHEK1	307	0.157	0.0470628	0	1	0	0	0	0	0	0	0.527695	-0.2884	0.0693798	0.190103	0.000216679	0.146504	0.679974	0.134889	--	--
1112	ENSG00000053254	FOXN3	294	-0.273	0.000781181	-1	-1	0	0	0	---	0	0	-0.408797	-0.0714875	-0.339243	-0.239223	0.00983692	0.706205	0.0295109	0.10596	--	--
1113	ENSG00000100604	CHGA	307	-0.031	0.695869	0	0	-1	0	0	-1	0	-1	-0.0151246	-0.00657088	-0.00955074	-0.0879355	0.919987	0.967828	0.961533	0.542396	--	--
1114	ENSG00000089199	CHGB	307	0.066	0.41631	1	-1	-1	1	0	0	0	0	0.0992027	-0.0489652	0.41125	-0.148223	0.491122	0.791711	0.0492932	0.228506	--	--
1116	ENSG00000133048	CHI3L1	307	0.107	0.197817	0	1	1	0	0	1	0	0	0.0256433	0.488883	-0.0174669	-0.023721	0.852958	0.00730525	0.936965	0.867894	--	--
1117	ENSG00000064886	CHI3L2	307	-0.195	0.0129484	0	-1	0	0	0	1	0	0	-0.195719	-0.151304	-0.606974	0.0945422	0.132425	0.368435	0.00332766	0.489852	--	s3
1118	ENSG00000133063	CHIT1	307	-0.1	0.210336	-1	0	0	0	0	0	0	0	-0.224851	0.183431	-0.452041	0.0805467	0.100748	0.344797	0.00307829	0.604215	--	--
1119	ENSG00000110721	CHKA	307	-0.115	0.151365	0	-1	0	0	0	0	-1	0	0.078114	-0.196916	-0.168354	-0.216489	0.570205	0.292123	0.327853	0.159768	--	--
1120	ENSG00000100288	CHKB	279	0.073	0.375078	0	0	0	0	0	---	0	0	-0.113308	0.121557	0.0419783	0.266363	0.430842	0.478652	0.836826	0.0761451	--	--
1121	ENSG00000188419	CHM	294	-0.086	0.285247	0	0	0	-1	1	---	0	0	0.189381	-0.116925	-0.523972	-0.0209077	0.172255	0.497208	0.00519056	0.893813	--	--
1122	ENSG00000203668	CHML	307	-0.001	0.99251	0	1	0	0	0	0	-1	0	0.33218	-0.234877	-0.329915	0.0876661	0.0160275	0.175414	0.0839987	0.575645	--	--
1123	ENSG00000128656	CHN1	307	-0.18	0.0271193	0	-1	-1	0	0	1	1	0	-0.23008	-0.548535	0.20744	-0.12222	0.0908892	0.00145367	0.298724	0.432555	--	--
1128	ENSG00000168539	CHRM1	291	0.016	0.848239	1	-1	-1	0	0	0	0	0	0.0923533	0.148052	-0.15306	-0.0411721	0.487513	0.443936	0.466362	0.763659	--	--
1129	ENSG00000181072	CHRM2	307	0.194	0.0165341	1	-1	1	1	-1	0	0	0	-0.0102436	0.369689	0.382003	0.123433	0.932923	0.0592134	0.052232	0.412982	--	--
1130	ENSG00000143669	LYST	294	-0.128	0.114949	0	-1	0	0	0	---	0	0	-0.0231609	-0.22132	-0.446952	0.0856489	0.879325	0.261264	0.00373218	0.559296	--	s3
1131	ENSG00000133019	CHRM3	294	0.153	0.0618686	1	1	-1	0	0	---	0	0	0.0634684	-0.0260189	0.509944	0.119689	0.668184	0.863071	0.0150454	0.435344	--	--
1132	ENSG00000180720	CHRM4	262	-0.191	0.0236829	0	-1	-1	0	0	0	0	0	-0.0436984	-0.529851	-0.182854	-0.0882479	0.786219	0.00254911	0.283157	0.602124	--	--
1133	ENSG00000184984	CHRM5	307	-0.134	0.0918141	0	-1	0	0	0	0	0	0	-0.196006	-0.0827395	0.0377763	-0.244897	0.183706	0.54036	0.861605	0.0877602	--	--
1134	ENSG00000138435	CHRNA1	307	-0.134	0.0916799	0	-1	0	0	0	0	1	0	-0.0436823	-0.0281866	-0.406527	-0.108273	0.774426	0.873469	0.0122816	0.46848	--	--
1135	ENSG00000120903	CHRNA2	307	0.124	0.113794	1	-1	0	0	0	0	0	0	0.0141779	0.164065	0.317134	0.0605896	0.928261	0.248093	0.0929186	0.672303	--	--
1136	ENSG00000080644	CHRNA3	307	-0.033	0.675118	0	-1	0	1	0	0	0	0	-0.141645	-0.0629166	0.0756453	0.0259339	0.295857	0.732021	0.692327	0.852926	--	--
1137	ENSG00000101204	CHRNA4	294	0.233	0.00477116	1	0	1	0	0	---	0	0	-0.0281514	0.667107	0.446927	-0.00983402	0.83149	0.000377179	0.0180204	0.951323	--	--
1138	ENSG00000169684	CHRNA5	307	-0.007	0.927094	0	0	0	0	0	0	0	0	0.298501	-0.373123	0.0376774	-0.0744604	0.0256872	0.0400385	0.828439	0.634574	--	--
1140	ENSG00000170175	CHRNB1	294	-0.07	0.382053	0	-1	0	0	0	---	0	0	0.00807201	-0.25996	-0.156682	0.069857	0.955388	0.107106	0.4292	0.64383	--	--
1141	ENSG00000160716	CHRNB2	307	0.088	0.267497	0	0	0	1	0	0	0	0	-0.00777991	-0.0835359	0.321083	0.154084	0.951715	0.583724	0.110379	0.348625	--	--
1142	ENSG00000147432	CHRNB3	244	-0.295	0.000650253	0	0	0	0	-1	0	0	0	-0.172486	-0.428452	-0.205642	-0.387045	0.238877	0.00480124	0.356838	0.0268376	--	--
1143	ENSG00000117971	CHRNB4	262	-0.153	0.073175	0	-1	0	0	0	0	0	0	-0.0439444	-0.297805	-0.160604	-0.146111	0.743332	0.0974155	0.459497	0.384896	--	--
1144	ENSG00000135902	CHRND	307	-0.034	0.666481	0	0	0	1	-1	0	0	0	-0.123384	-0.220993	-0.0628721	0.245826	0.391473	0.0868403	0.762818	0.102527	--	--
1145	ENSG00000108556	CHRNE	307	0.193	0.0138981	0	1	1	0	0	0	0	0	-0.0257547	0.281571	0.191847	0.36388	0.878962	0.0606392	0.24551	0.00840814	--	--
1146	ENSG00000196811	CHRNG	307	-0.193	0.0139602	0	-1	0	0	0	0	0	0	-0.386584	-0.328352	-0.0599974	0.0310076	0.0194989	0.0373012	0.684762	0.833061	--	--
1147	ENSG00000213341	CHUK	307	0.035	0.663488	0	-1	0	0	1	0	0	0	0.454154	-0.0433179	-0.320365	-0.0833191	0.00167431	0.81233	0.0485724	0.583913	--	--
1149	ENSG00000176194	CIDEA	307	-0.183	0.0220043	-1	0	0	0	0	0	1	0	-0.0905582	-0.116543	-0.19291	-0.333642	0.567245	0.450851	0.159802	0.0578231	--	--
1152	ENSG00000166165	CKB	307	0.128	0.107666	1	0	-1	0	0	0	0	0	0.0838498	0.208645	0.153324	0.0891702	0.498568	0.309131	0.399952	0.533798	--	--
1153	ENSG00000099622	CIRBP	294	-0.088	0.283898	0	-1	-1	0	-1	---	0	0	-0.0520671	-0.0566138	-0.00104944	-0.223344	0.744039	0.71771	0.995441	0.171607	--	--
1154	ENSG00000114737	CISH	307	-0.132	0.0967131	0	0	1	0	0	0	0	0	-0.206054	-0.239097	-0.270863	0.150788	0.112817	0.173783	0.136115	0.345925	--	--
1155	ENSG00000105254	TBCB	294	-0.183	0.0256634	0	-1	0	0	0	---	0	0	-0.179892	-0.186617	-0.233205	-0.144012	0.295418	0.254306	0.188512	0.316173	--	--
1158	ENSG00000104879	CKM	262	-0.047	0.579814	0	0	0	0	0	0	0	0	-0.0697185	-0.0955426	-0.145463	0.0858416	0.681035	0.608026	0.461937	0.526555	--	--
1160	ENSG00000131730	CKMT2	307	-0.154	0.0530147	0	0	0	0	0	0	-1	0	-0.0306903	-0.196473	-0.153067	-0.25513	0.837806	0.161389	0.36254	0.142841	--	--
1161	ENSG00000049167	ERCC8	307	0.042	0.598543	0	1	0	0	-1	0	0	0	0.239768	-0.204567	-0.0502717	0.102028	0.0779542	0.33105	0.757923	0.443953	--	--
1163	ENSG00000173207	CKS1B	294	0.154	0.0628046	1	-1	0	0	1	---	0	0	0.574982	0.124834	0.125793	-0.262754	0.00016024	0.472791	0.45514	0.111734	--	--
1164	ENSG00000123975	CKS2	294	0.048	0.559562	0	-1	0	1	0	---	0	0	0.494557	-0.0914258	0.247541	-0.482567	0.000725713	0.652076	0.131629	0.00106266	--	s4
1173	ENSG00000161203	AP2M1	307	0.117	0.14165	0	0	0	0	0	0	0	0	0.335668	0.165384	-0.183827	0.0708493	0.0210116	0.332542	0.279359	0.647556	--	--
1174	ENSG00000106367	AP1S1	294	0.163	0.0452856	0	1	0	0	0	---	0	-1	0.565688	0.141773	-0.0326876	-0.110047	0.00012498	0.366895	0.864087	0.486536	--	--
1175	ENSG00000042753	AP2S1	294	0.311	0.000110213	1	1	0	0	0	---	1	0	0.407134	0.3026	0.159161	0.331113	0.0119416	0.0755909	0.370495	0.0169768	--	--
1176	ENSG00000177879	AP3S1	307	-0.098	0.223842	0	0	-1	0	0	0	0	0	0.387775	-0.260411	-0.458892	-0.214045	0.00677546	0.109929	0.0130744	0.168248	--	--
1178	ENSG00000105205	CLC	249	0.158	0.0699512	1	0	1	1	0	---	0	0	0.148709	0.196696	0.0810638	0.194447	0.424722	0.220555	0.678018	0.215315	--	--
1179	ENSG00000016490	CLCA1	251	-0.027	0.761958	0	-1	0	0	0	0	1	0	-0.14546	0.497248	-0.315407	-0.0908339	0.257743	0.0389517	0.039535	0.614216	--	--
1180	ENSG00000188037	CLCN1	307	0.021	0.794619	0	1	0	0	0	0	0	0	0.0162484	0.133325	-0.100686	0.0269512	0.909623	0.472062	0.582095	0.844627	--	--
1181	ENSG00000114859	CLCN2	307	-0.051	0.52366	0	-1	0	0	1	0	0	0	-0.143764	-0.129067	0.179978	-0.0656782	0.293761	0.460845	0.373642	0.645535	--	--
1182	ENSG00000109572	CLCN3	307	-0.112	0.168012	1	-1	0	0	0	0	-1	0	0.158841	-0.209302	-0.336141	-0.15282	0.248748	0.214915	0.0819968	0.343348	--	--
1183	ENSG00000073464	CLCN4	307	0.068	0.391679	0	1	0	0	0	0	0	0	-0.0157061	0.130501	0.0726798	0.105447	0.914136	0.422178	0.694349	0.494676	--	--
1184	ENSG00000171365	CLCN5	294	0.313	0.000151067	1	1	1	0	0	---	0	0	0.0729444	0.484287	0.377202	0.384272	0.609296	0.0141319	0.0493667	0.00778696	--	--
1185	ENSG00000011021	CLCN6	294	-0.231	0.00453073	0	-1	-1	0	0	---	0	0	-0.30423	-0.186762	-0.128864	-0.26703	0.0507413	0.253446	0.442666	0.107241	--	--
1186	ENSG00000103249	CLCN7	307	0	0.996684	0	-1	0	0	0	0	1	0	-0.180158	0.0548157	-0.115585	0.246664	0.217716	0.743976	0.526248	0.0951449	--	--
1187	ENSG00000186510	CLCNKA	275	-0.138	0.110046	0	0	-1	0	0	0	-1	---	-0.0872552	-0.0129148	-0.407478	-0.0832331	0.59257	0.941119	0.0168318	0.641328	--	--
1188	ENSG00000184908	CLCNKB	307	-0.024	0.775979	0	0	-1	0	0	0	0	0	-0.18529	0.0428047	-0.00984507	0.0894271	0.221253	0.776113	0.960388	0.591416	--	--
1191	ENSG00000120885	CLU	288	0.21	0.0146145	1	0	0	---	0	0	-1	0	0.0660832	0.84103	0.231776	-0.190711	0.586552	0.000125126	0.195336	0.267275	s2	--
1192	ENSG00000213719	CLIC1	294	0.015	0.85232	1	0	0	0	-1	---	0	0	0.482235	0.00803277	-0.480355	-0.105038	0.00077126	0.958659	0.013055	0.492293	--	--
1193	ENSG00000155962	CLIC2	307	-0.298	0.000246194	-1	-1	0	0	0	0	0	0	-0.297311	-0.168761	-0.601111	-0.167382	0.0517432	0.361762	0.000793068	0.23837	--	--
1195	ENSG00000013441	CLK1	294	-0.05	0.547995	0	-1	-1	0	0	---	0	0	0.0625905	-0.0120028	-0.167702	-0.112716	0.63328	0.946115	0.433118	0.480618	--	--
1196	ENSG00000176444	CLK2	307	0.175	0.0277104	1	0	0	0	0	0	0	0	0.43457	-0.151705	0.395944	-0.013959	0.0027795	0.399609	0.0256723	0.920305	--	--
1198	ENSG00000179335	CLK3	294	-0.016	0.838233	0	0	-1	0	0	---	0	0	-0.0278613	-0.252722	-0.0589874	0.226769	0.850063	0.102711	0.757267	0.155402	--	--
1200	ENSG00000166340	TPP1	307	-0.026	0.746454	0	-1	0	0	0	0	0	0	0.0691179	-0.196356	-0.146735	0.108792	0.657472	0.23312	0.389443	0.460774	--	--
1201	ENSG00000188603	CLN3	294	0.181	0.026328	1	0	0	0	0	---	0	0	0.539818	-0.148464	-0.107713	0.288458	0.000258453	0.336242	0.522746	0.100908	--	--
1203	ENSG00000102805	CLN5	307	0.152	0.0591716	0	1	0	1	0	0	0	0	0.34874	0.0922401	-0.0460866	0.139353	0.00973139	0.517942	0.823406	0.402438	--	--
1207	ENSG00000074201	CLNS1A	307	0.044	0.580405	0	1	0	0	0	0	-1	0	0.484476	-0.179674	-0.210832	-0.053543	0.000171128	0.333818	0.26172	0.71933	--	--
1208	ENSG00000137392	CLPS	307	-0.177	0.0275316	-1	1	-1	0	0	0	0	0	-0.125148	-0.268187	-0.430251	0.044216	0.367028	0.0884702	0.0411922	0.763462	--	--
1209	ENSG00000104853	CLPTM1	307	0.233	0.00303608	1	0	0	0	0	0	0	0	0.179696	0.383146	0.173252	0.214358	0.167578	0.0555506	0.3334	0.116342	--	--
1211	ENSG00000122705	CLTA	307	0.035	0.659834	0	0	0	0	0	0	0	0	0.165358	0.16727	-0.0209369	-0.177523	0.254548	0.300083	0.908658	0.240905	--	--
1212	ENSG00000175416	CLTB	307	0.09	0.254117	0	0	0	0	0	0	0	0	-0.011738	0.215857	-0.288561	0.396941	0.930399	0.261114	0.115962	0.00274208	s4	--
1213	ENSG00000141367	CLTC	307	0.091	0.252096	1	0	0	-1	0	0	0	0	0.512662	0.0195935	-0.158757	-0.117493	0.000419243	0.902602	0.371108	0.45482	--	--
1215	ENSG00000092009	CMA1	307	-0.373	2.34362e-06	-1	-1	-1	0	0	0	0	0	-0.38357	-0.391478	-0.365287	-0.351237	0.00628304	0.0215989	0.03308	0.0276146	--	s1
1230	ENSG00000163823	CCR1	307	0.074	0.366917	0	0	1	0	0	1	0	0	0.1414	0.0571905	-0.224532	0.248385	0.355624	0.724875	0.153076	0.157117	--	--
1232	ENSG00000183625	CCR3	262	0.049	0.565284	0	0	0	1	0	0	0	0	0.0376885	-0.0502675	-0.107944	0.25022	0.827662	0.761549	0.49346	0.147307	--	--
1233	ENSG00000183813	CCR4	307	-0.17	0.0342798	-1	-1	0	0	0	0	1	0	-0.394389	-0.0656161	-0.45654	0.219696	0.00715897	0.66506	0.00880228	0.187017	--	s1
1234	ENSG00000160791	CCR5	307	-0.147	0.0683616	-1	0	0	0	0	0	1	0	-0.279584	-0.0247882	-0.495529	0.173383	0.0329679	0.891671	0.00811461	0.268284	--	--
1235	ENSG00000112486	CCR6	262	0.137	0.105928	0	0	0	1	0	0	1	0	0.209159	-0.0217493	0.0313598	0.264148	0.216041	0.912234	0.854179	0.0784663	--	--
1236	ENSG00000126353	CCR7	307	-0.041	0.612549	-1	0	0	0	0	0	1	0	-0.129685	0.0791926	-0.266132	0.133685	0.380765	0.632605	0.174287	0.382815	--	--
1237	ENSG00000179934	CCR8	292	-0.032	0.69503	-1	0	0	0	0	0	0	0	0.223027	-0.0605971	-0.369557	-0.0135698	0.111962	0.731736	0.0348688	0.932836	--	--
1238	ENSG00000144648	ACKR2	276	0.113	0.174296	0	1	0	1	0	---	0	0	0.110762	0.343203	-0.184263	0.163813	0.485394	0.0424457	0.39306	0.204265	--	--
1240	ENSG00000174600	CMKLR1	307	0.293	0.000187092	0	1	0	0	1	0	1	0	0.220622	0.186931	0.0660197	0.641889	0.0815622	0.232176	0.702448	0.000231227	--	--
1241	ENSG00000213903	LTB4R	307	0.086	0.275783	0	0	0	0	0	0	1	0	0.00600186	0.123962	0.0545694	0.166785	0.967986	0.390921	0.734509	0.330138	--	--
1244	ENSG00000023839	ABCC2	307	0.14	0.0889542	0	0	1	0	0	0	0	0	0.05122	0.369172	-0.0840069	0.221691	0.710311	0.0756421	0.659473	0.102171	--	--
1258	ENSG00000070729	CNGB1	307	0.007	0.933606	0	-1	0	0	1	0	0	0	-0.10786	0.0451144	-0.0486077	0.144926	0.42059	0.803669	0.798609	0.311661	--	--
1259	ENSG00000198515	CNGA1	307	-0.065	0.402276	0	0	0	0	0	0	0	-1	0.0230675	0.0426732	-0.119092	-0.21174	0.861267	0.823324	0.497608	0.131027	--	--
1260	ENSG00000183862	CNGA2	199	-0.329	0.00107885	0	-1	---	0	-1	0	0	---	-0.522217	-0.186122	-0.213369	-0.310003	0.00694143	0.423757	0.253475	0.109902	--	--
1261	ENSG00000144191	CNGA3	307	-0.007	0.927339	0	0	0	0	0	0	1	0	-0.194222	0.147396	-0.187217	0.212811	0.162694	0.42921	0.219892	0.184701	--	--
1262	ENSG00000132259	CNGA4	227	-0.245	0.00689669	0	-1	0	---	0	0	0	0	-0.3273	-0.262544	-0.473394	0.00793695	0.0618583	0.224295	0.0165942	0.958243	--	--
1263	ENSG00000173846	PLK3	307	-0.279	0.000519398	-1	0	-1	0	0	0	1	1	-0.374424	-0.331762	-0.646465	0.161454	0.0118444	0.0396502	0.000176519	0.314367	--	s3
1264	ENSG00000130176	CNN1	294	-0.365	1.13318e-05	-1	0	-1	-1	0	---	0	0	-0.419633	-0.347923	-0.42363	-0.274068	0.00595988	0.038428	0.0240626	0.0990056	--	s1
1265	ENSG00000064666	CNN2	307	-0.194	0.0167784	-1	1	0	0	0	0	1	0	-0.266237	-0.520862	-0.401898	0.32707	0.0474608	0.0028384	0.0339004	0.0365924	--	--
1266	ENSG00000117519	CNN3	307	-0.059	0.476396	-1	0	-1	1	0	1	0	0	0.0891382	-0.207263	-0.274794	0.073675	0.557084	0.186439	0.105888	0.680236	--	--
1267	ENSG00000173786	CNP	307	0.02	0.804346	0	-1	0	0	0	0	0	0	-0.108249	0.182374	-0.0364629	0.0690729	0.418707	0.2905	0.855377	0.632067	--	--
1268	ENSG00000118432	CNR1	307	-0.191	0.018646	0	0	-1	0	0	0	0	0	-0.250892	-0.196277	-0.0541524	-0.22779	0.103858	0.268065	0.769987	0.11034	--	--
1269	ENSG00000188822	CNR2	249	-0.075	0.39692	0	-1	0	0	0	---	1	0	-0.262338	0.158912	-0.103894	-0.0439751	0.115701	0.400275	0.61585	0.780187	--	--
1270	ENSG00000242689	CNTF	294	0.213	0.00884111	1	1	0	0	-1	---	0	0	0.396606	0.0617713	0.0326505	0.279898	0.0125818	0.740089	0.842352	0.0555153	--	--
1271	ENSG00000122756	CNTFR	294	0.107	0.177941	0	0	1	0	0	---	0	0	-0.0197474	0.0772665	0.57575	-0.0949212	0.881239	0.659272	0.00194822	0.540195	s3	--
1272	ENSG00000018236	CNTN1	307	-0.342	1.67382e-05	-1	-1	-1	0	0	0	0	0	-0.384654	-0.241974	-0.365504	-0.361328	0.0078127	0.120839	0.052313	0.0212962	--	--
1277	ENSG00000108821	COL1A1	307	-0.366	1.03814e-05	-1	-1	-1	0	0	0	1	0	-0.359529	-0.598501	-0.437563	-0.121403	0.0135303	0.000673875	0.0257232	0.444231	--	--
1278	ENSG00000164692	COL1A2	307	-0.306	0.000201121	-1	0	-1	0	-1	0	1	1	-0.418003	-0.581782	-0.410004	0.131356	0.00568752	0.00151291	0.0281611	0.364443	--	s1
1280	ENSG00000139219	COL2A1	307	-0.11	0.170345	0	0	0	0	0	0	-1	0	-0.270868	-0.0976511	0.256196	-0.230873	0.0861663	0.544931	0.108183	0.143775	--	--
1281	ENSG00000168542	COL3A1	294	-0.338	8.81102e-05	-1	-1	-1	0	0	---	1	0	-0.446432	-0.407387	-0.591504	0.0369032	0.00463966	0.0224777	0.00317922	0.819646	--	s1
1282	ENSG00000187498	COL4A1	307	0.082	0.305009	1	0	0	0	0	0	1	0	0.160055	0.0280644	-0.0302052	0.129942	0.176253	0.864371	0.858369	0.496766	--	--
1284	ENSG00000134871	COL4A2	294	0.239	0.00351126	0	1	-1	0	0	---	1	0	0.143438	0.0602713	0.222056	0.508672	0.246701	0.746567	0.216672	0.00398109	s4	--
1285	ENSG00000169031	COL4A3	307	-0.098	0.221536	0	0	0	0	0	0	-1	0	0.00164113	-0.166672	-0.296967	0.00594289	0.991624	0.300759	0.124458	0.966161	--	--
1286	ENSG00000081052	COL4A4	307	0.15	0.0621179	1	1	0	0	1	0	-1	0	0.0995818	0.22891	-0.129823	0.361447	0.490635	0.178376	0.50327	0.0136533	--	--
1287	ENSG00000188153	COL4A5	307	-0.228	0.00430727	-1	0	-1	0	0	0	0	0	-0.142286	-0.447906	-0.291985	-0.0878858	0.271755	0.0201057	0.113252	0.554828	--	--
1288	ENSG00000197565	COL4A6	307	-0.208	0.00945192	-1	0	-1	0	0	0	0	0	-0.0787366	-0.408564	-0.569349	0.103551	0.599041	0.0057069	0.00140736	0.526397	--	--
1289	ENSG00000130635	COL5A1	307	-0.363	9.90823e-06	-1	-1	-1	0	0	0	1	0	-0.582446	-0.589391	-0.388134	0.0923681	2.22332e-05	0.000313419	0.0656592	0.548671	--	s1
1290	ENSG00000204262	COL5A2	294	-0.203	0.0188794	-1	0	-1	0	0	---	1	0	-0.415285	-0.275629	-0.394667	0.243251	0.00692794	0.101605	0.0766713	0.1154	--	--
1291	ENSG00000142156	COL6A1	307	-0.421	1.77627e-07	-1	-1	-1	0	0	-1	1	0	-0.792883	-0.358116	-0.29046	-0.163387	7.89345e-07	0.0189255	0.0673513	0.316372	--	s1
1292	ENSG00000142173	COL6A2	307	-0.414	3.90238e-07	-1	-1	-1	0	0	0	1	1	-0.746018	-0.453967	-0.268234	-0.126859	6.27542e-07	0.00806137	0.0983353	0.449629	--	s1
1293	ENSG00000163359	COL6A3	307	-0.201	0.0198303	-1	0	-1	0	1	0	1	0	-0.332373	-0.472545	-0.329707	0.273681	0.0358527	0.0134445	0.0629079	0.100885	--	--
1294	ENSG00000114270	COL7A1	294	-0.043	0.592019	0	0	0	0	0	---	0	0	-0.313417	-0.165884	-0.0676811	0.376344	0.044328	0.387741	0.641678	0.00957534	s4	--
1295	ENSG00000144810	COL8A1	307	-0.096	0.249905	-1	-1	-1	0	0	0	1	0	-0.22271	-0.233165	-0.138732	0.192762	0.132213	0.164359	0.519476	0.203297	--	--
1296	ENSG00000171812	COL8A2	307	-0.44	4.79458e-08	-1	-1	-1	0	0	0	1	0	-0.492793	-0.637671	-0.878365	0.131732	0.00115978	0.000405758	4.39638e-07	0.334801	--	s1
1297	ENSG00000112280	COL9A1	307	-0.062	0.444126	0	0	-1	0	0	-1	0	0	-0.139971	-0.0524121	0.03201	-0.058684	0.365879	0.749375	0.880279	0.651498	--	--
1298	ENSG00000049089	COL9A2	307	-0.108	0.168921	0	0	-1	0	0	0	0	-1	-0.340555	-0.0766737	-0.249514	0.235724	0.00540677	0.685308	0.146005	0.130045	--	s1
1299	ENSG00000092758	COL9A3	307	-0.225	0.00422061	0	0	-1	0	0	0	0	0	-0.369863	-0.150092	-0.0605659	-0.257963	0.0128911	0.317788	0.701059	0.128684	--	--
1300	ENSG00000123500	COL10A1	307	-0.432	1.19086e-07	-1	-1	-1	0	0	0	1	1	-0.416329	-0.486866	-0.606811	-0.262955	0.00555823	0.00663492	0.00140554	0.0690302	--	s2
1301	ENSG00000060718	COL11A1	307	-0.159	0.0619299	-1	-1	-1	0	1	-1	1	1	-0.254323	-0.269879	-0.209291	0.0798286	0.085885	0.135047	0.293979	0.631365	--	--
1302	ENSG00000204248	COL11A2	307	-0.016	0.837865	0	0	0	0	0	0	0	0	-0.245417	0.148236	0.204887	-0.0751833	0.109533	0.355363	0.202789	0.628662	--	--
1303	ENSG00000111799	COL12A1	291	-0.417	8.29197e-07	-1	-1	-1	0	-1	0	1	0	-0.575944	-0.684866	-0.477197	0.0145206	0.000270995	0.000558651	0.00907038	0.919499	--	s3
1305	ENSG00000197467	COL13A1	307	-0.117	0.142622	0	-1	-1	0	0	0	0	0	-0.24278	-0.092868	-0.388953	0.21603	0.0633585	0.604568	0.0392593	0.163279	--	--
1306	ENSG00000204291	COL15A1	307	-0.34	4.0439e-05	-1	-1	-1	0	0	0	0	0	-0.373458	-0.598425	-0.313718	-0.10641	0.0141545	0.00326661	0.0464835	0.487057	--	--
1307	ENSG00000084636	COL16A1	307	-0.284	0.000404575	-1	0	-1	0	0	0	0	1	-0.415902	-0.439371	-0.151855	-0.113375	0.00497193	0.00935449	0.416891	0.447355	--	s1
1308	ENSG00000065618	COL17A1	294	-0.339	2.25385e-05	-1	-1	0	0	0	---	0	0	-0.656394	-0.177238	-0.847797	0.274391	1.35099e-05	0.218382	7.17161e-07	0.0825961	--	s3
1310	ENSG00000082293	COL19A1	307	0.051	0.517532	0	0	0	0	0	0	0	0	0.0339485	0.0385804	0.0625116	0.0697667	0.80384	0.784429	0.717946	0.692186	--	--
1311	ENSG00000105664	COMP	307	-0.319	9.87372e-05	-1	-1	-1	0	0	0	1	1	-0.49325	-0.356983	-0.688632	0.198726	0.000379768	0.0205164	0.000994961	0.208123	--	s1
1312	ENSG00000093010	COMT	294	0.471	1.02556e-08	1	1	1	0	0	---	0	0	0.376061	0.793512	0.419884	0.344843	0.0101509	1.24323e-05	0.0406546	0.0130927	s2	--
1314	ENSG00000122218	COPA	307	0.108	0.172194	1	0	0	0	0	0	0	0	0.134675	0.0372625	-0.0612638	0.272777	0.339573	0.833445	0.732804	0.0662048	--	--
1315	ENSG00000129083	COPB1	294	0.087	0.281549	1	0	0	0	0	---	0	0	0.536142	-0.0918175	-0.410585	0.133675	4.07959e-05	0.621506	0.0351386	0.361435	--	--
1316	ENSG00000067082	KLF6	307	-0.264	0.00101771	-1	0	0	0	0	0	0	0	-0.140107	-0.339987	-0.722306	0.0257689	0.276118	0.0659042	1.39305e-05	0.877811	--	s3
1317	ENSG00000136868	SLC31A1	307	0.183	0.0240695	1	0	1	0	-1	0	0	0	0.363757	0.262362	0.108248	-0.0233936	0.0168769	0.152724	0.532651	0.875325	--	--
1318	ENSG00000136867	SLC31A2	307	-0.033	0.674613	0	0	1	0	0	0	1	0	-0.126	-0.0698115	-0.257239	0.277652	0.345254	0.697545	0.174399	0.0583377	--	--
1325	ENSG00000241563	CORT	249	-0.11	0.210714	-1	0	-1	0	0	---	0	0	0.0789897	-0.219337	-0.297416	-0.078828	0.603257	0.28788	0.107013	0.645272	--	--
1326	ENSG00000107968	MAP3K8	307	0.011	0.890304	0	0	0	0	1	0	0	0	0.107269	0.0403228	-0.326212	0.147682	0.405548	0.828289	0.100407	0.340587	--	--
1327	ENSG00000131143	COX4I1	294	0.28	0.000817089	1	-1	0	0	1	---	0	0	0.399211	0.465244	0.351924	-0.0615137	0.00817155	0.00485966	0.0432816	0.731548	s2	--
1329	ENSG00000135940	COX5B	307	0.347	9.05365e-06	1	0	0	1	0	0	0	0	0.516867	0.484748	0.295794	0.0837909	0.00129669	0.00396726	0.0442625	0.561102	s2	--
1337	ENSG00000111775	COX6A1	307	0.238	0.0030586	1	-1	0	0	0	1	0	0	0.55849	0.48418	0.373604	-0.430693	6.21165e-05	0.00343242	0.0343798	0.00672347	s2	--
1339	ENSG00000156885	COX6A2	262	-0.024	0.782524	0	0	1	0	0	0	0	0	-0.0605678	0.153237	-0.0133873	-0.129638	0.698085	0.431288	0.947147	0.410593	--	--
1340	ENSG00000126267	COX6B1	307	0.216	0.00643875	1	0	0	0	-1	0	0	0	0.390674	0.306652	0.242555	-0.0748305	0.00537365	0.0724792	0.14335	0.645928	--	--
1345	ENSG00000164919	COX6C	307	0.02	0.797026	0	0	0	0	0	0	-1	0	0.308678	0.107221	-0.0299316	-0.332522	0.0484337	0.529647	0.862811	0.0154596	--	--
1346	ENSG00000161281	COX7A1	307	-0.31	0.000150303	0	-1	-1	0	0	0	0	0	-0.480247	-0.151658	-0.15971	-0.372668	0.00394036	0.411165	0.304645	0.0101408	--	--
1347	ENSG00000112695	COX7A2	307	0.38	1.77707e-06	1	0	0	0	0	1	0	0	0.742229	0.504766	0.252797	-0.0262647	7.32697e-06	0.00156913	0.0612917	0.866598	s2	--
1349	ENSG00000131174	COX7B	307	0.16	0.0489072	1	-1	0	0	0	0	0	0	0.56059	0.49382	-0.0947147	-0.362975	0.000617585	0.00211783	0.5335	0.0201367	s2	--
1350	ENSG00000127184	COX7C	211	0.03	0.75364	1	0	0	0	0	---	0	0	0.406972	0.121625	0.242462	-0.667736	0.0187535	0.547459	0.185738	0.000573035	--	s4
1351	ENSG00000176340	COX8A	307	0.131	0.101701	1	-1	0	0	0	0	0	0	0.346904	0.397977	0.067007	-0.283264	0.0432325	0.0125967	0.669566	0.041134	--	--
1352	ENSG00000006695	COX10	307	0.055	0.480223	0	0	0	0	0	0	0	0	0.400267	-0.058307	-0.0039525	-0.186235	0.00363657	0.625739	0.983395	0.272659	--	--
1353	ENSG00000166260	COX11	307	0.127	0.113782	1	0	0	0	0	0	-1	0	0.484964	0.177689	0.0198907	-0.227859	7.82405e-05	0.272761	0.912319	0.205389	--	--
1355	ENSG00000014919	COX15	307	-0.156	0.047609	0	0	0	0	0	0	-1	0	0.0428433	-0.167586	-0.188809	-0.342336	0.765884	0.278939	0.335534	0.0197454	--	--
1356	ENSG00000047457	CP	307	0.454	2.20121e-07	1	1	0	0	1	0	0	0	0.514489	0.710965	0.369367	0.236983	0.000173823	0.000279703	0.117799	0.119335	--	--
1357	ENSG00000091704	CPA1	262	-0.042	0.624378	0	0	-1	0	1	0	0	0	0.0652315	-0.270679	-0.0627482	0.0407949	0.635468	0.121204	0.760624	0.814845	--	--
1358	ENSG00000158516	CPA2	262	-0.177	0.0395439	0	-1	-1	1	0	0	0	0	-0.247793	0.00508143	-0.207013	-0.223363	0.13284	0.978811	0.302365	0.130774	--	--
1359	ENSG00000163751	CPA3	307	-0.449	2.53001e-08	-1	-1	-1	0	0	0	1	0	-0.354828	-0.326111	-0.718378	-0.444223	0.0158651	0.0750137	0.000143828	0.00131298	--	--
1360	ENSG00000153002	CPB1	307	-0.231	0.0038635	-1	-1	-1	0	1	-1	0	0	-0.213784	-0.275132	-0.449526	-0.0408265	0.0885651	0.139751	0.0125112	0.801511	--	--
1361	ENSG00000080618	CPB2	307	0.356	1.10369e-05	1	1	1	0	-1	1	0	0	0.282813	0.824198	0.218666	0.152091	0.0355262	9.41645e-06	0.2758	0.277029	--	--
1362	ENSG00000108582	CPD	294	-0.018	0.831328	1	-1	-1	0	0	---	-1	0	0.290114	0.142132	-0.305059	-0.265142	0.0632691	0.34952	0.167973	0.0672633	--	--
1363	ENSG00000109472	CPE	294	-0.24	0.0043546	0	-1	-1	0	0	---	0	0	-0.0775318	-0.253928	-0.103431	-0.514164	0.643963	0.180869	0.565215	0.000238711	--	s4
1364	ENSG00000189143	CLDN4	307	-0.04	0.617782	0	0	-1	0	0	0	0	0	0.224797	0.0263252	-0.652346	0.0973121	0.106527	0.861829	0.00150106	0.495269	--	s3
1365	ENSG00000165215	CLDN3	307	-0.037	0.643985	0	-1	0	0	1	0	0	0	-0.00314635	0.060497	-0.293111	0.0455375	0.981396	0.688746	0.178545	0.766669	--	--
1366	ENSG00000181885	CLDN7	307	0.118	0.141904	0	1	0	0	0	0	0	0	0.476398	0.268431	-0.457742	0.0495201	3.7823e-05	0.072344	0.0281179	0.772478	--	--
1368	ENSG00000135678	CPM	307	0.182	0.0245306	1	0	0	0	0	0	0	0	0.110389	0.48982	-0.155717	0.269383	0.411858	0.00237444	0.449674	0.0852421	--	--
1369	ENSG00000120054	CPN1	262	0.263	0.0028527	1	0	1	0	0	0	0	0	0.13241	0.851695	0.185585	0.00204688	0.316606	0.000223933	0.411315	0.987895	--	--
1370	ENSG00000178772	CPN2	262	0.314	0.000344498	0	0	1	0	0	0	1	0	0.178671	0.896507	0.117259	0.149576	0.203072	8.3922e-05	0.568907	0.29587	--	--
1371	ENSG00000080819	CPOX	294	0.066	0.427972	1	0	0	-1	0	---	-1	0	0.114881	0.0979891	0.094975	-0.0385842	0.469359	0.622615	0.625871	0.751235	--	--
1373	ENSG00000021826	CPS1	307	0.261	0.00116726	0	1	1	0	0	0	0	0	-0.132467	0.631193	0.497717	0.199387	0.352324	0.0027227	0.003405	0.10871	--	--
1374	ENSG00000110090	CPT1A	307	0.17	0.0305137	1	0	1	0	0	0	0	0	0.319082	0.237564	0.0323277	0.0563551	0.0209781	0.214548	0.859345	0.665686	--	--
1375	ENSG00000205560	CPT1B	247	-0.092	0.299527	0	0	0	0	0	---	0	---	-0.0919631	-0.174582	-0.290317	0.131368	0.565003	0.33317	0.195613	0.416472	--	--
1376	ENSG00000157184	CPT2	307	0.182	0.0246816	1	-1	1	0	0	0	0	0	0.316712	0.42482	0.0703411	-0.08445	0.0265602	0.0119482	0.684515	0.613432	--	--
1378	ENSG00000203710	CR1	288	0.109	0.187717	0	1	1	---	0	0	0	0	-0.062439	0.369117	-0.145541	0.277464	0.686586	0.0204775	0.380366	0.11762	--	--
1379	ENSG00000197721	CR1L	291	-0.049	0.555341	0	-1	0	0	0	-1	0	0	-0.240216	0.215659	0.0280631	-0.116395	0.10224	0.219426	0.887207	0.448275	--	--
1380	ENSG00000117322	CR2	307	-0.125	0.123741	0	-1	0	1	0	0	0	0	-0.0573553	-0.255396	-0.163949	-0.0585953	0.698165	0.149096	0.348412	0.7108	--	--
1381	ENSG00000166426	CRABP1	307	-0.228	0.0041502	-1	-1	-1	0	0	0	0	0	-0.465335	-0.0537656	-0.00938668	-0.283188	0.00158759	0.759775	0.95833	0.0452089	--	--
1382	ENSG00000143320	CRABP2	307	-0.145	0.066592	0	0	-1	1	0	0	0	0	0.0430223	-0.243934	-0.162579	-0.256372	0.755959	0.151593	0.398869	0.077404	--	--
1384	ENSG00000095321	CRAT	307	0.108	0.172478	0	0	1	0	-1	1	1	0	0.159786	0.216478	-0.107362	0.1312	0.253624	0.245739	0.571217	0.329169	--	--
1385	ENSG00000118260	CREB1	307	-0.337	2.13284e-05	0	-1	0	0	0	0	0	0	0.0559885	-0.525393	-0.487258	-0.495792	0.661866	0.00224357	0.0119359	0.00113571	--	s2
1386	ENSG00000115966	ATF2	294	-0.079	0.327507	0	0	-1	0	0	---	-1	0	0.391257	-0.382796	-0.223025	-0.228896	0.00557349	0.0275703	0.195223	0.147811	--	--
1387	ENSG00000005339	CREBBP	307	-0.406	3.11369e-07	-1	-1	-1	0	0	0	0	0	-0.343385	-0.649219	-0.38926	-0.285449	0.0115843	0.000555091	0.0305087	0.0496265	--	s2
1388	ENSG00000213676	ATF6B	294	-0.119	0.140119	0	-1	0	0	0	---	-1	0	0.101083	-0.306241	-0.393855	0.01152	0.452152	0.0597842	0.043804	0.943346	--	--
1389	ENSG00000111269	CREBL2	307	-0.068	0.394591	0	1	0	0	0	0	0	0	0.0624977	-0.182501	-0.229304	0.0118614	0.650658	0.380233	0.145854	0.933801	--	--
1390	ENSG00000095794	CREM	307	-0.086	0.279474	0	-1	0	0	0	0	0	0	0.185327	0.00521695	-0.466158	-0.16421	0.203498	0.971574	0.0182704	0.286597	--	--
1392	ENSG00000147571	CRH	262	-0.064	0.456092	0	-1	-1	0	0	0	1	0	-0.0651078	-0.0808806	-0.326221	0.143478	0.66892	0.621599	0.111121	0.396771	--	--
1393	ENSG00000145708	CRHBP	307	0.35	9.96536e-06	0	1	1	0	0	0	1	0	0.225329	0.660403	0.471607	0.131397	0.11199	0.000589739	0.00587901	0.340749	s3	--
1394	ENSG00000120088	CRHR1	279	-0.305	0.000238518	-1	0	-1	0	0	---	0	0	-0.355122	-0.193262	-0.281326	-0.370278	0.0267191	0.196832	0.0916015	0.0458853	--	--
1395	ENSG00000106113	CRHR2	307	-0.074	0.351515	0	-1	-1	1	0	0	0	0	-0.0832366	-0.180091	-0.14527	0.0805804	0.57837	0.230971	0.433159	0.611946	--	--
1396	ENSG00000213145	CRIP1	307	-0.252	0.00150507	0	-1	0	0	0	0	0	0	-0.189708	-0.384136	-0.442999	-0.0566761	0.194258	0.0397449	0.00562715	0.700343	--	s3
1397	ENSG00000182809	CRIP2	307	-0.034	0.676201	0	1	-1	0	0	0	0	0	0.0255138	-0.168192	-0.36583	0.276807	0.849786	0.356216	0.0385622	0.0870476	--	--
1398	ENSG00000167193	CRK	307	0.215	0.00604149	1	0	1	0	0	0	0	0	0.469464	0.108975	-0.0467977	0.228812	0.00143607	0.511204	0.793222	0.105936	--	--
1399	ENSG00000099942	CRKL	307	0.041	0.601902	1	0	-1	0	-1	0	0	0	0.256793	-0.0972323	0.0728293	-0.105943	0.0822329	0.549373	0.697018	0.469308	--	--
1400	ENSG00000072832	CRMP1	307	-0.254	0.00127457	-1	0	-1	0	0	0	0	0	-0.335584	-0.520732	-0.0931334	-0.0670179	0.0148232	0.00687847	0.58227	0.636392	--	--
1401	ENSG00000132693	CRP	262	0.332	0.000138402	1	0	1	0	0	0	0	0	0.281745	0.540393	0.252674	0.282071	0.0577241	0.0166262	0.163386	0.0735917	--	--
1404	ENSG00000145681	HAPLN1	307	-0.106	0.20157	0	-1	-1	0	-1	0	0	0	-0.237603	-0.0256074	-0.0923129	-0.0397155	0.114434	0.891386	0.617305	0.798552	--	--
1406	ENSG00000105392	CRX	249	0.112	0.201904	0	0	0	0	0	---	0	0	-0.0895479	0.707416	0.139007	-0.154535	0.507858	0.00185972	0.52514	0.27123	--	--
1407	ENSG00000008405	CRY1	307	-0.07	0.38507	0	1	0	-1	-1	0	0	0	0.224849	-0.427996	-0.324389	0.106538	0.0885094	0.0229288	0.0864762	0.462247	--	--
1408	ENSG00000121671	CRY2	307	-0.012	0.878769	-1	0	0	0	0	0	1	0	-0.446889	0.0213079	0.133764	0.327087	0.00425044	0.888946	0.390885	0.0342067	--	--
1409	ENSG00000160202	CRYAA	236	0.135	0.133086	0	1	1	0	0	0	0	0	-0.0218898	0.554735	0.205568	-0.0990038	0.869355	0.01416	0.34106	0.532444	--	--
1410	ENSG00000109846	CRYAB	307	-0.148	0.0725234	0	-1	0	-1	0	0	0	0	-0.0320268	-0.183119	-0.252714	-0.163467	0.813242	0.379546	0.166866	0.269258	--	--
1411	ENSG00000108255	CRYBA1	307	0.268	0.000666703	0	1	0	0	1	0	0	0	0.482754	0.114902	0.0626624	0.320974	0.000905077	0.400084	0.75754	0.0317845	--	--
1412	ENSG00000163499	CRYBA2	262	-0.071	0.402098	0	0	-1	0	0	0	0	0	-0.0329322	0.0832246	-0.345513	-0.0261699	0.811215	0.649566	0.0589825	0.885624	--	--
1413	ENSG00000196431	CRYBA4	262	-0.156	0.0628585	0	-1	0	0	0	0	0	0	-0.0715438	0.0678512	-0.577686	-0.102633	0.658123	0.70427	0.000309062	0.539903	--	--
1414	ENSG00000100122	CRYBB1	307	-0.06	0.444556	0	0	0	0	-1	0	0	0	0.0520837	-0.0472802	-0.173305	-0.104675	0.707058	0.775305	0.263443	0.5374	--	--
1415	ENSG00000244752	CRYBB2	307	0.078	0.323119	0	1	0	0	0	0	0	0	-0.0284064	0.22879	-0.0238567	0.149836	0.841326	0.101637	0.884473	0.407444	--	--
1417	ENSG00000100053	CRYBB3	307	0.224	0.0046846	0	1	0	0	1	0	0	0	0.182217	0.288056	-0.0347031	0.422036	0.236214	0.0344311	0.839522	0.0116267	--	--
1419	ENSG00000182187	CRYGB	209	-0.078	0.405528	0	0	0	0	0	0	0	0	0.0363921	-0.104891	-0.180036	-0.096297	0.764108	0.522037	0.518199	0.619668	--	--
1427	ENSG00000213139	CRYGS	291	-0.101	0.215565	0	0	0	0	0	0	0	0	0.0186502	-0.0609444	-0.291602	-0.112021	0.914179	0.730707	0.0514357	0.44509	--	--
1428	ENSG00000103316	CRYM	307	0.116	0.145102	0	-1	1	0	0	0	0	0	-0.096403	0.668584	0.0328376	-0.0476842	0.512139	2.3862e-05	0.863324	0.739677	s2	--
1429	ENSG00000116791	CRYZ	307	-0.022	0.788463	0	0	0	0	0	0	-1	0	0.180797	0.012125	-0.270643	-0.0778977	0.205071	0.948659	0.161559	0.577988	--	--
1431	ENSG00000062485	CS	307	0.048	0.544724	1	-1	0	0	0	0	0	0	0.61102	-0.159665	-0.0506759	-0.323927	1.60371e-05	0.384907	0.760095	0.0218056	--	--
1432	ENSG00000112062	MAPK14	307	0.218	0.00572307	1	1	0	0	0	0	0	0	0.569282	0.462633	-0.519852	0.206003	0.000173794	0.00209983	0.00115845	0.182365	s1	--
1434	ENSG00000124207	CSE1L	307	0.105	0.1858	1	0	0	0	0	0	0	0	0.587423	-0.0514838	0.052382	-0.256747	0.000214103	0.730934	0.757326	0.0842215	s1	--
1435	ENSG00000184371	CSF1	307	-0.221	0.00565717	-1	-1	0	0	1	0	0	0	-0.14662	-0.280003	-0.691011	0.117518	0.33085	0.107426	6.93541e-05	0.413749	--	--
1436	ENSG00000182578	CSF1R	307	0.133	0.0941397	0	1	0	0	0	0	1	0	-0.12901	0.284785	-0.0025933	0.403786	0.344723	0.0846882	0.988467	0.0126929	--	--
1437	ENSG00000164400	CSF2	262	-0.052	0.54458	0	-1	0	0	1	0	0	0	-0.139763	-0.028259	-0.17031	0.105146	0.362011	0.85577	0.338991	0.579011	--	--
1438	ENSG00000198223	CSF2RA	307	0.167	0.0369034	0	1	0	0	0	0	1	0	0.0242508	0.250475	-0.1829	0.532867	0.855207	0.20965	0.304819	0.000143176	s4	--
1439	ENSG00000100368	CSF2RB	307	-0.021	0.793611	0	0	0	0	0	0	1	0	0.0383129	-0.211723	-0.52019	0.468496	0.81901	0.145653	0.00170494	0.00241936	s4	--
1440	ENSG00000108342	CSF3	262	-0.022	0.802335	0	-1	0	1	0	-1	0	0	0.101853	-0.307176	-0.0334473	0.0800676	0.521994	0.0992166	0.868263	0.620387	--	--
1441	ENSG00000119535	CSF3R	307	0.114	0.161627	0	1	0	1	-1	0	0	0	-0.0142917	0.128913	0.0126534	0.325067	0.921893	0.454571	0.943404	0.0485863	--	--
1443	ENSG00000213218	CSH2	229	---	---	0	---	---	0	0	0	0	---	0.0460937	0.253267	-0.262063	0.344933	0.805754	0.11674	0.181054	0.0543121	--	--
1445	ENSG00000103653	CSK	294	0.302	0.000188246	0	0	1	1	0	---	1	0	0.258841	0.318396	0.284923	0.348471	0.0773875	0.0504278	0.112391	0.0354512	--	--
1448	ENSG00000171209	CSN3	288	-0.129	0.108044	-1	0	0	---	0	0	0	0	-0.219272	-0.0812375	-0.0378325	-0.141898	0.178634	0.596765	0.855315	0.259897	--	--
1452	ENSG00000113712	CSNK1A1	307	0.323	5.32697e-05	1	1	0	0	0	0	0	0	0.602836	0.164867	-0.0460724	0.43739	7.36627e-06	0.352382	0.802735	0.00425031	s4	--
1453	ENSG00000141551	CSNK1D	307	-0.041	0.614862	0	-1	-1	0	0	0	0	0	-0.0145237	-0.251488	-0.108995	0.160076	0.921958	0.131912	0.56412	0.315256	--	--
1454	ENSG00000213923	CSNK1E	307	-0.094	0.238163	0	0	-1	0	0	0	0	0	-0.252994	-0.33433	-0.0564361	0.256581	0.0609098	0.110604	0.695104	0.0813768	--	--
1455	ENSG00000133275	CSNK1G2	294	-0.024	0.774968	0	-1	0	0	1	---	1	0	-0.154572	-0.185304	-0.0301992	0.260715	0.27161	0.314547	0.876331	0.0968468	--	--
1456	ENSG00000151292	CSNK1G3	307	-0.318	6.4133e-05	0	-1	-1	0	0	0	-1	0	-0.00856613	-0.334723	-0.46881	-0.527124	0.950714	0.0490564	0.016971	0.000232898	--	s4
1457	ENSG00000101266	CSNK2A1	294	0.026	0.747363	0	0	0	1	0	---	0	0	0.305266	-0.0523658	0.126563	-0.294612	0.0342898	0.782347	0.524607	0.0215348	--	--
1459	ENSG00000070770	CSNK2A2	307	-0.093	0.246043	0	-1	0	0	0	0	-1	0	0.139203	-0.0999674	-0.201269	-0.257515	0.335022	0.478855	0.333992	0.0896158	--	--
1460	ENSG00000204435	CSNK2B	294	0.259	0.00127664	1	0	0	0	0	---	0	0	0.459659	0.279964	0.200966	0.0676214	0.00411942	0.0752962	0.217702	0.67398	--	--
1462	ENSG00000038427	VCAN	307	-0.26	0.00241433	-1	1	-1	-1	0	0	1	0	-0.172452	-0.601647	-0.576124	0.182112	0.172754	0.00119039	0.0140825	0.231497	--	--
1463	ENSG00000130287	NCAN	307	0.191	0.0163897	0	1	0	0	0	0	0	0	-0.0360239	0.105392	0.360918	0.380048	0.803576	0.472133	0.0797325	0.00966619	--	--
1464	ENSG00000173546	CSPG4	307	0.078	0.330093	0	0	-1	0	1	0	0	0	-0.180199	-0.0466134	-0.0141171	0.542016	0.177951	0.780451	0.934578	0.00135485	s4	--
1465	ENSG00000159176	CSRP1	307	-0.246	0.00173437	-1	-1	0	0	0	0	0	0	-0.251765	-0.00541109	-0.554126	-0.198744	0.0810923	0.973833	0.000744927	0.210596	--	--
1466	ENSG00000175183	CSRP2	307	-0.011	0.893617	0	0	0	0	0	0	0	0	-0.00754782	-0.125306	0.0377941	0.0437958	0.956593	0.481337	0.85488	0.744791	--	--
1468	ENSG00000183048	SLC25A10	294	0.158	0.0506683	0	1	0	-1	0	---	0	0	-0.0142272	0.329353	0.253091	0.129672	0.921305	0.0503211	0.171137	0.416529	--	--
1469	ENSG00000170373	CST1	307	-0.292	0.000245601	-1	-1	-1	0	0	1	0	0	-0.256898	-0.378309	-0.577695	-0.0310858	0.0660576	0.0224224	0.00441426	0.825337	--	--
1470	ENSG00000170369	CST2	307	-0.275	0.000430261	-1	0	-1	0	0	0	0	0	-0.352483	-0.401285	-0.425277	0.037349	0.00851584	0.00690221	0.0238965	0.816005	--	s1
1471	ENSG00000101439	CST3	307	-0.044	0.577762	0	-1	0	0	0	0	0	0	-0.186771	0.19075	-0.327614	0.139982	0.17917	0.283721	0.0903497	0.322536	--	--
1472	ENSG00000101441	CST4	262	-0.066	0.441768	0	0	-1	0	0	0	0	0	-0.143297	-0.0708698	-0.344164	0.219061	0.323544	0.724607	0.0809449	0.166324	--	--
1473	ENSG00000170367	CST5	262	-0.308	0.000306374	-1	0	0	0	-1	0	-1	0	-0.443185	-0.246782	-0.305826	-0.222154	0.00827389	0.114022	0.0945246	0.200452	--	s1
1474	ENSG00000175315	CST6	307	0.167	0.034484	0	1	0	0	0	0	0	0	0.183998	0.185224	-0.11799	0.357266	0.135279	0.308185	0.447725	0.0406286	--	--
1475	ENSG00000121552	CSTA	307	0.166	0.043071	1	0	0	0	0	0	0	0	0.202867	0.261543	0.202305	0.0177568	0.212798	0.125821	0.258292	0.906171	--	--
1476	ENSG00000160213	CSTB	307	0.053	0.502498	0	0	-1	0	0	0	0	0	0.262932	0.0705678	-0.488761	0.233932	0.0552319	0.656129	0.0133643	0.104481	--	--
1477	ENSG00000101138	CSTF1	307	0.269	0.00077541	1	1	0	0	0	0	0	0	0.672687	0.0187026	0.132221	0.139705	2.53947e-06	0.898622	0.470707	0.401443	s1	--
1478	ENSG00000101811	CSTF2	307	0.049	0.52693	0	0	0	0	0	0	0	0	0.42719	-0.023141	-0.092824	-0.196267	0.000615075	0.908443	0.590164	0.149935	--	--
1479	ENSG00000176102	CSTF3	307	0.085	0.285439	0	0	0	0	0	0	0	0	0.372305	-0.0892185	0.185504	-0.168745	0.00235824	0.616553	0.387926	0.20818	--	--
1482	ENSG00000183072	NKX2-5	307	0.092	0.24642	0	0	0	0	0	0	1	-1	-0.148657	0.180334	0.426578	0.0207516	0.29652	0.187803	0.0284026	0.89983	--	--
1486	ENSG00000117151	CTBS	294	0.037	0.656052	1	0	0	-1	0	---	-1	0	0.477916	0.0518011	-0.360157	-0.149908	0.00198837	0.757968	0.0319106	0.366974	--	--
1487	ENSG00000159692	CTBP1	307	0.028	0.72426	0	1	0	0	-1	0	1	0	-0.130053	-0.00210069	0.0520807	0.210591	0.400011	0.990803	0.757468	0.137134	--	--
1488	ENSG00000175029	CTBP2	294	-0.066	0.422213	0	0	-1	0	0	---	0	0	0.120863	-0.357088	-0.204203	0.0788951	0.353134	0.0694106	0.280849	0.620193	--	--
1489	ENSG00000150281	CTF1	307	-0.251	0.00153494	0	0	-1	0	-1	0	0	0	-0.149363	-0.171792	-0.435235	-0.284438	0.255901	0.30484	0.0101402	0.0998831	--	--
1490	ENSG00000118523	CTGF	289	-0.384	9.06624e-06	-1	1	-1	0	0	0	1	0	-0.265609	-0.56939	-0.563022	-0.221927	0.0658998	0.00599632	0.00578543	0.152365	--	--
1491	ENSG00000116761	CTH	307	0.101	0.219311	1	0	1	-1	0	0	-1	-1	0.225783	0.312273	-0.0395333	-0.102276	0.149219	0.102916	0.843557	0.403091	--	--
1493	ENSG00000163599	CTLA4	307	-0.278	0.000538185	-1	0	0	0	0	0	1	0	-0.447834	-0.325917	-0.506451	0.133321	0.0019407	0.0590894	0.0068103	0.359264	--	--
1495	ENSG00000044115	CTNNA1	307	-0.106	0.198717	0	-1	-1	0	0	1	0	0	0.0208852	-0.0372598	-0.262855	-0.180793	0.886191	0.822847	0.162005	0.285688	--	--
1496	ENSG00000066032	CTNNA2	294	0.07	0.394568	1	-1	-1	0	0	---	0	0	-0.107171	0.174114	0.191874	0.0815796	0.441245	0.337729	0.365215	0.563628	--	--
1497	ENSG00000040531	CTNS	307	0.026	0.744706	0	0	0	0	0	0	1	0	-0.0390841	-0.0798003	-0.0774416	0.267797	0.770173	0.643085	0.679478	0.0736611	--	--
1499	ENSG00000168036	CTNNB1	307	-0.122	0.121026	0	0	-1	0	-1	0	0	1	0.0350741	-0.420828	-0.448508	0.21387	0.778769	0.00860433	0.013646	0.20195	--	s2
1500	ENSG00000198561	CTNND1	262	0.163	0.0659939	0	0	0	0	0	---	0	---	0.357427	0.0601073	-0.326348	0.401041	0.0211085	0.736111	0.142151	0.0135064	--	--
1501	ENSG00000169862	CTNND2	307	-0.083	0.30305	0	-1	0	0	0	0	-1	0	-0.0895622	0.0103682	-0.0468067	-0.183016	0.525113	0.951314	0.811882	0.229001	--	--
1503	ENSG00000171793	CTPS1	288	0.336	3.29555e-05	1	1	1	---	0	0	1	0	0.394885	0.182383	0.239528	0.479495	0.00982466	0.267927	0.202539	0.00150971	s4	--
1504	ENSG00000168925	CTRB1	215	0.065	0.494975	0	0	-1	0	0	0	0	---	-0.0390856	-0.21124	0.0793176	0.356851	0.82091	0.26454	0.742259	0.0426627	--	--
1506	ENSG00000141086	CTRL	281	-0.165	0.0446345	-1	-1	---	1	0	---	0	0	-0.234133	0.136822	-0.0997394	-0.385305	0.0768151	0.533798	0.609608	0.00328259	--	--
1508	ENSG00000164733	CTSB	288	0.026	0.762354	0	0	1	---	0	0	1	0	-0.12554	0.205924	-0.203217	0.220899	0.38396	0.248001	0.278646	0.214278	--	--
1509	ENSG00000117984	CTSD	307	0.245	0.00212247	0	0	0	0	0	0	1	0	0.276305	0.36511	-0.0999572	0.382384	0.0342272	0.050327	0.5777	0.0131231	--	--
1510	ENSG00000196188	CTSE	262	0.106	0.218938	1	-1	0	0	0	0	1	0	0.201014	0.277837	-0.366832	0.228491	0.208412	0.104866	0.0549525	0.18264	--	--
1511	ENSG00000100448	CTSG	307	-0.333	3.11575e-05	-1	-1	0	0	0	0	0	0	-0.397606	-0.45558	-0.468442	-0.0502645	0.00997148	0.0161966	0.00245209	0.724665	--	s1
1512	ENSG00000103811	CTSH	307	0.063	0.430203	0	0	0	0	-1	0	0	0	-0.0363263	0.307822	-0.298689	0.255571	0.801656	0.0616166	0.124389	0.085299	--	--
1513	ENSG00000143387	CTSK	307	-0.351	3.20497e-05	-1	0	-1	0	0	0	1	1	-0.411611	-0.56233	-0.687955	0.160378	0.00511043	0.00128203	0.000766907	0.305309	--	--
1514	ENSG00000135047	CTSL	289	0.187	0.021196	0	0	0	0	0	0	0	0	0.248738	-0.0522962	-0.0483722	0.499957	0.0708133	0.758713	0.783193	0.00345719	s4	--
1515	ENSG00000136943	CTSV	289	0.266	0.0013104	1	1	-1	0	0	0	0	0	0.339724	0.409923	0.19188	0.129119	0.0250701	0.0248485	0.277971	0.42395	--	--
1519	ENSG00000256043	CTSO	307	0.002	0.978275	0	1	0	1	0	0	0	0	0.028842	0.189132	-0.216834	-0.0110389	0.845544	0.262823	0.181966	0.947966	--	--
1520	ENSG00000163131	CTSS	307	0.102	0.215263	0	-1	1	0	0	0	1	0	0.200197	0.390753	-0.262476	0.0394008	0.204638	0.0112548	0.100458	0.825162	--	--
1521	ENSG00000172543	CTSW	307	0.077	0.330522	0	0	1	0	0	0	1	0	-0.0255522	0.156872	0.150034	0.0671058	0.871347	0.342033	0.393819	0.638424	--	--
1522	ENSG00000101160	CTSZ	307	0.296	0.000267868	0	1	0	0	0	0	1	0	0.265225	0.272849	-0.106124	0.668393	0.0572985	0.14175	0.523635	3.76398e-05	s4	--
1523	ENSG00000257923	CUX1	294	0.052	0.532991	1	-1	-1	0	0	---	0	0	0.040807	-0.00335587	0.0263589	0.129913	0.785593	0.983324	0.905536	0.374205	--	--
1524	ENSG00000168329	CX3CR1	307	-0.16	0.0491739	-1	0	0	1	0	0	0	0	-0.20137	-0.13661	-0.189361	-0.108951	0.126111	0.499034	0.284471	0.479215	--	--
1525	ENSG00000154639	CXADR	294	0.145	0.0831548	1	-1	0	0	0	---	0	0	0.153869	0.319851	-0.0599288	0.151431	0.318633	0.0716607	0.734707	0.369736	--	--
1528	ENSG00000166347	CYB5A	307	0.21	0.00954838	0	1	1	0	0	1	-1	0	0.376201	0.492171	-0.184615	0.102592	0.00227948	0.0139095	0.328167	0.497758	--	--
1534	ENSG00000008283	CYB561	307	0.025	0.747812	0	0	0	0	0	0	0	0	0.28426	-0.154497	-0.399206	0.225915	0.0169336	0.462774	0.0320023	0.0757241	--	--
1535	ENSG00000051523	CYBA	294	-0.02	0.8014	0	-1	0	0	1	---	0	0	0.00940249	0.00317699	-0.206854	0.0730774	0.945429	0.984428	0.285281	0.665949	--	--
1536	ENSG00000165168	CYBB	307	-0.018	0.823518	0	0	0	0	0	0	1	0	-0.0953443	0.190866	-0.244215	0.0706771	0.53533	0.233146	0.171803	0.665482	--	--
1537	ENSG00000179091	CYC1	307	0.405	2.60325e-07	1	1	1	1	0	0	0	0	0.358891	0.423318	0.496454	0.36949	0.022559	0.0111422	0.00458561	0.00671113	--	--
1539	ENSG00000155833	CYLC2	244	-0.173	0.0473163	-1	0	0	1	0	0	0	0	-0.47993	0.0480309	-0.164129	-0.035841	0.0145081	0.75425	0.385198	0.807689	--	--
1540	ENSG00000083799	CYLD	307	-0.08	0.319687	0	-1	0	0	0	0	0	0	0.0964652	-0.0375833	-0.360055	-0.0896114	0.421923	0.837436	0.0616292	0.582531	--	--
1543	ENSG00000140465	CYP1A1	262	0.137	0.109135	0	0	1	0	0	0	0	0	-0.101525	0.716206	-0.0835008	0.0981972	0.47541	0.000973911	0.664853	0.501876	--	--
1544	ENSG00000140505	CYP1A2	262	0.443	3.56375e-07	1	1	1	0	0	0	0	0	0.242694	0.746824	0.409525	0.436882	0.0831322	0.00336224	0.0289942	0.000901914	--	--
1545	ENSG00000138061	CYP1B1	294	-0.125	0.14957	-1	0	0	0	0	---	1	0	-0.196653	-0.0633506	-0.283392	0.0274032	0.196417	0.744174	0.177388	0.858507	--	--
1548	ENSG00000255974	CYP2A6	292	0.22	0.00649605	0	1	1	0	0	0	0	0	0.00989246	0.468646	0.378849	0.103166	0.936042	0.0176061	0.0694068	0.431697	--	--
1549	ENSG00000198077	CYP2A7	292	0.105	0.193383	0	1	1	0	0	0	0	0	-0.129199	0.383578	0.181978	0.0545551	0.273887	0.0391742	0.388116	0.702834	--	--
1553	ENSG00000197838	CYP2A13	262	-0.068	0.424739	0	0	0	0	0	0	0	0	-0.036044	0.242355	-0.292877	-0.171682	0.80638	0.273679	0.139628	0.211158	--	--
1555	ENSG00000197408	CYP2B6	307	0.33	4.32313e-05	0	1	1	0	0	0	1	0	0.139047	0.585946	0.229039	0.406885	0.310728	0.00313989	0.210579	0.00395565	--	--
1557	ENSG00000165841	CYP2C19	249	0.452	3.42571e-07	1	1	1	0	1	---	0	0	0.458348	0.640862	0.369122	0.365063	0.00177071	0.0150762	0.0461099	0.00623394	--	--
1558	ENSG00000138115	CYP2C8	307	0.354	1.54855e-05	1	1	1	0	0	0	0	0	0.192966	0.805486	0.253062	0.234011	0.190195	7.01897e-05	0.139648	0.0973198	--	--
1559	ENSG00000138109	CYP2C9	307	0.528	3.63887e-11	1	1	1	0	0	0	1	0	0.284529	0.903312	0.312171	0.652765	0.0159505	2.29999e-05	0.0612442	1.09269e-05	s2	--
1562	ENSG00000108242	CYP2C18	249	0.462	2.85766e-07	1	1	1	0	0	---	0	0	0.020336	0.949449	0.422815	0.559238	0.911143	1.93528e-05	0.00626415	0.000227143	s2	--
1571	ENSG00000130649	CYP2E1	307	0.329	4.56419e-05	1	1	1	0	0	0	0	0	0.200316	0.736495	0.171034	0.255342	0.143156	0.000559416	0.296413	0.0673602	--	--
1572	ENSG00000197446	CYP2F1	307	-0.231	0.00366934	-1	0	0	1	0	0	0	0	-0.155487	0.0386173	-0.264437	-0.513939	0.262996	0.834609	0.126658	0.00051781	--	--
1573	ENSG00000134716	CYP2J2	307	0.073	0.372596	0	0	1	-1	0	0	0	0	0.0826786	0.344864	-0.201777	0.0529191	0.599934	0.0465478	0.285759	0.717639	--	--
1576	ENSG00000160868	CYP3A4	307	0.172	0.0368592	0	0	1	0	-1	0	0	0	-0.090511	0.631825	0.265584	0.000394405	0.454593	0.00558787	0.0798635	0.998007	--	--
1577	ENSG00000106258	CYP3A5	307	0.19	0.0227108	0	1	1	0	0	0	0	0	0.0404264	0.640867	0.0146543	0.115846	0.747088	0.00161182	0.937173	0.483166	s2	--
1580	ENSG00000142973	CYP4B1	307	-0.286	0.000406636	0	-1	-1	0	0	0	-1	0	-0.155476	-0.0243871	-0.827932	-0.220823	0.258798	0.899541	6.84277e-05	0.0622168	--	s3
1581	ENSG00000167910	CYP7A1	262	0.141	0.0972738	0	1	0	0	0	0	0	0	-0.026131	0.24938	0.329081	0.0883833	0.858393	0.268524	0.0506114	0.564506	--	--
1582	ENSG00000180432	CYP8B1	291	-0.003	0.973567	0	0	1	-1	-1	0	0	0	-0.202063	0.534677	-0.313946	0.0201256	0.186112	0.00990874	0.094615	0.879859	--	--
1583	ENSG00000140459	CYP11A1	294	-0.343	3.28593e-05	-1	0	0	0	-1	---	0	0	-0.495883	-0.173728	-0.243806	-0.392478	0.000344964	0.377636	0.151984	0.017243	--	s1
1584	ENSG00000160882	CYP11B1	251	-0.015	0.865426	-1	1	0	0	0	0	1	0	0.144385	-0.148786	-0.0412785	-0.0573971	0.272798	0.444869	0.857166	0.742695	--	--
1585	ENSG00000179142	CYP11B2	262	-0.235	0.00626123	-1	-1	0	0	1	0	0	0	-0.35836	-0.0170356	-0.476515	-0.100424	0.0394574	0.910394	0.0198507	0.525184	--	--
1586	ENSG00000148795	CYP17A1	307	0.017	0.831417	0	1	1	0	1	0	-1	0	-0.00494101	0.0812271	0.00316249	-0.00138545	0.973318	0.607063	0.987885	0.992164	--	--
1588	ENSG00000137869	CYP19A1	294	-0.197	0.0152513	0	-1	0	0	0	---	0	0	-0.00281993	-0.0576456	-0.380172	-0.382808	0.983452	0.776681	0.0326056	0.00833699	--	--
1589	ENSG00000231852	CYP21A2	262	0.034	0.704346	-1	1	1	0	0	---	0	---	-0.131989	0.109108	-0.103535	0.253257	0.431555	0.571207	0.627846	0.121787	--	--
1591	ENSG00000019186	CYP24A1	307	-0.361	5.98885e-06	-1	-1	-1	0	0	0	0	0	-0.370229	-0.571222	-0.17865	-0.317493	0.00836415	0.00246838	0.324313	0.0241043	--	--
1592	ENSG00000095596	CYP26A1	288	-0.094	0.253153	0	0	0	---	0	0	1	0	-0.0732752	0.169727	-0.246701	-0.227188	0.616899	0.380161	0.181665	0.124249	--	--
1593	ENSG00000135929	CYP27A1	307	0.208	0.0105431	0	0	1	0	0	0	0	0	-0.0859811	0.615322	0.360313	0.0710979	0.531375	0.00236373	0.0382719	0.625492	--	--
1594	ENSG00000111012	CYP27B1	307	0.059	0.455263	0	1	0	0	0	0	0	0	0.257213	-0.300452	-0.182362	0.332931	0.0873091	0.0979425	0.180775	0.032687	--	--
1595	ENSG00000001630	CYP51A1	262	0.152	0.0870532	1	0	0	0	0	---	0	---	0.416019	0.259311	-0.033945	-0.0667114	0.013274	0.198973	0.852231	0.684433	--	--
1600	ENSG00000173406	DAB1	294	-0.023	0.780905	0	0	0	0	0	---	1	0	-0.282384	0.115591	0.466398	-0.235726	0.0670112	0.500997	0.0135108	0.090329	--	--
1603	ENSG00000129562	DAD1	288	0.209	0.0111615	1	0	0	---	0	1	0	0	0.602041	0.112055	-0.162883	0.142692	0.000515385	0.503137	0.297494	0.337961	--	--
1604	ENSG00000196352	CD55	307	-0.145	0.0705735	0	-1	-1	0	0	0	0	0	0.110745	-0.2308	-0.400755	-0.155635	0.442507	0.199275	0.024954	0.301432	--	--
1605	ENSG00000173402	DAG1	307	0.077	0.333339	0	0	0	0	0	0	0	0	0.323885	-0.121022	-0.0553651	0.0752977	0.0320753	0.402829	0.758335	0.64407	--	--
1606	ENSG00000065357	DGKA	307	-0.037	0.64288	-1	0	0	0	0	0	0	0	-0.131081	-0.184676	-0.276879	0.382674	0.350644	0.296962	0.103722	0.0120329	--	--
1607	ENSG00000136267	DGKB	307	-0.105	0.191923	0	0	-1	-1	0	1	0	0	-0.184146	-0.11152	-0.092474	-0.0207769	0.204351	0.469662	0.637755	0.894692	--	--
1608	ENSG00000058866	DGKG	294	0.266	0.00115338	1	1	0	1	0	---	0	0	0.261338	0.214719	0.440691	0.175819	0.101802	0.113437	0.0344615	0.248876	--	--
1609	ENSG00000145214	DGKQ	307	-0.116	0.142904	0	-1	0	0	0	0	1	0	-0.221579	-0.230046	-0.223591	0.182457	0.156679	0.187626	0.167962	0.198618	--	--
1610	ENSG00000110887	DAO	307	0.457	6.39473e-09	1	1	1	0	0	0	1	0	0.250294	0.936676	0.560339	0.201633	0.0692903	5.30822e-07	0.00159487	0.134614	--	--
1611	ENSG00000112977	DAP	307	-0.168	0.0336837	0	-1	0	0	0	0	0	0	0.0393723	-0.0765745	-0.647745	-0.0937908	0.770495	0.643175	0.00148558	0.499847	--	s3
1612	ENSG00000196730	DAPK1	307	-0.002	0.976769	0	-1	0	0	-1	0	0	0	-0.0907531	0.0188675	0.287742	-0.152043	0.523841	0.912494	0.145417	0.300594	--	--
1615	ENSG00000115866	DARS	276	0.034	0.692126	0	1	-1	-1	0	---	0	0	0.31034	-0.0447871	-0.066606	-0.127426	0.0573539	0.813183	0.722079	0.387519	--	--
1616	ENSG00000204209	DAXX	307	0.055	0.488382	0	1	0	0	0	0	0	0	0.162761	-0.0611587	-0.295804	0.309508	0.224777	0.690496	0.153461	0.0334596	--	--
1618	ENSG00000092345	DAZL	262	0.075	0.379777	0	0	0	0	0	0	1	0	-0.0764983	0.0262096	0.19497	0.174548	0.635523	0.878515	0.284543	0.302043	--	--
1620	ENSG00000078725	BRINP1	289	0.06	0.460925	0	0	0	0	0	0	0	-1	0.0248061	0.173545	0.242243	-0.137406	0.855137	0.261491	0.254336	0.390578	--	--
1621	ENSG00000123454	DBH	249	0.213	0.016293	0	1	1	0	0	---	0	0	-0.0300233	0.554015	0.228979	0.185034	0.843616	0.00889776	0.275721	0.231251	--	--
1622	ENSG00000155368	DBI	307	0.166	0.0398631	1	0	1	-1	0	0	0	0	0.423783	0.372268	-0.203257	-0.00177994	0.0058893	0.035765	0.235501	0.990232	s1	--
1627	ENSG00000113758	DBN1	307	-0.159	0.0461901	0	-1	-1	0	0	0	0	0	-0.201062	-0.375761	-0.0395561	-0.0263237	0.137721	0.083714	0.814936	0.838335	--	--
1628	ENSG00000105516	DBP	294	0.077	0.343064	0	1	0	0	0	---	0	0	0.163434	0.165043	0.02432	-0.0498378	0.287348	0.288011	0.900719	0.747968	--	--
1629	ENSG00000137992	DBT	294	-0.066	0.422709	0	-1	0	0	0	---	-1	0	0.220956	0.251231	-0.132377	-0.596605	0.110236	0.129438	0.54756	4.52693e-05	--	--
1630	ENSG00000187323	DCC	307	-0.24	0.00231626	-1	-1	0	0	0	0	0	0	-0.344028	-0.423326	-0.123596	-0.0636412	0.00834685	0.0173531	0.469307	0.694725	--	--
1632	ENSG00000167969	ECI1	307	0.019	0.811448	0	0	1	0	0	0	0	0	0.192297	0.267063	-0.228356	-0.185696	0.16525	0.114293	0.199566	0.249985	--	--
1633	ENSG00000156136	DCK	294	0.084	0.313781	1	-1	0	0	0	---	0	0	0.50045	-0.10686	0.0707532	-0.20614	0.00152069	0.531662	0.692391	0.189181	--	--
1634	ENSG00000011465	DCN	307	-0.149	0.083408	-1	0	0	-1	0	0	0	1	-0.140796	-0.255153	-0.383415	0.115199	0.364737	0.183999	0.0382285	0.490871	--	--
1635	ENSG00000129187	DCTD	307	-0.153	0.0593222	0	-1	0	1	0	0	0	0	-0.0488814	-0.470629	-0.257483	0.0830814	0.741407	0.0105958	0.16981	0.54675	--	--
1636	ENSG00000159640	ACE	307	-0.078	0.316676	0	0	0	0	0	0	0	0	-0.182164	0.0784137	-0.379416	0.143612	0.220019	0.67493	0.0237484	0.263935	--	--
1638	ENSG00000080166	DCT	294	0.076	0.346897	0	0	0	0	0	---	0	0	0.152899	0.259352	-0.184012	0.041091	0.28289	0.0995977	0.351108	0.793596	--	--
1639	ENSG00000204843	DCTN1	294	-0.108	0.177434	0	-1	0	0	0	---	0	0	-0.273841	-0.280246	0.132603	0.0284591	0.0239707	0.114399	0.395942	0.879286	--	--
1641	ENSG00000077279	DCX	307	-0.458	6.00106e-09	-1	-1	-1	0	0	0	0	0	-0.404019	-0.570582	-0.596491	-0.31249	0.00145745	0.000272502	0.00502229	0.0358374	--	s2
1642	ENSG00000167986	DDB1	307	0.151	0.0592567	1	1	0	0	0	0	-1	0	0.312783	0.159672	0.0292464	0.0617831	0.0557465	0.336567	0.866823	0.659111	--	--
1643	ENSG00000134574	DDB2	307	0.065	0.412375	0	0	0	0	0	0	1	0	-0.0341214	-0.121882	0.204051	0.220572	0.81115	0.452863	0.178859	0.199826	--	--
1644	ENSG00000132437	DDC	294	0.207	0.0135549	1	-1	1	-1	0	---	0	0	0.0901431	0.615688	0.217016	-0.0148318	0.467194	0.00657371	0.252743	0.917794	--	--
1645	ENSG00000187134	AKR1C1	307	0.06	0.460831	0	0	1	0	0	0	0	-1	-0.0669642	0.461019	-0.177962	0.0537222	0.644606	0.0117496	0.367533	0.70513	--	--
1647	ENSG00000116717	GADD45A	307	0.058	0.46576	0	1	-1	0	0	0	0	0	0.0272163	0.0337036	-0.159239	0.285724	0.84635	0.866088	0.360248	0.0359697	--	--
1649	ENSG00000175197	DDIT3	294	0.249	0.00217219	1	0	0	0	0	---	0	0	0.099959	0.365025	0.467361	0.144648	0.555936	0.0288351	0.00483063	0.315967	--	--
1650	ENSG00000244038	DDOST	294	0.033	0.695164	1	-1	0	0	0	---	0	0	0.289343	-0.0458613	-0.190933	-0.00874838	0.0532282	0.812644	0.304193	0.953691	--	--
1653	ENSG00000079785	DDX1	307	0.124	0.119017	1	0	0	0	0	0	-1	0	0.522347	-0.0691928	-0.114851	0.0333701	7.38381e-05	0.679121	0.513433	0.840679	s1	--
1654	ENSG00000215301	DDX3X	307	-0.042	0.597739	0	0	0	0	0	0	0	0	0.0878644	0.0303997	-0.21916	-0.105812	0.557903	0.847516	0.242031	0.470146	--	--
1656	ENSG00000110367	DDX6	307	0.047	0.554626	1	-1	0	0	0	0	0	0	0.409361	-0.083212	0.0122548	-0.217064	0.00381966	0.61304	0.945808	0.172335	--	--
1657	ENSG00000172869	DMXL1	294	0.121	0.133591	1	0	0	0	0	---	0	0	0.366123	0.0063643	-0.254562	0.240277	0.00336166	0.965994	0.214104	0.160986	--	--
1659	ENSG00000067596	DHX8	294	-0.031	0.699354	0	0	0	0	0	---	0	0	0.162355	-0.223556	-0.0988075	-0.0301958	0.241917	0.1848	0.578672	0.856827	--	--
1660	ENSG00000135829	DHX9	307	0.164	0.0383841	1	1	0	0	0	0	0	0	0.403724	-0.214551	0.262146	0.139269	0.00288795	0.240358	0.135824	0.353535	--	--
1662	ENSG00000178105	DDX10	307	-0.102	0.198083	0	-1	0	0	0	0	0	0	0.271591	-0.407544	-0.0963371	-0.265008	0.0354222	0.0202088	0.621204	0.0741388	--	--
1663	ENSG00000013573	DDX11	307	0.101	0.196813	0	0	0	0	0	0	0	0	0.230814	-0.242054	0.300276	0.0891387	0.129757	0.170445	0.0864562	0.493403	--	--
1665	ENSG00000109606	DHX15	307	0.108	0.170108	1	0	0	0	1	0	0	0	0.536175	-0.195006	0.0417854	-0.0588517	0.0002071	0.232348	0.824086	0.675536	--	--
1666	ENSG00000104325	DECR1	307	0.166	0.037443	0	1	1	0	0	0	0	0	0.366114	0.207348	0.164818	-0.0886082	0.00639541	0.255664	0.398525	0.536501	s1	--
1669	ENSG00000164821	DEFA4	242	0.158	0.0716067	0	0	0	0	0	0	0	0	0.14091	0.306275	0.112278	0.0916983	0.409861	0.0881951	0.569279	0.56873	--	--
1671	ENSG00000164822	DEFA6	179	-0.059	0.559381	0	0	0	0	0	0	0	0	0.384675	-0.0154364	-0.156892	-0.474909	0.0170454	0.939633	0.36668	0.0500609	--	--
1672	ENSG00000164825	DEFB1	307	0.147	0.0645481	1	0	0	0	0	0	0	0	0.276949	0.200574	-0.0477982	0.113034	0.0457695	0.224523	0.797556	0.476102	--	--
1674	ENSG00000175084	DES	307	-0.104	0.194332	0	-1	0	0	0	0	0	0	-0.0696345	-0.179554	-0.0428626	-0.126528	0.63773	0.341785	0.763857	0.433115	--	--
1675	ENSG00000197766	CFD	294	-0.227	0.00648084	-1	-1	0	0	0	---	1	0	-0.345784	-0.226029	-0.379625	0.0237607	0.034943	0.246601	0.0198308	0.87096	--	--
1676	ENSG00000160049	DFFA	307	-0.202	0.00994482	0	0	-1	0	0	0	0	0	-0.159151	-0.344274	-0.185689	-0.142154	0.302909	0.0100311	0.33252	0.337171	--	--
1677	ENSG00000169598	DFFB	307	-0.046	0.558442	0	0	0	0	0	0	0	0	0.0168044	-0.336396	-0.175283	0.232218	0.911403	0.0198942	0.342894	0.112736	--	--
1678	ENSG00000126953	TIMM8A	307	0.309	0.000117847	1	1	0	-1	0	0	0	0	0.558578	0.2387	0.137686	0.228349	0.000228983	0.157897	0.484832	0.0907419	s1	--
1687	ENSG00000105928	DFNA5	289	-0.037	0.65461	0	1	-1	0	1	0	0	0	-0.14072	-0.375197	0.167325	0.187965	0.384466	0.049366	0.305969	0.203592	--	--
1690	ENSG00000100473	COCH	307	0.153	0.0537695	1	0	-1	0	1	0	0	0	0.345496	-0.0176601	0.143935	0.0913353	0.0348647	0.926489	0.393619	0.415879	--	--
1716	ENSG00000114956	DGUOK	294	-0.114	0.163584	0	-1	-1	0	0	---	0	0	0.104186	-0.261652	-0.0264504	-0.298083	0.464393	0.145176	0.886088	0.0578283	--	--
1717	ENSG00000172893	DHCR7	307	0.414	2.31644e-07	1	0	1	1	0	1	0	0	0.577729	0.467682	0.479533	0.133546	5.69126e-05	0.00629278	0.0127461	0.354611	--	--
1718	ENSG00000116133	DHCR24	307	0.329	3.70032e-05	1	1	1	0	0	1	0	0	0.403359	0.567957	0.289021	0.0767181	0.00151827	0.00240135	0.145269	0.5897	--	--
1719	ENSG00000228716	DHFR	307	-0.032	0.696192	0	-1	0	-1	0	0	0	0	0.268039	0.0957907	-0.0546099	-0.453154	0.0796546	0.577895	0.764852	0.00164401	--	s4
1723	ENSG00000102967	DHODH	294	0.058	0.491394	0	0	1	0	1	---	-1	0	0.0159279	0.495682	-0.160046	-0.0919126	0.910553	0.00583135	0.437982	0.551092	--	--
1725	ENSG00000095059	DHPS	307	0.044	0.581566	0	-1	0	0	1	0	0	0	0.130864	-0.106548	-0.0228184	0.12645	0.361539	0.531331	0.904986	0.380438	--	--
1727	ENSG00000100243	CYB5R3	307	-0.125	0.118946	0	-1	0	0	0	0	0	0	-0.159067	-0.129944	-0.238523	0.00760274	0.234431	0.498065	0.170481	0.960784	--	--
1728	ENSG00000181019	NQO1	294	-0.054	0.51603	1	-1	0	0	0	---	0	0	0.245411	0.129088	-0.365255	-0.292911	0.0924519	0.5075	0.0761442	0.0275587	--	--
1729	ENSG00000131504	DIAPH1	307	0.241	0.00226517	1	1	0	0	0	0	0	0	0.30627	0.149528	-0.19915	0.59482	0.0484155	0.344176	0.242944	4.39395e-05	s4	--
1730	ENSG00000147202	DIAPH2	307	-0.007	0.929825	0	0	0	0	1	0	0	0	0.11617	-0.227904	-0.207198	0.200754	0.416701	0.136214	0.28811	0.197972	--	--
1731	ENSG00000180096	SEPTIN1	273	0.073	0.386615	0	1	0	0	0	0	1	0	-0.128105	-0.0677475	0.212744	0.282595	0.41803	0.730571	0.21189	0.068119	--	--
1733	ENSG00000211452	DIO1	307	0.057	0.480439	0	0	1	0	-1	0	0	0	0.0696821	0.254531	-0.00629426	-0.0742945	0.672724	0.125897	0.970097	0.605112	--	--
1734	ENSG00000211448	DIO2	294	-0.235	0.00509014	-1	0	-1	1	0	---	1	0	-0.162107	-0.496482	-0.623034	0.208131	0.229708	0.0124114	0.00159892	0.16825	--	--
1735	ENSG00000197406	DIO3	262	-0.091	0.291876	0	0	0	0	0	0	0	0	-0.346242	0.324591	-0.0149959	-0.205782	0.012443	0.117494	0.936535	0.211369	--	--
1737	ENSG00000150768	DLAT	294	-0.035	0.662425	0	0	0	-1	0	---	0	0	0.518027	-0.206529	-0.268707	-0.318668	6.96359e-05	0.232411	0.111168	0.0663762	s1	--
1738	ENSG00000091140	DLD	307	0.219	0.00656295	1	0	0	0	1	0	0	0	0.711377	0.229614	-0.0419655	-0.130499	4.73222e-06	0.138705	0.796301	0.416404	s1	--
1739	ENSG00000075711	DLG1	294	0.056	0.500527	0	1	0	0	0	---	0	0	0.447428	0.189286	-0.242113	-0.254047	0.00732439	0.180935	0.177909	0.113563	--	--
1740	ENSG00000150672	DLG2	307	-0.024	0.760989	0	-1	-1	0	0	0	0	0	-0.0586588	0.182006	0.133643	-0.285199	0.715728	0.217004	0.462333	0.0563396	--	--
1741	ENSG00000082458	DLG3	294	0.028	0.735576	0	1	0	0	0	---	0	0	0.229462	-0.0684595	0.0901882	-0.163737	0.0806459	0.750581	0.618386	0.242354	--	--
1742	ENSG00000132535	DLG4	307	-0.181	0.0230982	0	-1	-1	0	0	0	0	0	-0.41492	-0.250406	0.124086	-0.104647	0.00553606	0.140493	0.47817	0.481626	--	--
1743	ENSG00000119689	DLST	307	-0.07	0.369696	0	-1	0	0	0	0	0	0	0.151273	-0.0289476	-0.376398	-0.108508	0.316238	0.864317	0.0361872	0.418559	--	--
1745	ENSG00000144355	DLX1	291	0.032	0.692112	0	0	0	0	0	0	0	0	0.294372	-0.174916	-0.0810749	0.00480116	0.117123	0.228239	0.53535	0.973528	--	--
1746	ENSG00000115844	DLX2	262	-0.133	0.122913	0	0	0	0	0	0	0	0	0.0197594	0.0977693	-0.446751	-0.232618	0.911181	0.567083	0.013724	0.148847	--	--
1747	ENSG00000064195	DLX3	291	-0.046	0.573879	0	0	0	0	0	0	-1	0	0.189021	-0.205871	-0.427101	0.129319	0.191096	0.274007	0.00651629	0.418183	--	--
1748	ENSG00000108813	DLX4	307	-0.017	0.833952	0	1	0	0	0	0	0	0	0.0824517	-0.340376	-0.0304434	0.156562	0.571277	0.0306988	0.8705	0.309757	--	--
1749	ENSG00000105880	DLX5	307	0.03	0.704765	0	0	-1	0	1	0	0	0	0.0547044	-0.238763	0.0779507	0.191548	0.727755	0.0775157	0.67718	0.221218	--	--
1750	ENSG00000006377	DLX6	307	-0.014	0.85452	0	0	0	0	-1	0	0	0	-0.00371459	-0.336308	-0.00653622	0.238147	0.979424	0.00943464	0.972104	0.155922	--	s2
1755	ENSG00000187908	DMBT1	307	0.043	0.586856	0	0	0	0	0	0	0	0	-0.197295	0.132011	-0.0758183	0.32892	0.136675	0.447087	0.688685	0.028518	--	--
1756	ENSG00000198947	DMD	294	0.205	0.0119399	0	1	1	0	0	---	0	0	0.119191	0.242739	0.414703	0.103351	0.409313	0.185735	0.0209147	0.509283	--	--
1757	ENSG00000123453	SARDH	307	0.255	0.00182209	0	1	1	0	0	-1	1	0	0.0801413	0.397142	0.143031	0.417588	0.581217	0.0407418	0.471639	0.00137898	--	--
1758	ENSG00000152592	DMP1	307	-0.042	0.592822	0	0	0	0	0	0	0	0	0.157276	-0.0237792	-0.320306	-0.0574935	0.269916	0.894195	0.0516914	0.698195	--	--
1759	ENSG00000106976	DNM1	294	-0.296	0.000345776	-1	0	-1	0	0	---	1	0	-0.580844	-0.413447	-0.0225522	-0.0987619	0.000182868	0.0262116	0.896214	0.515945	--	s1
1760	ENSG00000104936	DMPK	307	-0.172	0.0306599	-1	-1	0	0	0	0	1	0	-0.465094	-0.170125	0.0102594	0.00637114	0.00208878	0.324526	0.945137	0.968545	--	--
1761	ENSG00000137090	DMRT1	262	-0.169	0.0457507	-1	0	0	0	0	0	0	0	-0.143058	-0.107057	-0.377479	-0.0885515	0.341934	0.429674	0.137163	0.536388	--	--
1762	ENSG00000185800	DMWD	307	-0.158	0.046292	-1	0	0	0	0	0	0	0	-0.471924	-0.234439	-0.189088	0.280897	8.63479e-05	0.205778	0.335724	0.050971	--	--
1763	ENSG00000138346	DNA2	307	0.382	1.09611e-06	1	1	0	0	0	0	0	0	0.658625	0.0626464	0.432336	0.305195	2.12493e-06	0.697486	0.0208686	0.0405811	s1	--
1767	ENSG00000039139	DNAH5	291	0.038	0.646079	0	1	0	0	0	0	0	0	0.075546	-0.157171	-0.0919659	0.254035	0.55586	0.466628	0.579072	0.110487	--	--
1768	ENSG00000115423	DNAH6	307	-0.169	0.0334994	-1	0	0	1	0	0	0	0	-0.239494	-0.202407	0.010906	-0.206024	0.122586	0.238689	0.951682	0.135188	--	--
1769	ENSG00000124721	DNAH8	278	-0.023	0.78079	0	0	0	0	0	---	0	0	-0.0129538	-0.0247752	-0.180694	0.0897513	0.934206	0.882452	0.344289	0.541962	--	--
1770	ENSG00000007174	DNAH9	307	-0.299	0.000172027	0	-1	-1	0	0	0	0	0	-0.421335	-0.286913	0.0879775	-0.481495	0.00218263	0.11604	0.635041	0.000839839	--	--
1773	ENSG00000213918	DNASE1	294	-0.355	1.29837e-05	-1	-1	0	0	0	---	0	0	-0.276812	-0.18937	-0.51493	-0.455558	0.042993	0.309784	0.000945035	0.00983755	--	--
1774	ENSG00000013563	DNASE1L1	307	-0.356	7.22074e-06	-1	-1	0	0	-1	0	0	0	-0.358609	-0.160241	-0.841177	-0.13491	0.0120028	0.290452	0.000152675	0.28115	--	s3
1775	ENSG00000167968	DNASE1L2	307	-0.008	0.91456	0	0	0	0	0	0	0	0	-0.00861099	-0.054503	0.0101111	0.0161193	0.954753	0.736645	0.953199	0.910706	--	--
1776	ENSG00000163687	DNASE1L3	307	0.056	0.500334	0	0	1	0	0	-1	1	0	-0.119989	0.3252	-0.0390497	0.100709	0.466367	0.0831253	0.82182	0.485547	--	--
1777	ENSG00000105612	DNASE2	307	0.121	0.128908	1	0	0	0	0	0	0	0	0.13792	0.288884	-0.120723	0.15393	0.272322	0.0718524	0.568719	0.32654	--	--
1778	ENSG00000197102	DYNC1H1	307	0.023	0.777977	1	-1	0	0	0	1	0	0	-0.0464806	0.0673784	-0.207195	0.244493	0.761732	0.709422	0.263707	0.0742	--	--
1780	ENSG00000158560	DYNC1I1	307	0.155	0.0506889	1	0	-1	0	0	0	0	0	0.10987	0.20935	0.367683	-0.00847177	0.482339	0.18581	0.0705909	0.945758	--	--
1781	ENSG00000077380	DYNC1I2	307	-0.027	0.731275	0	0	0	0	0	0	0	0	0.316226	-0.277121	-0.0981996	-0.141147	0.0108239	0.117655	0.576273	0.384948	--	--
1783	ENSG00000135720	DYNC1LI2	294	-0.074	0.353604	0	0	0	0	0	---	0	0	0.0426968	-0.0138356	-0.0569531	-0.267037	0.757539	0.933035	0.761661	0.0970613	--	--
1785	ENSG00000079805	DNM2	307	-0.101	0.202664	0	0	0	0	0	0	0	0	-0.249836	-0.214425	-0.405088	0.402396	0.0963157	0.191645	0.0282276	0.00271032	s4	--
1786	ENSG00000130816	DNMT1	294	0.149	0.0696499	0	1	0	0	0	---	0	0	0.296376	-0.301501	0.106605	0.396811	0.0331832	0.132804	0.592472	0.00264189	--	--
1787	ENSG00000107614	TRDMT1	307	-0.3	0.000178304	-1	0	0	0	0	0	-1	0	-0.22044	-0.496171	-0.349356	-0.183675	0.151786	0.000536668	0.0668357	0.237616	--	--
1788	ENSG00000119772	DNMT3A	294	-0.227	0.00538216	0	0	0	0	-1	---	-1	0	-0.387667	-0.356584	-0.030774	-0.0950181	0.0120473	0.06356	0.854031	0.510698	--	--
1789	ENSG00000088305	DNMT3B	307	-0.016	0.837026	0	0	0	0	0	0	0	0	0.230169	-0.195756	-0.0229137	-0.13276	0.0968191	0.251403	0.898686	0.367123	--	--
1791	ENSG00000107447	DNTT	262	0.062	0.468016	0	0	0	0	0	-1	0	0	0.292226	-0.0816604	0.0738103	-0.0691818	0.0576278	0.644035	0.646645	0.703725	--	--
1793	ENSG00000150760	DOCK1	307	-0.115	0.148722	0	0	-1	0	0	0	0	0	-0.066571	-0.298688	-0.136612	0.00147839	0.647219	0.0741107	0.495219	0.991555	--	--
1794	ENSG00000134516	DOCK2	294	-0.046	0.583496	0	0	0	0	-1	---	1	0	-0.085011	-0.0499041	-0.284782	0.188274	0.570134	0.770791	0.135024	0.256925	--	--
1795	ENSG00000088538	DOCK3	307	0.218	0.00628083	1	1	-1	0	0	0	0	0	-0.228694	0.274876	0.463634	0.469937	0.0716303	0.0785013	0.0123532	0.00616695	s4	--
1796	ENSG00000115325	DOK1	307	-0.001	0.993532	-1	1	0	1	0	0	1	0	-0.202962	0.00609311	-0.0593527	0.264713	0.17357	0.973316	0.708845	0.0931062	--	--
1797	ENSG00000204348	DXO	289	0.096	0.235848	0	1	0	0	0	0	0	0	-0.0168892	0.0890379	0.190216	0.149682	0.912338	0.537154	0.352539	0.311652	--	--
1798	ENSG00000172269	DPAGT1	307	0.243	0.00209877	1	0	0	0	0	0	0	0	0.487685	0.0396225	0.11627	0.243817	0.00263058	0.814899	0.456938	0.0860366	s1	--
1800	ENSG00000015413	DPEP1	307	0.017	0.830651	0	1	-1	0	0	0	1	0	-0.107851	0.035541	-0.0356242	0.181484	0.441998	0.821314	0.832609	0.290277	--	--
1801	ENSG00000108963	DPH1	247	-0.033	0.710342	0	0	0	0	0	---	0	---	-0.282355	-0.0263843	0.237861	0.0143166	0.0838989	0.881462	0.319145	0.923979	--	--
1802	ENSG00000132768	DPH2	307	-0.011	0.89024	0	0	0	0	0	0	0	0	-0.0257159	-0.104911	0.0295671	0.0526486	0.84176	0.554945	0.876844	0.726795	--	--
1803	ENSG00000197635	DPP4	288	-0.188	0.0278971	-1	1	0	---	0	0	0	0	-0.243046	-0.139103	-0.312841	-0.0692637	0.158856	0.395878	0.0907278	0.671275	--	--
1804	ENSG00000130226	DPP6	294	-0.137	0.102131	0	-1	-1	0	-1	---	0	0	-0.183958	0.0300665	-0.069572	-0.276995	0.202396	0.840823	0.745478	0.103902	--	--
1805	ENSG00000143196	DPT	307	-0.405	6.40979e-07	-1	-1	-1	0	0	0	1	0	-0.470287	-0.423809	-0.544363	-0.206421	0.000665025	0.0191654	0.0039913	0.188446	--	s1
1806	ENSG00000188641	DPYD	294	-0.04	0.627745	0	0	0	0	0	---	0	0	0.0132785	-0.00411869	-0.171833	-0.0263782	0.929127	0.982437	0.347208	0.86778	--	--
1807	ENSG00000147647	DPYS	307	0.083	0.3141	0	0	1	0	0	0	0	0	-0.240843	0.609247	-0.0286727	0.0894749	0.0879225	0.00139854	0.890394	0.503183	--	--
1808	ENSG00000092964	DPYSL2	307	-0.095	0.234435	0	0	-1	0	-1	1	0	0	-0.0786726	-0.0420217	-0.0892226	-0.161187	0.548083	0.790814	0.635195	0.344785	--	--
1809	ENSG00000113657	DPYSL3	307	-0.522	1.28645e-10	-1	-1	-1	0	0	0	0	0	-0.590956	-0.736483	-0.510626	-0.273578	3.07549e-05	4.80322e-05	0.00338228	0.089378	--	s1
1810	ENSG00000117505	DR1	307	-0.006	0.941444	0	0	-1	0	0	0	-1	0	0.213076	-0.0693286	-0.0645452	-0.149038	0.0828524	0.710553	0.734462	0.3476	--	--
1811	ENSG00000091138	SLC26A3	307	0.043	0.586526	0	0	0	0	0	0	0	0	0.0129533	0.21672	-0.220873	0.139126	0.919694	0.229221	0.218263	0.375063	--	--
1812	ENSG00000184845	DRD1	249	-0.059	0.499528	0	0	0	0	0	---	0	0	-0.242053	0.229913	0.0278588	-0.156673	0.0849346	0.220249	0.875701	0.40592	--	--
1813	ENSG00000149295	DRD2	294	-0.341	2.8174e-05	-1	-1	-1	0	0	---	0	0	-0.26234	-0.141634	-0.462647	-0.499624	0.0963976	0.318836	0.0168137	0.00175865	--	--
1814	ENSG00000151577	DRD3	262	0.134	0.113281	0	0	0	0	0	0	0	0	0.208884	-0.178271	-0.0468052	0.427885	0.20542	0.379505	0.745414	0.00677923	--	--
1815	ENSG00000069696	DRD4	307	0.034	0.667364	0	1	0	0	0	0	0	0	-0.0843956	-0.0771955	0.0102838	0.277258	0.598793	0.588804	0.952005	0.0693361	--	--
1816	ENSG00000169676	DRD5	262	-0.093	0.27074	0	-1	0	0	0	0	0	0	-0.28428	0.254666	-0.259654	-0.0448091	0.0336743	0.185144	0.0950378	0.812792	--	--
1819	ENSG00000108591	DRG2	294	0.007	0.927957	-1	1	0	0	0	---	1	0	0.00933998	-0.0885636	0.0392922	0.0604559	0.948311	0.600612	0.837346	0.711851	--	--
1820	ENSG00000116017	ARID3A	294	-0.062	0.447829	0	0	0	0	0	---	1	0	-0.304974	-0.140187	-0.0324317	0.246649	0.0376158	0.420187	0.866191	0.108461	--	--
1821	ENSG00000102385	DRP2	307	0.068	0.3868	0	0	0	0	1	1	1	0	0.0233376	-0.019162	0.195701	0.0901072	0.859148	0.910662	0.292523	0.563566	--	--
1822	ENSG00000111676	ATN1	307	-0.184	0.022318	-1	0	-1	0	0	0	0	0	-0.203183	-0.619152	-0.0193248	0.0726354	0.170532	0.000394576	0.90216	0.655478	--	s2
1823	ENSG00000134765	DSC1	307	-0.14	0.076954	0	-1	0	0	0	-1	-1	0	0.0417684	-0.0912898	-0.406503	-0.172483	0.766373	0.612399	0.00925486	0.286763	--	--
1824	ENSG00000134755	DSC2	294	-0.116	0.152231	0	0	-1	0	0	---	-1	0	0.148429	-0.238503	-0.649151	0.114431	0.325433	0.0634397	0.000624525	0.495396	--	s3
1825	ENSG00000134762	DSC3	294	-0.284	0.000485665	-1	-1	0	0	-1	---	0	0	-0.323708	-0.26192	-0.590752	-0.0177528	0.0262901	0.0724121	0.00170108	0.918051	--	--
1826	ENSG00000171587	DSCAM	294	-0.091	0.270558	0	-1	0	0	0	---	0	0	-0.136627	0.23801	-0.131424	-0.282427	0.363242	0.197896	0.4874	0.0512917	--	--
1827	ENSG00000159200	RCAN1	307	-0.008	0.921941	-1	1	0	0	0	1	1	0	-0.149254	0.134227	-0.121394	0.119304	0.319258	0.346401	0.533446	0.462383	--	--
1828	ENSG00000134760	DSG1	294	0.035	0.667584	0	0	1	0	0	---	0	0	0.00389115	0.124827	-0.350717	0.296676	0.979506	0.518881	0.0179144	0.0570325	--	--
1829	ENSG00000046604	DSG2	294	-0.347	2.40441e-05	-1	-1	-1	0	0	---	-1	0	0.10932	-0.462924	-0.719064	-0.458848	0.441963	0.00739273	0.000157321	0.00341884	--	s3
1830	ENSG00000134757	DSG3	307	-0.349	1.0668e-05	-1	-1	0	0	0	0	0	0	-0.592404	-0.238212	-0.541858	-0.0185536	4.18851e-05	0.0833011	0.00193867	0.913957	--	s3
1831	ENSG00000157514	TSC22D3	307	-0.11	0.175075	0	0	-1	0	0	0	1	0	-0.23162	0.0854967	-0.308138	0.0181456	0.102209	0.607858	0.0842967	0.914114	--	--
1832	ENSG00000096696	DSP	307	0.096	0.239278	0	1	0	0	0	0	0	0	0.286586	-0.0781918	-0.254613	0.309958	0.0333493	0.609568	0.172849	0.0880119	--	--
1833	ENSG00000083782	EPYC	307	-0.211	0.0108873	-1	-1	-1	0	0	0	1	0	-0.203332	-0.145328	-0.458971	-0.0768617	0.219377	0.363229	0.0176734	0.60041	--	--
1834	ENSG00000152591	DSPP	307	-0.166	0.0355906	0	0	-1	0	0	0	0	0	0.127312	-0.282488	-0.347449	-0.247888	0.35245	0.122712	0.0679237	0.0635386	--	--
1836	ENSG00000155850	SLC26A2	307	-0.122	0.129063	0	-1	-1	0	0	0	-1	0	0.0500987	-0.0493058	-0.480601	-0.0883312	0.74241	0.77765	0.0129786	0.49419	--	--
1837	ENSG00000134769	DTNA	307	0.044	0.587969	0	0	0	0	0	1	0	0	-0.180285	0.16955	0.0196902	0.205051	0.225853	0.275688	0.907467	0.229282	--	--
1838	ENSG00000138101	DTNB	307	-0.036	0.650551	0	0	-1	0	0	0	0	0	-0.028778	0.0541325	-0.227274	0.0300545	0.845957	0.797757	0.175946	0.809692	--	--
1839	ENSG00000113070	HBEGF	307	-0.066	0.405783	-1	0	0	0	0	1	1	0	-0.00594269	-0.00667645	-0.370301	0.0568362	0.961331	0.969621	0.0502573	0.732613	--	--
1840	ENSG00000135144	DTX1	291	0.006	0.945547	0	1	0	-1	0	0	1	0	-0.173747	0.125196	0.144904	-0.00751142	0.289173	0.42529	0.361435	0.964443	--	--
1841	ENSG00000168393	DTYMK	307	0.137	0.0829182	0	0	0	0	0	0	1	0	0.258043	0.0560774	0.221109	0.00566934	0.125701	0.745397	0.197081	0.962452	--	--
1842	ENSG00000106823	ECM2	294	-0.277	0.000748855	-1	0	0	0	0	---	0	1	-0.133813	-0.374974	-0.215423	-0.401384	0.355928	0.049562	0.201374	0.0132338	--	--
1843	ENSG00000120129	DUSP1	307	-0.273	0.000694703	-1	-1	0	0	0	0	0	0	-0.0992686	-0.271389	-0.436051	-0.339334	0.498352	0.115766	0.00904493	0.0387252	--	s3
1844	ENSG00000158050	DUSP2	307	0.035	0.670349	-1	1	0	0	0	0	1	0	0.091694	-0.11805	-0.158875	0.253193	0.54933	0.485558	0.381125	0.100172	--	--
1845	ENSG00000108861	DUSP3	307	0.124	0.124924	0	-1	1	0	1	0	0	0	0.020957	0.416514	-0.114734	0.180458	0.886716	0.0267976	0.510617	0.211653	--	--
1846	ENSG00000120875	DUSP4	307	0.077	0.337551	0	0	0	0	0	0	1	1	0.20419	0.233687	-0.295747	0.0985608	0.192598	0.180168	0.0919916	0.47532	--	--
1847	ENSG00000138166	DUSP5	307	-0.181	0.0230614	-1	0	-1	0	0	0	0	0	-0.158882	-0.00851041	-0.435439	-0.150692	0.21476	0.964521	0.0128503	0.339307	--	--
1848	ENSG00000139318	DUSP6	294	0.147	0.071277	0	1	0	0	0	---	0	0	0.255091	0.329473	-0.0657286	0.044297	0.0942529	0.0343394	0.721141	0.789305	--	--
1849	ENSG00000164086	DUSP7	307	-0.016	0.840591	0	0	0	0	0	0	0	0	-0.135354	-0.0749124	-0.273539	0.370628	0.308495	0.589264	0.0893501	0.0494001	--	--
1852	ENSG00000130829	DUSP9	262	0.078	0.368788	0	1	0	0	0	0	0	0	0.0413001	0.28057	0.109908	-0.0622836	0.765081	0.0875155	0.64768	0.708182	--	--
1854	ENSG00000128951	DUT	307	0.275	0.000561283	1	1	-1	1	0	0	0	0	0.663914	0.0598406	0.412248	-0.085796	7.67281e-06	0.714248	0.0222228	0.557499	--	--
1855	ENSG00000107404	DVL1	307	-0.107	0.172277	0	0	0	0	0	0	0	0	-0.315955	-0.0917977	-0.126298	0.128262	0.0308792	0.601164	0.441503	0.378932	--	--
1856	ENSG00000004975	DVL2	307	-0.187	0.0174412	0	0	-1	0	-1	0	0	0	-0.125751	-0.437274	-0.095255	-0.118641	0.360502	0.00536596	0.592057	0.473233	--	s2
1857	ENSG00000161202	DVL3	307	-0.22	0.00526123	0	0	-1	-1	0	0	0	0	-0.254458	-0.391803	-0.407544	0.111724	0.0865898	0.0306896	0.016039	0.416443	--	--
1859	ENSG00000157540	DYRK1A	294	-0.034	0.675593	0	0	-1	0	0	---	0	0	0.372116	-0.297484	-0.287082	-0.0633145	0.0141158	0.0892693	0.104157	0.680628	--	--
1861	ENSG00000136827	TOR1A	307	0.113	0.15273	1	0	0	0	0	0	1	0	0.179942	0.0614488	-0.135825	0.280939	0.212697	0.734639	0.461124	0.0400381	--	--
1869	ENSG00000101412	E2F1	307	0.246	0.00168487	1	0	0	0	0	0	0	0	0.343399	-0.0210048	0.388398	0.250448	0.0157421	0.89808	0.022248	0.111572	--	--
1870	ENSG00000007968	E2F2	307	0.169	0.0305522	0	0	0	0	0	0	0	0	0.265201	-0.0106968	0.302605	0.108953	0.068609	0.9515	0.0857232	0.434102	--	--
1871	ENSG00000112242	E2F3	307	0.01	0.895628	0	0	0	0	0	0	0	0	0.338719	-0.419797	-0.053867	0.0587796	0.0155976	0.015462	0.776542	0.66687	--	--
1874	ENSG00000205250	E2F4	307	0.119	0.129249	1	0	0	1	0	0	0	0	0.181245	-0.0494673	0.00457664	0.281693	0.219966	0.751026	0.981078	0.0429653	--	--
1875	ENSG00000133740	E2F5	294	-0.097	0.234236	0	-1	0	0	0	---	0	0	0.118644	-0.252905	0.0215436	-0.298009	0.372755	0.143771	0.920875	0.043679	--	--
1876	ENSG00000169016	E2F6	307	0.091	0.253889	0	1	0	0	0	0	0	0	0.363634	-0.368577	-0.0891747	0.317424	0.0102261	0.0203769	0.63622	0.0370795	--	--
1877	ENSG00000167967	E4F1	307	-0.023	0.76962	0	0	0	0	0	0	1	0	-0.276403	0.0677167	0.03917	0.132989	0.0473701	0.711221	0.805742	0.377758	--	--
1879	ENSG00000164330	EBF1	291	-0.404	1.25228e-06	-1	-1	-1	0	0	0	0	0	-0.373366	-0.588388	-0.232263	-0.421177	0.0111175	0.00719653	0.177849	0.00290094	--	--
1880	ENSG00000169508	GPR183	307	-0.19	0.0191434	-1	0	0	0	0	1	1	0	-0.00356636	-0.0952073	-0.570242	-0.175338	0.97757	0.586221	0.00377389	0.283848	--	--
1889	ENSG00000117298	ECE1	294	-0.108	0.181337	0	0	-1	1	0	---	-1	0	-0.277734	-0.102466	-0.1151	0.0787416	0.0470144	0.594196	0.508446	0.609302	--	--
1890	ENSG00000025708	TYMP	294	0.137	0.104669	-1	1	0	1	0	---	1	1	-0.111573	0.126272	-0.186665	0.674518	0.417313	0.432898	0.407268	2.30206e-05	s4	--
1891	ENSG00000104823	ECH1	307	0.152	0.055099	1	0	1	0	-1	0	0	0	0.224654	0.351018	0.219627	-0.148153	0.0913257	0.0526112	0.207763	0.347609	--	--
1892	ENSG00000127884	ECHS1	294	0.358	1.04201e-05	1	1	1	0	0	---	0	0	0.354148	0.740414	0.272387	0.109977	0.00395501	0.000263299	0.149935	0.462655	s2	--
1893	ENSG00000143369	ECM1	307	0.009	0.909436	0	0	0	0	-1	0	1	0	-0.303878	0.120841	0.0603455	0.22172	0.0511354	0.495742	0.728577	0.103069	--	--
1894	ENSG00000114346	ECT2	307	0.041	0.605624	0	1	0	0	0	0	0	0	0.610813	-0.325133	0.0748065	-0.308527	1.32111e-05	0.0634596	0.664432	0.0422746	s1	--
1896	ENSG00000158813	EDA	294	-0.056	0.489204	0	1	0	0	0	---	-1	0	-0.12543	-0.106739	0.0573385	-0.0269058	0.396133	0.45499	0.802253	0.848491	--	--
1901	ENSG00000170989	S1PR1	307	0.007	0.925505	0	0	0	0	0	0	0	0	-0.0948078	-0.00732798	0.0387479	0.108118	0.53878	0.961789	0.833522	0.446069	--	--
1902	ENSG00000198121	LPAR1	307	-0.329	5.71353e-05	-1	-1	-1	0	0	0	1	0	-0.199399	-0.467995	-0.324607	-0.36107	0.159175	0.0378391	0.0401883	0.00837207	--	--
1903	ENSG00000213694	S1PR3	278	0.038	0.652122	0	0	0	0	0	---	0	0	0.0398397	0.085661	0.111328	-0.0588056	0.766026	0.654834	0.601923	0.69956	--	--
1906	ENSG00000078401	EDN1	307	0.027	0.733828	0	0	0	0	0	0	0	0	-0.0435439	-0.224678	-0.114978	0.428948	0.743907	0.213079	0.508046	0.00482348	--	--
1907	ENSG00000127129	EDN2	307	-0.156	0.0461501	0	0	-1	0	0	-1	0	0	-0.0123267	-0.185818	-0.476733	-0.0366773	0.922255	0.328656	0.00112626	0.825712	--	--
1908	ENSG00000124205	EDN3	307	-0.215	0.00705188	-1	0	-1	0	0	0	-1	0	-0.44621	-0.0361612	-0.397064	0.035471	0.00261255	0.812177	0.0314437	0.821019	--	--
1909	ENSG00000151617	EDNRA	307	-0.376	3.20105e-06	-1	-1	-1	0	0	0	0	1	-0.251024	-0.57295	-0.479043	-0.267414	0.0412846	0.00076189	0.0118256	0.125028	--	--
1910	ENSG00000136160	EDNRB	294	-0.009	0.914402	0	-1	0	0	0	---	0	0	-0.0283021	0.393157	0.00300679	-0.33329	0.840024	0.0362292	0.988355	0.0292119	--	--
1911	ENSG00000111752	PHC1	307	-0.256	0.00138513	-1	-1	-1	0	0	0	0	0	-0.396797	-0.523865	-0.0771712	-0.0164371	0.00842202	0.003479	0.633029	0.913801	--	s2
1912	ENSG00000134686	PHC2	294	0.115	0.156445	0	1	0	0	0	---	0	0	-0.0532511	-0.00666558	0.190482	0.343953	0.695892	0.971294	0.303569	0.0295164	--	--
1915	ENSG00000156508	EEF1A1	307	-0.19	0.0191408	0	-1	0	-1	0	0	-1	0	-0.0678322	-0.0917073	-0.33722	-0.290431	0.621381	0.652689	0.0348141	0.0623226	--	--
1917	ENSG00000101210	EEF1A2	307	-0.143	0.0738266	0	0	-1	0	0	0	0	0	-0.0714318	-0.250273	-0.0697173	-0.188603	0.632618	0.175327	0.68839	0.17916	--	--
1936	ENSG00000104529	EEF1D	307	-0.008	0.916798	0	0	0	0	0	0	0	0	0.0144434	-0.140608	0.121828	-0.0249928	0.917977	0.449554	0.491002	0.856787	--	--
1938	ENSG00000167658	EEF2	294	0.019	0.810946	0	1	0	0	0	---	0	0	0.0685339	-0.220101	-0.0954033	0.255386	0.603698	0.244141	0.611022	0.0980178	--	--
1939	ENSG00000143486	EIF2D	307	-0.047	0.554222	0	0	0	0	0	0	-1	0	0.127454	-0.203266	-0.167212	-0.0122737	0.331415	0.248299	0.383068	0.933501	--	--
1942	ENSG00000169242	EFNA1	307	0.181	0.0219677	0	1	0	0	0	0	0	0	0.226969	0.193876	-0.147342	0.380904	0.0354586	0.292805	0.441382	0.0205142	--	--
1943	ENSG00000099617	EFNA2	262	0.144	0.0855775	0	0	0	0	0	0	0	0	-0.0163001	0.178413	0.514268	0.00735597	0.898941	0.398949	0.00316077	0.964769	s3	--
1944	ENSG00000143590	EFNA3	294	-0.054	0.505279	0	1	-1	0	0	---	0	0	0.0378828	-0.0179433	-0.111666	-0.140056	0.6912	0.927919	0.583554	0.405298	--	--
1945	ENSG00000243364	EFNA4	294	-0.088	0.27384	0	0	-1	0	0	---	0	0	0.113433	-0.305131	0.000249471	-0.197215	0.348837	0.100865	0.999111	0.133954	--	--
1946	ENSG00000184349	EFNA5	307	-0.114	0.15775	0	0	-1	-1	0	0	0	0	-0.104484	-0.206916	-0.196005	0.017922	0.434454	0.291516	0.279387	0.905748	--	--
1947	ENSG00000090776	EFNB1	307	-0.086	0.27197	0	0	0	0	-1	0	0	0	-0.173528	-0.170927	-0.038973	0.0443655	0.246274	0.259253	0.852873	0.725266	--	--
1948	ENSG00000125266	EFNB2	307	-0.117	0.148318	0	-1	-1	0	0	0	0	0	0.0017847	-0.108532	-0.298917	-0.111127	0.99056	0.56585	0.0691629	0.457335	--	--
1949	ENSG00000108947	EFNB3	262	-0.12	0.152891	0	0	0	0	-1	0	0	-1	-0.268894	-0.390327	0.0502809	0.108643	0.0645865	0.0263844	0.785155	0.527001	--	--
1950	ENSG00000138798	EGF	294	-0.079	0.340217	0	0	0	0	0	---	0	0	0.190357	0.0110409	-0.621652	-0.0251014	0.158153	0.954074	0.00456564	0.848393	--	s3
1951	ENSG00000008300	CELSR3	294	0.135	0.0998001	0	1	-1	0	0	---	0	0	0.0805442	-0.27677	0.445829	0.294714	0.540253	0.0999882	0.0381204	0.0558219	--	--
1952	ENSG00000143126	CELSR2	307	-0.243	0.00265824	-1	-1	-1	0	0	0	0	0	-0.20117	-0.243459	-0.334916	-0.217599	0.158062	0.175831	0.105436	0.109836	--	--
1953	ENSG00000162591	MEGF6	307	-0.131	0.108373	-1	1	-1	0	0	-1	1	0	-0.45404	-0.280568	-0.171243	0.386938	0.00233896	0.083158	0.374718	0.00932672	--	s1
1954	ENSG00000105429	MEGF8	307	-0.04	0.616953	0	1	0	-1	0	0	0	0	-0.470577	-0.0967026	0.225527	0.276127	0.00300596	0.535637	0.183184	0.0573799	--	--
1955	ENSG00000106780	MEGF9	307	0.101	0.212037	0	0	0	0	0	0	0	0	0.217277	0.170316	-0.0470736	0.0299277	0.0710398	0.360582	0.804766	0.856081	--	--
1956	ENSG00000146648	EGFR	294	0.028	0.732311	0	1	0	0	0	---	-1	0	-0.219	-0.0184342	-0.0721355	0.417644	0.109717	0.922917	0.640367	0.0167052	--	--
1958	ENSG00000120738	EGR1	307	-0.311	0.000211183	-1	0	0	0	0	1	0	0	-0.175686	-0.171175	-0.46139	-0.458626	0.217408	0.368511	0.00906029	0.00736359	--	s3
1959	ENSG00000122877	EGR2	307	-0.185	0.0224665	-1	0	-1	0	0	0	0	0	0.0149924	-0.397263	-0.59333	0.0948805	0.914393	0.0285973	0.00261457	0.502955	--	--
1960	ENSG00000179388	EGR3	307	-0.272	0.0011351	-1	0	0	0	0	1	0	0	-0.246753	-0.538911	-0.218397	-0.117555	0.0406082	0.0092567	0.245627	0.484673	--	--
1961	ENSG00000135625	EGR4	262	-0.213	0.0131617	0	-1	0	0	-1	0	0	0	-0.294692	-0.147021	-0.256016	-0.15075	0.0306971	0.398099	0.24835	0.378074	--	--
1962	ENSG00000113790	EHHADH	294	0.241	0.00344102	1	0	1	0	0	---	-1	0	0.319048	0.594385	-0.0305997	0.0741633	0.0188979	0.00605979	0.86667	0.589244	s2	--
1965	ENSG00000134001	EIF2S1	307	0.01	0.902131	0	0	0	0	0	0	0	0	0.512514	-0.168769	-0.124259	-0.292363	0.000262773	0.307795	0.504684	0.0310789	--	--
1967	ENSG00000111361	EIF2B1	307	0.175	0.0248822	1	0	0	0	0	0	0	0	0.612326	-0.0261763	-0.0314571	0.0212655	3.86912e-06	0.872281	0.865553	0.886363	--	--
1968	ENSG00000130741	EIF2S3	307	-0.193	0.0165072	0	-1	0	0	0	0	0	0	0.120301	-0.259659	-0.189817	-0.485881	0.397484	0.168892	0.28029	0.000819575	--	--
1969	ENSG00000142627	EPHA2	294	-0.063	0.451226	0	0	0	0	0	---	0	0	-0.304259	0.0290997	-0.0505103	0.117388	0.044539	0.85987	0.760273	0.516813	--	--
1975	ENSG00000063046	EIF4B	294	-0.192	0.0203644	0	0	0	0	0	---	-1	0	0.0927958	-0.180733	-0.155114	-0.543704	0.481719	0.354425	0.434828	0.000329821	--	--
1977	ENSG00000151247	EIF4E	307	-0.122	0.128881	0	-1	0	0	0	0	0	0	0.168215	-0.0953945	-0.241206	-0.371486	0.169574	0.605226	0.223977	0.0149977	--	--
1978	ENSG00000187840	EIF4EBP1	307	0.082	0.305507	0	0	0	0	1	0	0	0	0.110486	-0.042597	0.257536	0.0158428	0.397258	0.811831	0.174126	0.919399	--	--
1979	ENSG00000148730	EIF4EBP2	307	0.09	0.260811	1	1	0	0	0	0	-1	0	0.310259	0.0818301	-0.0993711	0.000783997	0.0232842	0.641544	0.594081	0.995865	--	--
1981	ENSG00000114867	EIF4G1	294	0.167	0.044999	0	1	0	1	0	---	0	0	0.134647	0.0713734	-0.00770995	0.417903	0.367223	0.649528	0.969407	0.0114209	--	--
1982	ENSG00000110321	EIF4G2	294	0.025	0.755952	0	0	0	0	0	---	0	0	0.335322	-0.220384	-0.315353	0.155842	0.0153094	0.25043	0.0751937	0.293797	--	--
1983	ENSG00000100664	EIF5	294	0.371	8.27585e-06	1	1	1	0	0	---	0	0	0.540213	0.615001	0.147238	0.157569	0.000164541	0.00100684	0.446541	0.309879	--	--
1984	ENSG00000132507	EIF5A	292	0.25	0.00238042	1	0	1	0	0	0	0	0	0.489611	0.087873	0.206619	0.159871	0.00152432	0.588906	0.272571	0.318424	--	--
1990	ENSG00000139610	CELA1	246	-0.009	0.921924	0	-1	0	0	0	0	0	0	-0.140372	0.106443	0.0639166	-0.0177692	0.391745	0.497833	0.754947	0.920575	--	--
1991	ENSG00000197561	ELANE	249	0.104	0.243227	0	-1	0	0	1	---	0	0	-0.0473574	0.112154	0.322693	0.0887579	0.773724	0.518397	0.140803	0.594003	--	--
1992	ENSG00000021355	SERPINB1	307	0.002	0.98364	0	1	0	0	-1	0	0	0	0.207529	-0.0236844	-0.448481	0.151286	0.149649	0.867702	0.0293625	0.325339	--	--
1993	ENSG00000107105	ELAVL2	307	-0.065	0.411944	0	0	-1	0	0	0	0	0	0.238755	-0.168768	-0.0171791	-0.353001	0.143167	0.250933	0.923635	0.0126251	--	--
1994	ENSG00000066044	ELAVL1	307	-0.035	0.667173	0	-1	-1	0	0	0	0	0	0.162646	-0.447038	0.026485	0.0446143	0.19057	0.011616	0.898462	0.770346	--	--
1996	ENSG00000162374	ELAVL4	307	0.075	0.35566	0	0	-1	0	0	1	0	0	0.0792179	0.0987279	0.122308	0.0124892	0.563841	0.590871	0.517657	0.93575	--	--
1997	ENSG00000120690	ELF1	307	-0.236	0.00302969	-1	-1	0	0	0	0	0	0	-0.0391701	-0.496896	-0.650268	0.0940723	0.768694	0.00355915	0.000413218	0.54436	--	s2
1998	ENSG00000109381	ELF2	307	0.042	0.596941	0	0	-1	0	0	0	0	0	0.314027	-0.1527	-0.122412	0.0329688	0.0302381	0.315493	0.511058	0.829217	--	--
1999	ENSG00000163435	ELF3	307	-0.011	0.887044	0	0	-1	0	0	0	0	0	0.224772	-0.0776445	-0.417247	0.104076	0.0769618	0.661682	0.0294348	0.506871	--	--
2000	ENSG00000102034	ELF4	307	-0.077	0.332514	0	0	0	0	0	0	0	0	0.0101728	-0.350262	-0.382148	0.299675	0.939827	0.0990894	0.0244682	0.0132565	--	--
2001	ENSG00000135374	ELF5	307	-0.282	0.000375063	-1	0	0	0	0	0	0	0	-0.312376	-0.094574	-0.749377	-0.0343822	0.0161349	0.577073	3.62831e-06	0.842249	--	s3
2002	ENSG00000126767	ELK1	307	0.066	0.411217	0	1	0	0	0	0	-1	0	0.0173821	-0.0494062	0.289152	0.0399859	0.902911	0.7434	0.177615	0.784017	--	--
2004	ENSG00000111145	ELK3	307	-0.356	9.20711e-06	-1	-1	-1	0	0	0	0	0	-0.288639	-0.248879	-0.713551	-0.238722	0.0584574	0.178326	2.98298e-05	0.0891248	--	--
2005	ENSG00000158711	ELK4	307	-0.001	0.985491	0	1	0	0	0	0	-1	0	0.40588	0.0251977	-0.460173	-0.112235	0.00563519	0.880359	0.0114982	0.418487	--	--
2006	ENSG00000049540	ELN	307	-0.386	1.31329e-06	-1	-1	-1	0	0	0	0	1	-0.554729	-0.266276	-0.473173	-0.229247	0.000246592	0.0889443	0.0047407	0.160716	--	--
2009	ENSG00000066629	EML1	307	0.051	0.529529	0	0	0	1	1	0	0	0	-0.193809	0.154567	-0.0459823	0.313205	0.200937	0.280571	0.814342	0.0545036	--	--
2010	ENSG00000102119	EMD	307	-0.022	0.779384	0	0	-1	0	0	0	0	0	0.0973157	-0.302334	-0.0366086	0.0927365	0.465769	0.150934	0.83103	0.464781	--	--
2011	ENSG00000072518	MARK2	307	-0.086	0.270658	0	-1	0	0	0	0	0	0	0.13054	-0.202104	-0.194614	-0.142868	0.327524	0.318097	0.249059	0.282155	--	--
2012	ENSG00000134531	EMP1	307	-0.296	0.000320128	-1	0	-1	-1	0	1	0	0	-0.172106	-0.467414	-0.678147	0.0146211	0.210832	0.0213656	0.000513836	0.913306	--	s3
2013	ENSG00000213853	EMP2	307	-0.187	0.0169693	0	-1	0	0	0	0	0	0	0.194134	-0.303187	-0.459425	-0.29675	0.139422	0.0611035	0.0114295	0.0623216	--	--
2014	ENSG00000142227	EMP3	294	-0.126	0.126127	0	-1	0	0	0	---	0	0	-0.259795	-0.0672425	-0.228351	0.0536659	0.154442	0.602227	0.195748	0.725516	--	--
2015	ENSG00000174837	ADGRE1	276	0.081	0.327471	0	0	1	0	0	---	0	0	0.0528099	-0.0089429	-0.181705	0.388994	0.744327	0.954664	0.325633	0.0117978	--	--
2016	ENSG00000135638	EMX1	307	0.041	0.60483	0	0	0	0	0	0	0	0	-0.0979752	-0.0442682	0.0321723	0.273277	0.465191	0.80328	0.850667	0.0847036	--	--
2017	ENSG00000085733	CTTN	307	-0.09	0.260113	0	0	-1	0	-1	0	0	0	0.0379755	-0.194594	-0.295691	0.0191427	0.798534	0.260268	0.092846	0.898419	--	--
2018	ENSG00000170370	EMX2	307	-0.424	7.78909e-08	-1	-1	-1	0	-1	0	0	0	-0.573677	-0.454581	-0.364827	-0.278904	0.000132682	0.00382286	0.0180736	0.0957201	--	s1
2020	ENSG00000164778	EN2	262	-0.211	0.0141125	0	0	0	-1	0	0	-1	0	-0.202621	-0.116791	-0.226041	-0.278601	0.136108	0.529397	0.3055	0.0890281	--	--
2021	ENSG00000167136	ENDOG	307	-0.014	0.863831	0	-1	0	0	0	0	0	0	0.0237186	0.150869	-0.160145	-0.0770137	0.866008	0.375158	0.401633	0.592042	--	--
2022	ENSG00000106991	ENG	307	-0.031	0.708598	0	-1	0	0	-1	0	0	0	-0.235746	-0.062311	0.119721	0.104379	0.111417	0.704079	0.491428	0.547335	--	--
2023	ENSG00000074800	ENO1	307	0.117	0.16355	1	0	0	0	-1	0	0	0	0.257314	0.0249059	0.058721	0.0861431	0.0769383	0.894527	0.768618	0.58285	--	--
2026	ENSG00000111674	ENO2	307	-0.16	0.0584107	0	-1	-1	0	0	0	0	0	-0.340334	-0.321028	0.104381	-0.0345545	0.0298268	0.129336	0.525259	0.81646	--	--
2027	ENSG00000108515	ENO3	307	0.286	0.00027426	0	1	1	0	1	0	0	0	0.191919	0.267449	0.424452	0.295587	0.135427	0.140164	0.0278297	0.0396834	--	--
2028	ENSG00000138792	ENPEP	307	0.132	0.110684	0	0	0	0	0	0	0	0	-0.0327857	0.282081	0.241079	0.10264	0.809046	0.0818665	0.259689	0.534209	--	--
2029	ENSG00000143420	ENSA	307	-0.023	0.775215	0	0	0	0	0	0	0	0	0.268184	-0.00464552	-0.121433	-0.282632	0.0533244	0.976175	0.51581	0.0822752	--	--
2030	ENSG00000112759	SLC29A1	307	0.014	0.859926	1	0	0	0	-1	0	0	0	0.0941794	-0.0169285	-0.181172	0.106167	0.518782	0.904117	0.375389	0.494952	--	--
2033	ENSG00000100393	EP300	294	-0.149	0.0630294	0	-1	0	0	0	---	0	0	0.185866	-0.350705	-0.295777	-0.23356	0.171923	0.0378463	0.102403	0.151076	--	--
2034	ENSG00000116016	EPAS1	307	0.051	0.515018	0	0	0	0	0	0	0	0	-0.0202836	0.136462	-0.0310479	0.124696	0.880541	0.423222	0.856663	0.447503	--	--
2035	ENSG00000159023	EPB41	307	0.075	0.349547	0	1	0	0	0	0	0	0	0.295822	-0.225992	0.0235053	0.12238	0.0301986	0.158688	0.90209	0.443105	--	--
2036	ENSG00000088367	EPB41L1	294	-0.084	0.299909	0	0	-1	0	0	---	0	0	-0.0125936	-0.1052	-0.428224	0.124751	0.916557	0.53705	0.0330804	0.464477	--	--
2037	ENSG00000079819	EPB41L2	307	-0.035	0.662983	-1	1	0	1	0	0	0	0	-0.0671359	-0.385132	-0.0362572	0.296172	0.665397	0.0120241	0.837218	0.059243	--	--
2038	ENSG00000166947	EPB42	294	0.049	0.541593	0	0	0	0	0	---	0	0	0.021279	0.141401	-0.309446	0.283461	0.885666	0.368507	0.089496	0.073679	--	--
2039	ENSG00000158856	DMTN	289	0.002	0.983171	0	-1	0	1	0	0	0	0	0.0630565	-0.00896775	-0.232279	0.128717	0.705125	0.953092	0.198617	0.391034	--	--
2040	ENSG00000148175	STOM	307	0.233	0.0032154	0	1	1	0	0	0	0	0	0.322438	0.192202	0.0426491	0.318881	0.0441926	0.265311	0.799909	0.0179352	--	--
2041	ENSG00000146904	EPHA1	294	-0.064	0.431886	0	0	0	-1	0	---	0	0	-0.0324895	0.0668571	-0.543789	0.169861	0.826528	0.666361	0.00330509	0.292277	--	s3
2042	ENSG00000044524	EPHA3	307	0.379	2.33054e-06	1	1	0	0	0	0	0	0	0.583505	0.240891	0.355618	0.285743	2.33836e-05	0.169907	0.0459886	0.0752862	--	--
2043	ENSG00000116106	EPHA4	294	-0.012	0.884178	0	0	-1	0	0	---	0	0	-0.163445	-0.0660914	-0.016811	0.203195	0.218904	0.692361	0.943892	0.16451	--	--
2044	ENSG00000145242	EPHA5	249	-0.216	0.0141592	0	-1	-1	0	0	---	0	0	-0.114583	-0.520737	0.219269	-0.40084	0.45504	0.0018489	0.280903	0.0253854	--	s2
2045	ENSG00000135333	EPHA7	307	-0.04	0.629983	1	-1	-1	0	0	0	-1	0	0.0648543	-0.156401	0.0868853	-0.157637	0.667575	0.307845	0.658135	0.337642	--	--
2046	ENSG00000070886	EPHA8	246	0.067	0.453676	0	1	0	0	0	0	0	0	0.369124	-0.0759313	-0.0173316	-0.0574441	0.030478	0.714657	0.928086	0.713229	--	--
2047	ENSG00000154928	EPHB1	307	-0.092	0.249362	0	-1	0	0	0	0	0	0	-0.337996	-0.132874	-0.0248792	0.163159	0.0306137	0.388405	0.884225	0.293319	--	--
2048	ENSG00000133216	EPHB2	294	-0.001	0.98747	0	1	-1	0	0	---	0	0	-0.00142882	-0.526844	0.135847	0.330338	0.992158	0.00755342	0.433688	0.0196349	--	s2
2049	ENSG00000182580	EPHB3	307	-0.133	0.0898846	-1	0	-1	0	0	0	0	0	-0.201627	-0.0898297	-0.211198	-0.0297245	0.127421	0.648506	0.242201	0.821428	--	--
2050	ENSG00000196411	EPHB4	307	-0.033	0.678913	0	-1	0	0	0	0	0	0	0.155053	-0.221755	-0.155088	0.014783	0.219192	0.189087	0.419566	0.926472	--	--
2051	ENSG00000106123	EPHB6	307	0.169	0.0338637	1	1	-1	0	0	0	0	0	-0.087407	0.142799	0.0835668	0.543076	0.48423	0.399756	0.654808	0.00100705	--	--
2052	ENSG00000143819	EPHX1	307	0.193	0.0162504	1	0	1	0	0	0	-1	0	-0.0745174	0.81321	0.194758	-0.0336308	0.578405	0.000140613	0.263157	0.785736	--	--
2053	ENSG00000120915	EPHX2	307	0.086	0.286312	1	0	1	-1	1	0	0	0	0.125211	0.419681	-0.0634373	-0.12017	0.369414	0.0123563	0.760978	0.397802	--	--
2054	ENSG00000111450	STX2	307	-0.078	0.323969	0	0	-1	0	0	0	0	1	-0.158042	-0.019899	-0.196114	0.0564112	0.29433	0.902515	0.243929	0.71425	--	--
2056	ENSG00000130427	EPO	262	0.013	0.88784	0	1	1	-1	0	0	0	0	-0.202299	0.434515	-0.0978354	-0.0120775	0.178879	0.0545648	0.615815	0.939897	--	--
2057	ENSG00000187266	EPOR	307	0.051	0.518832	0	0	0	1	1	0	0	0	-0.0985549	0.227776	0.0250047	0.0903627	0.453034	0.213925	0.883317	0.580673	--	--
2058	ENSG00000136628	EPRS	289	-0.085	0.299853	0	-1	0	0	0	0	-1	0	0.352224	-0.189842	-0.299254	-0.312753	0.0311175	0.27372	0.100601	0.0233758	--	--
2059	ENSG00000151491	EPS8	307	-0.073	0.366117	1	-1	-1	-1	0	0	0	0	0.145924	-0.269544	-0.270364	0.00734567	0.287149	0.105767	0.112377	0.966181	--	--
2060	ENSG00000085832	EPS15	307	-0.061	0.449642	0	1	-1	0	0	0	0	0	0.217233	-0.19669	-0.598688	0.171983	0.0926573	0.298638	0.00111942	0.24614	--	s3
2063	ENSG00000160113	NR2F6	294	-0.173	0.0331094	0	-1	0	0	0	---	0	0	-0.0592452	-0.0281531	-0.472127	-0.182783	0.6453	0.868515	0.0408146	0.179439	--	--
2064	ENSG00000141736	ERBB2	294	0.043	0.600004	0	0	0	0	0	---	0	0	0.187743	0.105209	-0.231204	0.0454302	0.167928	0.566357	0.256944	0.75296	--	--
2065	ENSG00000065361	ERBB3	307	-0.086	0.288395	0	-1	0	0	0	0	0	0	0.165334	0.0417802	-0.442602	-0.189947	0.185978	0.810022	0.0321761	0.227952	--	--
2066	ENSG00000178568	ERBB4	294	-0.073	0.386749	0	1	-1	0	0	---	-1	0	0.224606	-0.180601	-0.262546	-0.161235	0.115244	0.364188	0.214716	0.238004	--	--
2067	ENSG00000012061	ERCC1	307	-0.033	0.676377	0	1	-1	-1	0	0	0	0	-0.111161	-0.282652	-0.235707	0.423521	0.434004	0.108808	0.196374	0.00322462	s4	--
2068	ENSG00000104884	ERCC2	307	0.105	0.187615	0	1	0	-1	0	0	0	0	0.0828016	-0.159506	0.169355	0.300919	0.586073	0.342668	0.331561	0.0423452	--	--
2069	ENSG00000124882	EREG	307	-0.027	0.7357	0	1	0	-1	-1	0	0	0	-0.0183895	-0.376751	-0.22281	0.413223	0.897297	0.0539668	0.174302	0.0031152	s4	--
2070	ENSG00000112319	EYA4	294	0.052	0.533418	0	-1	-1	0	0	---	0	0	0.0188564	-0.0240792	0.404716	-0.125873	0.8959	0.88712	0.0328311	0.456915	--	--
2071	ENSG00000163161	ERCC3	307	0.03	0.702399	0	0	-1	0	1	0	0	0	0.182347	-0.428241	0.181184	0.127722	0.142373	0.0275913	0.358533	0.337056	--	--
2072	ENSG00000175595	ERCC4	307	-0.108	0.172319	0	-1	0	0	0	0	0	0	0.237097	-0.165226	-0.159889	-0.400665	0.0986274	0.27009	0.335044	0.0179383	--	--
2073	ENSG00000134899	ERCC5	294	0.009	0.914342	0	0	0	0	0	---	0	0	0.240535	-0.264235	-0.0394146	0.0187392	0.10252	0.120552	0.815354	0.905065	--	--
2074	ENSG00000225830	ERCC6	294	0.016	0.848581	1	-1	-1	0	-1	---	-1	0	0.494194	-0.145169	-0.245057	-0.171656	0.00114955	0.370024	0.227572	0.255808	--	--
2077	ENSG00000105722	ERF	307	-0.028	0.720857	-1	1	0	0	0	0	0	0	-0.233742	-0.235521	0.00563113	0.346602	0.129839	0.117545	0.977822	0.00908266	--	--
2078	ENSG00000157554	ERG	307	-0.08	0.310855	0	0	0	0	0	0	0	0	-0.0474117	-0.26996	-0.154844	0.101761	0.711384	0.0919878	0.375063	0.565896	--	--
2079	ENSG00000100632	ERH	307	0.082	0.302716	1	1	0	0	0	0	0	0	0.651258	-0.0655645	-0.029264	-0.336722	1.6047e-05	0.670457	0.860082	0.0318228	--	--
2081	ENSG00000178607	ERN1	294	0.133	0.104347	0	0	0	0	0	---	0	0	0.107363	0.136643	-0.0275095	0.282986	0.440479	0.484186	0.877444	0.0671745	--	--
2086	ENSG00000213462	ERV3-1	291	-0.549	1.24687e-11	-1	-1	0	0	0	0	-1	0	-0.409625	-0.699122	-0.786798	-0.394306	0.00914507	6.08572e-05	5.45738e-06	0.00821878	--	s3
2091	ENSG00000105202	FBL	307	-0.104	0.186825	0	0	0	0	0	0	0	0	0.11912	-0.434085	0.0768916	-0.215852	0.334598	0.0192135	0.689917	0.128003	--	--
2098	ENSG00000139684	ESD	307	0.041	0.605151	1	0	0	0	0	0	0	0	0.524016	-0.230032	-0.149105	-0.116225	0.000735846	0.178109	0.361692	0.41135	s1	--
2099	ENSG00000091831	ESR1	307	-0.125	0.118798	-1	1	0	0	0	0	0	0	-0.152382	-0.177006	-0.20766	0.0135633	0.25107	0.332125	0.246654	0.933168	--	--
2100	ENSG00000140009	ESR2	294	-0.185	0.0245374	0	-1	0	0	0	---	-1	0	-0.0341276	-0.138065	-0.0379206	-0.504205	0.805186	0.36368	0.863606	0.00127035	--	--
2101	ENSG00000173153	ESRRA	307	0.18	0.022226	1	0	0	0	0	0	0	0	0.0494524	0.305999	-0.00229634	0.362009	0.752734	0.0406522	0.988941	0.0189151	--	--
2103	ENSG00000119715	ESRRB	307	-0.286	0.000338784	-1	0	0	0	1	0	0	0	-0.445412	0.0640848	-0.292402	-0.398994	0.00167673	0.711714	0.0690987	0.0160189	--	--
2104	ENSG00000196482	ESRRG	307	-0.23	0.00619622	0	0	-1	0	0	0	-1	0	0.0107607	-0.135637	-0.397396	-0.444462	0.948857	0.409891	0.0528938	0.00139975	--	--
2107	ENSG00000120705	ETF1	307	0.206	0.00934092	1	1	0	0	0	0	0	0	0.722595	-0.114408	-0.225274	0.243347	2.37255e-06	0.498927	0.150708	0.0938327	s1	--
2108	ENSG00000140374	ETFA	294	0.262	0.00185994	1	0	1	0	1	---	0	0	0.549343	0.562037	-0.0675628	-0.0472086	0.000101213	0.000722576	0.735158	0.782188	s2	--
2109	ENSG00000105379	ETFB	307	0.306	0.000147094	1	0	1	0	0	0	0	0	0.175275	0.752689	0.472711	-0.0573413	0.191136	6.08927e-05	0.0182862	0.668098	s2	--
2110	ENSG00000171503	ETFDH	307	0.309	0.000118451	1	1	1	0	-1	0	0	0	0.384245	0.574185	0.306477	0.00253011	0.00177642	0.00199179	0.112525	0.986947	s2	--
2113	ENSG00000134954	ETS1	294	-0.303	0.000231028	-1	-1	0	0	-1	---	0	0	-0.312283	-0.419336	-0.452536	-0.0767166	0.0367622	0.0176641	0.00986761	0.637889	--	--
2114	ENSG00000157557	ETS2	307	0.083	0.302027	0	0	0	0	0	0	0	0	-0.0158205	0.0429572	-0.0407468	0.326082	0.908778	0.823146	0.806862	0.0406361	--	--
2115	ENSG00000006468	ETV1	307	-0.297	0.000346729	-1	-1	-1	1	0	0	1	0	-0.152701	-0.450066	-0.47845	-0.18565	0.327351	0.0104284	0.0123572	0.220331	--	--
2116	ENSG00000105672	ETV2	307	0.206	0.00881376	0	1	0	0	0	0	0	0	0.202705	0.213665	0.158184	0.241382	0.162277	0.142206	0.405498	0.1223	--	--
2117	ENSG00000117036	ETV3	294	0.031	0.703061	1	0	0	0	0	---	0	0	0.29774	-0.0865118	-0.131393	-0.0373332	0.0258215	0.641441	0.500564	0.804818	--	--
2118	ENSG00000175832	ETV4	307	-0.085	0.285812	0	1	0	0	-1	0	0	0	-0.180106	-0.0733065	0.0279015	-0.0773202	0.242822	0.622974	0.884814	0.593008	--	--
2119	ENSG00000244405	ETV5	307	0.182	0.0209402	0	1	0	1	0	1	0	0	0.255144	0.217984	-0.133734	0.322139	0.0902987	0.152045	0.442343	0.0402229	--	--
2120	ENSG00000139083	ETV6	307	-0.268	0.00119226	-1	0	-1	0	0	0	0	0	-0.219706	-0.628725	-0.520736	0.183112	0.0991369	0.000945758	0.0106216	0.209199	--	--
2121	ENSG00000072840	EVC	307	-0.364	3.65668e-06	-1	0	-1	0	0	0	0	0	-0.679069	-0.399319	-0.448058	0.0801552	3.41602e-06	0.0130845	0.00814596	0.600241	--	--
2122	ENSG00000085276	MECOM	307	-0.362	9.61088e-06	-1	-1	-1	0	0	0	0	0	-0.301233	-0.316949	-0.622113	-0.261884	0.0291756	0.0922355	0.000839278	0.0939723	--	s3
2123	ENSG00000126860	EVI2A	307	-0.178	0.0285246	-1	0	0	0	0	0	1	0	-0.112446	-0.0652696	-0.363321	-0.199397	0.416722	0.699662	0.0716273	0.202676	--	--
2124	ENSG00000185862	EVI2B	294	0.043	0.612129	0	1	0	0	0	---	1	0	0.194985	-0.120543	-0.199232	0.201105	0.246845	0.4925	0.242787	0.202968	--	--
2125	ENSG00000167880	EVPL	294	-0.042	0.60401	0	0	0	1	0	---	0	0	-0.111814	-0.138612	-0.344417	0.35234	0.354906	0.515016	0.0543535	0.0184242	--	--
2128	ENSG00000106038	EVX1	262	0.086	0.304109	0	0	0	1	0	0	0	0	0.073806	0.0371826	-0.0908491	0.265815	0.651863	0.856936	0.59789	0.0587605	--	--
2130	ENSG00000182944	EWSR1	307	0.079	0.32589	0	1	0	0	0	0	0	0	0.282315	-0.19435	-0.0818385	0.209396	0.0628406	0.229184	0.667491	0.143607	--	--
2131	ENSG00000182197	EXT1	307	0.245	0.00188045	1	1	0	0	0	0	0	0	0.253234	-0.0403577	0.239452	0.480604	0.0745867	0.817218	0.193345	0.000658699	s4	--
2132	ENSG00000151348	EXT2	307	0.129	0.107338	1	0	-1	0	0	0	0	0	0.189877	-0.149313	0.117981	0.303752	0.214051	0.331666	0.498122	0.0588732	--	--
2134	ENSG00000158008	EXTL1	307	-0.075	0.34316	0	0	-1	0	0	0	1	0	-0.220195	-0.24549	-0.053895	0.213705	0.0828292	0.139228	0.783067	0.170323	--	--
2135	ENSG00000162694	EXTL2	307	-0.223	0.00426331	0	-1	0	0	0	0	0	0	-0.00464553	-0.279674	-0.314829	-0.345791	0.976085	0.056188	0.0610973	0.0249076	--	--
2137	ENSG00000012232	EXTL3	294	0.283	0.000497704	1	1	0	0	0	---	1	0	0.216463	0.0603256	0.217503	0.593069	0.121195	0.720155	0.243916	0.000299792	s4	--
2138	ENSG00000104313	EYA1	307	-0.127	0.114707	0	0	-1	0	1	0	0	0	-0.0136139	-0.266693	-0.0759847	-0.175995	0.927765	0.0907813	0.690608	0.254237	--	--
2139	ENSG00000064655	EYA2	294	-0.404	5.6123e-07	-1	-1	-1	0	0	---	-1	0	-0.479087	-0.249482	-0.558838	-0.329548	0.00108204	0.149995	0.002454	0.0313136	--	s1
2140	ENSG00000158161	EYA3	307	0.062	0.440782	0	1	0	0	1	0	0	0	0.386509	-0.418682	-0.134045	0.262781	0.0062217	0.010073	0.487219	0.0880662	s1	--
2145	ENSG00000108799	EZH1	307	-0.096	0.234553	-1	0	-1	0	1	0	0	0	-0.123779	-0.147788	-0.107889	-0.010571	0.383326	0.380086	0.568614	0.946163	--	--
2146	ENSG00000106462	EZH2	307	0.056	0.475442	0	0	0	-1	0	0	0	0	0.325744	-0.215821	0.0716601	-0.0252594	0.0216067	0.265609	0.660718	0.858385	--	--
2147	ENSG00000180210	F2	307	0.336	4.27267e-05	1	0	1	0	0	0	0	0	0.114168	0.830275	0.526058	0.0172807	0.435383	1.37233e-05	0.00216381	0.909033	s3	--
2149	ENSG00000181104	F2R	307	-0.016	0.843936	-1	1	-1	1	0	0	0	0	0.0160637	-0.350948	-0.304014	0.458283	0.888514	0.0438687	0.161057	0.00395773	--	--
2150	ENSG00000164251	F2RL1	307	0.066	0.410772	1	0	0	0	0	0	0	0	0.103642	-0.165836	-0.289612	0.50114	0.405329	0.220535	0.131998	0.00667715	--	--
2151	ENSG00000164220	F2RL2	307	-0.547	1.59034e-11	-1	-1	-1	0	0	0	1	0	-0.601983	-0.624622	-0.927734	-0.119191	8.90965e-06	0.000562617	4.1356e-06	0.403021	--	--
2152	ENSG00000117525	F3	307	-0.056	0.497969	0	-1	-1	0	0	1	0	0	-0.130461	0.248853	-0.3198	-0.020146	0.362005	0.19042	0.0998294	0.889897	--	--
2153	ENSG00000198734	F5	307	0.421	3.67337e-07	1	1	1	0	0	-1	1	0	0.397925	0.591113	0.390031	0.327087	0.00397574	0.00631131	0.0239969	0.0266254	s2	--
2155	ENSG00000057593	F7	307	0.004	0.962156	-1	0	1	0	1	0	0	0	-0.0459021	0.449132	-0.00208393	-0.310885	0.73421	0.00493422	0.992909	0.0184029	--	--
2157	ENSG00000185010	F8	294	-0.125	0.132325	0	0	1	0	0	---	-1	0	0.0201193	0.00520048	-0.248191	-0.295334	0.880367	0.978507	0.177206	0.0742957	--	--
2158	ENSG00000101981	F9	251	0.467	2.34002e-07	1	1	1	0	1	-1	1	-1	0.398137	0.796618	0.383311	0.348674	0.00734634	0.00200809	0.0589658	0.0104599	--	--
2159	ENSG00000126218	F10	307	0.115	0.160521	0	1	1	1	-1	0	0	0	0.0329372	0.185823	0.188469	0.0874123	0.844518	0.262927	0.313834	0.523886	--	--
2160	ENSG00000088926	F11	294	0.211	0.0106384	1	0	1	0	0	---	0	0	-0.154394	0.837718	0.119267	0.16128	0.278632	0.000122482	0.497681	0.198664	--	--
2161	ENSG00000131187	F12	307	0.227	0.00549565	0	1	1	0	-1	-1	0	0	0.120659	0.489425	0.0613906	0.255355	0.442972	0.00532017	0.74706	0.0668433	s2	--
2162	ENSG00000124491	F13A1	294	-0.433	1.93219e-07	-1	-1	-1	-1	0	---	0	0	-0.411956	-0.466696	-0.652275	-0.256528	0.00194844	0.0290658	3.14233e-05	0.127944	--	--
2165	ENSG00000143278	F13B	262	0.222	0.0106166	0	0	1	0	0	0	0	0	0.124081	1.06057	0.134545	-0.251881	0.319038	7.09076e-06	0.523093	0.0531263	--	--
2166	ENSG00000117480	FAAH	307	0.056	0.475745	0	0	0	0	0	0	0	0	-0.0374677	0.186377	-0.0741623	0.151902	0.769863	0.249633	0.652315	0.384913	--	--
2167	ENSG00000170323	FABP4	307	-0.442	1.67798e-07	-1	-1	0	0	-1	0	1	0	-0.499552	-0.260266	-0.656311	-0.36086	0.00154553	0.154396	0.000270413	0.0259715	--	s1
2168	ENSG00000163586	FABP1	262	0.28	0.00122369	1	1	1	-1	0	0	0	0	0.207496	0.676415	-0.0288664	0.276531	0.108264	0.00395975	0.876109	0.0780166	s2	--
2169	ENSG00000145384	FABP2	262	-0.045	0.598707	0	-1	0	0	0	0	0	0	0.00867649	0.233548	-0.146813	-0.23403	0.949173	0.223045	0.4845	0.136692	--	--
2170	ENSG00000121769	FABP3	307	-0.05	0.539704	0	0	1	0	0	1	-1	0	-0.0514527	0.0502129	-0.204764	-0.00874121	0.679706	0.795201	0.329766	0.950457	--	--
2171	ENSG00000164687	FABP5	307	-0.171	0.034018	0	-1	-1	0	0	0	0	0	0.0503139	-0.197252	-0.443249	-0.177842	0.71733	0.321584	0.00837185	0.230862	--	s3
2172	ENSG00000170231	FABP6	307	0.082	0.323435	1	0	0	0	0	1	-1	0	0.111005	0.0697164	0.0476006	0.0879035	0.415718	0.693572	0.815004	0.59512	--	--
2173	ENSG00000164434	FABP7	307	0.02	0.805365	0	0	0	0	0	1	0	0	-0.105146	0.230862	0.101033	-0.0832383	0.429213	0.238807	0.569588	0.586056	--	--
2175	ENSG00000187741	FANCA	294	0.059	0.471277	0	0	0	0	-1	---	0	0	0.177604	-0.116845	0.152935	0.000479223	0.225542	0.488767	0.478359	0.997191	--	--
2176	ENSG00000158169	FANCC	307	-0.082	0.299316	0	0	0	0	0	0	0	0	-0.302498	-0.100829	-0.0260747	0.133964	0.0394631	0.537491	0.878015	0.393466	--	--
2177	ENSG00000144554	FANCD2	291	0.028	0.729381	0	0	0	0	0	0	0	0	0.402359	-0.39143	0.00845395	-0.0198675	0.00409861	0.0851112	0.958925	0.863674	s1	--
2178	ENSG00000112039	FANCE	307	0.019	0.80474	0	0	0	0	0	0	-1	0	0.131141	-0.129328	0.102679	-0.045975	0.367837	0.479463	0.558783	0.724126	--	--
2180	ENSG00000151726	ACSL1	294	0.577	1.58448e-12	1	1	1	0	1	---	1	0	0.539765	0.759299	0.318405	0.667833	0.000188558	5.88089e-05	0.0574396	2.85669e-05	s4	--
2181	ENSG00000123983	ACSL3	307	0.171	0.031295	1	1	0	0	0	0	0	0	0.618335	0.139349	-0.179982	-0.0188002	8.54009e-06	0.442328	0.291337	0.90042	--	--
2182	ENSG00000068366	ACSL4	294	-0.103	0.209854	0	-1	0	0	0	---	0	0	-0.0664155	-0.296575	-0.118967	0.0326282	0.636857	0.11989	0.510782	0.833957	--	--
2184	ENSG00000103876	FAH	307	0.246	0.00250808	1	0	1	0	0	0	0	0	0.142568	0.721958	0.169285	0.020674	0.329199	5.03259e-05	0.424975	0.867949	--	--
2185	ENSG00000120899	PTK2B	307	0.085	0.280664	0	-1	0	0	0	0	1	0	-0.08955	0.298182	-0.0741359	0.227173	0.525546	0.0577454	0.706283	0.127941	--	--
2186	ENSG00000171634	BPTF	294	0.011	0.889662	0	1	-1	0	1	---	0	0	0.273953	-0.212714	-0.00951292	-0.0739497	0.0493288	0.259067	0.962158	0.616002	--	--
2187	ENSG00000181544	FANCB	291	0.145	0.0707904	1	0	0	0	0	0	0	0	0.350035	-0.204025	0.209908	0.154951	0.0162037	0.310784	0.218578	0.247325	--	--
2188	ENSG00000183161	FANCF	307	0.056	0.477094	0	0	-1	0	0	0	0	0	0.421053	-0.139139	-0.0505055	-0.0993635	0.00221548	0.367851	0.788366	0.533003	s1	--
2189	ENSG00000221829	FANCG	307	0.214	0.00652213	0	1	0	0	0	0	0	1	0.273095	-0.31339	0.368709	0.469344	0.0437888	0.0673965	0.0198781	0.00415046	--	--
2191	ENSG00000078098	FAP	307	-0.384	2.59335e-06	-1	0	-1	0	0	0	1	0	-0.292868	-0.516543	-0.565551	-0.228563	0.0202452	0.00539319	0.00514102	0.145733	--	--
2192	ENSG00000077942	FBLN1	307	-0.27	0.00113402	-1	0	-1	0	0	-1	1	0	-0.238411	-0.424254	-0.381061	-0.0887941	0.135081	0.0262132	0.0308432	0.54077	--	--
2193	ENSG00000179115	FARSA	307	0.147	0.0639643	1	0	0	0	0	0	0	0	0.210839	0.0881442	-0.0899725	0.313911	0.13868	0.603661	0.593635	0.0513837	--	--
2194	ENSG00000169710	FASN	307	0.232	0.00369668	0	0	1	0	0	0	0	0	0.110468	0.260069	0.265821	0.317346	0.381166	0.140566	0.178288	0.0438115	--	--
2195	ENSG00000083857	FAT1	307	-0.101	0.20029	0	0	-1	0	0	0	0	0	-0.0213945	-0.338327	-0.14124	0.0421753	0.870381	0.03053	0.480742	0.786983	--	--
2196	ENSG00000086570	FAT2	307	-0.087	0.270212	-1	1	0	0	0	0	0	0	-0.099713	-0.109726	-0.363397	0.165398	0.491645	0.47479	0.0328319	0.313576	--	--
2197	ENSG00000149806	FAU	307	0.078	0.335251	1	0	0	0	0	0	0	0	0.00488683	0.401235	0.00809123	-0.0592033	0.973755	0.0251899	0.961647	0.700213	--	--
2199	ENSG00000163520	FBLN2	307	-0.337	3.20137e-05	-1	-1	-1	0	0	0	1	1	-0.424572	-0.466198	-0.633404	0.102108	0.00250221	0.00521102	0.000578088	0.530822	--	s2
2200	ENSG00000166147	FBN1	307	-0.134	0.101097	-1	0	-1	0	0	0	1	0	-0.101548	-0.421568	-0.361163	0.250202	0.488501	0.00827321	0.0560164	0.128739	--	s2
2201	ENSG00000138829	FBN2	307	-0.19	0.0165817	0	-1	0	0	0	-1	0	0	-0.187407	-0.422642	-0.21684	0.0256389	0.170046	0.0251101	0.239829	0.852332	--	--
2202	ENSG00000115380	EFEMP1	307	0.095	0.243766	0	0	-1	0	1	0	0	0	0.123216	0.109515	-0.185335	0.272665	0.428227	0.518253	0.254641	0.0943512	--	--
2203	ENSG00000165140	FBP1	307	0.236	0.00317489	0	0	1	1	0	0	0	0	0.221611	0.701538	-0.108544	0.13425	0.0739209	4.80382e-05	0.603091	0.365129	s2	--
2204	ENSG00000186431	FCAR	307	0.249	0.00154771	0	1	0	0	0	0	0	0	0.227651	0.183238	0.055526	0.481813	0.142877	0.324097	0.725961	0.000277072	s4	--
2205	ENSG00000179639	FCER1A	307	-0.223	0.00469405	-1	0	0	0	0	0	0	0	-0.20029	-0.140567	-0.523561	-0.0781499	0.130967	0.422135	0.000752799	0.646621	--	--
2206	ENSG00000149534	MS4A2	307	-0.387	1.97157e-06	-1	0	-1	-1	-1	0	1	0	-0.352534	-0.353545	-0.722905	-0.187642	0.0277535	0.0301928	0.00010547	0.1961	--	--
2207	ENSG00000158869	FCER1G	307	0.076	0.346604	0	0	1	0	0	0	0	0	0.0848725	0.338258	-0.38454	0.211328	0.591212	0.0226374	0.0373038	0.172086	--	--
2208	ENSG00000104921	FCER2	262	0.236	0.00577412	0	0	0	0	0	0	1	0	0.10816	0.103422	0.26577	0.443527	0.459871	0.604473	0.126748	0.0100447	--	--
2210	ENSG00000150337	FCGR1A	294	0.036	0.662963	0	0	0	0	0	---	1	0	0.196609	-0.0513352	-0.319312	0.209795	0.119074	0.805876	0.0972308	0.145256	--	--
2212	ENSG00000143226	FCGR2A	292	0.113	0.167362	0	0	0	1	0	1	1	0	0.304445	-0.0522386	-0.276142	0.370507	0.0212606	0.794267	0.154149	0.00731406	s4	--
2213	ENSG00000072694	FCGR2B	294	-0.081	0.324502	-1	0	0	0	0	---	1	0	-0.131433	0.0717522	-0.343673	0.0542878	0.362835	0.678371	0.101834	0.703563	--	--
2214	ENSG00000203747	FCGR3A	260	0.202	0.0209276	0	1	0	0	0	0	1	---	0.163813	0.425445	-0.414449	0.553284	0.297804	0.01279	0.0391953	0.00123658	s4	--
2215	ENSG00000162747	FCGR3B	307	0.192	0.0156635	0	1	1	0	0	0	0	0	0.221501	0.123995	0.178959	0.228544	0.124281	0.461767	0.278689	0.167012	--	--
2217	ENSG00000104870	FCGRT	275	0.132	0.11466	0	0	1	---	0	---	0	0	-0.0965022	0.190794	0.0826966	0.375756	0.525664	0.287958	0.657754	0.0184829	--	--
2218	ENSG00000106692	FKTN	307	-0.044	0.576652	0	1	0	0	0	0	0	0	0.367402	-0.149699	-0.200992	-0.288218	0.00609671	0.345152	0.31999	0.0531539	s1	--
2219	ENSG00000085265	FCN1	307	-0.096	0.242315	-1	0	1	0	0	0	0	0	-0.284226	0.103562	-0.269327	0.0838737	0.047893	0.516507	0.134397	0.630913	--	--
2220	ENSG00000160339	FCN2	307	0.272	0.000781726	0	1	1	0	0	0	0	0	0.293505	0.413959	0.118833	0.249847	0.00984153	0.0394159	0.482885	0.152467	--	--
2222	ENSG00000079459	FDFT1	307	0.162	0.0443393	1	-1	0	0	0	1	0	0	0.39838	0.325344	0.0641058	-0.16013	0.0035008	0.0494746	0.739343	0.315555	--	--
2224	ENSG00000160752	FDPS	284	0.237	0.00410057	1	0	0	0	---	0	0	0	0.371499	0.28098	0.203226	0.0809977	0.00971134	0.112746	0.266926	0.627709	--	--
2230	ENSG00000137714	FDX1	307	0.223	0.00556404	1	1	1	0	0	0	-1	0	0.510063	0.391183	-0.0265505	-0.0377151	0.000113062	0.031666	0.892069	0.798834	--	--
2232	ENSG00000161513	FDXR	307	-0.041	0.60933	0	1	0	0	0	-1	-1	0	-0.0835747	-0.139322	0.212837	-0.111039	0.619587	0.404224	0.16211	0.437815	--	--
2235	ENSG00000066926	FECH	307	0.074	0.351042	1	0	0	0	0	0	0	0	0.380844	0.162371	-0.218929	-0.110289	0.0134797	0.204489	0.177247	0.522617	--	--
2237	ENSG00000168496	FEN1	307	-0.003	0.973167	0	-1	0	0	0	0	0	0	0.262951	-0.226636	0.257281	-0.315117	0.0576602	0.26773	0.127372	0.019298	--	--
2239	ENSG00000076716	GPC4	307	-0.166	0.0387646	0	-1	-1	0	1	0	0	0	-0.168891	-0.089734	-0.0965163	-0.282636	0.163944	0.657502	0.628566	0.0442422	--	--
2241	ENSG00000151422	FER	307	-0.1	0.214165	-1	1	-1	1	0	0	0	0	0.0366659	-0.305712	-0.262351	0.0519949	0.809583	0.0552415	0.170377	0.720517	--	--
2242	ENSG00000182511	FES	307	0.051	0.516731	0	1	0	0	0	0	0	0	-0.296676	0.123647	-0.0363113	0.446588	0.0421423	0.510508	0.838039	0.000527322	--	--
2243	ENSG00000171560	FGA	262	0.321	0.000448405	1	0	1	0	0	0	0	0	0.14831	0.843276	0.137956	0.229484	0.311006	0.000524245	0.499077	0.136273	--	--
2244	ENSG00000171564	FGB	307	0.209	0.0163483	1	0	1	0	0	0	0	0	0.128451	0.521437	0.0995749	0.120397	0.315592	0.015137	0.664156	0.404422	--	--
2245	ENSG00000102302	FGD1	307	-0.08	0.308227	0	0	-1	0	0	0	0	0	-0.116982	-0.341978	0.00359028	0.113756	0.372991	0.0466437	0.983835	0.480868	--	--
2246	ENSG00000113578	FGF1	307	-0.062	0.45731	-1	1	-1	0	0	0	0	0	-0.0446319	0.101031	-0.189475	-0.116903	0.718935	0.602471	0.353728	0.473158	--	--
2247	ENSG00000138685	FGF2	307	-0.125	0.126355	0	0	-1	0	0	1	0	0	-0.0820621	0.117095	-0.210592	-0.308554	0.614719	0.43025	0.216944	0.0647803	--	--
2250	ENSG00000138675	FGF5	307	-0.15	0.0618662	0	-1	-1	0	1	0	0	0	-0.204698	-0.0822022	0.0383425	-0.294687	0.160941	0.61143	0.828359	0.0712457	--	--
2251	ENSG00000111241	FGF6	233	0.033	0.712166	0	0	0	0	0	0	0	0	-0.116066	0.164405	-0.235679	0.281431	0.397188	0.489421	0.27205	0.0543592	--	--
2252	ENSG00000140285	FGF7	307	-0.295	0.000269142	-1	0	-1	0	0	0	1	0	-0.106675	-0.606034	-0.579549	-0.0169624	0.437733	0.000347479	0.00108061	0.919602	--	--
2253	ENSG00000107831	FGF8	262	0.176	0.0370296	0	1	0	0	0	0	0	0	0.172677	0.237359	-0.0815871	0.321196	0.235368	0.103937	0.662915	0.0880884	--	--
2254	ENSG00000102678	FGF9	307	-0.118	0.143553	0	0	-1	0	0	0	0	0	-0.017265	-0.194858	-0.0574195	-0.211917	0.906797	0.2373	0.768041	0.153722	--	--
2255	ENSG00000070193	FGF10	278	-0.426	6.35638e-07	-1	0	-1	0	0	---	0	0	-0.457518	-0.468378	-0.274744	-0.474492	0.00896637	0.00976129	0.100978	0.00305897	--	--
2256	ENSG00000161958	FGF11	278	-0.213	0.0112442	0	0	-1	0	0	---	0	0	-0.15179	-0.182845	-0.631521	0.0209664	0.273505	0.286161	0.00138466	0.902403	--	--
2257	ENSG00000114279	FGF12	307	0.093	0.245989	0	1	-1	0	0	0	0	0	0.195807	0.232306	-0.107116	0.0196289	0.239531	0.133862	0.566459	0.882246	--	--
2258	ENSG00000129682	FGF13	294	-0.027	0.739372	0	0	0	0	1	---	0	0	0.122618	-0.0270395	-0.0404896	-0.18167	0.377146	0.879997	0.845835	0.208512	--	--
2259	ENSG00000102466	FGF14	294	-0.139	0.0903224	0	0	-1	0	0	---	0	0	-0.0893435	-0.0944885	-0.426129	-0.00433976	0.544741	0.555168	0.0631654	0.973525	--	--
2260	ENSG00000077782	FGFR1	307	-0.066	0.420776	0	0	-1	0	0	0	0	0	-0.17023	-0.163708	0.112762	-0.00816985	0.280407	0.296354	0.567678	0.955612	--	--
2261	ENSG00000068078	FGFR3	307	0.214	0.00687584	1	0	0	0	0	0	0	0	0.223378	0.198215	0.13635	0.280087	0.138341	0.197165	0.381259	0.103048	--	--
2262	ENSG00000179399	GPC5	294	0.162	0.0492986	1	0	0	0	0	---	0	0	0.0483296	0.234127	0.164394	0.223416	0.720588	0.122221	0.447156	0.181146	--	--
2263	ENSG00000066468	FGFR2	307	0.108	0.167775	0	1	0	0	0	0	0	0	0.0711933	0.079595	0.0754562	0.197762	0.630625	0.641462	0.681205	0.139745	--	--
2264	ENSG00000160867	FGFR4	307	0.2	0.0137261	1	0	1	1	0	0	0	0	0.0944262	0.559386	0.155361	0.0504754	0.505842	0.00638468	0.310857	0.741988	--	--
2266	ENSG00000171557	FGG	307	0.23	0.0102411	1	1	1	-1	0	0	-1	0	0.225434	0.544188	0.00486675	0.148551	0.0936154	0.00837184	0.984673	0.29982	--	--
2267	ENSG00000104760	FGL1	262	0.234	0.00839205	1	0	1	0	0	0	-1	-1	0.0977556	0.824543	0.0471608	0.0580537	0.470476	0.000700842	0.806794	0.701146	--	--
2268	ENSG00000000938	FGR	307	-0.024	0.766328	0	0	0	0	0	0	1	0	-0.146709	-0.144854	-0.281678	0.418565	0.348533	0.399636	0.0840927	0.00506878	s4	--
2271	ENSG00000091483	FH	307	0.338	2.09264e-05	1	1	1	0	0	0	0	0	0.654842	0.526115	0.0308886	0.0718235	6.69186e-06	0.00307596	0.850386	0.63323	s1	--
2272	ENSG00000189283	FHIT	307	-0.189	0.0176419	0	-1	-1	0	0	0	-1	0	-0.130206	-0.081329	-0.450501	-0.138209	0.343146	0.601597	0.0304639	0.35517	--	--
2273	ENSG00000022267	FHL1	307	-0.117	0.144058	0	-1	0	0	0	0	0	0	0.0807739	-0.101347	-0.132973	-0.336815	0.608812	0.560889	0.411168	0.022995	--	--
2274	ENSG00000115641	FHL2	307	-0.15	0.0673835	0	1	-1	0	-1	0	-1	0	0.000348417	-0.319619	-0.226437	-0.114348	0.997974	0.0770054	0.242355	0.476094	--	--
2275	ENSG00000183386	FHL3	307	-0.007	0.927026	0	0	0	0	0	0	1	0	-0.132548	-0.176368	-0.120389	0.363782	0.317525	0.345003	0.473918	0.0186606	--	--
2277	ENSG00000165197	FIGF	229	-0.272	0.00398459	-1	---	0	0	1	---	0	---	-0.310722	-0.00462356	-0.389538	-0.344314	0.0904309	0.981879	0.0253378	0.073642	--	--
2281	ENSG00000119782	FKBP1B	249	0.069	0.437277	0	1	0	0	0	---	0	0	-0.032506	-0.0348022	-0.197689	0.439307	0.849685	0.8635	0.322876	0.00300397	--	--
2286	ENSG00000173486	FKBP2	288	-0.086	0.294445	0	-1	0	---	0	0	0	0	-0.22374	0.0955905	0.053108	-0.195973	0.166019	0.594772	0.749551	0.182334	--	--
2287	ENSG00000100442	FKBP3	307	-0.074	0.344407	0	-1	0	-1	0	0	0	0	0.225746	0.0910087	-0.251502	-0.406647	0.144019	0.568951	0.191591	0.00126345	--	s4
2288	ENSG00000004478	FKBP4	307	-0.029	0.719518	0	1	0	-1	-1	0	0	0	0.203782	-0.158755	0.178079	-0.340863	0.163433	0.27607	0.321309	0.0395171	--	--
2289	ENSG00000096060	FKBP5	294	0.144	0.0812502	0	0	0	0	0	---	0	0	0.157105	0.385135	0.0808113	-0.0233676	0.333728	0.0503671	0.592522	0.874564	--	--
2290	ENSG00000176165	FOXG1	307	0.031	0.699588	1	-1	0	0	0	0	0	0	0.0201349	-0.193701	0.286795	0.0291033	0.889276	0.246749	0.131881	0.846122	--	--
2294	ENSG00000103241	FOXF1	307	-0.059	0.475182	0	-1	0	0	0	0	1	0	-0.237831	-0.0181249	0.0791452	-0.00343892	0.127626	0.920763	0.616687	0.983192	--	--
2295	ENSG00000137273	FOXF2	307	-0.268	0.000977443	-1	-1	-1	1	0	0	0	0	-0.46099	-0.377581	-0.14843	-0.0580547	0.00249243	0.0483484	0.42364	0.660852	--	--
2296	ENSG00000054598	FOXC1	307	0.005	0.951652	0	0	0	1	0	0	0	0	-0.0063478	0.0704669	-0.324619	0.223519	0.960903	0.719414	0.107211	0.111839	--	--
2297	ENSG00000251493	FOXD1	307	0.116	0.144456	1	0	0	0	0	-1	0	0	0.278076	0.212379	0.0426575	-0.0860022	0.0433402	0.204982	0.79951	0.612125	--	--
2298	ENSG00000170122	FOXD4	260	0.021	0.811874	0	0	0	0	0	0	1	---	0.00888213	-0.101347	0.173924	0.0118797	0.950419	0.561703	0.411883	0.946815	--	--
2299	ENSG00000168269	FOXI1	307	-0.272	0.000593165	-1	0	-1	0	0	0	0	0	-0.257162	-0.19124	-0.251121	-0.373876	0.0647262	0.230713	0.195182	0.0153173	--	--
2300	ENSG00000176678	FOXL1	275	-0.099	0.231189	0	0	0	---	0	---	0	0	-0.195274	-0.23015	-0.105017	0.127176	0.154817	0.216291	0.473014	0.498932	--	--
2301	ENSG00000186790	FOXE3	307	-0.133	0.0867976	0	0	0	0	0	0	0	0	0.0120344	-0.176308	-0.342433	-0.0933356	0.933878	0.270258	0.0396262	0.551941	--	--
2302	ENSG00000129654	FOXJ1	294	-0.11	0.17499	0	0	-1	0	0	---	0	0	-0.0382896	-0.278959	-0.0543855	-0.0914375	0.80066	0.0855556	0.784195	0.535264	--	--
2303	ENSG00000176692	FOXC2	307	0.054	0.499188	0	1	-1	0	0	0	0	0	0.145575	-0.0461397	-0.184438	0.226725	0.278949	0.786026	0.285582	0.188898	--	--
2304	ENSG00000178919	FOXE1	307	-0.002	0.977857	0	0	0	0	0	0	0	0	-0.130966	-0.118916	0.282854	0.0130233	0.357718	0.511766	0.148656	0.915344	--	--
2305	ENSG00000111206	FOXM1	307	0.121	0.121916	0	0	0	0	0	0	0	0	0.454607	-0.325154	0.244578	0.0274854	0.00116518	0.0643792	0.148663	0.848719	--	--
2306	ENSG00000186564	FOXD2	307	-0.239	0.0025053	0	-1	0	0	0	0	0	0	-0.0713384	-0.301894	-0.463693	-0.193802	0.646991	0.0604444	0.0111085	0.162484	--	--
2307	ENSG00000179772	FOXS1	291	-0.041	0.615124	0	0	-1	0	0	-1	1	0	0.00620068	-0.316424	-0.153866	0.215805	0.965608	0.0603129	0.457284	0.148426	--	--
2308	ENSG00000150907	FOXO1	307	-0.157	0.0513489	-1	1	0	0	0	0	0	0	-0.134782	-0.156374	-0.288709	-0.0779663	0.394473	0.326023	0.107459	0.609158	--	--
2309	ENSG00000118689	FOXO3	307	-0.349	1.29131e-05	0	-1	-1	0	0	-1	0	0	-0.28176	-0.294279	-0.52977	-0.325819	0.0676855	0.0878463	0.000873388	0.0373786	--	--
2312	ENSG00000143631	FLG	307	-0.031	0.69174	0	0	-1	0	1	0	0	0	-0.216715	-0.112556	-0.193227	0.370827	0.142161	0.358605	0.179855	0.0545324	--	--
2313	ENSG00000151702	FLI1	294	-0.155	0.0645073	-1	0	0	0	0	---	1	0	-0.454927	-0.0867153	-0.282478	0.217752	0.00470993	0.614702	0.097851	0.18754	--	s1
2314	ENSG00000177731	FLII	307	-0.086	0.282109	0	-1	0	0	-1	0	0	0	-0.211863	-0.218899	-0.473378	0.473545	0.124337	0.217546	0.00642666	0.00170873	s4	s3
2315	ENSG00000120215	MLANA	307	0.092	0.240761	0	0	0	1	0	0	0	0	0.157879	0.133404	-0.0554158	0.101739	0.281075	0.431862	0.708624	0.536713	--	--
2316	ENSG00000196924	FLNA	307	-0.28	0.000406959	-1	0	-1	0	-1	0	0	0	-0.490844	-0.500573	-0.449162	0.273974	0.000144195	0.00549592	0.00744381	0.0846626	--	s2
2317	ENSG00000136068	FLNB	294	0.059	0.469381	0	0	0	0	0	---	1	0	0.0624748	-0.0110949	-0.143724	0.272314	0.629385	0.950474	0.431033	0.112709	--	--
2318	ENSG00000128591	FLNC	307	-0.019	0.817278	-1	0	0	0	0	1	1	0	-0.278218	-0.160911	-0.0419227	0.407818	0.0701721	0.369032	0.791916	0.00669702	s4	--
2319	ENSG00000132589	FLOT2	307	0.057	0.471494	0	1	0	0	0	0	0	0	0.205639	0.127204	-0.222899	0.0543222	0.113523	0.412882	0.291863	0.715478	--	--
2321	ENSG00000102755	FLT1	307	-0.075	0.348409	0	-1	-1	0	0	1	0	0	0.0071096	-0.110068	-0.110616	-0.10886	0.962207	0.485785	0.480704	0.532282	--	--
2322	ENSG00000122025	FLT3	307	-0.086	0.27298	-1	0	0	0	0	0	1	0	-0.0440231	-0.139868	-0.305625	0.0868596	0.738873	0.411577	0.0986446	0.571554	--	--
2323	ENSG00000090554	FLT3LG	294	-0.142	0.0874857	-1	0	0	-1	0	---	1	0	-0.121142	-0.193491	-0.413238	0.0901511	0.462972	0.264296	0.0392045	0.500765	--	--
2324	ENSG00000037280	FLT4	307	-0.118	0.138909	0	0	0	1	0	0	0	0	-0.279965	-0.108144	-0.0271554	-0.0175699	0.0577556	0.4765	0.873717	0.916744	--	--
2326	ENSG00000010932	FMO1	307	-0.534	7.22492e-11	-1	-1	-1	1	0	0	0	0	-0.585569	-0.440508	-0.504237	-0.577359	0.000255627	0.00866233	0.00652706	0.0001055	--	s1
2327	ENSG00000094963	FMO2	307	-0.256	0.0015407	-1	0	0	0	0	0	0	0	-0.397284	-0.16524	-0.260354	-0.171647	0.00571524	0.341664	0.111893	0.312956	--	s1
2328	ENSG00000007933	FMO3	294	0.172	0.0426773	0	1	1	0	0	---	0	0	0.129295	0.56181	-0.064456	0.0796948	0.299254	0.00832502	0.722091	0.643716	--	--
2329	ENSG00000076258	FMO4	307	0.152	0.0519623	0	0	1	0	0	0	0	0	0.127543	0.467737	0.0162863	0.0219169	0.411458	0.0109154	0.913666	0.872839	--	--
2330	ENSG00000131781	FMO5	294	0.03	0.718457	0	0	1	1	0	---	0	0	-0.0853851	0.513947	0.0455532	-0.259333	0.491353	0.017507	0.779533	0.121625	--	--
2331	ENSG00000122176	FMOD	307	-0.11	0.161447	0	0	-1	0	0	0	0	0	0.0637549	-0.0240874	-0.510032	-0.0588161	0.654631	0.888	0.00203103	0.705108	--	--
2332	ENSG00000102081	FMR1	307	-0.006	0.93765	0	0	0	0	0	0	0	0	0.403175	-0.0881319	0.0119394	-0.406195	0.0068789	0.632534	0.950356	0.000760814	--	--
2334	ENSG00000155966	AFF2	307	-0.183	0.0212349	0	-1	-1	0	0	0	0	0	-0.113586	-0.377952	-0.156012	-0.115716	0.445699	0.0216913	0.373804	0.447481	--	--
2335	ENSG00000115414	FN1	307	0.079	0.332286	-1	1	0	-1	1	0	1	0	0.0233643	-0.101016	-0.149247	0.473704	0.872535	0.48529	0.462056	0.00364613	s4	--
2339	ENSG00000168522	FNTA	307	-0.055	0.494026	0	-1	0	0	0	0	0	0	0.215195	-0.109412	-0.22833	-0.170136	0.130949	0.567093	0.229304	0.183728	--	--
2348	ENSG00000110195	FOLR1	307	-0.279	0.00049999	0	0	-1	0	0	0	0	0	-0.0418078	-0.346226	-0.649858	-0.191947	0.774723	0.0556473	0.0011935	0.123962	--	--
2350	ENSG00000165457	FOLR2	307	0.218	0.00666707	0	1	0	0	0	0	1	0	0.16932	0.0851105	0.199164	0.398432	0.287358	0.612327	0.257311	0.00579249	s4	--
2352	ENSG00000110203	FOLR3	262	-0.011	0.899862	0	0	0	0	0	0	0	0	-0.00445139	0.00334438	0.00898437	-0.0415135	0.979313	0.977794	0.966434	0.792215	--	--
2353	ENSG00000170345	FOS	307	-0.249	0.00261037	-1	-1	-1	0	0	0	0	0	-0.0643613	-0.26924	-0.562024	-0.190477	0.643945	0.163904	0.000798303	0.26258	--	s3
2354	ENSG00000125740	FOSB	307	-0.112	0.170622	-1	1	0	0	0	0	0	0	0.0543236	-0.158046	-0.376587	-0.0469823	0.671283	0.369569	0.0224042	0.800948	--	--
2355	ENSG00000075426	FOSL2	307	-0.228	0.00480811	-1	0	-1	0	-1	1	0	0	-0.337274	-0.48841	-0.37313	0.228518	0.0102697	0.00523175	0.0667849	0.12334	--	--
2356	ENSG00000136877	FPGS	307	0.168	0.0379535	0	1	0	0	0	-1	1	0	-0.0737362	0.270218	0.155273	0.36065	0.653795	0.1215	0.36353	0.00961147	s4	--
2357	ENSG00000171051	FPR1	294	0.209	0.0111135	0	0	0	0	1	---	1	0	0.157934	0.133874	0.21358	0.324408	0.317222	0.377659	0.251502	0.0502906	--	--
2358	ENSG00000171049	FPR2	294	0.204	0.0107089	1	0	0	0	0	---	0	0	0.127065	0.194666	0.184658	0.311526	0.410596	0.30339	0.241682	0.0295427	--	--
2359	ENSG00000187474	FPR3	307	0.177	0.0310694	0	1	0	1	-1	0	1	0	0.307672	0.162766	-0.146227	0.300569	0.0222675	0.283991	0.413603	0.115546	--	--
2395	ENSG00000165060	FXN	307	-0.013	0.871322	0	-1	1	0	0	0	0	0	0.143842	-0.042887	0.133065	-0.277336	0.269737	0.828585	0.471621	0.0468135	--	--
2444	ENSG00000111816	FRK	294	-0.055	0.498823	0	-1	0	1	0	---	0	0	0.280714	0.0391241	-0.533686	-0.12934	0.0566294	0.795638	0.00970162	0.404009	--	--
2475	ENSG00000198793	MTOR	294	-0.071	0.381848	0	-1	0	0	0	---	0	0	-0.201435	-0.132069	-0.00941152	0.0739702	0.19339	0.427251	0.959398	0.632445	--	--
2487	ENSG00000162998	FRZB	307	-0.116	0.162185	0	0	-1	0	0	0	0	0	-0.0178812	-0.11757	-0.0824568	-0.250123	0.88891	0.532352	0.671069	0.140852	--	--
2488	ENSG00000131808	FSHB	231	-0.252	0.0052039	-1	-1	---	0	0	0	0	0	-0.427118	-0.319698	-0.33265	0.0251965	0.007185	0.215086	0.0916339	0.854723	--	--
2491	ENSG00000102384	CENPI	307	0.214	0.00700238	0	1	0	0	0	0	0	0	0.497239	0.0348534	0.247424	0.0229816	0.000482586	0.858653	0.115174	0.87333	s1	--
2492	ENSG00000170820	FSHR	289	-0.079	0.331915	0	0	0	0	0	-1	0	0	0.0194376	-0.0406468	-0.0903493	-0.21033	0.906846	0.78919	0.649503	0.128925	--	--
2494	ENSG00000116833	NR5A2	307	-0.067	0.400619	0	1	0	0	0	0	0	0	-0.173031	0.115729	0.0813724	-0.221437	0.264128	0.478281	0.667431	0.112358	--	--
2495	ENSG00000167996	FTH1	307	0.147	0.0686124	0	1	0	0	0	0	0	0	0.400318	0.206638	-0.233042	0.118729	0.00388884	0.278959	0.179614	0.440676	--	--
2512	ENSG00000087086	FTL	294	0.395	2.24692e-06	0	1	1	1	0	---	1	0	0.368494	0.410373	-0.0200872	0.73525	0.0113316	0.0164521	0.91399	1.42042e-05	--	--
2515	ENSG00000104755	ADAM2	307	-0.19	0.0173911	0	-1	0	0	-1	0	0	0	-0.227946	-0.00781817	-0.0904284	-0.378729	0.0985785	0.967031	0.631307	0.00588576	--	--
2516	ENSG00000136931	NR5A1	307	0.032	0.697057	0	1	0	1	1	0	-1	0	0.0401967	-0.037076	0.282115	-0.116676	0.785436	0.785516	0.190329	0.480979	--	--
2517	ENSG00000179163	FUCA1	307	0.078	0.335364	1	-1	0	0	0	0	0	0	0.171885	0.333616	-0.247961	0.0173671	0.261802	0.0334063	0.17879	0.912149	--	--
2519	ENSG00000001036	FUCA2	278	0.145	0.0779486	1	0	0	0	0	---	0	0	0.613094	0.0821872	-0.120075	-0.0931255	3.02817e-05	0.653942	0.474919	0.564922	--	--
2520	ENSG00000184502	GAST	262	0.073	0.400253	0	0	0	0	1	0	0	0	-0.116001	0.0867348	0.0368208	0.277191	0.384496	0.590073	0.772977	0.218239	--	--
2521	ENSG00000089280	FUS	307	-0.206	0.0109335	-1	0	0	0	0	0	0	1	-0.063847	-0.526576	-0.0312716	-0.232774	0.647589	0.0081858	0.862289	0.0992311	--	s2
2523	ENSG00000174951	FUT1	307	0.105	0.176267	0	0	0	0	0	0	0	0	0.363605	-0.0668791	0.0564218	0.00191336	0.00910355	0.736825	0.716542	0.988702	s1	--
2524	ENSG00000176920	FUT2	307	-0.131	0.10375	0	0	-1	0	0	-1	0	0	-0.0845148	-0.370515	-0.482478	0.296122	0.57578	0.0254365	0.00207447	0.0750271	--	s3
2525	ENSG00000171124	FUT3	294	-0.054	0.501487	0	-1	0	0	0	---	0	0	-0.0323079	0.0798912	-0.317836	0.0161348	0.807865	0.683656	0.101769	0.909043	--	--
2526	ENSG00000196371	FUT4	307	0.117	0.140041	0	1	0	0	0	0	0	0	0.0831604	-0.0445022	-0.0905895	0.45548	0.566554	0.771505	0.616153	0.00430855	--	--
2527	ENSG00000130383	FUT5	262	0.011	0.899724	0	0	0	0	0	0	0	0	-0.361756	-0.0217201	-0.0260283	0.434661	0.00979071	0.902925	0.89805	0.00802579	--	--
2528	ENSG00000156413	FUT6	307	0.09	0.248849	0	0	0	1	0	0	0	0	0.0920161	0.334653	-0.102122	0.0342881	0.488684	0.0382828	0.614588	0.809163	--	--
2529	ENSG00000180549	FUT7	307	0.016	0.844044	0	0	0	0	0	0	1	0	-0.102625	-0.0112325	0.00648343	0.176893	0.429984	0.945526	0.965459	0.351287	--	--
2530	ENSG00000033170	FUT8	307	-0.256	0.00131912	-1	-1	-1	0	0	0	0	0	-0.105684	-0.191779	-0.365877	-0.389357	0.435231	0.3065	0.0507706	0.00646153	--	--
2531	ENSG00000119537	KDSR	294	0.014	0.860239	0	0	0	0	0	---	0	0	0.123225	0.192806	-0.335493	0.0191595	0.338477	0.278553	0.103277	0.896388	--	--
2532	ENSG00000213088	ACKR1	289	-0.19	0.0214549	-1	1	0	0	0	0	0	0	-0.164388	-0.266071	-0.317536	-0.0553895	0.349215	0.105405	0.0829622	0.684662	--	--
2533	ENSG00000082074	FYB	289	-0.052	0.542421	-1	0	0	0	0	0	1	0	-0.0322068	0.0600881	-0.39533	0.107641	0.833035	0.737592	0.0436735	0.520854	--	--
2534	ENSG00000010810	FYN	307	0.149	0.0635614	0	1	-1	1	0	0	1	0	-0.0141169	0.0449933	0.0902376	0.465268	0.930391	0.776137	0.591254	0.00244269	--	--
2535	ENSG00000180340	FZD2	307	-0.15	0.0632747	0	-1	-1	1	0	-1	1	0	-0.29111	-0.313564	0.100981	-0.0534829	0.0455044	0.0769244	0.599137	0.706859	--	--
2537	ENSG00000126709	IFI6	307	-0.009	0.907854	0	0	0	0	0	0	0	0	-0.000974483	0.138458	-0.329645	0.112011	0.994377	0.42007	0.0494602	0.470202	--	--
2538	ENSG00000131482	G6PC	231	0.162	0.0846412	1	-1	1	0	0	---	0	0	-0.150745	0.819785	-0.0800884	0.17617	0.392074	0.00247679	0.661931	0.183064	--	--
2539	ENSG00000160211	G6PD	307	0.207	0.00874625	1	1	0	0	0	0	0	0	0.295972	0.15772	0.111184	0.226588	0.0271667	0.394848	0.587903	0.0726786	--	--
2542	ENSG00000137700	SLC37A4	307	0.286	0.000321272	1	0	1	0	1	0	0	0	0.110793	0.282453	0.556054	0.271194	0.411369	0.0823388	0.00765146	0.0627432	--	--
2547	ENSG00000196419	XRCC6	307	0.125	0.11376	0	0	0	0	0	0	0	0	0.39767	0.0689563	0.0940872	-0.105103	0.00194684	0.707026	0.602209	0.495139	--	--
2548	ENSG00000171298	GAA	307	-0.082	0.3007	-1	0	0	0	0	0	1	0	-0.26913	0.0298056	-0.307767	0.212163	0.066687	0.858561	0.0768632	0.151843	--	--
2549	ENSG00000109458	GAB1	307	-0.282	0.000358306	0	-1	-1	0	0	0	0	0	-0.14302	-0.47733	-0.343313	-0.221655	0.279617	0.0068006	0.0656926	0.141641	--	s2
2550	ENSG00000204681	GABBR1	294	-0.304	0.000152423	-1	0	-1	0	0	---	0	0	-0.536015	-0.363504	-0.349057	0.0350516	0.000361249	0.0459981	0.044397	0.806903	--	--
2551	ENSG00000154727	GABPA	307	-0.162	0.0379839	0	0	0	0	0	0	-1	0	0.346425	-0.0864161	-0.403362	-0.598109	0.0130393	0.55112	0.0328222	5.35533e-05	--	s4
2553	ENSG00000104064	GABPB1	307	-0.061	0.440047	0	0	0	0	0	0	0	0	0.166965	-0.111725	-0.0329618	-0.294724	0.216786	0.519683	0.862537	0.0491163	--	--
2554	ENSG00000022355	GABRA1	307	0.002	0.977786	1	-1	0	0	0	0	0	0	-0.0935701	-0.00554495	0.282142	-0.106848	0.466668	0.971961	0.1775	0.491386	--	--
2555	ENSG00000151834	GABRA2	307	0.058	0.48204	0	1	-1	0	0	0	0	0	0.0493086	0.162689	0.0156015	0.011992	0.722642	0.369891	0.939557	0.93567	--	--
2556	ENSG00000011677	GABRA3	294	-0.066	0.412906	0	-1	-1	0	0	---	0	0	-0.129689	-0.146911	-0.278863	0.237244	0.402711	0.343079	0.147252	0.117427	--	--
2557	ENSG00000109158	GABRA4	307	0.011	0.885538	1	-1	0	0	0	0	0	0	-0.105496	0.251513	-0.0157711	-0.039103	0.419041	0.133313	0.933202	0.811496	--	--
2558	ENSG00000186297	GABRA5	307	0.103	0.196282	0	1	-1	0	1	0	0	0	-0.0220573	-0.073057	0.25815	0.267548	0.879211	0.657071	0.129274	0.102084	--	--
2559	ENSG00000145863	GABRA6	224	0.112	0.216781	1	0	0	0	0	0	0	0	0.211447	0.0509326	0.172976	0.000951543	0.227742	0.756243	0.410512	0.99583	--	--
2560	ENSG00000163288	GABRB1	307	-0.006	0.938921	0	-1	0	0	0	0	0	0	-0.0981607	0.186807	-0.11182	0.0174442	0.478658	0.30518	0.555214	0.904052	--	--
2561	ENSG00000145864	GABRB2	307	-0.02	0.811359	0	0	-1	0	0	0	1	0	0.00193432	-0.0461224	0.00653056	-0.0417461	0.990233	0.768569	0.973351	0.784837	--	--
2562	ENSG00000166206	GABRB3	307	0.006	0.935423	0	0	-1	0	0	0	0	0	-0.0697367	0.148778	0.282335	-0.247278	0.598741	0.418267	0.113196	0.118262	--	--
2563	ENSG00000187730	GABRD	307	-0.03	0.710417	0	0	-1	0	0	0	1	0	-0.106007	-0.00824618	-0.0248048	0.0334991	0.408534	0.960396	0.906548	0.823025	--	--
2565	ENSG00000163285	GABRG1	246	0.004	0.962993	1	-1	0	0	0	0	-1	0	-0.0117956	-0.171976	0.462522	-0.181617	0.9395	0.39948	0.0617899	0.201311	--	--
2566	ENSG00000113327	GABRG2	307	0.1	0.214848	0	0	0	0	1	0	0	0	0.0525553	0.043094	0.257585	0.074863	0.710924	0.804912	0.192075	0.606694	--	--
2567	ENSG00000182256	GABRG3	307	0.009	0.907587	0	0	0	0	0	0	0	0	-0.0678663	0.145204	-0.0378058	0.0168503	0.5967	0.42844	0.829454	0.91007	--	--
2568	ENSG00000094755	GABRP	307	-0.272	0.00107633	-1	1	0	0	0	0	0	0	-0.297249	-0.128876	-0.590681	-0.110221	0.0297926	0.488174	0.00564931	0.449518	--	--
2569	ENSG00000146276	GABRR1	262	-0.255	0.00310152	0	-1	0	0	0	0	0	0	-0.437063	-0.303733	-0.225454	-0.0573019	0.00485287	0.0621735	0.285273	0.733813	--	--
2570	ENSG00000111886	GABRR2	294	-0.001	0.990882	0	-1	0	0	0	---	0	0	0.119703	-0.218863	0.110021	-0.0388124	0.452013	0.194695	0.542505	0.800184	--	--
2571	ENSG00000128683	GAD1	307	-0.032	0.694573	0	-1	-1	0	0	1	1	0	-0.130942	0.0414728	0.306705	-0.251916	0.346831	0.791977	0.174067	0.0696306	--	--
2580	ENSG00000178950	GAK	307	-0.06	0.457131	0	-1	0	0	0	0	1	0	-0.289135	-0.0705211	0.0356749	0.126239	0.0576411	0.674727	0.821856	0.454697	--	--
2581	ENSG00000054983	GALC	307	-0.105	0.18776	0	-1	0	0	0	0	-1	0	0.211418	-0.20951	-0.571259	0.0017045	0.161749	0.183737	0.00023319	0.991787	--	--
2582	ENSG00000117308	GALE	307	0.132	0.0923685	1	0	0	0	0	0	0	0	0.043906	0.276457	-0.0170669	0.225993	0.770034	0.074592	0.929685	0.0988021	--	--
2583	ENSG00000135454	B4GALNT1	307	-0.066	0.417536	0	-1	-1	0	0	0	1	0	-0.267736	0.000470679	0.0239542	0.0323092	0.0564992	0.998095	0.888396	0.829593	--	--
2584	ENSG00000108479	GALK1	294	0.356	1.31557e-05	1	1	1	0	0	---	0	0	0.0776327	0.645971	0.438057	0.356281	0.60189	5.58923e-05	0.0210726	0.0265636	s2	--
2585	ENSG00000156958	GALK2	307	-0.048	0.548256	1	-1	0	0	-1	0	-1	0	0.0539914	-0.053452	-0.0535762	-0.151757	0.714448	0.740996	0.776534	0.313355	--	--
2587	ENSG00000166573	GALR1	262	-0.225	0.00956026	0	-1	0	0	-1	-1	0	0	-0.359933	0.0177754	-0.306531	-0.213559	0.0202647	0.923807	0.079081	0.235762	--	--
2588	ENSG00000141012	GALNS	307	-0.171	0.0345711	0	-1	0	0	-1	0	1	0	-0.380527	-0.216811	-0.125665	0.0648304	0.00950801	0.201773	0.512883	0.663159	--	--
2589	ENSG00000141429	GALNT1	307	0.079	0.319251	0	0	0	0	0	0	1	0	0.213761	-0.146449	-0.243498	0.373025	0.101417	0.377031	0.184761	0.0192149	--	--
2590	ENSG00000143641	GALNT2	307	0.171	0.0317877	0	1	0	0	0	0	0	0	0.0142469	0.15304	0.0514254	0.456651	0.922072	0.390847	0.753342	0.00352749	s4	--
2591	ENSG00000115339	GALNT3	307	0.053	0.511305	1	-1	-1	1	0	0	0	0	0.461	-0.104963	-0.296538	0.00946304	0.000441482	0.583085	0.113218	0.94785	s1	--
2592	ENSG00000213930	GALT	307	0.196	0.0134132	1	1	1	0	-1	0	0	0	-0.140617	0.464151	0.485222	0.114109	0.301606	0.00402143	0.0149515	0.435334	--	--
2593	ENSG00000130005	GAMT	307	0.389	1.4063e-06	1	1	1	-1	0	0	0	0	0.291777	0.682677	0.555148	0.116232	0.0544351	5.65116e-05	0.00225565	0.429111	s3	--
2595	ENSG00000214013	GANC	278	-0.271	0.0012477	0	-1	1	0	0	---	0	-1	-0.352369	-0.100083	-0.446399	-0.186097	0.0343939	0.536688	0.023614	0.218874	--	--
2596	ENSG00000172020	GAP43	307	0.095	0.249421	1	-1	-1	0	-1	1	0	0	0.0451018	0.0281631	0.242554	0.0914003	0.751118	0.865136	0.248363	0.567122	--	--
2597	ENSG00000111640	GAPDH	307	0.106	0.189116	1	0	0	0	0	1	0	0	0.197623	0.105054	0.214709	-0.0796117	0.1888	0.586143	0.19425	0.58833	--	--
2615	ENSG00000137507	LRRC32	307	-0.157	0.0454757	-1	0	0	0	0	0	0	0	-0.325268	-0.0796237	-0.510893	0.245799	0.0139227	0.574204	0.00346468	0.159954	--	s3
2617	ENSG00000106105	GARS	289	0.163	0.0429007	1	0	0	0	0	0	0	0	0.458208	-0.0829661	0.0973396	0.0886661	0.00346684	0.662291	0.569694	0.502897	s1	--
2618	ENSG00000159131	GART	307	-0.011	0.886758	0	0	0	0	0	0	0	0	0.174647	-0.145517	-0.115563	-0.0227714	0.25832	0.432194	0.453242	0.882033	--	--
2619	ENSG00000180447	GAS1	307	-0.368	1.01756e-05	-1	0	-1	0	0	0	1	0	-0.5285	-0.501657	-0.392623	-0.0561177	0.000158864	0.0144346	0.0394144	0.698908	--	--
2620	ENSG00000148935	GAS2	307	0.056	0.493708	0	0	0	0	0	0	-1	0	-0.162756	0.438225	0.130947	-0.0837018	0.276461	0.0168388	0.472213	0.558884	--	--
2621	ENSG00000183087	GAS6	307	-0.031	0.708108	-1	0	-1	0	1	0	1	0	-0.125301	-0.118894	-0.212098	0.29192	0.431305	0.49989	0.210024	0.0602203	--	--
2622	ENSG00000141013	GAS8	294	-0.05	0.533336	0	0	0	0	0	---	0	0	-0.0735833	-0.207618	0.0124834	0.0576061	0.582094	0.250117	0.952332	0.684835	--	--
2623	ENSG00000102145	GATA1	307	-0.235	0.00289551	0	-1	-1	0	0	0	0	0	-0.336534	-0.347652	-0.361784	0.0728776	0.0299673	0.0182855	0.0256955	0.652602	--	--
2624	ENSG00000179348	GATA2	294	-0.148	0.0720093	0	0	-1	-1	0	---	0	0	-0.0768183	-0.572049	-0.244249	0.203568	0.608496	0.00566497	0.15453	0.12947	--	--
2625	ENSG00000107485	GATA3	307	-0.06	0.47429	-1	1	0	0	-1	0	1	0	0.219544	-0.203232	-0.300354	-0.0581213	0.096648	0.204989	0.202118	0.705633	--	--
2626	ENSG00000136574	GATA4	307	0.138	0.0927577	1	0	1	0	0	0	-1	0	-0.0608875	0.23266	0.555789	-0.052496	0.683038	0.218457	0.00296465	0.707928	s3	--
2627	ENSG00000141448	GATA6	307	0.084	0.29813	1	0	-1	0	0	-1	0	0	0.196184	-0.27884	-0.125537	0.430135	0.175543	0.05372	0.535063	0.00564827	s4	--
2628	ENSG00000171766	GATM	307	0.388	2.9653e-06	1	1	1	0	0	0	-1	0	0.277261	0.670935	0.645992	0.0697489	0.0161095	0.00233952	0.0011334	0.632696	s2	--
2629	ENSG00000177628	GBA	275	0.063	0.471711	1	-1	0	0	0	0	0	---	0.147379	0.202722	-0.200992	0.0665485	0.376704	0.235642	0.318918	0.692558	--	--
2631	ENSG00000146729	GBAS	289	-0.235	0.0045714	0	-1	-1	0	0	0	-1	0	0.480965	-0.439377	-0.453988	-0.684273	0.000912608	0.00376753	0.0257529	6.73645e-06	s1	s4
2632	ENSG00000114480	GBE1	288	0.166	0.0463789	1	0	0	---	1	0	0	0	0.236965	0.0734845	0.102551	0.214847	0.0966727	0.692812	0.581439	0.191701	--	--
2633	ENSG00000117228	GBP1	307	-0.096	0.252089	-1	1	0	0	0	0	1	0	-0.0945057	-0.108907	-0.278538	0.057516	0.532517	0.539126	0.142611	0.72475	--	--
2635	ENSG00000117226	GBP3	278	-0.163	0.0535929	-1	0	0	0	0	---	0	0	0.0375695	-0.062478	-0.791538	0.0264597	0.809556	0.691679	0.000362831	0.854849	--	s3
2637	ENSG00000168505	GBX2	262	-0.008	0.929829	0	1	0	0	0	0	0	0	-0.251106	0.0351954	0.0818663	0.138	0.132091	0.822912	0.682383	0.39823	--	--
2638	ENSG00000145321	GC	262	0.24	0.00640111	1	0	1	0	0	-1	0	0	0.0422324	0.686769	0.121543	0.186585	0.757392	0.00665604	0.540862	0.167777	--	--
2639	ENSG00000105607	GCDH	294	0.049	0.546475	0	0	1	0	0	---	0	0	-0.14308	0.529481	0.12358	-0.198722	0.314941	0.00686709	0.473562	0.179829	--	--
2641	ENSG00000115263	GCG	262	-0.243	0.00553726	0	-1	-1	0	-1	0	0	0	-0.000472819	-0.424517	-0.626181	-0.0683077	0.997168	0.0491785	0.00425257	0.6575	--	--
2642	ENSG00000215644	GCGR	249	0.291	0.00144385	1	0	1	0	0	---	0	0	0.139477	0.593025	0.323078	0.190324	0.361794	0.00641791	0.108957	0.2739	--	--
2643	ENSG00000131979	GCH1	294	0.075	0.36747	0	0	1	0	0	---	0	0	0.24626	0.362647	-0.421134	0.0356916	0.125532	0.0492787	0.0298745	0.786826	--	--
2644	ENSG00000137880	GCHFR	307	0.169	0.0316493	0	1	1	0	0	0	0	0	0.114843	0.393483	0.148844	0.0566223	0.428806	0.0339013	0.406918	0.666116	--	--
2645	ENSG00000106633	GCK	262	0.008	0.929549	0	0	-1	1	0	0	0	0	-0.0572939	0.0751383	-0.213449	0.183484	0.690394	0.676444	0.328153	0.27068	--	--
2646	ENSG00000084734	GCKR	307	0.281	0.000422167	1	1	1	0	0	0	0	0	0.163141	0.454797	0.593042	0.0180293	0.204881	0.0210048	0.000699323	0.90331	--	--
2647	ENSG00000135441	BLOC1S1	279	0.136	0.0960099	1	0	0	0	0	---	0	0	0.106256	0.301	0.215097	-0.0454998	0.528096	0.0523208	0.226559	0.763363	--	--
2648	ENSG00000108773	KAT2A	307	-0.012	0.879202	0	0	0	0	0	0	0	0	-0.200112	-0.0145803	0.336472	-0.0772632	0.163568	0.933105	0.0636867	0.586991	--	--
2649	ENSG00000148200	NR6A1	294	-0.168	0.0378784	0	0	0	0	0	---	0	0	-0.0564623	-0.114259	-0.294803	-0.23667	0.675183	0.479973	0.185173	0.104892	--	--
2650	ENSG00000187210	GCNT1	307	-0.223	0.00527518	0	-1	-1	0	0	0	0	0	-0.215977	-0.389646	-0.373455	0.0296983	0.129457	0.0228096	0.0426847	0.844634	--	--
2651	ENSG00000111846	GCNT2	294	-0.02	0.806619	0	0	0	-1	0	---	0	0	0.0215237	0.221851	-0.515268	0.121942	0.869647	0.220479	0.0203664	0.327743	--	--
2658	ENSG00000263761	GDF2	229	0.171	0.0694374	1	0	---	0	0	0	0	0	0.165554	0.495344	0.08102	-0.00733442	0.247761	0.0949378	0.665237	0.95924	--	--
2660	ENSG00000138379	MSTN	294	0.011	0.889244	0	0	0	0	0	---	0	0	-0.0495727	0.0696216	0.297757	-0.195904	0.705759	0.684424	0.111151	0.223688	--	--
2661	ENSG00000164404	GDF9	307	-0.02	0.799282	0	0	0	0	0	0	0	0	0.150099	0.19088	-0.0124871	-0.393351	0.275261	0.307649	0.930371	0.0199216	--	--
2662	ENSG00000266524	GDF10	229	0.135	0.136471	0	1	---	0	1	0	0	0	0.20399	0.0290071	-0.0589143	0.279746	0.164381	0.867131	0.791576	0.149545	--	--
2664	ENSG00000203879	GDI1	307	0.118	0.149096	1	-1	-1	0	0	0	1	0	0.00767912	-0.022589	0.325223	0.193909	0.959274	0.911436	0.0419219	0.184758	--	--
2665	ENSG00000057608	GDI2	307	-0.05	0.532947	0	0	0	0	0	0	-1	0	0.388457	-0.272385	-0.33405	-0.123082	0.00287423	0.151584	0.0657214	0.397189	s1	--
2668	ENSG00000168621	GDNF	262	-0.07	0.404154	0	-1	0	0	0	0	0	0	-0.227872	-0.0290915	0.305155	-0.219824	0.202586	0.843872	0.106266	0.152818	--	--
2669	ENSG00000164949	GEM	307	-0.434	2.41527e-07	-1	0	-1	1	0	0	0	0	-0.351578	-0.540673	-0.733999	-0.197436	0.0214981	0.00360928	7.82998e-05	0.207221	--	--
2670	ENSG00000131095	GFAP	294	0.102	0.221573	0	0	-1	0	0	---	0	0	-0.0222432	0.0654675	0.324973	0.0949015	0.860018	0.732233	0.101326	0.576177	--	--
2671	ENSG00000127554	GFER	307	-0.033	0.674252	0	-1	0	1	0	0	0	0	-0.075863	0.0203233	-0.0395779	-0.0250416	0.575656	0.913972	0.822272	0.860949	--	--
2672	ENSG00000162676	GFI1	307	-0.068	0.396832	0	0	0	-1	0	0	1	0	-0.0136452	-0.0936118	-0.455341	0.200274	0.929188	0.574111	0.0183759	0.13874	--	--
2673	ENSG00000198380	GFPT1	307	0.069	0.384916	0	0	0	0	0	0	0	0	0.643443	-0.0954651	-0.266901	-0.16419	4.61885e-06	0.589702	0.103315	0.275764	--	--
2674	ENSG00000151892	GFRA1	307	-0.086	0.283603	-1	-1	0	1	0	0	1	0	-0.130582	-0.115688	0.095279	-0.156938	0.336909	0.546087	0.614836	0.278819	--	--
2676	ENSG00000146013	GFRA3	307	-0.081	0.307817	0	-1	-1	0	0	0	0	0	-0.0335324	-0.13479	0.00567263	-0.155375	0.812364	0.390275	0.975004	0.33541	--	--
2677	ENSG00000115486	GGCX	294	0.188	0.0246832	1	0	1	1	0	---	0	0	0.0874859	0.667261	0.0716316	-0.010069	0.580839	0.000560225	0.702079	0.94141	--	--
2683	ENSG00000086062	B4GALT1	307	0.127	0.112944	0	1	0	0	0	0	0	1	0.293167	0.111814	-0.202931	0.21519	0.0181275	0.547052	0.274529	0.172496	--	--
2686	ENSG00000131067	GGT7	291	-0.083	0.308754	0	0	0	-1	0	0	-1	0	-0.0732748	0.0191236	0.0452423	-0.275002	0.678095	0.896283	0.775717	0.0830878	--	--
2687	ENSG00000099998	GGT5	307	-0.046	0.56245	0	0	0	0	0	0	0	0	-0.349785	0.0931378	-0.168582	0.272072	0.0193204	0.521749	0.351938	0.0807099	--	--
2688	ENSG00000259384	GH1	249	-0.062	0.472377	0	0	0	-1	0	---	0	0	-0.128247	-0.0783121	-0.282898	0.1741	0.378406	0.695272	0.138716	0.304228	--	--
2689	ENSG00000136487	GH2	231	-0.146	0.101893	0	0	---	0	0	-1	0	0	-0.242089	0.252537	-0.758214	0.107424	0.0658464	0.116158	0.00583529	0.476972	--	--
2690	ENSG00000112964	GHR	307	0.039	0.632329	0	0	1	0	-1	0	0	0	-0.10427	0.482882	0.131019	-0.250091	0.448346	0.0155418	0.431687	0.0899053	--	--
2691	ENSG00000118702	GHRH	262	0.129	0.131931	0	1	0	0	0	0	0	0	0.159256	0.186608	-0.0517671	0.186772	0.340515	0.366858	0.797215	0.141489	--	--
2692	ENSG00000106128	GHRHR	262	-0.093	0.277162	0	0	0	0	0	0	0	0	-0.261954	0.173211	-0.0638997	-0.147515	0.106457	0.306065	0.765963	0.326589	--	--
2693	ENSG00000121853	GHSR	296	-0.006	0.937964	0	0	0	-1	0	0	0	0	-0.0330105	0.101657	-0.215005	0.0973823	0.787435	0.564474	0.234363	0.587874	--	--
2694	ENSG00000134812	GIF	278	-0.165	0.0461073	0	-1	-1	0	0	0	0	0	-0.111902	-0.0816036	-0.091016	-0.348734	0.410119	0.664852	0.622645	0.0373596	--	--
2696	ENSG00000010310	GIPR	294	-0.431	1.79936e-07	-1	-1	-1	0	0	---	1	0	-0.472493	-0.245371	-0.638164	-0.376448	0.000939035	0.193205	0.000760099	0.014323	--	s3
2697	ENSG00000152661	GJA1	307	-0.256	0.00162486	-1	-1	-1	0	0	1	1	0	-0.315773	-0.407558	-0.365527	0.0264113	0.0296015	0.0187842	0.0356306	0.871242	--	--
2700	ENSG00000121743	GJA3	262	-0.151	0.0775326	-1	1	0	0	-1	0	0	0	-0.159016	-0.442996	-0.412813	0.270095	0.261824	0.00785848	0.0616164	0.0989495	--	--
2702	ENSG00000265107	GJA5	274	-0.233	0.00732239	-1	0	---	0	0	0	0	0	-0.185616	-0.365055	-0.262158	-0.152525	0.234341	0.0338412	0.186296	0.391518	--	--
2703	ENSG00000121634	GJA8	262	-0.181	0.0306151	0	0	0	0	0	-1	0	0	-0.164395	-0.145533	-0.317365	-0.123152	0.382382	0.316946	0.135033	0.308665	--	--
2706	ENSG00000165474	GJB2	291	-0.09	0.302714	-1	0	0	0	0	0	1	0	-0.132479	-0.0443038	-0.220734	0.0204724	0.414525	0.755948	0.330357	0.903138	--	--
2709	ENSG00000189280	GJB5	307	0.052	0.505236	0	0	0	0	0	0	0	0	-0.12347	0.108935	-0.104087	0.323495	0.321105	0.548742	0.544648	0.0436902	--	--
2710	ENSG00000198814	GK	307	0.342	1.77838e-05	1	1	1	0	0	0	0	0	0.324337	0.36297	0.249592	0.418465	0.0135434	0.0565981	0.144237	0.00839319	--	--
2717	ENSG00000102393	GLA	307	0.172	0.0275421	0	1	0	0	0	0	0	0	0.445285	0.0478467	0.00547551	0.104144	0.00137465	0.755557	0.976531	0.494725	s1	--
2719	ENSG00000147257	GPC3	307	-0.118	0.137095	0	0	0	0	-1	0	0	0	-0.256049	0.311011	-0.00318657	-0.417163	0.100833	0.0505748	0.983318	0.00897576	--	--
2729	ENSG00000001084	GCLC	294	0.209	0.0117627	1	0	0	0	0	---	-1	0	0.50388	0.350014	-0.180933	0.0715768	0.000224149	0.0923448	0.364779	0.589976	s1	--
2730	ENSG00000023909	GCLM	307	0.147	0.0740252	0	1	0	0	0	0	-1	0	0.588631	0.184599	-0.105023	-0.175908	0.000193491	0.272937	0.568971	0.229844	--	--
2731	ENSG00000178445	GLDC	307	0.265	0.000962903	0	1	1	1	0	1	-1	0	0.232219	0.294492	0.193781	0.334765	0.0794187	0.109666	0.307394	0.0297852	--	--
2733	ENSG00000119392	GLE1	307	-0.135	0.0895613	0	-1	0	-1	0	0	0	0	0.0716397	-0.109017	-0.188383	-0.34274	0.648885	0.457803	0.326322	0.0155253	--	--
2734	ENSG00000090863	GLG1	307	0.123	0.123381	1	-1	-1	0	0	0	0	0	0.146316	-0.00856244	0.206217	0.141532	0.284339	0.952702	0.316342	0.380584	--	--
2735	ENSG00000111087	GLI1	307	-0.15	0.0631468	-1	0	-1	0	0	0	0	0	-0.0745639	-0.357507	-0.42529	0.160537	0.648355	0.0346082	0.0133289	0.246752	--	--
2736	ENSG00000074047	GLI2	307	-0.428	7.80758e-08	-1	-1	-1	0	0	0	0	0	-0.647887	-0.437562	-0.466924	-0.146544	8.91895e-06	0.00528654	0.00545058	0.382716	--	s1
2737	ENSG00000106571	GLI3	307	-0.318	6.16028e-05	-1	0	-1	0	0	0	0	0	-0.28397	-0.585574	-0.461655	-0.0161172	0.0346627	0.00106068	0.0132284	0.912928	--	--
2738	ENSG00000250571	GLI4	278	-0.035	0.676906	0	0	0	0	0	---	0	0	-0.102105	0.0138898	-0.00224525	-0.0273596	0.557688	0.917319	0.989809	0.872652	--	--
2739	ENSG00000124767	GLO1	307	0.041	0.598804	0	0	0	0	0	0	-1	0	0.439998	0.0200223	-0.209934	-0.184346	0.00178426	0.908468	0.243594	0.185453	s1	--
2740	ENSG00000112164	GLP1R	262	-0.416	1.33057e-06	-1	0	-1	0	0	-1	-1	0	-0.397672	-0.361901	-0.720345	-0.250763	0.0094753	0.0380846	0.000510318	0.12573	--	s1
2741	ENSG00000145888	GLRA1	296	0.118	0.136219	0	0	0	0	0	0	1	0	0.0140817	0.0508292	0.269103	0.17343	0.925205	0.761494	0.166542	0.19719	--	--
2742	ENSG00000101958	GLRA2	307	-0.173	0.0277079	0	-1	0	0	0	0	0	0	-0.247673	-0.136959	-0.0459978	-0.219623	0.0942716	0.30447	0.809915	0.162697	--	--
2743	ENSG00000109738	GLRB	307	-0.137	0.0846887	0	0	-1	0	0	0	0	0	-0.161226	0.0738934	-0.189594	-0.245197	0.295314	0.668338	0.23791	0.103924	--	--
2744	ENSG00000115419	GLS	307	0.107	0.182481	0	1	0	0	0	0	0	0	0.145332	-0.191725	-0.0104456	0.408191	0.295195	0.321263	0.954886	0.00276149	s4	--
2745	ENSG00000173221	GLRX	307	0.218	0.00640199	0	0	0	0	0	0	1	0	0.238534	0.357539	-0.00303416	0.254483	0.0689342	0.0421179	0.987215	0.109804	--	--
2746	ENSG00000148672	GLUD1	307	0.198	0.0144953	0	0	1	0	1	1	0	0	0.321454	0.55622	-0.101379	-0.00497877	0.0102636	0.00768811	0.61212	0.968746	--	--
2747	ENSG00000182890	GLUD2	294	0.209	0.00966293	0	1	1	1	0	---	0	0	0.301913	0.514316	-0.0783414	0.0779696	0.0256953	0.00470999	0.649447	0.636508	--	--
2752	ENSG00000135821	GLUL	307	-0.107	0.18612	0	0	0	0	-1	0	0	0	0.0632457	-0.119001	-0.315335	-0.121664	0.60476	0.551221	0.0658766	0.468358	--	--
2760	ENSG00000196743	GM2A	307	0.092	0.246619	0	0	0	0	0	0	0	0	0.048555	0.267022	-0.197422	0.223852	0.714547	0.112871	0.234319	0.201229	--	--
2762	ENSG00000112699	GMDS	307	0.268	0.000857984	1	1	0	0	0	0	1	0	0.447004	0.282607	-0.0248059	0.289446	0.000265025	0.135363	0.900153	0.0561489	--	--
2764	ENSG00000197045	GMFB	307	0.057	0.466473	0	0	0	1	0	0	0	0	0.378766	0.0191796	-0.082702	-0.15632	0.00915537	0.894525	0.620303	0.355813	--	--
2765	ENSG00000104499	GML	233	-0.042	0.637145	0	0	0	0	0	0	0	0	0.0225662	0.191845	-0.218292	-0.143826	0.897161	0.331323	0.250458	0.359899	--	--
2766	ENSG00000137198	GMPR	307	-0.015	0.853178	0	0	-1	0	0	0	-1	0	-0.000224836	0.245474	-0.116944	-0.168129	0.998842	0.148191	0.457292	0.256968	--	--
2767	ENSG00000088256	GNA11	307	0.132	0.1022	0	0	0	0	0	0	0	0	0.126728	0.192513	0.0412066	0.160403	0.306817	0.349007	0.792541	0.346648	--	--
2768	ENSG00000146535	GNA12	307	-0.126	0.1144	0	-1	0	0	0	0	0	0	-0.0862068	-0.265328	-0.117971	-0.0579239	0.489413	0.214203	0.503815	0.674151	--	--
2769	ENSG00000060558	GNA15	294	-0.211	0.00891664	-1	0	0	0	0	---	1	0	-0.266723	-0.254505	-0.534295	0.139505	0.0586176	0.0625868	0.0127355	0.376832	--	--
2770	ENSG00000127955	GNAI1	307	0.26	0.00209876	1	-1	-1	1	0	0	0	0	0.281789	0.28175	0.292671	0.191726	0.0726283	0.127592	0.076343	0.267656	--	--
2771	ENSG00000114353	GNAI2	307	0.079	0.322557	0	1	0	0	0	0	0	0	0.0210463	0.0644468	-0.276206	0.437654	0.889843	0.702555	0.0914311	0.00485079	s4	--
2773	ENSG00000065135	GNAI3	307	0.166	0.0390026	1	0	0	0	0	0	-1	0	0.494197	0.0574789	0.062771	-0.0261211	0.000886982	0.733734	0.713001	0.868344	--	--
2774	ENSG00000141404	GNAL	294	-0.114	0.176954	-1	0	-1	0	0	---	0	0	-0.047652	-0.275113	-0.0984717	-0.0654156	0.756025	0.129669	0.617208	0.679217	--	--
2775	ENSG00000087258	GNAO1	294	0.233	0.00347401	1	0	0	0	0	---	0	0	0.0137158	0.366242	0.578226	0.0914433	0.925187	0.0295404	0.00470991	0.478539	s3	--
2776	ENSG00000156052	GNAQ	307	0.015	0.855378	0	0	-1	0	0	1	0	0	0.376479	-0.103204	-0.20386	-0.114091	0.0123549	0.536196	0.273976	0.447845	--	--
2778	ENSG00000087460	GNAS	294	-0.174	0.0367743	0	0	-1	0	-1	---	0	1	-0.051217	0.00187601	-0.469628	-0.222679	0.73448	0.991501	0.0131846	0.159525	--	--
2779	ENSG00000114349	GNAT1	262	0.228	0.00731814	0	1	0	0	0	0	0	0	-0.057248	0.478196	0.163758	0.371754	0.687134	0.0182048	0.393551	0.0195537	--	--
2781	ENSG00000128266	GNAZ	307	0.074	0.348208	1	0	0	0	-1	1	0	0	0.228776	-0.172793	0.342959	-0.103404	0.0946447	0.347832	0.0815553	0.41423	--	--
2782	ENSG00000078369	GNB1	307	-0.038	0.641524	0	0	-1	0	0	0	0	0	0.20304	-0.438031	-0.320896	0.25716	0.162306	0.0244495	0.0478505	0.0748718	--	--
2783	ENSG00000172354	GNB2	307	0.061	0.438586	1	0	0	0	-1	0	0	0	0.139419	0.0403381	-0.0439095	0.0758828	0.359695	0.80745	0.816982	0.578403	--	--
2784	ENSG00000111664	GNB3	307	-0.179	0.0237215	0	-1	-1	0	0	0	1	0	-0.0675973	-0.349379	-0.0695562	-0.247599	0.617141	0.0749186	0.661524	0.106988	--	--
2785	ENSG00000162188	GNG3	307	0.143	0.0749645	1	0	0	0	-1	0	0	0	0.189694	0.217732	0.152487	0.0219491	0.210883	0.213922	0.386561	0.88362	--	--
2786	ENSG00000168243	GNG4	307	-0.25	0.00166549	0	-1	-1	0	0	0	0	0	-0.228572	-0.303006	-0.136946	-0.320628	0.0836596	0.111379	0.468595	0.0256102	--	--
2787	ENSG00000174021	GNG5	307	0.033	0.678565	0	0	0	0	-1	0	0	0	0.564809	-0.095923	-0.121619	-0.327694	3.99223e-05	0.529873	0.515064	0.031378	--	--
2788	ENSG00000176533	GNG7	294	0.116	0.147672	0	0	0	0	0	---	0	0	0.0293124	0.00497919	0.237065	0.209829	0.860669	0.971216	0.179624	0.174937	--	--
2790	ENSG00000242616	GNG10	279	0.021	0.795999	0	0	0	0	0	---	1	0	0.130641	-0.341846	0.0514119	0.199754	0.381283	0.0701959	0.76822	0.196845	--	--
2791	ENSG00000127920	GNG11	307	-0.051	0.528005	0	-1	0	0	0	0	0	0	0.0056138	-0.0837668	0.0880209	-0.196304	0.968929	0.633689	0.620798	0.215985	--	--
2792	ENSG00000127928	GNGT1	249	0.038	0.668322	0	0	-1	0	1	---	0	0	0.184756	-0.0687064	0.00845509	-0.00547807	0.241576	0.726226	0.963317	0.975531	--	--
2793	ENSG00000167083	GNGT2	291	0.041	0.605395	0	0	0	0	0	0	1	0	-0.078027	0.353195	-0.0771597	0.0108056	0.597905	0.0201423	0.701556	0.941746	--	--
2794	ENSG00000204590	GNL1	307	0.04	0.613646	1	0	0	0	0	0	0	0	-0.12702	-0.1377	0.144849	0.291535	0.341872	0.377526	0.459554	0.0646554	--	--
2796	ENSG00000147437	GNRH1	307	-0.031	0.691782	0	0	-1	0	0	0	0	0	0.21661	-0.0961101	-0.265009	-0.0673166	0.131047	0.4784	0.185579	0.673141	--	--
2797	ENSG00000125787	GNRH2	307	0.032	0.683305	0	0	1	0	1	0	0	0	-0.162328	0.172289	0.0668467	0.101944	0.266725	0.311341	0.736981	0.411298	--	--
2798	ENSG00000109163	GNRHR	296	-0.301	0.000220358	-1	-1	0	0	0	0	0	0	-0.304934	-0.272623	-0.396231	-0.244135	0.0224751	0.0638395	0.0526134	0.16445	--	--
2799	ENSG00000135677	GNS	307	0.02	0.810703	1	-1	0	0	0	0	0	0	0.264279	0.294821	-0.307247	-0.224051	0.0771613	0.109682	0.0689971	0.15662	--	--
2800	ENSG00000136935	GOLGA1	307	0.075	0.335838	0	-1	0	1	0	0	0	0	0.237783	-0.0745171	0.0751135	0.0219379	0.0621104	0.630522	0.70361	0.891276	--	--
2801	ENSG00000167110	GOLGA2	307	0.032	0.696913	0	0	-1	0	0	0	1	0	-0.00715561	-0.146444	-0.144021	0.363557	0.96116	0.433422	0.444237	0.00819754	s4	--
2802	ENSG00000090615	GOLGA3	307	-0.024	0.768375	0	-1	0	1	-1	0	1	0	-0.0992801	-0.0891955	-0.0405693	0.127595	0.504615	0.622614	0.822438	0.401214	--	--
2803	ENSG00000144674	GOLGA4	307	-0.122	0.118737	0	0	0	0	0	0	0	1	0.0227144	-0.117573	-0.265668	-0.173262	0.867474	0.395794	0.235973	0.210234	--	--
2804	ENSG00000173230	GOLGB1	307	-0.113	0.160832	0	0	0	1	0	0	-1	0	-0.0501861	-0.148018	-0.245531	-0.0471766	0.709099	0.345509	0.271263	0.743755	--	--
2805	ENSG00000120053	GOT1	307	0.167	0.0450556	1	0	1	0	0	1	-1	0	0.218556	0.378966	0.160786	-0.0654187	0.0955669	0.104562	0.38365	0.610813	--	--
2806	ENSG00000125166	GOT2	307	0.198	0.0157699	1	0	1	-1	0	1	0	0	0.267208	0.351634	0.28752	-0.079955	0.0658727	0.0605785	0.118908	0.594626	--	--
2810	ENSG00000175793	SFN	307	0.084	0.286638	1	0	0	0	0	0	0	0	0.430785	-0.189176	-0.447026	0.351339	0.00158133	0.170255	0.0166163	0.0351969	--	--
2811	ENSG00000185245	GP1BA	307	0.228	0.00397134	0	1	0	0	0	0	0	0	0.0257698	0.236131	0.339641	0.356767	0.844509	0.157493	0.0853307	0.0190097	--	--
2812	ENSG00000203618	GP1BB	165	-0.058	0.599767	0	0	---	0	---	---	---	---	-0.136871	-0.175634	-0.126639	0.198032	0.481799	0.452661	0.660571	0.298327	--	--
2813	ENSG00000169347	GP2	294	-0.178	0.0282148	-1	-1	-1	0	0	---	1	0	-0.147473	0.0340047	-0.421142	-0.199226	0.26618	0.853501	0.0330541	0.192378	--	--
2814	ENSG00000178732	GP5	220	0.03	0.747369	0	-1	0	---	---	0	0	0	0.098173	0.128171	-0.0110233	-0.0810791	0.619868	0.463441	0.960092	0.611731	--	--
2815	ENSG00000169704	GP9	262	0.036	0.674455	0	-1	0	0	0	0	0	0	0.300144	-0.142913	-0.00904108	-0.0604467	0.0375317	0.388047	0.950443	0.763875	--	--
2817	ENSG00000063660	GPC1	294	-0.066	0.419124	0	-1	-1	1	0	---	0	0	-0.322269	-0.0860771	-0.0319408	0.204699	0.028295	0.618842	0.85722	0.217976	--	--
2819	ENSG00000167588	GPD1	307	-0.005	0.947587	-1	1	1	0	-1	0	1	0	-0.0841234	0.275984	-0.0753823	-0.0993721	0.584513	0.0946012	0.655286	0.562259	--	--
2820	ENSG00000115159	GPD2	307	-0.133	0.0965822	0	0	0	0	-1	0	0	0	0.209647	-0.372134	-0.408056	-0.0933597	0.0972491	0.0382139	0.0379806	0.534882	--	--
2821	ENSG00000105220	GPI	294	0.296	0.000307709	1	1	0	0	0	---	0	0	0.534495	0.206559	0.246398	0.14577	0.00163165	0.216737	0.120757	0.344521	--	--
2822	ENSG00000112293	GPLD1	307	0.117	0.145611	1	0	1	0	0	0	0	0	0.0829121	0.552351	0.0796117	-0.181756	0.557981	0.00184865	0.653964	0.237227	--	--
2823	ENSG00000150625	GPM6A	294	0.204	0.0196525	1	1	0	0	-1	---	0	0	0.111393	0.496747	0.310233	-0.0203542	0.490667	0.00447259	0.139008	0.901445	s2	--
2824	ENSG00000046653	GPM6B	307	-0.113	0.173259	0	-1	-1	0	0	1	0	0	-0.147301	0.145367	-0.197919	-0.225432	0.254001	0.465477	0.327829	0.140511	--	--
2825	ENSG00000183671	GPR1	307	-0.17	0.0314267	0	-1	-1	0	0	0	0	0	0.00755836	-0.276184	-0.197998	-0.254971	0.958627	0.125658	0.22504	0.0886245	--	--
2826	ENSG00000184451	CCR10	307	-0.064	0.42112	0	0	-1	0	1	0	0	0	-0.122203	-0.0402755	-0.0413735	-0.0388151	0.356577	0.834132	0.821259	0.7948	--	--
2827	ENSG00000181773	GPR3	307	-0.077	0.332336	0	0	-1	0	0	1	0	-1	0.0121393	-0.0361114	-0.389163	0.0356696	0.93141	0.83318	0.0327359	0.817361	--	--
2828	ENSG00000177464	GPR4	262	-0.3	0.000515501	-1	-1	-1	0	0	0	0	0	-0.350831	-0.35303	-0.398616	-0.137899	0.0353477	0.0709645	0.0261573	0.387732	--	--
2829	ENSG00000173578	XCR1	262	-0.131	0.117195	0	0	0	0	0	0	0	0	-0.30911	0.0270584	-0.343143	0.0812802	0.0535247	0.869964	0.0581331	0.623022	--	--
2830	ENSG00000146360	GPR6	233	-0.018	0.840891	0	0	0	0	1	0	0	-1	0.101052	0.0880388	-0.282588	-0.0209139	0.523923	0.651197	0.230037	0.887687	--	--
2831	ENSG00000183729	NPBWR1	246	0.143	0.10536	0	0	0	0	0	0	0	0	-0.0522071	0.220756	0.308903	0.15519	0.756745	0.281142	0.127103	0.304168	--	--
2832	ENSG00000125522	NPBWR2	231	0.04	0.662909	0	1	---	0	0	0	0	0	-0.0185689	0.0122483	-0.0434972	0.177364	0.913227	0.937435	0.843804	0.342287	--	--
2833	ENSG00000186810	CXCR3	307	-0.022	0.782574	0	-1	0	0	0	0	1	0	-0.00585284	0.0910058	-0.283314	0.0717128	0.967153	0.617205	0.0945591	0.646669	--	--
2834	ENSG00000119973	PRLHR	231	-0.22	0.0157018	0	-1	0	0	0	0	0	0	-0.0697059	-0.266222	-0.204742	-0.334589	0.715208	0.117154	0.329996	0.0422141	--	--
2835	ENSG00000132975	GPR12	307	-0.056	0.475963	0	0	0	0	0	0	-1	0	-0.100963	-0.0162778	-0.271608	0.132127	0.488234	0.913412	0.132888	0.395482	--	--
2837	ENSG00000181408	UTS2R	246	-0.004	0.96768	-1	0	0	0	1	0	0	0	0.100669	-0.0414014	-0.45183	0.244008	0.582292	0.82331	0.0128267	0.133291	--	--
2838	ENSG00000154165	GPR15	262	-0.402	3.01697e-06	-1	-1	-1	0	0	0	1	0	-0.422489	-0.165534	-0.670848	-0.362715	0.0159983	0.332532	6.32985e-05	0.0310978	--	--
2840	ENSG00000144230	GPR17	307	-0.255	0.00128265	-1	-1	0	0	0	0	1	0	-0.438401	-0.0343164	-0.211832	-0.272691	0.0037351	0.792773	0.236266	0.106857	--	s1
2841	ENSG00000125245	GPR18	307	-0.192	0.0187892	-1	-1	0	0	0	0	1	0	0.0156797	-0.300706	-0.416566	-0.151813	0.911929	0.0798946	0.0403527	0.311631	--	--
2842	ENSG00000183150	GPR19	307	0.179	0.0244785	1	1	0	0	0	0	0	0	0.504798	-0.0213094	0.250271	-0.0690712	0.00130419	0.894845	0.154969	0.63233	--	--
2843	ENSG00000204882	GPR20	262	-0.177	0.0409691	0	-1	0	1	0	0	0	0	-0.260383	-0.0554757	-0.487468	0.0433374	0.110571	0.7657	0.0134408	0.78024	--	--
2845	ENSG00000172209	GPR22	307	0.018	0.821459	0	0	-1	0	0	0	1	0	0.218377	-0.0288261	0.00245118	-0.153799	0.110309	0.865433	0.989483	0.296734	--	--
2846	ENSG00000147145	LPAR4	307	-0.343	1.63979e-05	-1	-1	-1	0	0	0	0	0	-0.441111	-0.308244	-0.393841	-0.221971	0.000739764	0.0595504	0.0311718	0.19104	--	--
2847	ENSG00000128285	MCHR1	307	-0.023	0.774492	0	0	0	0	0	0	0	0	-0.196686	0.0916549	0.120689	-0.0398245	0.209933	0.580713	0.46668	0.790612	--	--
2848	ENSG00000170128	GPR25	307	0.054	0.49745	0	1	0	0	0	0	1	-1	-0.122474	-0.183981	-0.0835551	0.560631	0.417925	0.249873	0.609279	0.000523604	--	--
2849	ENSG00000154478	GPR26	246	-0.163	0.0659856	-1	0	-1	0	0	1	0	0	-0.037207	-0.103516	-0.438598	-0.126419	0.809323	0.622895	0.0105553	0.474359	--	--
2850	ENSG00000170837	GPR27	307	-0.208	0.00829476	0	0	-1	0	0	0	0	0	-0.0896405	-0.11097	-0.339143	-0.315475	0.492562	0.515807	0.0676707	0.0433031	--	--
2852	ENSG00000164850	GPER1	289	-0.053	0.513983	0	-1	0	0	0	0	0	0	-0.3334	0.110626	0.0174307	0.0670553	0.0223842	0.540098	0.926231	0.654733	--	--
2853	ENSG00000120436	GPR31	262	0.056	0.518839	0	1	0	0	0	0	0	0	-0.110825	0.0649486	-0.0100907	0.263199	0.504823	0.705523	0.958582	0.108112	--	--
2854	ENSG00000142511	GPR32	238	-0.013	0.885097	0	1	0	0	0	---	0	0	0.10299	-0.156315	-0.23964	0.137814	0.501578	0.23852	0.392231	0.385632	--	--
2856	ENSG00000214943	GPR33	207	-0.103	0.297181	0	-1	0	0	---	0	0	---	0.148464	-0.281159	-0.129447	-0.194483	0.372367	0.295698	0.533412	0.269018	--	--
2857	ENSG00000171659	GPR34	291	-0.254	0.00205026	-1	-1	0	0	0	0	0	0	-0.135476	-0.109523	-0.500628	-0.303846	0.323166	0.554125	0.00401764	0.075594	--	--
2859	ENSG00000178623	GPR35	275	-0.22	0.00833302	0	-1	0	---	0	---	0	0	-0.13065	-0.0300412	-0.429856	-0.320325	0.367809	0.837676	0.0197303	0.0930617	--	--
2861	ENSG00000170775	GPR37	307	0.219	0.005441	1	0	0	0	0	0	0	0	0.26118	0.429809	0.150428	0.0482683	0.043416	0.0124714	0.411258	0.76046	--	--
2862	ENSG00000102539	MLNR	262	0.002	0.981548	0	1	0	0	0	0	0	0	0.118827	-0.228232	-0.163132	0.181216	0.455656	0.199779	0.388433	0.282323	--	--
2863	ENSG00000183840	GPR39	307	-0.023	0.769473	0	0	0	0	0	0	0	0	0.0820954	-0.0190485	-0.431945	0.181951	0.561822	0.915543	0.00619934	0.217652	--	s3
2864	ENSG00000126266	FFAR1	246	-0.131	0.129276	0	0	-1	0	0	0	0	0	-0.176185	0.000377411	-0.152274	-0.167131	0.249322	0.99851	0.499022	0.225641	--	--
2865	ENSG00000185897	FFAR3	262	-0.133	0.139901	-1	1	0	-1	0	---	0	---	-0.155795	-0.232749	-0.314957	0.102087	0.365549	0.197487	0.0902884	0.572568	--	--
2867	ENSG00000126262	FFAR2	294	-0.13	0.112999	0	-1	1	0	-1	---	0	0	-0.0287471	-0.0567509	-0.259535	-0.200436	0.839034	0.774801	0.132962	0.19641	--	--
2868	ENSG00000125388	GRK4	288	-0.203	0.0147384	-1	-1	-1	---	1	0	0	0	-0.0947872	-0.0860341	-0.290592	-0.35801	0.535925	0.643074	0.125715	0.0164743	--	--
2869	ENSG00000198873	GRK5	294	0.081	0.325078	0	0	0	0	0	---	0	0	0.00594638	0.0750812	0.150949	0.113767	0.971261	0.661223	0.410356	0.432649	--	--
2870	ENSG00000198055	GRK6	294	-0.071	0.387154	0	-1	0	0	0	---	0	0	-0.0452421	-0.155275	-0.249073	0.112294	0.766299	0.332245	0.124622	0.524147	--	--
2872	ENSG00000099875	MKNK2	307	0.092	0.245671	0	0	0	0	0	0	0	0	-0.123088	0.393535	-0.152635	0.272134	0.394936	0.0238506	0.373133	0.0725767	--	--
2873	ENSG00000169727	GPS1	294	0.164	0.0412782	0	0	0	1	0	---	1	0	0.0673174	0.0808757	0.403177	0.152151	0.643305	0.644192	0.0466023	0.258644	--	--
2874	ENSG00000132522	GPS2	307	0.168	0.0331943	1	1	0	0	0	0	0	0	0.20557	-0.155551	0.329305	0.27065	0.198387	0.303082	0.0715816	0.0503885	--	--
2875	ENSG00000167701	GPT	307	-0.017	0.82969	0	-1	1	0	0	0	0	-1	-0.0391167	0.230505	0.236767	-0.402123	0.791333	0.158013	0.158005	0.0101762	--	--
2876	ENSG00000233276	GPX1	307	0.188	0.0188817	0	1	0	0	0	0	0	0	0.158712	0.225931	-0.189031	0.488811	0.256586	0.229104	0.242194	0.00189342	--	--
2877	ENSG00000176153	GPX2	307	0.018	0.820035	0	-1	0	0	0	0	0	0	0.109279	0.291346	-0.0969475	-0.221422	0.494357	0.0751534	0.573653	0.127299	--	--
2878	ENSG00000211445	GPX3	307	0.027	0.737429	0	0	1	0	0	0	-1	0	-0.0477173	0.204596	-0.0804464	0.0466803	0.729631	0.229374	0.700911	0.755046	--	--
2879	ENSG00000167468	GPX4	307	0.028	0.722974	0	0	0	0	0	0	0	0	-0.107266	0.384056	-0.148898	0.020403	0.449987	0.0519117	0.398844	0.881242	--	--
2880	ENSG00000224586	GPX5	244	-0.161	0.064639	0	0	0	0	0	0	0	0	0.0128391	0.183403	-0.70132	-0.183984	0.922954	0.286083	0.00977032	0.15978	--	--
2882	ENSG00000116157	GPX7	307	-0.279	0.000455382	-1	-1	-1	0	0	0	1	0	-0.294134	-0.46968	-0.54766	0.111573	0.0809122	0.000559707	0.000347266	0.485463	--	--
2885	ENSG00000177885	GRB2	307	0.207	0.00867544	0	0	0	0	0	0	1	0	0.192979	0.310929	0.0329158	0.272134	0.144569	0.0525468	0.854626	0.103899	--	--
2886	ENSG00000141738	GRB7	307	0.135	0.0889463	0	1	0	0	0	0	0	0	0.24202	0.292193	-0.129365	0.0941861	0.0690805	0.0968614	0.496295	0.533069	--	--
2887	ENSG00000106070	GRB10	307	0.143	0.07329	0	1	0	1	0	0	0	0	0.0859783	-0.0327814	0.159311	0.342067	0.575641	0.840656	0.391582	0.018028	--	--
2888	ENSG00000115290	GRB14	307	0.03	0.721933	0	0	1	0	0	0	-1	0	-0.0718871	0.202048	-0.0453597	0.0570694	0.650673	0.256203	0.831384	0.66312	--	--
2889	ENSG00000107263	RAPGEF1	307	0.153	0.0578792	0	1	0	0	0	0	1	0	-0.199489	0.0744327	0.0419403	0.69854	0.107109	0.684048	0.828234	5.74333e-06	s4	--
2890	ENSG00000155511	GRIA1	307	-0.234	0.00329397	-1	-1	-1	0	0	0	0	0	-0.379681	-0.012012	-0.0958613	-0.369219	0.00819281	0.938971	0.651702	0.00671575	--	s1
2891	ENSG00000120251	GRIA2	307	-0.133	0.100784	0	-1	-1	1	0	1	0	0	-0.142696	-0.210548	-0.0239623	-0.144455	0.245379	0.253428	0.901481	0.384479	--	--
2892	ENSG00000125675	GRIA3	307	0.029	0.717166	0	1	0	0	0	0	0	0	-0.167765	0.148801	0.219314	-0.00525336	0.214428	0.396922	0.240444	0.972258	--	--
2893	ENSG00000152578	GRIA4	307	-0.161	0.0518181	0	0	-1	0	0	0	0	0	-0.0786557	-0.312322	-0.267848	-0.0412095	0.532627	0.0763841	0.231829	0.792116	--	--
2894	ENSG00000182771	GRID1	291	-0.306	0.000197527	-1	-1	-1	0	0	0	0	0	-0.564583	-0.325012	-0.195985	-0.101026	0.00013879	0.0346455	0.320214	0.536172	--	s1
2895	ENSG00000152208	GRID2	307	0.024	0.761873	0	0	-1	0	0	0	0	0	0.0215134	0.0804969	0.434173	-0.346456	0.875152	0.57843	0.0256184	0.0276222	--	--
2896	ENSG00000030582	GRN	307	0.069	0.384423	1	0	0	0	0	0	0	0	0.0842005	0.346194	-0.341091	0.143428	0.523527	0.0321863	0.0759905	0.361861	--	--
2897	ENSG00000171189	GRIK1	294	-0.149	0.0637657	-1	0	0	0	0	---	0	0	-0.0694289	-0.325605	-0.400859	0.10922	0.62106	0.0628322	0.0475469	0.43063	--	--
2898	ENSG00000164418	GRIK2	307	0.008	0.920743	0	-1	-1	0	0	0	0	0	-0.125452	0.0114334	0.3787	-0.140758	0.415676	0.939851	0.0327852	0.373161	--	--
2899	ENSG00000163873	GRIK3	307	-0.462	9.68837e-09	-1	-1	-1	0	0	0	-1	-1	-0.41703	-0.506851	-0.37733	-0.542126	0.00197052	0.00228145	0.0429796	0.00132958	--	s1
2900	ENSG00000149403	GRIK4	294	-0.33	5.30606e-05	0	-1	0	0	0	---	0	0	-0.285026	-0.602515	-0.161768	-0.285466	0.0619291	0.000748606	0.390297	0.0488589	--	--
2901	ENSG00000105737	GRIK5	307	-0.132	0.101654	0	0	-1	0	0	0	0	0	-0.206019	-0.201205	0.0285085	-0.118489	0.151714	0.123039	0.891418	0.473274	--	--
2902	ENSG00000176884	GRIN1	307	-0.053	0.502942	0	-1	0	0	0	0	0	0	-0.0527398	0.0746564	0.00369489	-0.205912	0.674297	0.6133	0.985134	0.230683	--	--
2903	ENSG00000183454	GRIN2A	307	-0.145	0.0706597	0	0	-1	0	0	0	0	0	-0.16417	-0.0394044	-0.0643345	-0.278142	0.259475	0.801327	0.739671	0.0777513	--	--
2904	ENSG00000273079	GRIN2B	294	0.112	0.168205	0	1	0	0	0	---	0	0	0.129874	0.0643158	0.243793	0.029805	0.404419	0.6412	0.266455	0.836702	--	--
2905	ENSG00000161509	GRIN2C	307	0.127	0.106473	0	0	0	0	0	0	0	0	0.206385	0.12792	0.335441	-0.127001	0.232916	0.377832	0.0510402	0.330791	--	--
2906	ENSG00000105464	GRIN2D	307	-0.117	0.142383	0	0	-1	0	0	0	0	0	-0.111562	-0.328793	-0.373521	0.257317	0.367751	0.0370228	0.0251671	0.172372	--	--
2907	ENSG00000178719	GRINA	307	0.289	0.000240436	1	1	1	0	0	0	0	0	0.185565	0.379878	0.368657	0.26488	0.200739	0.0209816	0.0447281	0.0727824	--	--
2908	ENSG00000113580	NR3C1	307	-0.04	0.620885	0	0	0	0	1	0	0	0	-0.112956	-0.128811	-0.0217053	0.100521	0.354423	0.490689	0.916226	0.515854	--	--
2909	ENSG00000160007	ARHGAP35	307	0.088	0.269093	0	0	0	0	1	0	0	0	-0.0623184	0.228218	0.193399	0.0515746	0.647549	0.171067	0.329767	0.726053	--	--
2911	ENSG00000152822	GRM1	307	0.049	0.536282	0	0	0	0	0	0	0	0	-0.128373	0.24265	0.179245	-0.0210258	0.331453	0.163423	0.314949	0.894557	--	--
2912	ENSG00000164082	GRM2	307	-0.107	0.175589	0	0	0	0	-1	0	0	0	-0.161921	-0.28452	-0.00128557	0.0192794	0.200862	0.09058	0.994741	0.902816	--	--
2913	ENSG00000198822	GRM3	307	0.166	0.0364459	0	0	-1	0	0	0	0	0	0.12375	0.0248189	0.356339	0.181765	0.362004	0.895933	0.0449995	0.215527	--	--
2914	ENSG00000124493	GRM4	307	-0.202	0.0108517	0	-1	-1	0	0	0	0	0	-0.185321	-0.129461	-0.150137	-0.324424	0.205823	0.438928	0.491913	0.00532653	--	--
2915	ENSG00000168959	GRM5	294	-0.055	0.494239	-1	0	0	0	1	---	0	0	-0.143962	-0.297032	0.0249217	0.18146	0.289639	0.0963158	0.905005	0.195847	--	--
2916	ENSG00000113262	GRM6	307	-0.09	0.255425	0	0	0	0	0	0	0	0	-0.298135	-0.0278558	-0.0852075	0.0864542	0.0450798	0.844577	0.658178	0.567698	--	--
2918	ENSG00000179603	GRM8	294	-0.064	0.437967	0	0	-1	0	0	---	-1	0	0.00833709	-0.0463894	0.109041	-0.293542	0.953623	0.794315	0.585041	0.0537929	--	--
2919	ENSG00000163739	CXCL1	307	-0.086	0.293236	0	0	0	0	0	0	0	0	-0.00146427	-0.319221	-0.311572	0.194668	0.991172	0.0855861	0.10427	0.22227	--	--
2920	ENSG00000081041	CXCL2	307	0.175	0.0366155	0	1	1	0	0	0	0	0	0.192995	0.0997033	0.116341	0.266071	0.201857	0.575484	0.576186	0.0741368	--	--
2921	ENSG00000163734	CXCL3	262	-0.076	0.375294	0	-1	0	1	0	0	0	0	-0.104045	-0.353298	0.0724625	0.0530291	0.534448	0.0421131	0.716831	0.733468	--	--
2922	ENSG00000134443	GRP	307	-0.463	1.05691e-08	-1	0	-1	0	0	0	1	0	-0.520506	-0.453193	-0.668105	-0.244969	0.000875955	0.00831533	0.000227374	0.0905242	--	--
2923	ENSG00000167004	PDIA3	307	0.123	0.1253	1	-1	0	0	0	0	0	0	0.31783	0.188888	0.121799	-0.148093	0.0300129	0.25194	0.528627	0.313174	--	--
2925	ENSG00000126010	GRPR	307	-0.172	0.0322211	-1	1	0	0	0	1	0	0	0.112294	-0.419618	-0.384274	-0.111818	0.459749	0.0123071	0.0140034	0.497569	--	--
2926	ENSG00000132463	GRSF1	307	0.13	0.104224	1	1	0	0	0	1	0	0	0.494181	0.0915895	0.0314852	-0.163047	0.000529275	0.573347	0.872939	0.268256	s1	--
2931	ENSG00000105723	GSK3A	307	-0.032	0.691247	0	-1	0	0	1	1	0	0	0.220458	-0.183016	-0.110705	-0.12136	0.13456	0.294626	0.571879	0.355546	--	--
2932	ENSG00000082701	GSK3B	307	0.007	0.931964	0	-1	-1	0	0	1	0	0	0.317791	-0.0104443	-0.0538982	-0.27537	0.0404281	0.94679	0.784696	0.0515248	--	--
2934	ENSG00000148180	GSN	294	-0.385	3.15962e-06	-1	-1	-1	0	0	---	0	0	-0.40618	-0.321978	-0.57739	-0.261591	0.00574266	0.0726106	0.00334101	0.0841343	--	s3
2935	ENSG00000103342	GSPT1	307	-0.079	0.324602	1	0	0	0	0	0	-1	0	0.15863	0.00950787	-0.296821	-0.243505	0.278103	0.95425	0.103195	0.111418	--	--
2936	ENSG00000104687	GSR	307	0.335	2.47036e-05	1	0	0	0	0	0	0	0	0.721453	0.202968	0.0181232	0.267721	6.42899e-07	0.261162	0.905046	0.0864299	--	--
2937	ENSG00000100983	GSS	307	0.169	0.034753	1	-1	0	0	0	0	1	0	0.203015	0.240187	0.109089	0.119949	0.177452	0.202735	0.464263	0.44211	--	--
2938	ENSG00000243955	GSTA1	307	0.312	0.000231861	1	1	1	0	0	0	-1	0	0.222112	0.600928	0.467871	0.0450281	0.0906715	0.00593597	0.0164536	0.762635	--	--
2940	ENSG00000174156	GSTA3	289	0.071	0.383348	0	1	0	0	0	0	-1	0	0.121967	0.0518439	-0.0850037	0.154107	0.42178	0.776873	0.641115	0.291485	--	--
2941	ENSG00000170899	GSTA4	307	-0.035	0.664696	1	-1	-1	0	0	0	-1	0	0.174177	-0.123576	-0.0109299	-0.211857	0.230561	0.46024	0.954523	0.167675	--	--
2944	ENSG00000134184	GSTM1	292	-0.116	0.145443	-1	0	0	0	0	0	0	0	-0.168374	-0.169531	-0.175085	0.0403123	0.211973	0.351248	0.381951	0.769866	--	--
2946	ENSG00000213366	GSTM2	307	-0.388	7.16205e-07	-1	-1	0	-1	0	0	0	0	-0.387681	-0.300675	-0.547122	-0.334494	0.0157751	0.0574293	0.00112588	0.0167959	--	--
2947	ENSG00000134202	GSTM3	307	-0.129	0.114896	-1	0	-1	0	0	0	0	0	0.061202	-0.164964	-0.416833	-0.0823649	0.661165	0.374091	0.0102045	0.633758	--	--
2948	ENSG00000168765	GSTM4	307	-0.083	0.304132	0	-1	0	0	0	0	0	0	0.0342448	-0.0129022	-0.0799506	-0.273388	0.803598	0.939179	0.679409	0.0819286	--	--
2949	ENSG00000134201	GSTM5	307	-0.19	0.0202828	0	0	-1	0	-1	0	0	0	-0.194625	-0.347616	-0.0669529	-0.150682	0.238114	0.0469464	0.678323	0.328224	--	--
2950	ENSG00000084207	GSTP1	307	-0.031	0.701481	0	-1	0	0	1	0	0	0	-0.0869494	0.0446506	-0.0417932	-0.0229558	0.500957	0.787456	0.821405	0.894225	--	--
2954	ENSG00000100577	GSTZ1	307	0.065	0.405227	0	1	1	0	0	0	0	0	0.182724	0.282019	-0.0151912	-0.183144	0.183544	0.065082	0.935934	0.245604	--	--
2956	ENSG00000116062	MSH6	294	0.107	0.191302	1	0	0	0	0	---	-1	0	0.475904	-0.217377	0.202188	-0.101353	0.00228132	0.186367	0.286094	0.500735	--	--
2957	ENSG00000165417	GTF2A1	294	-0.16	0.0505479	0	0	0	-1	0	---	-1	0	0.450056	-0.186755	-0.414118	-0.610462	0.00263302	0.189338	0.0369542	9.16377e-05	s1	--
2958	ENSG00000140307	GTF2A2	307	0.064	0.420483	0	-1	0	0	0	0	0	0	0.387748	0.192858	-0.119519	-0.258276	0.00517299	0.251317	0.523617	0.0842479	--	--
2959	ENSG00000137947	GTF2B	307	0.051	0.516148	1	0	0	0	0	0	0	0	0.521936	-0.0802784	-0.158669	-0.194771	6.74183e-05	0.651848	0.333979	0.219786	--	--
2960	ENSG00000153767	GTF2E1	307	-0.074	0.347519	0	-1	-1	0	0	0	0	0	0.104076	-0.0775318	-0.0212893	-0.311599	0.355024	0.678422	0.920777	0.0251582	--	--
2961	ENSG00000197265	GTF2E2	307	0.075	0.354006	1	-1	0	0	0	0	0	0	0.299059	0.15506	0.025681	-0.203331	0.0449761	0.272427	0.893682	0.21249	--	--
2962	ENSG00000125651	GTF2F1	307	0.118	0.130476	0	0	0	1	0	0	0	0	-0.0595209	0.0311942	0.168119	0.349953	0.601623	0.855265	0.435395	0.01528	--	--
2963	ENSG00000188342	GTF2F2	294	-0.193	0.0166776	0	0	-1	0	-1	---	0	0	0.19927	-0.435969	-0.440735	-0.226514	0.158626	0.00287869	0.0321523	0.145255	--	--
2965	ENSG00000110768	GTF2H1	307	-0.151	0.058225	-1	1	0	0	0	0	-1	0	0.407045	-0.356617	-0.610816	-0.234364	0.000910858	0.0318549	0.00422856	0.103423	s1	--
2967	ENSG00000111358	GTF2H3	307	0.022	0.779728	0	-1	0	0	0	0	0	0	0.427595	0.0524859	-0.168346	-0.301457	0.00326974	0.749936	0.345369	0.0510446	--	--
2968	ENSG00000213780	GTF2H4	294	0.202	0.0127903	1	1	0	0	0	---	-1	0	0.44372	-0.199439	0.136573	0.323571	0.000828918	0.230681	0.510382	0.0377564	--	--
2969	ENSG00000263001	GTF2I	261	0.077	0.373866	0	1	---	0	0	---	0	0	0.43098	-0.172893	-0.125501	0.0224776	0.00290908	0.33361	0.559935	0.896332	--	--
2971	ENSG00000122034	GTF3A	307	0.068	0.391369	0	0	0	0	0	0	0	0	0.344687	0.029188	-0.0883887	-0.0821918	0.0318182	0.847488	0.63118	0.556422	--	--
2972	ENSG00000185024	BRF1	307	-0.115	0.137342	0	0	0	0	0	0	0	0	-0.199248	-0.0253225	-0.277507	0.0309995	0.179584	0.874413	0.11986	0.826009	--	--
2975	ENSG00000077235	GTF3C1	294	0.24	0.00342461	1	0	-1	0	0	---	1	1	0.280905	-0.203184	0.243963	0.561446	0.0434716	0.308411	0.19291	6.61576e-05	s4	--
2976	ENSG00000115207	GTF3C2	307	0.053	0.506362	0	1	0	0	0	0	0	0	0.371629	-0.366223	-0.19544	0.248042	0.00780335	0.0649698	0.190821	0.0901477	--	--
2977	ENSG00000152402	GUCY1A2	294	-0.155	0.0617589	0	0	0	0	-1	---	0	0	-0.0882455	-0.0176657	-0.241654	-0.275056	0.523462	0.917457	0.24084	0.0936502	--	--
2978	ENSG00000048545	GUCA1A	262	-0.151	0.08053	0	0	-1	0	-1	-1	0	0	-0.197501	-0.389982	-0.175118	0.0944355	0.234218	0.0415096	0.331474	0.557345	--	--
2979	ENSG00000112599	GUCA1B	307	-0.065	0.407568	0	0	0	0	0	0	-1	0	0.0135358	-0.106478	-0.147001	-0.0518808	0.933156	0.526091	0.338452	0.716318	--	--
2980	ENSG00000197273	GUCA2A	262	0.07	0.41335	0	0	0	0	0	0	0	0	0.0184279	0.216424	-0.104645	0.13732	0.881301	0.380152	0.534935	0.378014	--	--
2981	ENSG00000044012	GUCA2B	262	0.265	0.00213664	0	0	1	0	1	0	0	0	0.169941	0.514434	0.0590655	0.320937	0.242057	0.0371677	0.704092	0.0323281	--	--
2982	ENSG00000164116	GUCY1A3	289	-0.214	0.00954378	0	-1	0	0	0	0	0	0	-0.0975178	-0.280159	-0.490463	-0.0702903	0.499073	0.0728648	0.00521559	0.702722	--	--
2983	ENSG00000061918	GUCY1B3	289	-0.013	0.8748	0	1	-1	0	0	0	0	0	0.0781154	-0.161217	0.00336871	-0.00655962	0.580462	0.360481	0.985385	0.968763	--	--
2984	ENSG00000070019	GUCY2C	307	-0.176	0.0256494	0	0	0	0	-1	-1	0	0	-0.21319	0.0421613	-0.44685	-0.102443	0.106591	0.807385	0.0119673	0.51702	--	--
2986	ENSG00000101890	GUCY2F	262	-0.222	0.00936013	-1	0	0	0	0	0	0	0	-0.16277	-0.17245	-0.134832	-0.381301	0.256733	0.312434	0.566683	0.0116778	--	--
2987	ENSG00000143774	GUK1	307	0.035	0.65807	0	0	0	0	-1	0	0	0	-0.0434606	0.121673	-0.261829	0.283858	0.751455	0.468235	0.178366	0.046981	--	--
2990	ENSG00000169919	GUSB	307	0.289	0.000261958	1	0	1	0	0	0	0	0	0.371851	0.38865	0.109282	0.254398	0.00586345	0.0412764	0.528829	0.0840502	--	--
2992	ENSG00000163754	GYG1	307	0.074	0.353772	1	0	0	0	0	0	0	0	0.220731	0.116563	-0.0209375	-0.0512065	0.118491	0.499127	0.893945	0.759275	--	--
2993	ENSG00000170180	GYPA	307	0.091	0.251522	0	1	0	0	0	0	0	0	-0.0358239	0.0771973	0.0615679	0.268392	0.815286	0.606072	0.708488	0.110527	--	--
2994	ENSG00000250361	GYPB	289	-0.058	0.472022	0	0	0	1	0	-1	0	0	-0.151445	0.029931	-0.192511	0.0798492	0.338884	0.86798	0.304583	0.54556	--	--
2995	ENSG00000136732	GYPC	307	0.028	0.721638	0	0	0	0	0	0	0	0	-0.00415833	-0.0845428	-0.148357	0.298506	0.979501	0.57591	0.344421	0.0529161	--	--
2996	ENSG00000197465	GYPE	307	-0.326	4.28665e-05	0	-1	0	0	-1	0	1	0	-0.343407	-0.337401	-0.417015	-0.224875	0.0241458	0.0246655	0.0255611	0.144361	--	--
2997	ENSG00000104812	GYS1	307	0.149	0.0599375	0	0	0	0	0	0	0	0	0.144298	0.0123845	0.110565	0.299165	0.289795	0.940442	0.571853	0.0460783	--	--
2998	ENSG00000111713	GYS2	262	0.366	2.12326e-05	1	0	1	0	0	0	1	0	0.226605	0.919288	0.465371	0.0108098	0.147355	3.97021e-05	0.0114571	0.934833	--	--
2999	ENSG00000100450	GZMH	307	0.23	0.00446919	0	1	0	0	0	0	1	0	0.217102	0.0391772	0.0481846	0.549119	0.162059	0.794198	0.793894	0.000521695	s4	--
3000	ENSG00000132518	GUCY2D	294	-0.174	0.0323748	-1	-1	0	0	0	---	0	0	-0.291506	0.17271	-0.287626	-0.246545	0.0379442	0.351442	0.0863696	0.136032	--	--
3001	ENSG00000145649	GZMA	307	-0.003	0.974329	0	-1	0	0	0	0	1	0	0.0638909	0.100026	-0.30481	0.0767861	0.701115	0.588152	0.0426285	0.589553	--	--
3002	ENSG00000100453	GZMB	307	-0.18	0.0253154	-1	-1	0	0	0	0	1	0	-0.12633	-0.0899261	-0.505014	-0.0575084	0.363546	0.603533	0.00254859	0.734455	--	--
3003	ENSG00000113088	GZMK	307	0.103	0.205522	0	0	0	1	0	0	1	0	0.170631	0.307908	-0.203687	0.0990325	0.236866	0.0969242	0.247675	0.52406	--	--
3004	ENSG00000197540	GZMM	307	0.165	0.0387575	0	1	0	1	0	0	0	0	0.0382364	0.215892	0.0337573	0.367376	0.791975	0.176709	0.857957	0.017794	--	--
3005	ENSG00000189060	H1F0	289	-0.082	0.323494	0	1	0	1	-1	0	0	0	0.0489119	-0.17805	0.0240546	-0.231389	0.718848	0.308264	0.910046	0.13373	--	--
3006	ENSG00000187837	HIST1H1C	289	0.051	0.529009	0	1	0	0	0	0	0	0	0.177001	0.0106587	0.0609908	-0.0622353	0.180529	0.95783	0.737423	0.686219	--	--
3007	ENSG00000124575	HIST1H1D	289	-0.247	0.00205849	-1	0	0	0	-1	0	0	0	-0.221612	-0.0938385	-0.365652	-0.304087	0.120066	0.626005	0.0491414	0.0258588	--	--
3008	ENSG00000168298	HIST1H1E	289	-0.285	0.000401523	-1	-1	0	-1	0	0	0	0	-0.121268	-0.342149	-0.33023	-0.382993	0.29903	0.0896208	0.0720991	0.0169982	--	--
3009	ENSG00000184357	HIST1H1B	289	-0.004	0.956373	0	0	0	0	0	0	0	0	0.237572	-0.0758925	-0.098735	-0.13842	0.0909262	0.697281	0.520798	0.384795	--	--
3010	ENSG00000187475	HIST1H1T	289	0.084	0.299894	0	1	-1	0	0	0	0	0	0.247912	-0.00101608	-0.311887	0.286733	0.125134	0.994238	0.124397	0.0404734	--	--
3013	ENSG00000196866	HIST1H2AD	216	-0.056	0.557995	0	---	---	0	0	---	0	---	0.251807	-0.275803	-0.2322	-0.0889423	0.157215	0.296288	0.255475	0.507891	--	--
3014	ENSG00000188486	H2AFX	289	0.077	0.346749	1	-1	0	0	0	0	0	0	0.208999	-0.194615	0.360354	-0.0730575	0.179306	0.385948	0.0271236	0.538323	--	--
3015	ENSG00000164032	H2AFZ	270	0.12	0.175677	1	-1	0	---	0	0	0	0	0.573113	-0.116098	0.142818	-0.212441	0.00152051	0.523195	0.418981	0.177971	--	--
3017	ENSG00000158373	HIST1H2BD	289	-0.183	0.0277145	0	-1	0	0	0	0	0	0	0.0736975	-0.0906112	-0.207416	-0.519778	0.610377	0.659085	0.255292	0.000306588	--	--
3021	ENSG00000163041	H3F3A	244	-0.139	0.130222	0	-1	0	1	0	---	-1	---	0.128445	0.0754458	-0.310505	-0.440945	0.439991	0.711622	0.174414	0.00439988	--	--
3024	ENSG00000124610	HIST1H1A	289	-0.134	0.0973484	0	0	0	-1	-1	0	0	0	-0.134193	-0.0144864	-0.0512808	-0.296976	0.359693	0.92832	0.817653	0.0224827	--	--
3026	ENSG00000148702	HABP2	243	0.249	0.00745079	1	0	1	---	0	0	0	0	0.132291	0.831049	-0.125006	0.182506	0.363425	0.000528572	0.545331	0.26611	--	--
3028	ENSG00000072506	HSD17B10	307	0.234	0.00283452	1	1	1	0	0	0	0	0	0.213721	0.374594	0.292569	0.0926518	0.167996	0.0339467	0.0844016	0.484777	--	--
3029	ENSG00000063854	HAGH	294	0.317	8.61166e-05	1	0	1	0	1	---	0	0	0.289007	0.533972	0.439844	0.0703128	0.0301374	0.0053259	0.0111149	0.658438	s2	--
3030	ENSG00000084754	HADHA	307	0.146	0.0677563	1	0	1	0	0	0	0	0	0.309815	0.318542	-0.243284	0.127039	0.0285862	0.0648212	0.164052	0.418532	--	--
3032	ENSG00000138029	HADHB	307	0.048	0.548968	1	-1	1	0	0	0	0	0	0.268474	0.28903	-0.210509	-0.192729	0.0380201	0.107503	0.30822	0.189555	--	--
3033	ENSG00000138796	HADH	307	0.405	2.68472e-07	1	0	1	0	1	0	0	0	0.529898	0.455425	0.483765	0.163384	9.80158e-05	0.0120482	0.0091891	0.249266	s1	--
3034	ENSG00000084110	HAL	307	0.359	6.48281e-06	1	1	1	0	0	0	0	0	0.489414	0.24379	0.201644	0.435354	0.000462515	0.231463	0.18363	0.00319217	s4	--
3036	ENSG00000105509	HAS1	307	-0.13	0.0968183	-1	0	0	0	0	0	0	0	-0.0413741	-0.300074	-0.0682755	-0.135356	0.782282	0.0629869	0.694902	0.364712	--	--
3037	ENSG00000170961	HAS2	294	-0.169	0.040468	-1	-1	0	1	0	---	1	0	-0.291577	-0.249873	-0.368604	0.188641	0.0356409	0.201678	0.0167111	0.278305	--	--
3038	ENSG00000103044	HAS3	291	-0.018	0.82185	0	1	0	0	0	0	0	0	-0.0318729	-0.210244	-0.147394	0.249364	0.842874	0.14007	0.487259	0.0763088	--	--
3040	ENSG00000188536	HBA2	247	0.34	0.000173477	1	1	1	0	-1	---	0	---	0.342458	0.180332	0.423897	0.401087	0.0403323	0.311264	0.0307814	0.0329801	--	--
3042	ENSG00000206177	HBM	233	0.047	0.600094	1	0	0	0	0	---	0	0	-0.0211867	0.00818499	0.0068785	0.166319	0.90058	0.971822	0.970135	0.282151	--	--
3043	ENSG00000244734	HBB	288	0.418	9.40927e-07	1	0	0	---	1	0	0	0	0.281542	0.434931	0.579915	0.431489	0.0921936	0.00753274	0.0013027	0.0124773	s2	--
3045	ENSG00000223609	HBD	262	0.262	0.00176601	1	0	0	0	0	0	0	0	0.15466	0.303392	0.260302	0.339896	0.316834	0.0828719	0.174931	0.0344625	--	--
3046	ENSG00000213931	HBE1	262	0.116	0.167292	0	1	0	0	0	0	0	0	0.147177	0.291376	0.101238	-0.0392516	0.336421	0.0847893	0.642756	0.786781	--	--
3048	ENSG00000196565	HBG2	247	0.216	0.0145697	1	0	0	0	0	---	0	---	0.306222	0.106246	0.205623	0.218854	0.0484004	0.640164	0.260751	0.166438	--	--
3049	ENSG00000086506	HBQ1	262	0.137	0.10843	0	1	0	0	0	0	0	0	0.179098	0.0447832	-0.0162915	0.277604	0.211618	0.796676	0.938554	0.0983268	--	--
3050	ENSG00000130656	HBZ	230	-0.29	0.00159133	0	-1	---	---	-1	-1	0	0	-0.442914	-0.311126	-0.0907301	-0.256121	0.00510149	0.122776	0.711342	0.106881	--	--
3052	ENSG00000004961	HCCS	307	0.092	0.244941	1	0	0	0	-1	0	0	0	0.421865	0.101977	0.0549843	-0.254291	0.00229048	0.542747	0.758897	0.0960169	s1	--
3053	ENSG00000099937	SERPIND1	307	0.331	3.23191e-05	1	1	1	0	0	0	0	0	0.18679	0.620027	0.344088	0.23684	0.176682	0.00271136	0.0395493	0.0785187	--	--
3054	ENSG00000172534	HCFC1	307	0.137	0.0822484	0	1	0	0	0	0	0	0	0.131148	-0.084615	0.22575	0.258767	0.309703	0.624731	0.237364	0.0887578	--	--
3055	ENSG00000101336	HCK	307	0.073	0.361137	0	1	0	0	0	0	1	0	-0.123981	0.107159	-0.0851988	0.387128	0.364963	0.510633	0.600964	0.0268902	--	--
3059	ENSG00000180353	HCLS1	307	-0.035	0.661783	0	0	0	0	0	0	1	0	-0.143704	0.0333304	-0.382447	0.30219	0.314108	0.837491	0.0447739	0.0557075	--	--
3060	ENSG00000161610	HCRT	262	0.004	0.962323	0	0	0	0	0	0	0	0	-0.185472	0.115968	0.199568	-0.0350532	0.137334	0.582394	0.382377	0.799898	--	--
3061	ENSG00000121764	HCRTR1	307	0.01	0.894237	0	-1	0	1	0	-1	0	0	-0.156518	-0.0115959	-0.0589715	0.26951	0.254731	0.944165	0.767689	0.0592585	--	--
3062	ENSG00000137252	HCRTR2	262	-0.223	0.00925282	0	-1	0	-1	0	0	0	0	-0.336873	-0.181252	-0.399008	-0.0112878	0.0100501	0.412895	0.0784369	0.932042	--	--
3064	ENSG00000197386	HTT	307	-0.009	0.90439	0	0	0	0	0	0	1	0	-0.045042	-0.15257	-0.0704326	0.198849	0.71302	0.400491	0.689229	0.219684	--	--
3065	ENSG00000116478	HDAC1	307	-0.204	0.0107575	0	-1	0	0	0	0	-1	0	0.18523	-0.308861	-0.410385	-0.385334	0.202742	0.101588	0.0203196	0.00504225	--	s4
3066	ENSG00000196591	HDAC2	294	0.205	0.0117	1	1	0	0	1	---	0	0	0.670959	-0.167125	0.138826	0.0547199	1.17866e-05	0.333764	0.462721	0.692388	--	--
3067	ENSG00000140287	HDC	307	-0.438	2.48119e-08	-1	-1	0	0	0	0	0	0	-0.514325	-0.536227	-0.512427	-0.209974	0.000745035	0.00143281	0.000759172	0.174455	--	s1
3068	ENSG00000143321	HDGF	307	0.111	0.154818	0	0	0	0	0	0	0	0	0.47553	-7.42727e-05	0.0753396	-0.171976	0.000757727	0.999632	0.680762	0.235224	--	--
3069	ENSG00000115677	HDLBP	307	-0.006	0.93625	0	0	0	0	0	0	0	0	0.20958	-0.0862833	-0.347438	0.0919809	0.132095	0.61822	0.0502383	0.529396	--	--
3070	ENSG00000119969	HELLS	307	-0.035	0.663429	0	1	0	0	-1	0	0	0	0.262992	-0.408365	-0.0346955	-0.0519424	0.0978602	0.0139265	0.84582	0.715314	--	--
3071	ENSG00000123338	NCKAP1L	307	-0.034	0.682641	0	0	0	-1	0	0	1	0	-0.245393	0.183507	-0.372985	0.287289	0.117638	0.245487	0.0446845	0.0713144	--	--
3073	ENSG00000213614	HEXA	294	-0.003	0.966725	0	0	-1	0	0	---	0	0	0.0431005	-0.188803	-0.0193605	0.112785	0.714093	0.321042	0.919443	0.507358	--	--
3074	ENSG00000049860	HEXB	307	0.23	0.00395281	1	0	0	1	0	0	1	0	0.492531	0.314541	-0.122248	0.145321	0.00104522	0.0573599	0.491253	0.328219	--	--
3075	ENSG00000000971	CFH	307	0.345	3.76597e-05	1	0	1	0	0	0	0	0	0.228906	0.504033	0.396675	0.299982	0.112139	0.013637	0.0266635	0.0544752	--	--
3077	ENSG00000010704	HFE	307	-0.01	0.897337	-1	1	0	0	0	0	0	0	-0.0778381	0.276233	-0.483381	0.19877	0.618187	0.0735339	0.00476858	0.184021	--	s3
3078	ENSG00000244414	CFHR1	260	0.316	0.00041993	1	1	1	0	0	0	0	---	0.311831	0.754344	0.168527	0.0760374	0.0320085	0.00126659	0.382138	0.62896	--	--
3081	ENSG00000113924	HGD	307	0.166	0.04123	1	0	1	0	0	0	0	0	0.081183	0.641208	-0.0147044	0.00398868	0.534952	0.0012949	0.942715	0.975716	s2	--
3082	ENSG00000019991	HGF	288	-0.001	0.987953	0	0	1	---	0	0	0	0	-0.0851005	0.343684	-0.213453	-0.0384904	0.53764	0.0596937	0.304381	0.815028	--	--
3083	ENSG00000109758	HGFAC	262	0.157	0.0742182	0	0	1	0	1	0	0	0	-0.00302408	0.646396	-0.00463759	0.0624463	0.983325	0.00183123	0.981683	0.700013	--	--
3084	ENSG00000157168	NRG1	294	-0.178	0.0326531	-1	0	0	0	0	---	0	0	-0.227209	-0.105275	-0.451883	0.0301946	0.116424	0.539799	0.0321632	0.84431	--	--
3087	ENSG00000152804	HHEX	307	0.062	0.445068	0	1	1	-1	0	0	0	0	0.266358	0.159317	-0.177528	-0.0575021	0.0719528	0.352187	0.358646	0.693336	--	--
3090	ENSG00000177374	HIC1	294	-0.216	0.008928	-1	0	-1	0	0	---	0	0	-0.376001	-0.230747	-0.129061	-0.0972095	0.0359787	0.159044	0.452689	0.492561	--	--
3091	ENSG00000100644	HIF1A	307	-0.037	0.64841	1	-1	0	0	0	1	0	0	0.122019	-0.0873667	-0.122734	-0.102382	0.405616	0.611088	0.473248	0.530138	--	--
3092	ENSG00000127946	HIP1	307	-0.237	0.00280555	-1	0	-1	0	0	0	0	0	-0.156352	-0.243281	-0.624509	-0.0139598	0.23391	0.166378	0.00288256	0.916347	--	--
3093	ENSG00000078140	UBE2K	307	0.033	0.677812	1	-1	0	0	0	0	0	0	0.463227	0.106491	-0.123589	-0.381011	0.00228941	0.467952	0.500053	0.0141986	--	--
3094	ENSG00000169567	HINT1	307	0.239	0.0035455	1	-1	0	0	0	1	0	0	0.537659	0.36576	0.0600536	-0.0562636	0.00108845	0.0406621	0.709868	0.704248	--	--
3096	ENSG00000095951	HIVEP1	307	-0.018	0.824345	0	0	0	-1	0	0	0	0	0.239482	-0.225513	-0.374668	0.154946	0.0738746	0.203445	0.0533559	0.277742	--	--
3097	ENSG00000010818	HIVEP2	307	0.019	0.816553	0	1	-1	0	0	1	0	0	-0.0398173	-0.236785	0.0461316	0.276457	0.772996	0.154444	0.819406	0.0616587	--	--
3098	ENSG00000156515	HK1	307	0.118	0.138131	0	0	0	0	0	1	0	0	0.215365	-0.080947	-0.205309	0.432215	0.0690121	0.708515	0.284144	0.000347959	s4	--
3099	ENSG00000159399	HK2	307	0.005	0.947926	1	-1	-1	0	0	0	0	0	0.0161477	0.0249314	-0.107928	0.0670484	0.901395	0.909172	0.549003	0.663906	--	--
3101	ENSG00000160883	HK3	307	0.076	0.345301	0	0	1	0	0	-1	1	0	-0.147097	0.281454	-0.177565	0.352999	0.322703	0.0493037	0.335978	0.0367214	--	--
3104	ENSG00000204859	ZBTB48	307	-0.176	0.0245794	0	-1	0	0	0	0	0	0	-0.404395	0.0583189	-0.315908	-0.0106385	0.00746569	0.699912	0.122956	0.933132	--	--
3105	ENSG00000206503	HLA-A	307	-0.166	0.0393664	0	-1	0	0	0	-1	1	0	-0.226211	-0.234051	-0.400123	0.144546	0.126101	0.155309	0.0303923	0.34629	--	--
3106	ENSG00000234745	HLA-B	307	0.059	0.473335	0	0	0	0	1	0	1	0	0.0481314	-0.13728	-0.212766	0.452291	0.767104	0.407959	0.216954	0.00394697	s4	--
3107	ENSG00000204525	HLA-C	294	-0.06	0.47228	0	-1	0	0	0	---	1	0	-0.0186761	0.0352123	-0.522203	0.177654	0.90121	0.842982	0.00256823	0.292698	--	s3
3108	ENSG00000204257	HLA-DMA	294	0.113	0.176524	0	1	0	0	0	---	0	0	0.106064	0.144945	-0.38615	0.484481	0.487089	0.423254	0.0442659	0.00102216	--	--
3109	ENSG00000242574	HLA-DMB	307	-0.105	0.201796	-1	0	0	0	1	0	0	0	-0.121233	0.00983934	-0.604454	0.212909	0.435215	0.956791	0.000233891	0.168576	--	--
3110	ENSG00000130675	MNX1	307	0.062	0.435815	1	0	-1	0	0	0	0	0	0.303359	-0.0222319	-0.39711	0.228195	0.0480444	0.896744	0.0205564	0.102561	--	--
3111	ENSG00000204252	HLA-DOA	307	0.016	0.844022	0	1	0	1	0	0	0	0	0.0154022	0.0490087	-0.359304	0.285811	0.922361	0.782357	0.0326755	0.0448028	--	--
3112	ENSG00000241106	HLA-DOB	294	-0.165	0.0425041	-1	0	0	0	-1	---	0	0	-0.00922122	-0.152026	-0.430155	-0.139494	0.944996	0.407976	0.0237971	0.37837	--	--
[truncated: 16,322 more rows]
