# Supplementary material for: Pan-cancer molecular subtypes of metastasis reveal distinct and evolving transcriptional programs
Source: Cell Rep Med. 2023 Feb 1;4(2):100932. doi: 10.1016/j.xcrm.2023.100932 (PMC9975284; doi:10.1016/j.xcrm.2023.100932)
Supplement: Table S3. Gene-level correlations in PDX datasets, related to Figure 1 — Provided as an Excel file. For 18,319 genes represented in the compendium datasets, subtype-level correlations are provided for the PDX compendium dataset (n = 2,371 tumors). Gene membership in the top 800 genes distinguishing between the subtypes is also provided. Also included are Gene Ontology enrichment results and associated genes, for the top 200 genes most highly expressed within each PDX-based subtype (from Figure 1). [file mmc4.xlsx]

## Sheet: PDX dataset correlates
			PDX compendium	PDX compendium	PDX compendium	PDX compendium	PDX compendium	PDX compendium	PDX compendium	PDX compendium	PDX compendium	PDX compendium				PDX compendium	PDX compendium	PDX compendium	PDX compendium	PDX compendium	PDX compendium	PDX compendium	PDX compendium
																2203	4021	4670	4835	4074	4941	3168	3468
				subtype association	subtype association	subtype association	subtype association	subtype association	subtype association	subtype association	subtype association					genes high within PDX-based subtypes (p<0.01)	genes high within PDX-based subtypes (p<0.01)	genes high within PDX-based subtypes (p<0.01)	genes high within PDX-based subtypes (p<0.01)	genes low within PDX-based subtypes (p<0.01)	genes low within PDX-based subtypes (p<0.01)	genes low within PDX-based subtypes (p<0.01)	genes low within PDX-based subtypes (p<0.01)
				t	t	t	t	p	p	p	p
entrez id	gene_id	symbol	# tumors with data	s1	s2	s3	s4	s1	s2	s3	s4	top 200 subtype-specific up genes	2K genes used for ConsensusClusterPlus	top subtype, positive correlates	top subtype, negative correlates	s1	s2	s3	s4	s1	s2	s3	s4
1	ENSG00000121410	A1BG	2371	-1.02931	0.685237	2.94672	-2.81048	0.303438	0.493261	0.00324302	0.00498735	---	---	s3	s4	0	0	1	0	0	0	0	-1
2	ENSG00000175899	A2M	2352	-3.78222	-0.381976	0.996864	4.17138	0.000159316	0.702514	0.318933	3.13761e-05	---	---	s4	s1	0	0	0	1	-1	0	0	0
9	ENSG00000171428	NAT1	2371	-2.51363	17.7707	-11.7949	-5.72068	0.0120154	2.01753e-66	3.04661e-31	1.19477e-08	s2	---	s2	s3	0	1	0	0	0	0	-1	0
10	ENSG00000156006	NAT2	2365	-3.60125	7.97535	-4.25785	-0.910107	0.000323222	2.34448e-15	2.14468e-05	0.362859	---	---	s2	s3	0	1	0	0	0	0	-1	0
12	ENSG00000196136	SERPINA3	2351	-7.55098	8.16045	-4.67969	4.19049	6.14504e-14	5.37847e-16	3.03646e-06	2.88645e-05	---	---	s2	s1	0	1	0	0	-1	0	0	0
13	ENSG00000114771	AADAC	2349	-2.29274	2.68685	-3.6278	3.44599	0.021951	0.00726384	0.000291945	0.000578986	---	---	s4	s3	0	0	0	1	0	0	-1	0
14	ENSG00000127837	AAMP	2332	-5.90974	1.99078	1.00802	3.72431	3.92924e-09	0.0466213	0.313551	0.000200503	---	---	s4	s1	0	0	0	1	-1	0	0	0
15	ENSG00000129673	AANAT	2352	-2.989	0.311472	-0.126991	3.51683	0.00282791	0.755469	0.898959	0.00044501	---	---	s4	s1	0	0	0	1	-1	0	0	0
16	ENSG00000090861	AARS	2326	-0.792747	-5.08029	2.5211	4.7043	0.428006	4.06845e-07	0.0117654	2.6968e-06	---	---	s4	s2	0	0	0	1	0	-1	0	0
18	ENSG00000183044	ABAT	2352	2.11331	-2.76614	0.300215	0.545324	0.0346796	0.00571682	0.76404	0.585582	---	---	s1	s2	0	0	0	0	0	-1	0	0
19	ENSG00000165029	ABCA1	2352	-0.378143	-1.38907	0.592712	1.60734	0.705359	0.164943	0.553431	0.108115	---	---	s4	s2	0	0	0	0	0	0	0	0
20	ENSG00000107331	ABCA2	2352	0.634463	-0.236012	-4.45874	4.39998	0.525841	0.813444	8.63178e-06	1.13094e-05	---	---	s4	s3	0	0	0	1	0	0	-1	0
21	ENSG00000167972	ABCA3	2330	-2.19269	5.11256	-3.04859	-0.406595	0.0284281	3.43719e-07	0.00232503	0.684343	---	---	s2	s3	0	1	0	0	0	0	-1	0
22	ENSG00000131269	ABCB7	2352	-0.0637157	-2.98078	3.22011	0.363596	0.949202	0.00290466	0.00129888	0.716193	---	---	s3	s2	0	0	1	0	0	-1	0	0
23	ENSG00000204574	ABCF1	2350	0.726886	-6.27216	2.71762	4.0982	0.467368	4.22549e-10	0.00662369	4.30503e-05	---	yes	s4	s2	0	0	0	1	0	-1	0	0
24	ENSG00000198691	ABCA4	2352	-3.12719	3.9131	-2.91518	2.14023	0.00178649	9.37073e-05	0.00358851	0.0324386	---	---	s2	s1	0	1	0	0	-1	0	0	0
25	ENSG00000097007	ABL1	2352	1.34992	-4.63332	-0.0705208	4.30449	0.177171	3.79505e-06	0.943785	1.74234e-05	---	---	s4	s2	0	0	0	1	0	-1	0	0
26	ENSG00000002726	AOC1	2371	-4.9371	5.45426	-3.56869	3.15679	8.48148e-07	5.42826e-08	0.000365896	0.00161522	---	---	s2	s1	0	1	0	0	-1	0	0	0
27	ENSG00000143322	ABL2	2350	3.2847	-4.93915	-1.25428	3.55722	0.00103592	8.39884e-07	0.209865	0.000382217	---	---	s4	s2	0	0	0	1	0	-1	0	0
28	ENSG00000175164	ABO	2344	0.936983	0.66012	-2.91892	1.17932	0.348864	0.509242	0.00354597	0.238389	---	---	s4	s3	0	0	0	0	0	0	-1	0
29	ENSG00000159842	ABR	2352	-0.246585	-0.0210418	-3.38452	4.06383	0.805251	0.983214	0.000724739	4.98599e-05	---	yes	s4	s3	0	0	0	1	0	0	-1	0
30	ENSG00000060971	ACAA1	2371	-2.10197	7.09842	-9.16467	3.52441	0.0356609	1.66077e-12	1.04653e-19	0.000432466	---	yes	s2	s3	0	1	0	0	0	0	-1	0
31	ENSG00000278540	ACACA	2250	2.08289	-11.2556	2.83653	8.56216	0.0373737	1.24865e-28	0.00460153	2.02032e-17	---	---	s4	s2	0	0	0	1	0	-1	0	0
32	ENSG00000076555	ACACB	2371	-0.47576	-6.11806	4.77617	3.18512	0.634289	1.10496e-09	1.89576e-06	0.00146572	---	---	s3	s2	0	0	1	0	0	-1	0	0
33	ENSG00000115361	ACADL	2358	-4.26065	-0.017212	3.91701	1.09161	2.11841e-05	0.986269	9.22024e-05	0.275116	---	---	s3	s1	0	0	1	0	-1	0	0	0
34	ENSG00000117054	ACADM	2371	6.17298	-2.30008	-0.24547	-4.53553	7.86028e-10	0.02153	0.806114	6.03229e-06	---	---	s1	s4	1	0	0	0	0	0	0	-1
35	ENSG00000122971	ACADS	2351	-0.0519778	9.63063	-8.12255	-3.24242	0.958551	1.4768e-21	7.29325e-16	0.00120178	---	---	s2	s3	0	1	0	0	0	0	-1	0
36	ENSG00000196177	ACADSB	2371	3.20571	1.60845	-0.805914	-5.2495	0.00136522	0.107869	0.420373	1.6608e-07	---	yes	s1	s4	1	0	0	0	0	0	0	-1
37	ENSG00000072778	ACADVL	2351	-6.91024	0.690566	-0.40009	8.25694	6.20898e-12	0.489906	0.689127	2.46292e-16	---	---	s4	s1	0	0	0	1	-1	0	0	0
38	ENSG00000075239	ACAT1	2365	2.70555	-1.31912	4.10648	-6.25117	0.00686812	0.187258	4.15382e-05	4.81861e-10	---	---	s3	s4	0	0	1	0	0	0	0	-1
39	ENSG00000120437	ACAT2	2351	1.67163	5.09019	-1.18626	-7.35561	0.0947304	3.86073e-07	0.235638	2.61247e-13	---	---	s2	s4	0	1	0	0	0	0	0	-1
40	ENSG00000108684	ASIC2	2369	0.377967	-2.57496	4.53486	-2.13385	0.705489	0.0100854	6.05166e-06	0.0329575	---	---	s3	s2	0	0	1	0	0	0	0	0
41	ENSG00000110881	ASIC1	2371	1.45167	-6.66863	2.43844	3.98938	0.146725	3.20253e-11	0.0148239	6.82558e-05	---	---	s4	s2	0	0	0	1	0	-1	0	0
43	ENSG00000087085	ACHE	2371	-0.121442	4.81536	-3.27807	-2.41262	0.903351	1.56202e-06	0.00106029	0.015914	---	---	s2	s3	0	1	0	0	0	0	-1	0
47	ENSG00000131473	ACLY	2371	-0.466768	-6.83328	4.71387	4.14336	0.640709	1.05167e-11	2.57151e-06	3.54267e-05	---	---	s3	s2	0	0	1	0	0	-1	0	0
48	ENSG00000122729	ACO1	2371	2.62452	3.54013	-5.99012	-1.32108	0.00873279	0.000407645	2.4167e-09	0.186603	---	---	s2	s3	0	1	0	0	0	0	-1	0
49	ENSG00000100312	ACR	2351	3.19781	-10.0482	6.59617	1.41709	0.00140319	2.74296e-23	5.1951e-11	0.15659	---	---	s3	s2	0	0	1	0	0	-1	0	0
50	ENSG00000100412	ACO2	2371	-2.52139	-1.95808	0.800123	4.83737	0.0117545	0.0503378	0.42372	1.4002e-06	---	yes	s4	s1	0	0	0	1	0	0	0	0
51	ENSG00000161533	ACOX1	2371	1.10045	-0.72662	-6.07689	6.20673	0.271249	0.467531	1.42379e-09	6.36691e-10	---	---	s4	s3	0	0	0	1	0	0	-1	0
52	ENSG00000143727	ACP1	2371	1.7924	5.60076	-0.26228	-9.27988	0.0731961	2.38096e-08	0.793128	3.70822e-20	---	---	s2	s4	0	1	0	0	0	0	0	-1
53	ENSG00000134575	ACP2	2371	-2.92689	2.70111	-0.712191	1.00956	0.00345627	0.00696007	0.476417	0.312807	---	yes	s2	s1	0	1	0	0	-1	0	0	0
54	ENSG00000102575	ACP5	2371	3.85463	-5.05971	-0.86764	2.56128	0.000118987	4.52139e-07	0.385679	0.01049	---	---	s1	s2	1	0	0	0	0	-1	0	0
55	ENSG00000014257	ACPP	2371	-3.59121	7.55346	-8.92528	4.5922	0.000335848	6.0139e-14	8.70117e-19	4.61557e-06	---	---	s2	s3	0	1	0	0	0	0	-1	0
56	ENSG00000134940	ACRV1	2371	3.15916	-6.59096	2.87923	1.24934	0.00160217	5.36808e-11	0.00402223	0.211663	---	---	s1	s2	1	0	0	0	0	-1	0	0
58	ENSG00000143632	ACTA1	2371	0.761504	-2.2903	0.963845	0.917886	0.446432	0.0220917	0.335222	0.358772	---	---	s3	s2	0	0	0	0	0	0	0	0
59	ENSG00000107796	ACTA2	2371	-1.6113	-1.76341	-0.599033	4.9784	0.107248	0.0779606	0.549208	6.87246e-07	---	---	s4	s2	0	0	0	1	0	0	0	0
60	ENSG00000075624	ACTB	2351	3.4303	-4.37119	-7.31291	9.37536	0.000613319	1.2895e-05	3.56793e-13	1.56621e-20	---	---	s4	s3	0	0	0	1	0	0	-1	0
70	ENSG00000159251	ACTC1	2351	-4.08463	0.973346	3.12216	0.446067	4.56255e-05	0.330482	0.00181713	0.65559	---	---	s3	s1	0	0	1	0	-1	0	0	0
71	ENSG00000184009	ACTG1	2335	-3.39077	-6.48308	0.92573	11.7684	0.000708559	1.09318e-10	0.354682	4.22056e-31	s4	---	s4	s2	0	0	0	1	0	-1	0	0
72	ENSG00000163017	ACTG2	2371	-0.00788089	0.781787	0.37411	-1.40421	0.993713	0.434418	0.708356	0.160388	---	---	s2	s4	0	0	0	0	0	0	0	0
81	ENSG00000130402	ACTN4	2351	-0.0898503	-6.65215	-3.93886	13.3255	0.928414	3.58158e-11	8.42551e-05	4.16945e-39	s4	---	s4	s2	0	0	0	1	0	-1	0	0
86	ENSG00000136518	ACTL6A	2371	5.24804	-0.583963	3.95361	-10.3913	1.67389e-07	0.559301	7.92362e-05	9.16895e-25	---	yes	s1	s4	1	0	0	0	0	0	0	-1
87	ENSG00000072110	ACTN1	2371	-0.404548	-8.82358	-1.58472	13.9287	0.685847	2.10672e-18	0.113164	1.90752e-42	s4	yes	s4	s2	0	0	0	1	0	-1	0	0
88	ENSG00000077522	ACTN2	2371	-5.02703	0.298835	6.5512	-1.18996	5.35408e-07	0.765092	6.97789e-11	0.234181	---	---	s3	s1	0	0	1	0	-1	0	0	0
89	ENSG00000248746	ACTN3	2345	-1.93688	-3.19753	5.50302	0.512101	0.0528798	0.00140459	4.13984e-08	0.608628	---	---	s3	s2	0	0	1	0	0	-1	0	0
90	ENSG00000115170	ACVR1	2371	-1.20494	-0.283506	-6.36674	8.95713	0.228348	0.776814	2.31124e-10	6.58334e-19	---	---	s4	s3	0	0	0	1	0	0	-1	0
91	ENSG00000135503	ACVR1B	2371	1.57022	-9.77796	5.86469	3.9485	0.116498	3.65348e-22	5.1283e-09	8.09356e-05	---	---	s3	s2	0	0	1	0	0	-1	0	0
92	ENSG00000121989	ACVR2A	2371	3.54924	4.02738	-1.84768	-7.69105	0.000393861	5.81776e-05	0.0647727	2.12418e-14	---	---	s2	s4	0	1	0	0	0	0	0	-1
93	ENSG00000114739	ACVR2B	2371	5.30601	-13.3673	10.195	-1.06237	1.2246e-07	2.40893e-39	6.45382e-24	0.288176	s3	---	s3	s2	0	0	1	0	0	-1	0	0
94	ENSG00000139567	ACVRL1	2371	-2.73375	-2.3889	1.27108	5.14428	0.00630824	0.0169768	0.203825	2.90582e-07	---	---	s4	s1	0	0	0	1	-1	0	0	0
95	ENSG00000243989	ACY1	2338	0.230796	8.56114	-8.23095	-2.15988	0.817493	1.99305e-17	3.05032e-16	0.0308837	---	---	s2	s3	0	1	0	0	0	0	-1	0
97	ENSG00000119640	ACYP1	2371	6.54563	0.487585	-2.76407	-5.83325	7.23828e-11	0.625889	0.00575278	6.17861e-09	---	---	s1	s4	1	0	0	0	0	0	0	-1
100	ENSG00000196839	ADA	2371	-0.711297	0.210881	0.852325	-0.307142	0.47697	0.832998	0.39412	0.758763	---	yes	s3	s1	0	0	0	0	0	0	0	0
101	ENSG00000151651	ADAM8	2371	-4.44065	7.92792	-7.27611	3.44345	9.38047e-06	3.40053e-15	4.64919e-13	0.000584312	---	yes	s2	s3	0	1	0	0	0	0	-1	0
102	ENSG00000137845	ADAM10	2371	-5.06575	3.4593	-3.42626	5.72232	4.38177e-07	0.000551156	0.000622383	1.18349e-08	---	---	s4	s1	0	0	0	1	-1	0	0	0
103	ENSG00000160710	ADAR	2371	-2.20464	-9.57905	1.72317	13.4404	0.0275755	2.37334e-21	0.0849877	9.64011e-40	s4	---	s4	s2	0	0	0	1	0	-1	0	0
104	ENSG00000197381	ADARB1	2365	-2.69787	-1.33691	2.60008	2.26764	0.0070281	0.181381	0.00937829	0.0234413	---	---	s3	s1	0	0	1	0	-1	0	0	0
105	ENSG00000185736	ADARB2	2358	-4.29365	-2.50285	6.00869	2.05637	1.82874e-05	0.012387	2.16091e-09	0.039857	---	---	s3	s1	0	0	1	0	-1	0	0	0
107	ENSG00000164742	ADCY1	2371	-3.10765	-3.83684	5.59689	2.73171	0.00190818	0.000127885	2.43395e-08	0.00634734	---	---	s3	s2	0	0	1	0	0	-1	0	0
108	ENSG00000078295	ADCY2	2371	-3.58224	-1.52546	4.56141	1.48831	0.000347526	0.127277	5.34005e-06	0.136803	---	---	s3	s1	0	0	1	0	-1	0	0	0
109	ENSG00000138031	ADCY3	2371	2.7891	-11.4629	0.928756	9.98932	0.00532772	1.206e-29	0.35311	4.81527e-23	---	---	s4	s2	0	0	0	1	0	-1	0	0
111	ENSG00000173175	ADCY5	2371	-7.1826	-1.62822	10.1125	0.202827	9.11845e-13	0.103612	1.45127e-23	0.839288	---	---	s3	s1	0	0	1	0	-1	0	0	0
112	ENSG00000174233	ADCY6	2371	-3.78594	-0.542548	-0.744239	6.33231	0.000156935	0.587492	0.456805	2.88023e-10	---	---	s4	s1	0	0	0	1	-1	0	0	0
113	ENSG00000121281	ADCY7	2371	-3.05154	-0.770589	-4.89352	10.4054	0.00230198	0.441027	1.05707e-06	7.95797e-25	---	yes	s4	s3	0	0	0	1	0	0	-1	0
114	ENSG00000155897	ADCY8	2343	-4.53484	1.98551	0.984386	2.06763	6.05544e-06	0.0472046	0.325027	0.0387845	---	---	s4	s1	0	0	0	0	-1	0	0	0
115	ENSG00000162104	ADCY9	2371	4.23696	-6.09971	-6.07483	9.20938	2.35231e-05	1.23738e-09	1.44191e-09	7.00625e-20	---	---	s4	s2	0	0	0	1	0	-1	0	0
116	ENSG00000141433	ADCYAP1	2339	-6.0741	1.58256	5.76722	-0.725513	1.45135e-09	0.113656	9.12509e-09	0.46821	---	---	s3	s1	0	0	1	0	-1	0	0	0
117	ENSG00000078549	ADCYAP1R1	2365	-3.35086	-3.34633	6.30682	1.64298	0.000818278	0.000831694	3.38893e-10	0.100519	---	---	s3	s1	0	0	1	0	-1	0	0	0
118	ENSG00000087274	ADD1	2371	-5.58111	-3.82065	2.10506	9.7759	2.66235e-08	0.000136527	0.0353909	3.72545e-22	---	---	s4	s1	0	0	0	1	-1	0	0	0
119	ENSG00000075340	ADD2	2371	-1.1061	-5.7774	10.0124	-1.9982	0.268797	8.5827e-09	3.84911e-23	0.0458087	---	---	s3	s2	0	0	1	0	0	-1	0	0
120	ENSG00000148700	ADD3	2371	5.58056	-7.32648	3.47927	-1.51046	2.67065e-08	3.22351e-13	0.000511861	0.131059	---	---	s1	s2	1	0	0	0	0	-1	0	0
123	ENSG00000147872	PLIN2	2371	3.45406	-5.37224	1.13071	1.2628	0.000561915	8.53594e-08	0.258293	0.206784	---	---	s1	s2	1	0	0	0	0	-1	0	0
124	ENSG00000187758	ADH1A	2371	0.45033	0.688823	-1.16243	-0.178103	0.652514	0.491002	0.24518	0.858657	---	---	s2	s3	0	0	0	0	0	0	0	0
125	ENSG00000196616	ADH1B	2365	-5.29426	2.02753	1.14776	2.78703	1.30529e-07	0.0427207	0.251185	0.00536186	---	---	s4	s1	0	0	0	1	-1	0	0	0
126	ENSG00000248144	ADH1C	2371	-1.41639	2.21805	-2.51656	1.7017	0.156794	0.0266458	0.0119163	0.088942	---	---	s2	s3	0	0	0	0	0	0	0	0
127	ENSG00000198099	ADH4	2371	1.48903	-0.915922	-0.683025	0.0447754	0.136612	0.359801	0.494658	0.96429	---	---	s1	s2	0	0	0	0	0	0	0	0
128	ENSG00000197894	ADH5	2371	1.1704	6.81292	-1.33503	-8.81476	0.241959	1.20859e-11	0.181995	2.27375e-18	---	---	s2	s4	0	1	0	0	0	0	0	-1
130	ENSG00000172955	ADH6	2371	1.28341	-0.974393	-2.24544	2.09218	0.199472	0.329961	0.0248321	0.0365283	---	---	s4	s3	0	0	0	0	0	0	0	0
131	ENSG00000196344	ADH7	2350	-5.71988	3.20324	-0.812489	3.97843	1.20159e-08	0.00137709	0.416594	7.14748e-05	---	---	s4	s1	0	0	0	1	-1	0	0	0
132	ENSG00000156110	ADK	2371	6.87658	-1.74974	-6.21151	0.403175	7.8145e-12	0.0802922	6.17939e-10	0.686856	---	---	s1	s3	1	0	0	0	0	0	-1	0
133	ENSG00000148926	ADM	2371	-4.61435	5.81977	-1.48418	0.0119753	4.15366e-06	6.69055e-09	0.137895	0.990446	---	---	s2	s1	0	1	0	0	-1	0	0	0
134	ENSG00000163485	ADORA1	2371	-5.08968	2.28236	2.46769	0.763844	3.86849e-07	0.0225563	0.0136688	0.445036	---	yes	s3	s1	0	0	0	0	-1	0	0	0
135	ENSG00000128271	ADORA2A	2280	-7.77305	3.73803	5.98301	-1.72565	1.15066e-14	0.000190037	2.53705e-09	0.0845456	---	---	s3	s1	0	0	1	0	-1	0	0	0
136	ENSG00000170425	ADORA2B	2371	-1.02561	5.046	-5.66655	1.02678	0.305179	4.8542e-07	1.63371e-08	0.30463	---	---	s2	s3	0	1	0	0	0	0	-1	0
140	ENSG00000282608	ADORA3	2350	-5.70408	2.19541	0.921527	3.3071	1.31686e-08	0.028232	0.35687	0.000956883	---	---	s4	s1	0	0	0	1	-1	0	0	0
141	ENSG00000144843	ADPRH	2371	2.43494	-0.708872	-3.22545	1.36893	0.0149678	0.478474	0.00127489	0.171152	---	---	s1	s3	0	0	0	0	0	0	-1	0
142	ENSG00000143799	PARP1	2371	-3.43197	-10.4485	13.2864	3.38499	0.000609495	5.16064e-25	6.60699e-39	0.000723411	s3	yes	s3	s2	0	0	1	0	0	-1	0	0
143	ENSG00000102699	PARP4	2351	5.53969	-0.496067	-6.85384	1.1698	3.36821e-08	0.619893	9.15364e-12	0.2422	---	---	s1	s3	1	0	0	0	0	0	-1	0
146	ENSG00000171873	ADRA1D	2369	-0.414141	-5.31399	3.98377	2.95576	0.678808	1.17281e-07	6.98798e-05	0.00314986	---	---	s3	s2	0	0	1	0	0	-1	0	0
147	ENSG00000170214	ADRA1B	2371	-3.1047	-1.4014	-1.55065	7.49823	0.00192727	0.161224	0.121119	9.08852e-14	---	---	s4	s1	0	0	0	1	-1	0	0	0
148	ENSG00000120907	ADRA1A	2351	-2.08822	-2.31008	3.61557	1.63384	0.0368855	0.0209699	0.000305996	0.102427	---	---	s3	s2	0	0	1	0	0	0	0	0
150	ENSG00000150594	ADRA2A	2369	-0.256006	-0.764265	3.93853	-3.01075	0.797969	0.444785	8.43532e-05	0.00263356	---	---	s3	s4	0	0	1	0	0	0	0	-1
152	ENSG00000184160	ADRA2C	2369	-1.67123	-2.18766	6.06799	-1.69395	0.0948088	0.0287917	1.50383e-09	0.0904054	---	---	s3	s2	0	0	1	0	0	0	0	0
153	ENSG00000043591	ADRB1	2371	-6.36026	3.28965	0.174245	3.57066	2.40923e-10	0.0010178	0.861688	0.000363177	---	---	s4	s1	0	0	0	1	-1	0	0	0
154	ENSG00000169252	ADRB2	2371	-6.15121	1.96923	-0.221125	5.45829	8.99972e-10	0.0490433	0.825015	5.30802e-08	---	yes	s4	s1	0	0	0	1	-1	0	0	0
155	ENSG00000188778	ADRB3	2358	-2.16275	1.45802	-0.304822	1.19098	0.0306611	0.144969	0.760528	0.23378	---	---	s2	s1	0	0	0	0	0	0	0	0
156	ENSG00000173020	ADRBK1	2351	-0.0867101	-7.9413	-1.07335	11.6324	0.930909	3.07259e-15	0.283222	1.89485e-30	---	---	s4	s2	0	0	0	1	0	-1	0	0
157	ENSG00000100077	ADRBK2	2351	-0.510463	-6.34436	6.4832	1.64311	0.609775	2.67101e-10	1.0909e-10	0.100493	---	---	s3	s2	0	0	1	0	0	-1	0	0
158	ENSG00000239900	ADSL	2365	0.12308	0.387645	8.54055	-10.0802	0.902054	0.698314	2.35432e-17	1.99524e-23	---	---	s3	s4	0	0	1	0	0	0	0	-1
159	ENSG00000035687	ADSS	2371	2.82457	0.274225	0.657012	-4.65483	0.00477402	0.783935	0.511237	3.42141e-06	---	yes	s1	s4	1	0	0	0	0	0	0	-1
160	ENSG00000196961	AP2A1	2371	-1.04988	-5.62043	-1.79768	10.7123	0.293881	2.12829e-08	0.0723558	3.50596e-26	---	---	s4	s2	0	0	0	1	0	-1	0	0
162	ENSG00000100280	AP1B1	2351	-4.64566	-0.203127	-2.79456	9.28793	3.5771e-06	0.839053	0.00523916	3.46997e-20	---	---	s4	s1	0	0	0	1	-1	0	0	0
163	ENSG00000006125	AP2B1	2371	0.194118	-0.228011	1.51997	-1.6197	0.8461	0.819658	0.128653	0.10543	---	---	s3	s4	0	0	0	0	0	0	0	0
164	ENSG00000166747	AP1G1	2371	1.66459	0.48397	-5.02737	2.7672	0.0961274	0.628452	5.34457e-07	0.00569802	---	---	s4	s3	0	0	0	1	0	0	-1	0
165	ENSG00000106624	AEBP1	2371	-5.55906	-5.45473	5.41983	8.13601	3.01647e-08	5.41397e-08	6.56924e-08	6.52085e-16	---	yes	s4	s1	0	0	0	1	-1	0	0	0
166	ENSG00000104964	AES	2371	-2.42025	-0.963937	0.667703	3.567	0.0155845	0.335176	0.504388	0.000368258	---	---	s4	s1	0	0	0	1	0	0	0	0
173	ENSG00000079557	AFM	2350	-4.30086	1.9076	1.5211	1.28902	1.77098e-05	0.0565652	0.128368	0.197519	---	---	s2	s1	0	0	0	0	-1	0	0	0
174	ENSG00000081051	AFP	2371	-3.02371	-1.14165	2.87921	2.12579	0.00252378	0.253716	0.00402251	0.033624	---	---	s3	s1	0	0	1	0	-1	0	0	0
175	ENSG00000038002	AGA	2371	-0.0759732	3.64501	-3.11758	-1.15718	0.939447	0.00027313	0.00184533	0.247317	---	---	s2	s3	0	1	0	0	0	0	-1	0
176	ENSG00000157766	ACAN	2358	0.734066	-2.77846	0.958205	1.57851	0.462981	0.00550498	0.338058	0.114584	---	---	s4	s2	0	0	0	0	0	-1	0	0
177	ENSG00000204305	AGER	2371	-5.22153	0.831285	3.55925	1.59739	1.92907e-07	0.405896	0.000379226	0.110312	---	---	s3	s1	0	0	1	0	-1	0	0	0
178	ENSG00000162688	AGL	2371	1.81877	-1.18352	-1.17842	0.515349	0.0690727	0.236723	0.238749	0.606357	---	yes	s1	s2	0	0	0	0	0	0	0	0
181	ENSG00000159723	AGRP	2351	-1.84238	-4.12426	3.73088	3.49762	0.0655458	3.84864e-05	0.000195336	0.000478148	---	---	s3	s2	0	0	1	0	0	-1	0	0
182	ENSG00000101384	JAG1	2371	-2.64207	1.73697	-7.77434	9.7118	0.00829438	0.0825218	1.12197e-14	6.83411e-22	---	---	s4	s3	0	0	0	1	0	0	-1	0
183	ENSG00000135744	AGT	2371	1.7412	-4.87562	4.96934	-1.39384	0.0817784	1.15652e-06	7.19814e-07	0.163498	---	---	s3	s2	0	0	1	0	0	-1	0	0
185	ENSG00000144891	AGTR1	2369	-3.4712	-1.39168	2.88303	3.00825	0.00052743	0.16415	0.00397423	0.0026553	---	---	s4	s1	0	0	0	1	-1	0	0	0
186	ENSG00000180772	AGTR2	2329	1.65216	-1.57631	-0.703682	0.711566	0.0986375	0.115091	0.481701	0.476805	---	---	s1	s2	0	0	0	0	0	0	0	0
187	ENSG00000134817	APLNR	2356	-6.16445	3.57937	0.444596	2.66666	8.29726e-10	0.000351393	0.656653	0.00771341	---	---	s2	s1	0	1	0	0	-1	0	0	0
189	ENSG00000172482	AGXT	2365	-1.44888	1.01119	-1.22321	1.87156	0.147505	0.312029	0.221371	0.0613911	---	---	s4	s1	0	0	0	0	0	0	0	0
190	ENSG00000169297	NR0B1	2369	-0.971631	-1.66895	4.12757	-1.1456	0.331333	0.0952592	3.79308e-05	0.252076	---	---	s3	s2	0	0	1	0	0	0	0	0
191	ENSG00000101444	AHCY	2351	4.54488	-3.17442	8.27807	-10.8341	5.77537e-06	0.00152079	2.07332e-16	1.00543e-26	---	---	s3	s4	0	0	1	0	0	0	0	-1
196	ENSG00000106546	AHR	2371	-0.709568	5.02376	-8.42987	3.6024	0.478042	5.44508e-07	5.92167e-17	0.000321781	---	---	s2	s3	0	1	0	0	0	0	-1	0
197	ENSG00000145192	AHSG	2371	-4.57539	0.253981	3.74307	1.33416	4.99845e-06	0.799533	0.000186109	0.182281	---	---	s3	s1	0	0	1	0	-1	0	0	0
199	ENSG00000204472	AIF1	2363	-5.16858	-0.422859	2.72966	4.05211	2.5567e-07	0.672437	0.00638702	5.23988e-05	---	---	s4	s1	0	0	0	1	-1	0	0	0
202	ENSG00000112297	AIM1	2351	0.946956	-0.888056	-9.72572	10.6521	0.343758	0.374602	6.0389e-22	6.58636e-26	---	---	s4	s3	0	0	0	1	0	0	-1	0
203	ENSG00000106992	AK1	2365	1.11634	3.89463	-10.4389	4.82323	0.264389	0.000101078	5.70091e-25	1.50239e-06	---	---	s4	s3	0	0	0	1	0	0	-1	0
204	ENSG00000004455	AK2	2371	6.99612	2.72352	-7.93603	-3.65512	3.41123e-12	0.00650638	3.19107e-15	0.000262655	---	---	s1	s3	1	0	0	0	0	0	-1	0
207	ENSG00000142208	AKT1	2371	-2.52142	-0.957945	-1.1127	5.66744	0.0117532	0.338188	0.265951	1.62535e-08	---	---	s4	s1	0	0	0	1	0	0	0	0
208	ENSG00000105221	AKT2	2371	1.69046	-12.0202	4.3785	8.17365	0.0910706	2.38262e-32	1.24691e-05	4.81652e-16	---	---	s4	s2	0	0	0	1	0	-1	0	0
210	ENSG00000148218	ALAD	2371	1.58474	0.120312	-6.73504	5.19185	0.11316	0.904246	2.04987e-11	2.25939e-07	---	---	s4	s3	0	0	0	1	0	0	-1	0
211	ENSG00000023330	ALAS1	2371	1.46638	3.00248	-7.30926	2.23295	0.142677	0.00270593	3.65454e-13	0.0256456	---	---	s2	s3	0	1	0	0	0	0	-1	0
212	ENSG00000158578	ALAS2	2351	-6.15849	-0.968514	4.18859	4.3466	8.61318e-10	0.332887	2.91057e-05	1.44153e-05	---	---	s4	s1	0	0	0	1	-1	0	0	0
213	ENSG00000163631	ALB	2371	-6.13226	0.100206	4.39984	2.75338	1.01211e-09	0.920189	1.13126e-05	0.00594341	---	---	s3	s1	0	0	1	0	-1	0	0	0
214	ENSG00000170017	ALCAM	2371	-1.58091	4.31606	-2.48189	-0.803837	0.114032	1.65367e-05	0.0131375	0.421572	---	---	s2	s3	0	1	0	0	0	0	0	0
215	ENSG00000101986	ABCD1	2332	2.25841	-1.6263	-2.51123	2.00449	0.0240123	0.104021	0.0120981	0.045133	---	---	s1	s3	0	0	0	0	0	0	0	0
216	ENSG00000165092	ALDH1A1	2371	-3.31516	-1.95671	8.26715	-2.25541	0.000929714	0.0504991	2.2571e-16	0.0241984	---	---	s3	s1	0	0	1	0	-1	0	0	0
217	ENSG00000111275	ALDH2	2371	-1.74344	1.52655	-0.415733	0.698131	0.0813867	0.127008	0.677643	0.485164	---	---	s2	s1	0	0	0	0	0	0	0	0
218	ENSG00000108602	ALDH3A1	2371	-1.02109	3.04075	-4.28022	2.07256	0.307315	0.0023857	1.94137e-05	0.0383216	---	yes	s2	s3	0	1	0	0	0	0	-1	0
219	ENSG00000137124	ALDH1B1	2371	4.34197	-1.51326	3.22276	-7.12263	1.47151e-05	0.130347	0.00128687	1.39867e-12	---	---	s1	s4	1	0	0	0	0	0	0	-1
220	ENSG00000184254	ALDH1A3	2371	-3.50719	4.58388	-6.13097	5.26274	0.000461301	4.80151e-06	1.02022e-09	1.54676e-07	---	---	s4	s3	0	0	0	1	0	0	-1	0
221	ENSG00000006534	ALDH3B1	2371	2.16636	4.47925	-12.6324	4.97883	0.0303833	7.84619e-06	1.89308e-35	6.85753e-07	---	yes	s4	s3	0	0	0	1	0	0	-1	0
222	ENSG00000132746	ALDH3B2	2369	-1.05343	3.08486	-8.29918	6.4131	0.292252	0.00206001	1.73846e-16	1.71593e-10	---	---	s4	s3	0	0	0	1	0	0	-1	0
223	ENSG00000143149	ALDH9A1	2371	2.87612	2.72216	-3.40132	-3.40107	0.00406189	0.0065331	0.000681729	0.000682357	---	---	s1	s3	1	0	0	0	0	0	-1	0
224	ENSG00000072210	ALDH3A2	2371	-0.902915	1.65488	-0.205723	-0.757102	0.366663	0.0980808	0.837025	0.449064	---	---	s2	s1	0	0	0	0	0	0	0	0
225	ENSG00000173208	ABCD2	2349	-4.71724	1.25693	0.321588	3.98622	2.53101e-06	0.208904	0.747794	6.91844e-05	---	---	s4	s1	0	0	0	1	-1	0	0	0
226	ENSG00000149925	ALDOA	2371	-1.53358	-0.170644	-5.8974	8.71247	0.125266	0.864519	4.22067e-09	5.47786e-18	---	---	s4	s3	0	0	0	1	0	0	-1	0
229	ENSG00000136872	ALDOB	2369	-1.5706	6.08304	-3.95495	-1.44327	0.116408	1.37116e-09	7.88004e-05	0.149077	---	---	s2	s3	0	1	0	0	0	0	-1	0
230	ENSG00000109107	ALDOC	2351	0.632719	1.32306	1.92299	-4.61353	0.526979	0.185946	0.0546023	4.17168e-06	---	---	s3	s4	0	0	0	0	0	0	0	-1
231	ENSG00000085662	AKR1B1	2351	4.61853	-2.28228	0.149078	-3.02212	4.07323e-06	0.0225617	0.881505	0.00253718	---	---	s1	s4	1	0	0	0	0	0	0	-1
238	ENSG00000171094	ALK	2371	3.34509	-6.68298	1.02067	3.17049	0.000835368	2.90905e-11	0.307515	0.00154128	---	---	s1	s2	1	0	0	0	0	-1	0	0
239	ENSG00000108839	ALOX12	2371	-3.34155	-1.51155	2.63759	3.26791	0.00084606	0.130782	0.00840444	0.00109892	---	---	s4	s1	0	0	0	1	-1	0	0	0
240	ENSG00000012779	ALOX5	2371	-7.44141	8.26851	-3.44096	2.59582	1.38576e-13	2.23221e-16	0.000589699	0.00949479	s2	---	s2	s1	0	1	0	0	-1	0	0	0
241	ENSG00000132965	ALOX5AP	2369	-2.75475	0.625622	0.228014	2.42448	0.00591872	0.531623	0.819655	0.0154046	---	---	s4	s1	0	0	0	0	-1	0	0	0
242	ENSG00000179477	ALOX12B	2371	-2.5185	2.34431	-1.25758	1.55069	0.011851	0.0191446	0.208666	0.121109	---	---	s2	s1	0	0	0	0	0	0	0	0
246	ENSG00000161905	ALOX15	2369	-1.40357	-1.34518	2.75844	0.476601	0.160579	0.178695	0.00585252	0.63369	---	---	s3	s1	0	0	1	0	0	0	0	0
247	ENSG00000179593	ALOX15B	2371	-7.58007	2.78388	0.0735674	5.85294	4.92421e-14	0.00541392	0.941361	5.4987e-09	---	---	s4	s1	0	0	0	1	-1	0	0	0
248	ENSG00000163295	ALPI	2357	-1.50543	2.02358	-1.31839	0.751922	0.132348	0.0431265	0.187503	0.452173	---	---	s2	s1	0	0	0	0	0	0	0	0
249	ENSG00000162551	ALPL	2371	-2.50785	-2.57044	6.72236	-0.846438	0.0122132	0.0102175	2.23281e-11	0.397394	---	yes	s3	s2	0	0	1	0	0	0	0	0
250	ENSG00000163283	ALPP	2371	-2.39841	0.132161	1.13461	1.61247	0.0165432	0.894868	0.256653	0.106994	---	---	s4	s1	0	0	0	0	0	0	0	0
251	ENSG00000163286	ALPPL2	2369	-3.11037	3.55033	-1.34216	0.846694	0.00189076	0.000392255	0.179674	0.397251	---	---	s2	s1	0	1	0	0	-1	0	0	0
257	ENSG00000156150	ALX3	2345	-2.56135	-6.15517	10.5116	-0.254352	0.0104886	8.79622e-10	2.76431e-25	0.799246	---	---	s3	s2	0	0	1	0	0	-1	0	0
258	ENSG00000178522	AMBN	2340	-1.00973	-2.43967	4.4992	-0.535086	0.312731	0.0147747	7.15478e-06	0.592642	---	---	s3	s2	0	0	1	0	0	0	0	0
259	ENSG00000106927	AMBP	2371	1.5045	-1.61892	2.34015	-2.38907	0.132586	0.105598	0.0193587	0.0169691	---	---	s3	s4	0	0	0	0	0	0	0	0
262	ENSG00000123505	AMD1	2351	1.55541	2.25215	1.74061	-6.80224	0.119984	0.0244051	0.0818821	1.30233e-11	---	---	s2	s4	0	0	0	0	0	0	0	-1
265	ENSG00000125363	AMELX	2363	-4.60508	-2.6366	4.53881	4.22185	4.34194e-06	0.00842895	5.94112e-06	2.51477e-05	---	---	s3	s1	0	0	1	0	-1	0	0	0
267	ENSG00000159461	AMFR	2365	-3.80715	2.61095	-5.8047	7.86073	0.000144157	0.00908624	7.31392e-09	5.75383e-15	---	---	s4	s3	0	0	0	1	0	0	-1	0
269	ENSG00000135409	AMHR2	2351	-4.21389	-1.92395	3.77244	3.6132	2.60493e-05	0.054481	0.000165656	0.000308792	---	---	s3	s1	0	0	1	0	-1	0	0	0
270	ENSG00000116748	AMPD1	2356	-3.50969	-1.49556	2.39819	3.71448	0.000457051	0.134902	0.0165537	0.000208358	---	---	s4	s1	0	0	0	1	-1	0	0	0
271	ENSG00000116337	AMPD2	2371	0.669676	-6.64271	1.31714	6.20746	0.503129	3.8073e-11	0.18792	6.33811e-10	---	---	s4	s2	0	0	0	1	0	-1	0	0
273	ENSG00000078053	AMPH	2358	-0.390643	-2.87755	3.81488	0.00118648	0.696097	0.00404386	0.000139753	0.999053	---	---	s3	s2	0	0	1	0	0	-1	0	0
274	ENSG00000136717	BIN1	2371	0.406845	-4.33008	-0.296167	5.37923	0.684158	1.55255e-05	0.767129	8.21494e-08	---	yes	s4	s2	0	0	0	1	0	-1	0	0
275	ENSG00000145020	AMT	2365	4.30605	-7.74926	3.96064	0.076666	1.7298e-05	1.36197e-14	7.69618e-05	0.938896	---	---	s1	s2	1	0	0	0	0	-1	0	0
283	ENSG00000214274	ANG	2369	-1.32231	15.2997	-13.4017	-2.89866	0.186192	1.84124e-50	1.57184e-39	0.00378215	s2	yes	s2	s3	0	1	0	0	0	0	-1	0
284	ENSG00000154188	ANGPT1	2371	-5.05381	-0.503397	5.95197	0.514592	4.66178e-07	0.614732	3.04275e-09	0.606886	---	---	s3	s1	0	0	1	0	-1	0	0	0
285	ENSG00000091879	ANGPT2	2371	-2.59662	-1.94026	4.50238	0.845808	0.00947295	0.0524666	7.04521e-06	0.397745	---	---	s3	s1	0	0	1	0	-1	0	0	0
286	ENSG00000029534	ANK1	2371	-5.56825	4.13001	-4.30794	6.46783	2.86374e-08	3.75328e-05	1.71503e-05	1.20366e-10	---	---	s4	s1	0	0	0	1	-1	0	0	0
287	ENSG00000145362	ANK2	2371	-1.40783	-4.85177	7.65815	-0.32385	0.159313	1.30319e-06	2.72869e-14	0.74608	---	---	s3	s2	0	0	1	0	0	-1	0	0
288	ENSG00000151150	ANK3	2371	0.211048	-0.82821	-2.53899	3.58699	0.832868	0.407635	0.0111807	0.000341296	---	---	s4	s3	0	0	0	1	0	0	0	0
290	ENSG00000166825	ANPEP	2371	-5.53191	3.4608	0.958738	1.46031	3.51589e-08	0.0005481	0.337789	0.144336	---	yes	s2	s1	0	1	0	0	-1	0	0	0
291	ENSG00000151729	SLC25A4	2371	-1.25365	5.90562	1.67791	-7.88234	0.210093	4.01831e-09	0.0934975	4.85712e-15	---	---	s2	s4	0	1	0	0	0	0	0	-1
292	ENSG00000005022	SLC25A5	2351	2.70463	5.49861	-3.12925	-7.02675	0.00688749	4.24242e-08	0.00177402	2.7587e-12	---	---	s2	s4	0	1	0	0	0	0	0	-1
293	ENSG00000169100	SLC25A6	2359	-1.14367	-5.05326	4.09445	3.41594	0.252875	4.67684e-07	4.37432e-05	0.000646399	---	---	s3	s2	0	0	1	0	0	-1	0	0
301	ENSG00000135046	ANXA1	2371	-3.15832	10.4958	-14.5587	6.15901	0.00160681	3.1981e-25	4.71775e-46	8.5741e-10	---	---	s2	s3	0	1	0	0	0	0	-1	0
302	ENSG00000182718	ANXA2	2371	-2.1083	11.4923	-18.4845	7.34013	0.0351094	8.74492e-30	2.26236e-71	2.91792e-13	s2	---	s2	s3	0	1	0	0	0	0	-1	0
306	ENSG00000138772	ANXA3	2371	-0.213315	7.12144	-10.7446	2.73754	0.8311	1.41048e-12	2.51346e-26	0.00623639	---	---	s2	s3	0	1	0	0	0	0	-1	0
307	ENSG00000196975	ANXA4	2371	1.80905	6.57791	-9.65051	-0.266941	0.0705707	5.85154e-11	1.21664e-21	0.789538	---	yes	s2	s3	0	1	0	0	0	0	-1	0
308	ENSG00000164111	ANXA5	2371	-3.28323	2.53138	-2.88912	4.06987	0.00104117	0.0114258	0.00389834	4.85806e-05	---	---	s4	s1	0	0	0	1	-1	0	0	0
309	ENSG00000197043	ANXA6	2371	-2.40445	-2.15467	6.96377	-1.76642	0.0162732	0.0312886	4.27463e-12	0.077454	---	yes	s3	s1	0	0	1	0	0	0	0	0
310	ENSG00000138279	ANXA7	2371	2.25621	6.26696	-8.59171	-1.54471	0.024148	4.36016e-10	1.52818e-17	0.122549	---	---	s2	s3	0	1	0	0	0	0	-1	0
311	ENSG00000122359	ANXA11	2371	-0.109538	5.37624	-9.14315	3.14223	0.912785	8.35072e-08	1.26866e-19	0.00169739	---	yes	s2	s3	0	1	0	0	0	0	-1	0
312	ENSG00000104537	ANXA13	2371	3.66222	2.72428	-6.46545	-1.07375	0.000255521	0.00649147	1.22244e-10	0.283046	---	---	s1	s3	1	0	0	0	0	0	-1	0
313	ENSG00000136250	AOAH	2351	3.99416	-6.49534	1.76695	1.30518	6.69186e-05	1.00785e-10	0.0773672	0.191958	---	---	s1	s2	1	0	0	0	0	-1	0	0
314	ENSG00000131480	AOC2	2371	0.875319	-4.62413	0.950096	3.77243	0.381489	3.96404e-06	0.34216	0.00016563	---	---	s4	s2	0	0	0	1	0	-1	0	0
316	ENSG00000138356	AOX1	2371	1.23155	-2.15247	0.668535	0.471912	0.218239	0.031461	0.503857	0.637033	---	---	s1	s2	0	0	0	0	0	0	0	0
317	ENSG00000120868	APAF1	2371	3.89405	-4.29431	-0.293514	0.910164	0.000101312	1.82297e-05	0.769155	0.362829	---	---	s1	s2	1	0	0	0	0	-1	0	0
318	ENSG00000164978	NUDT2	2371	1.8141	11.4119	-6.30583	-9.88851	0.0697884	2.10605e-29	3.40882e-10	1.27204e-22	---	---	s2	s4	0	1	0	0	0	0	0	-1
319	ENSG00000175336	APOF	2371	-4.43955	-1.98829	5.76176	1.859	9.42814e-06	0.0468947	9.40537e-09	0.0631507	---	---	s3	s1	0	0	1	0	-1	0	0	0
320	ENSG00000107282	APBA1	2371	-5.10754	-1.24026	-1.58441	9.94461	3.52386e-07	0.215003	0.113235	7.41693e-23	---	---	s4	s1	0	0	0	1	-1	0	0	0
321	ENSG00000034053	APBA2	2371	-4.48723	-8.78819	18.1413	-1.90309	7.56031e-06	2.85959e-18	5.65806e-69	0.0571497	s3	---	s3	s2	0	0	1	0	0	-1	0	0
322	ENSG00000166313	APBB1	2371	2.68972	-7.96646	9.33275	-3.36237	0.00720127	2.512e-15	2.29468e-20	0.000785033	---	---	s3	s2	0	0	1	0	0	-1	0	0
323	ENSG00000163697	APBB2	2371	0.829007	-9.27299	2.47387	8.04217	0.407184	3.94689e-20	0.0134356	1.38002e-15	---	---	s4	s2	0	0	0	1	0	-1	0	0
324	ENSG00000134982	APC	2371	-2.8093	-5.6927	2.56927	8.0945	0.00500572	1.40498e-08	0.0102519	9.09423e-16	---	---	s4	s2	0	0	0	1	0	-1	0	0
325	ENSG00000132703	APCS	2314	-1.54816	1.23778	-1.19818	1.67032	0.12172	0.215925	0.230971	0.0949922	---	---	s4	s1	0	0	0	0	0	0	0	0
326	ENSG00000160224	AIRE	2334	-2.51951	-0.878015	3.12955	0.843896	0.0118182	0.380026	0.00177238	0.398814	---	---	s3	s1	0	0	1	0	0	0	0	0
327	ENSG00000164062	APEH	2371	2.90115	4.65272	-6.38148	-2.66605	0.00375224	3.45626e-06	2.10282e-10	0.0077269	s2	---	s2	s3	0	1	0	0	0	0	-1	0
328	ENSG00000100823	APEX1	2371	2.02097	-0.821602	9.28871	-11.8384	0.0433948	0.411386	3.42316e-20	1.86822e-31	---	yes	s3	s4	0	0	1	0	0	0	0	-1
329	ENSG00000110330	BIRC2	2371	-2.83524	2.12373	0.39037	0.423328	0.00461797	0.0337958	0.696298	0.672094	---	---	s2	s1	0	0	0	0	-1	0	0	0
330	ENSG00000023445	BIRC3	2371	-5.87756	8.38502	-5.85666	3.14784	4.75051e-09	8.58287e-17	5.37875e-09	0.00166527	---	---	s2	s1	0	1	0	0	-1	0	0	0
331	ENSG00000101966	XIAP	2371	-0.00646051	0.305601	-3.7632	3.74216	0.994846	0.759935	0.000171824	0.000186779	---	---	s4	s3	0	0	0	1	0	0	-1	0
332	ENSG00000089685	BIRC5	2371	0.429303	3.2803	4.17426	-9.47917	0.667742	0.001052	3.0975e-05	5.99436e-21	---	---	s3	s4	0	0	1	0	0	0	0	-1
333	ENSG00000105290	APLP1	2371	-6.82178	3.33323	3.75871	0.153514	1.13768e-11	0.000871659	0.000174923	0.878006	---	yes	s3	s1	0	0	1	0	-1	0	0	0
334	ENSG00000084234	APLP2	2371	-1.59628	-2.37121	-0.523248	5.66651	0.11056	0.0178096	0.600851	1.63412e-08	---	---	s4	s2	0	0	0	1	0	0	0	0
335	ENSG00000118137	APOA1	2371	-6.18062	0.680505	7.26028	-1.0061	7.49506e-10	0.496251	5.21373e-13	0.314471	---	---	s3	s1	0	0	1	0	-1	0	0	0
336	ENSG00000158874	APOA2	2365	-3.06722	-3.18592	5.5959	1.84624	0.00218511	0.00146176	2.4484e-08	0.0649817	---	---	s3	s2	0	0	1	0	0	-1	0	0
337	ENSG00000110244	APOA4	2319	-4.58883	1.62316	1.37063	2.14432	4.69532e-06	0.104692	0.170622	0.0321111	---	---	s4	s1	0	0	0	0	-1	0	0	0
338	ENSG00000084674	APOB	2365	-3.73256	0.226824	2.42413	1.74459	0.000194016	0.820581	0.0154197	0.0811866	---	---	s3	s1	0	0	0	0	-1	0	0	0
339	ENSG00000111701	APOBEC1	2219	-2.76713	7.44779	-4.70265	-0.829855	0.00570218	1.35166e-13	2.72592e-06	0.40671	---	---	s2	s3	0	1	0	0	0	0	-1	0
341	ENSG00000130208	APOC1	2351	-1.26917	3.34986	3.84172	-6.95303	0.204505	0.000821317	0.000125412	4.61578e-12	---	---	s3	s4	0	0	1	0	0	0	0	-1
343	ENSG00000103375	AQP8	2364	1.85522	-3.93337	2.10803	0.378124	0.0636886	8.61779e-05	0.0351339	0.705373	---	---	s3	s2	0	0	0	0	0	-1	0	0
344	ENSG00000234906	APOC2	2339	-0.738925	-4.25394	7.12369	-1.38571	0.460027	2.18315e-05	1.39336e-12	0.165968	---	---	s3	s2	0	0	1	0	0	-1	0	0
345	ENSG00000110245	APOC3	2339	-3.84426	0.675376	2.38234	1.34732	0.000124144	0.499504	0.0172827	0.178008	---	---	s3	s1	0	0	0	0	-1	0	0	0
346	ENSG00000267467	APOC4	2292	-4.75137	0.175609	3.92761	1.34499	2.14555e-06	0.860616	8.83308e-05	0.17876	---	---	s3	s1	0	0	1	0	-1	0	0	0
347	ENSG00000189058	APOD	2371	-1.77073	1.96821	0.399432	-0.727425	0.0767339	0.0491603	0.689611	0.467037	---	yes	s2	s1	0	0	0	0	0	0	0	0
348	ENSG00000130203	APOE	2371	-3.2737	-0.974928	3.4064	1.65002	0.00107675	0.329695	0.000669241	0.0990708	---	---	s3	s1	0	0	1	0	-1	0	0	0
350	ENSG00000091583	APOH	2364	-3.19653	-0.702457	3.95241	0.609759	0.00140926	0.482463	7.96404e-05	0.54208	---	---	s3	s1	0	0	1	0	-1	0	0	0
351	ENSG00000142192	APP	2371	-1.6464	-7.35085	-1.07572	13.0296	0.0998133	2.698e-13	0.282164	1.56875e-37	s4	---	s4	s2	0	0	0	1	0	-1	0	0
353	ENSG00000198931	APRT	2371	-2.94181	5.23346	-2.75101	0.0425448	0.00329467	1.8099e-07	0.00598633	0.966068	---	---	s2	s1	0	1	0	0	-1	0	0	0
354	ENSG00000142515	KLK3	2363	-0.376226	1.01714	-2.1513	1.5281	0.706782	0.309193	0.0315537	0.126623	---	---	s4	s3	0	0	0	0	0	0	0	0
355	ENSG00000026103	FAS	2371	-1.00329	6.39343	-8.12977	1.92739	0.315824	1.94742e-10	6.85608e-16	0.0540501	---	---	s2	s3	0	1	0	0	0	0	-1	0
356	ENSG00000117560	FASLG	2357	-0.769916	-1.82456	1.59234	1.56251	0.441427	0.0681945	0.111443	0.118301	---	---	s3	s2	0	0	0	0	0	0	0	0
357	ENSG00000146950	SHROOM2	2371	-1.20129	-4.56966	2.03134	5.15865	0.229759	5.13587e-06	0.0423316	2.69366e-07	---	---	s4	s2	0	0	0	1	0	-1	0	0
358	ENSG00000240583	AQP1	2371	4.98289	-2.13459	0.0470723	-3.58451	6.71653e-07	0.0328969	0.96246	0.000344536	---	---	s1	s4	1	0	0	0	0	0	0	-1
359	ENSG00000167580	AQP2	2362	-3.33508	1.67992	0.748006	1.2301	0.000865952	0.0931062	0.454531	0.218783	---	---	s2	s1	0	0	0	0	-1	0	0	0
361	ENSG00000171885	AQP4	2369	-2.19675	-0.868088	4.99801	-1.57152	0.0281346	0.385434	6.21625e-07	0.116196	---	---	s3	s1	0	0	1	0	0	0	0	0
362	ENSG00000161798	AQP5	2371	-1.78371	5.24987	-2.77725	-1.40744	0.0745991	1.65747e-07	0.00552523	0.159429	---	---	s2	s3	0	1	0	0	0	0	-1	0
363	ENSG00000086159	AQP6	2371	-1.70662	0.432609	0.127398	1.45969	0.0880243	0.665338	0.898636	0.144507	---	---	s4	s1	0	0	0	0	0	0	0	0
366	ENSG00000103569	AQP9	2352	-3.94927	2.20344	-2.09625	4.42888	8.06966e-05	0.0276607	0.036167	9.90634e-06	---	---	s4	s1	0	0	0	1	-1	0	0	0
367	ENSG00000169083	AR	2371	-1.42482	0.434047	-0.142107	1.39803	0.15434	0.664294	0.887007	0.162235	---	---	s4	s1	0	0	0	0	0	0	0	0
369	ENSG00000078061	ARAF	2371	-4.71686	-1.90847	0.361587	8.08967	2.53434e-06	0.0564508	0.717693	9.45184e-16	---	---	s4	s1	0	0	0	1	-1	0	0	0
372	ENSG00000095139	ARCN1	2371	2.03552	-4.86672	1.70281	1.78151	0.0419099	1.20929e-06	0.0887354	0.0749567	---	yes	s1	s2	0	0	0	0	0	-1	0	0
373	ENSG00000113595	TRIM23	2371	-1.37014	4.01237	2.92526	-6.66696	0.170773	6.19776e-05	0.00347438	3.2383e-11	---	---	s2	s4	0	1	0	0	0	0	0	-1
377	ENSG00000134287	ARF3	2371	-3.54051	-5.42442	0.83227	10.7168	0.000407056	6.40476e-08	0.40534	3.3496e-26	---	---	s4	s2	0	0	0	1	0	-1	0	0
378	ENSG00000168374	ARF4	2371	1.27915	14.2183	-12.4376	-5.9587	0.200968	4.35689e-44	1.89705e-34	2.92184e-09	s2	yes	s2	s3	0	1	0	0	0	0	-1	0
379	ENSG00000175906	ARL4D	2371	-3.31461	6.7183	-5.65333	1.79511	0.000931523	2.29483e-11	1.7627e-08	0.0727634	---	---	s2	s3	0	1	0	0	0	0	-1	0
381	ENSG00000004059	ARF5	2351	-0.216397	7.3584	-2.87924	-5.92781	0.828697	2.55959e-13	0.00402245	3.5224e-09	---	---	s2	s4	0	1	0	0	0	0	0	-1
382	ENSG00000165527	ARF6	2371	-0.749849	4.83432	-7.40387	2.80549	0.45342	1.42161e-06	1.8282e-13	0.00506511	---	---	s2	s3	0	1	0	0	0	0	-1	0
383	ENSG00000118520	ARG1	2371	-3.67593	-1.1618	0.962274	5.09231	0.000242254	0.245434	0.33601	3.81584e-07	---	---	s4	s1	0	0	0	1	-1	0	0	0
384	ENSG00000081181	ARG2	2371	-0.0942079	1.24218	2.44446	-4.1677	0.924952	0.214294	0.0145793	3.18728e-05	---	yes	s3	s4	0	0	0	0	0	0	0	-1
387	ENSG00000067560	RHOA	2371	3.02424	5.22676	-8.48194	-1.31757	0.00251938	1.87587e-07	3.83946e-17	0.187776	---	yes	s2	s3	0	1	0	0	0	0	-1	0
388	ENSG00000143878	RHOB	2371	-3.88898	8.31323	-4.61212	-0.585584	0.000103438	1.54891e-16	4.19792e-06	0.558211	---	---	s2	s3	0	1	0	0	0	0	-1	0
389	ENSG00000155366	RHOC	2351	-4.3241	17.6798	-17.031	1.77578	1.59551e-05	9.04814e-66	2.01971e-61	0.0758991	s2	---	s2	s3	0	1	0	0	0	0	-1	0
390	ENSG00000115963	RND3	2371	-3.27267	6.5843	-9.17455	5.67612	0.00108068	5.61001e-11	9.57821e-20	1.54612e-08	---	yes	s2	s3	0	1	0	0	0	0	-1	0
391	ENSG00000177105	RHOG	2371	-2.86341	4.90962	-7.59803	5.61123	0.00422797	9.74654e-07	4.30117e-14	2.24298e-08	---	---	s4	s3	0	0	0	1	0	0	-1	0
392	ENSG00000175220	ARHGAP1	2371	-0.955307	-4.60575	-6.27343	14.5217	0.33952	4.32735e-06	4.18542e-10	7.74947e-46	s4	---	s4	s3	0	0	0	1	0	0	-1	0
393	ENSG00000089820	ARHGAP4	2351	-6.0757	-4.23043	9.23092	3.01909	1.43606e-09	2.42192e-05	5.80805e-20	0.00256261	---	---	s3	s1	0	0	1	0	-1	0	0	0
394	ENSG00000100852	ARHGAP5	2371	1.68373	-4.8109	1.79398	2.05505	0.0923651	1.59692e-06	0.0729435	0.0399835	---	---	s4	s2	0	0	0	0	0	-1	0	0
395	ENSG00000047648	ARHGAP6	2371	-7.5771	4.78586	2.08293	1.06012	5.03549e-14	1.80742e-06	0.0373649	0.289199	---	---	s2	s1	0	1	0	0	-1	0	0	0
396	ENSG00000141522	ARHGDIA	2371	-1.57557	-5.63731	-0.147678	9.5147	0.115259	1.93238e-08	0.88261	4.31552e-21	---	---	s4	s2	0	0	0	1	0	-1	0	0
397	ENSG00000111348	ARHGDIB	2371	-4.09642	6.19713	-5.51393	3.2818	4.33683e-05	6.76105e-10	3.88982e-08	0.00104643	---	---	s2	s3	0	1	0	0	0	0	-1	0
398	ENSG00000242173	ARHGDIG	2343	2.71235	0.534706	0.718205	-4.89142	0.00672971	0.592904	0.472703	1.0691e-06	---	---	s1	s4	1	0	0	0	0	0	0	-1
399	ENSG00000168421	RHOH	2342	-7.67306	4.41265	2.35048	1.31726	2.44741e-14	1.06745e-05	0.018832	0.187881	---	---	s2	s1	0	1	0	0	-1	0	0	0
400	ENSG00000120805	ARL1	2371	-2.36371	11.2274	-6.43578	-4.07594	0.0181732	1.5501e-28	1.48176e-10	4.73386e-05	---	---	s2	s3	0	1	0	0	0	0	-1	0
401	ENSG00000165462	PHOX2A	2365	-2.82536	-0.309873	3.77907	-0.1746	0.00476241	0.756685	0.000161312	0.861409	---	---	s3	s1	0	0	1	0	-1	0	0	0
402	ENSG00000213465	ARL2	2365	0.859566	3.56107	4.3135	-10.5885	0.390115	0.000376641	1.67292e-05	1.25217e-25	---	---	s3	s4	0	0	1	0	0	0	0	-1
403	ENSG00000138175	ARL3	2371	4.30983	7.52787	-3.44171	-11.5137	1.70055e-05	7.28439e-14	0.000588076	6.91475e-30	---	yes	s2	s4	0	1	0	0	0	0	0	-1
405	ENSG00000143437	ARNT	2371	3.35499	-10.3397	-0.281011	9.22343	0.000806201	1.5361e-24	0.778727	6.17447e-20	---	yes	s4	s2	0	0	0	1	0	-1	0	0
406	ENSG00000133794	ARNTL	2371	1.15322	2.79514	-8.39226	4.04717	0.248938	0.00522955	8.08493e-17	5.35022e-05	---	yes	s4	s3	0	0	0	1	0	0	-1	0
407	ENSG00000120500	ARR3	2345	-2.4203	-1.82949	-0.276826	5.7077	0.0155831	0.0674538	0.781938	1.28984e-08	---	---	s4	s1	0	0	0	1	0	0	0	0
408	ENSG00000137486	ARRB1	2371	-1.42081	1.66029	-4.71191	4.83155	0.155503	0.0969894	2.59609e-06	1.44136e-06	---	yes	s4	s3	0	0	0	1	0	0	-1	0
409	ENSG00000141480	ARRB2	2371	5.54306	-6.51175	4.32093	-3.40057	3.30189e-08	9.03895e-11	1.61784e-05	0.000683601	---	---	s1	s2	1	0	0	0	0	-1	0	0
410	ENSG00000100299	ARSA	2371	-5.07253	4.87928	-5.82275	6.53994	4.23014e-07	1.13548e-06	6.57391e-09	7.51388e-11	---	---	s4	s3	0	0	0	1	0	0	-1	0
411	ENSG00000113273	ARSB	2371	-0.0604193	-6.08413	4.82903	2.55766	0.951827	1.36184e-09	1.45953e-06	0.0105997	---	---	s3	s2	0	0	1	0	0	-1	0	0
412	ENSG00000101846	STS	2365	-1.38258	5.54456	-9.23313	4.64126	0.166924	3.27487e-08	5.66851e-20	3.6524e-06	s2	---	s2	s3	0	1	0	0	0	0	-1	0
414	ENSG00000006756	ARSD	2371	1.05899	4.97964	-5.63435	-1.55709	0.289715	6.82929e-07	1.9654e-08	0.119583	---	---	s2	s3	0	1	0	0	0	0	-1	0
415	ENSG00000157399	ARSE	2371	1.6037	-1.98418	1.52078	-1.14722	0.108914	0.0473505	0.128448	0.251406	---	---	s1	s2	0	0	0	0	0	0	0	0
416	ENSG00000062096	ARSF	2336	-4.41365	2.48191	1.09716	1.13766	1.06269e-05	0.0131378	0.272685	0.255377	---	---	s2	s1	0	0	0	0	-1	0	0	0
417	ENSG00000129744	ART1	2365	-1.95968	-1.53956	2.42694	1.78716	0.0501508	0.123801	0.0153012	0.0740397	---	---	s3	s1	0	0	0	0	0	0	0	0
419	ENSG00000156219	ART3	2365	2.82341	-1.70598	-0.010407	-1.36198	0.00479134	0.0881441	0.991697	0.173334	---	yes	s1	s2	1	0	0	0	0	0	0	0
420	ENSG00000111339	ART4	2371	-1.52902	-5.13428	5.17338	2.84582	0.126392	3.06271e-07	2.49183e-07	0.00446786	---	---	s3	s2	0	0	1	0	0	-1	0	0
421	ENSG00000099889	ARVCF	2351	2.12962	-3.28327	2.0505	-0.725461	0.0333064	0.00104114	0.0404264	0.468241	---	---	s1	s2	0	0	0	0	0	-1	0	0
427	ENSG00000104763	ASAH1	2371	-1.18098	11.8548	-8.41458	-4.21341	0.237728	1.55378e-31	6.72145e-17	2.60956e-05	s2	---	s2	s3	0	1	0	0	0	0	-1	0
429	ENSG00000139352	ASCL1	2358	-2.81777	-1.07605	7.11841	-2.80776	0.00487614	0.282016	1.44336e-12	0.00502975	---	---	s3	s1	0	0	1	0	-1	0	0	0
430	ENSG00000183734	ASCL2	2358	2.66298	-3.98966	2.04499	-0.50209	0.0077979	6.81878e-05	0.0409672	0.615651	---	---	s1	s2	1	0	0	0	0	-1	0	0
432	ENSG00000141505	ASGR1	2371	0.38208	-2.0137	5.25424	-3.63994	0.702436	0.0441542	1.61909e-07	0.00027854	---	---	s3	s4	0	0	1	0	0	0	0	-1
433	ENSG00000161944	ASGR2	2369	-2.77315	-4.11414	6.13402	2.08512	0.00559508	4.01916e-05	1.00125e-09	0.0371656	---	---	s3	s2	0	0	1	0	0	-1	0	0
434	ENSG00000101440	ASIP	2371	-0.473419	-5.17918	6.87012	-0.253387	0.635958	2.41642e-07	8.16964e-12	0.799991	---	---	s3	s2	0	0	1	0	0	-1	0	0
435	ENSG00000126522	ASL	2351	0.442249	10.1893	-14.4326	1.85723	0.65835	6.89263e-24	2.63872e-45	0.0634039	---	---	s2	s3	0	1	0	0	0	0	-1	0
438	ENSG00000196433	ASMT	2357	-2.45368	-2.89888	3.88876	2.54774	0.0142121	0.00377964	0.000103546	0.0109053	---	---	s3	s2	0	0	1	0	0	-1	0	0
439	ENSG00000198356	ASNA1	2371	3.47201	8.63581	-6.55235	-8.28197	0.000525833	1.05228e-17	6.92529e-11	2.00008e-16	---	---	s2	s4	0	1	0	0	0	0	0	-1
440	ENSG00000070669	ASNS	2371	3.23903	0.739827	2.52875	-7.90298	0.00121596	0.459478	0.0115114	4.13416e-15	---	---	s1	s4	1	0	0	0	0	0	0	-1
443	ENSG00000108381	ASPA	2365	-4.43874	0.917485	1.84257	2.37715	9.46465e-06	0.358982	0.0655169	0.0175263	---	---	s4	s1	0	0	0	0	-1	0	0	0
444	ENSG00000198363	ASPH	2371	-1.27754	2.28009	-4.18245	3.26747	0.201537	0.0226907	2.98881e-05	0.00110062	---	---	s4	s3	0	0	0	1	0	0	-1	0
445	ENSG00000130707	ASS1	2351	0.342608	7.28077	-8.98983	0.0511498	0.731924	4.50598e-13	4.96838e-19	0.959211	---	---	s2	s3	0	1	0	0	0	0	-1	0
460	ENSG00000152092	ASTN1	2371	-2.84918	-2.67338	8.7565	-2.43732	0.004421	0.00756065	3.75613e-18	0.0148698	---	---	s3	s1	0	0	1	0	-1	0	0	0
462	ENSG00000117601	SERPINC1	2371	-1.79972	-1.76004	-1.36995	6.07759	0.0720326	0.0785308	0.170834	1.41765e-09	---	---	s4	s1	0	0	0	1	0	0	0	0
463	ENSG00000140836	ZFHX3	2371	-0.943582	-12.1819	6.98947	8.91637	0.34548	3.72358e-33	3.57345e-12	9.40544e-19	---	---	s4	s2	0	0	0	1	0	-1	0	0
466	ENSG00000123268	ATF1	2371	2.14442	2.53035	0.751227	-6.8392	0.0321009	0.0114591	0.452591	1.00993e-11	---	yes	s2	s4	0	0	0	0	0	0	0	-1
467	ENSG00000162772	ATF3	2371	-0.392844	4.16414	-2.78148	-1.78438	0.69447	3.23708e-05	0.00545396	0.07449	---	---	s2	s3	0	1	0	0	0	0	-1	0
468	ENSG00000128272	ATF4	2351	-4.40411	2.60469	3.99223	-2.18865	1.10979e-05	0.00925373	6.74627e-05	0.0287205	---	---	s3	s1	0	0	1	0	-1	0	0	0
471	ENSG00000138363	ATIC	2371	4.63331	-10.3561	4.27772	2.50499	3.79366e-06	1.30449e-24	1.96312e-05	0.0123122	s1	---	s1	s2	1	0	0	0	0	-1	0	0
472	ENSG00000149311	ATM	2371	3.71124	-12.6775	10.5951	-0.282567	0.000211	1.10611e-35	1.16604e-25	0.777533	s3	yes	s3	s2	0	0	1	0	0	-1	0	0
473	ENSG00000142599	RERE	2371	4.04089	-9.69203	4.82318	1.85108	5.49448e-05	8.23394e-22	1.50259e-06	0.0642823	---	yes	s3	s2	0	0	1	0	0	-1	0	0
474	ENSG00000172238	ATOH1	2363	0.42928	3.42343	-2.54236	-2.14113	0.667759	0.000628917	0.011074	0.032366	---	---	s2	s3	0	1	0	0	0	0	0	0
475	ENSG00000177556	ATOX1	2351	-4.17795	9.58862	-3.77175	-2.69123	3.04895e-05	2.18679e-21	0.000166112	0.00716935	---	---	s2	s1	0	1	0	0	-1	0	0	0
476	ENSG00000163399	ATP1A1	2351	4.70322	-8.7201	-3.68893	9.3055	2.70942e-06	5.1578e-18	0.000230317	2.95895e-20	---	---	s4	s2	0	0	0	1	0	-1	0	0
477	ENSG00000018625	ATP1A2	2369	-5.68271	-0.121282	4.49592	2.37577	1.48859e-08	0.903478	7.26109e-06	0.0175914	---	---	s3	s1	0	0	1	0	-1	0	0	0
479	ENSG00000075673	ATP12A	2351	-3.29204	0.236565	-2.19778	6.27823	0.00100938	0.813015	0.0280617	4.06612e-10	---	---	s4	s1	0	0	0	1	-1	0	0	0
480	ENSG00000132681	ATP1A4	2356	-3.56761	0.612724	0.180088	3.52036	0.000367452	0.540118	0.857099	0.000439142	---	---	s4	s1	0	0	0	1	-1	0	0	0
481	ENSG00000143153	ATP1B1	2371	-3.58356	8.14478	-7.21346	2.03139	0.00034578	6.07733e-16	7.30718e-13	0.0423273	s2	---	s2	s3	0	1	0	0	0	0	-1	0
482	ENSG00000129244	ATP1B2	2371	-3.43554	-6.16941	12.8861	-1.48015	0.000601558	8.03676e-10	8.98729e-37	0.138966	s3	---	s3	s2	0	0	1	0	0	-1	0	0
483	ENSG00000069849	ATP1B3	2371	6.17127	-2.33542	-6.39364	2.21725	7.94465e-10	0.0196046	1.94472e-10	0.0267006	---	yes	s1	s3	1	0	0	0	0	0	-1	0
486	ENSG00000137731	FXYD2	2345	-1.20311	-0.418364	0.819842	1.14389	0.229055	0.675719	0.412389	0.252786	---	---	s4	s1	0	0	0	0	0	0	0	0
487	ENSG00000196296	ATP2A1	2351	2.72187	-5.14065	3.13245	-0.29789	0.00653936	2.96382e-07	0.00175489	0.765813	---	---	s3	s2	0	0	1	0	0	-1	0	0
488	ENSG00000174437	ATP2A2	2371	-0.582204	-11.31	1.38524	13.8889	0.560485	6.36309e-29	0.166109	3.19213e-42	s4	---	s4	s2	0	0	0	1	0	-1	0	0
489	ENSG00000074370	ATP2A3	2371	-5.2428	2.96886	1.25514	1.40416	1.7216e-07	0.00301908	0.209552	0.160403	---	---	s2	s1	0	1	0	0	-1	0	0	0
490	ENSG00000070961	ATP2B1	2371	-5.00392	-0.196259	3.33747	2.89138	6.03007e-07	0.844425	0.000858519	0.00387044	---	yes	s3	s1	0	0	1	0	-1	0	0	0
491	ENSG00000157087	ATP2B2	2371	-5.2179	-1.26994	5.57807	2.10527	1.96673e-07	0.204232	2.7086e-08	0.0353728	---	---	s3	s1	0	0	1	0	-1	0	0	0
492	ENSG00000067842	ATP2B3	2371	-0.222533	-7.41567	9.22587	-0.251755	0.823918	1.67594e-13	6.04014e-20	0.801252	s3	---	s3	s2	0	0	1	0	0	-1	0	0
493	ENSG00000058668	ATP2B4	2371	-1.10272	-4.63674	-2.29615	10.0391	0.270259	3.73184e-06	0.0217543	2.97008e-23	---	---	s4	s2	0	0	0	1	0	-1	0	0
495	ENSG00000105675	ATP4A	2371	2.42683	-7.60257	5.03454	1.08732	0.0153057	4.15635e-14	5.15055e-07	0.277004	---	---	s3	s2	0	0	1	0	0	-1	0	0
496	ENSG00000186009	ATP4B	2364	-7.05663	-2.82168	8.2695	3.5059	2.23281e-12	0.00481728	2.21736e-16	0.000463551	---	---	s3	s1	0	0	1	0	-1	0	0	0
498	ENSG00000152234	ATP5A1	2351	-2.2293	10.4126	-0.715451	-9.62953	0.0258881	7.48096e-25	0.474402	1.49209e-21	---	---	s2	s4	0	1	0	0	0	0	0	-1
501	ENSG00000164904	ALDH7A1	2371	1.25419	-3.76434	1.84565	1.21111	0.209897	0.000171051	0.0650683	0.225973	---	yes	s3	s2	0	0	0	0	0	-1	0	0
506	ENSG00000110955	ATP5B	2351	0.243559	-0.820038	0.398969	0.305863	0.807593	0.412277	0.689952	0.759736	---	---	s3	s2	0	0	0	0	0	0	0	0
509	ENSG00000165629	ATP5C1	2351	6.04157	3.65375	-2.00407	-10.2075	1.76959e-09	0.000264102	0.0451769	5.7625e-24	---	---	s1	s4	1	0	0	0	0	0	0	-1
514	ENSG00000124172	ATP5E	2351	2.47457	0.894526	-1.90611	-2.15899	0.0134098	0.371132	0.0567574	0.030952	---	---	s1	s4	0	0	0	0	0	0	0	0
515	ENSG00000116459	ATP5F1	2351	4.36869	9.89354	-4.52947	-13.4006	1.30427e-05	1.22225e-22	6.20897e-06	1.63225e-39	---	---	s2	s4	0	1	0	0	0	0	0	-1
516	ENSG00000159199	ATP5G1	2345	-0.731652	6.5201	-1.00774	-6.28999	0.464454	8.57697e-11	0.313681	3.77607e-10	---	---	s2	s4	0	1	0	0	0	0	0	-1
517	ENSG00000135390	ATP5G2	2351	-4.71538	7.5516	5.04012	-9.32112	2.5539e-06	6.11668e-14	5.00721e-07	2.56749e-20	---	---	s2	s4	0	1	0	0	0	0	0	-1
518	ENSG00000154518	ATP5G3	2351	1.50172	9.53593	-4.83746	-8.71283	0.133305	3.57004e-21	1.40031e-06	5.48868e-18	---	---	s2	s4	0	1	0	0	0	0	0	-1
521	ENSG00000169020	ATP5I	2351	-3.72476	8.38965	-3.44695	-2.14755	0.000200106	8.29713e-17	0.000576919	0.0318515	---	---	s2	s1	0	1	0	0	-1	0	0	0
522	ENSG00000154723	ATP5J	2351	2.64031	9.73529	-3.27463	-12.3157	0.00833783	5.51668e-22	0.00107336	8.05227e-34	---	---	s2	s4	0	1	0	0	0	0	0	-1
523	ENSG00000114573	ATP6V1A	2371	4.71977	-2.36451	-3.20816	0.609513	2.49868e-06	0.0181341	0.00135368	0.542243	---	yes	s1	s3	1	0	0	0	0	0	-1	0
525	ENSG00000116039	ATP6V1B1	2371	-1.08024	-1.80712	3.89719	-0.579165	0.280143	0.0708703	0.000100016	0.562533	---	---	s3	s2	0	0	1	0	0	0	0	0
526	ENSG00000147416	ATP6V1B2	2371	2.00562	2.70317	-4.51239	-1.06703	0.0450106	0.00691723	6.72327e-06	0.286069	---	---	s2	s3	0	1	0	0	0	0	-1	0
527	ENSG00000185883	ATP6V0C	2351	1.28296	2.08887	-6.08873	2.34785	0.199632	0.0368267	1.32555e-09	0.0189648	---	---	s4	s3	0	0	0	0	0	0	-1	0
528	ENSG00000155097	ATP6V1C1	2371	7.0453	-7.37894	-0.819501	1.45713	2.41627e-12	2.19599e-13	0.412583	0.145212	s1	yes	s1	s2	1	0	0	0	0	-1	0	0
529	ENSG00000131100	ATP6V1E1	2351	0.301722	11.6569	-7.72589	-6.57166	0.762891	1.44429e-30	1.63297e-14	6.10842e-11	---	---	s2	s3	0	1	0	0	0	0	-1	0
533	ENSG00000117410	ATP6V0B	2351	0.810216	14.0047	-7.7364	-10.0619	0.417898	7.34747e-43	1.50653e-14	2.40116e-23	---	---	s2	s4	0	1	0	0	0	0	0	-1
534	ENSG00000213760	ATP6V1G2	2365	-1.54142	-4.6938	8.72294	-1.47644	0.123349	2.83514e-06	5.01606e-18	0.139959	---	---	s3	s2	0	0	1	0	0	-1	0	0
535	ENSG00000033627	ATP6V0A1	2371	3.18205	-7.74114	-0.543707	6.45436	0.00148131	1.44815e-14	0.586694	1.31374e-10	---	yes	s4	s2	0	0	0	1	0	-1	0	0
537	ENSG00000071553	ATP6AP1	2371	-0.23339	-1.67155	-0.487785	2.9794	0.815479	0.0947442	0.625747	0.00291745	---	---	s4	s2	0	0	0	1	0	0	0	0
538	ENSG00000165240	ATP7A	2371	3.09487	-4.51324	-0.820421	2.77135	0.00199198	6.69659e-06	0.412059	0.00562603	---	---	s1	s2	1	0	0	0	0	-1	0	0
539	ENSG00000241837	ATP5O	2351	1.55256	8.10526	-2.86714	-9.19724	0.120664	8.37622e-16	0.00417896	7.86334e-20	---	---	s2	s4	0	1	0	0	0	0	0	-1
540	ENSG00000123191	ATP7B	2371	3.5878	-1.90661	-2.13271	0.263301	0.000340244	0.0566926	0.0330507	0.792342	---	---	s1	s3	1	0	0	0	0	0	0	0
545	ENSG00000175054	ATR	2371	3.31013	-1.19298	-1.18408	-1.34227	0.000946501	0.232997	0.236499	0.179637	---	yes	s1	s4	1	0	0	0	0	0	0	0
546	ENSG00000085224	ATRX	2371	0.736192	-8.68227	9.17318	0.153435	0.461687	7.08889e-18	9.69672e-20	0.878069	---	---	s3	s2	0	0	1	0	0	-1	0	0
547	ENSG00000130294	KIF1A	2371	-3.55361	-2.49153	11.4134	-4.53771	0.000387419	0.0127875	2.07103e-29	5.97098e-06	---	---	s3	s4	0	0	1	0	0	0	0	-1
549	ENSG00000148090	AUH	2371	2.1356	3.20107	-3.58647	-2.87606	0.0328141	0.00138731	0.000341965	0.00406265	---	---	s2	s3	0	1	0	0	0	0	-1	0
550	ENSG00000115307	AUP1	2371	-0.631537	7.01558	-5.94394	-1.6443	0.52775	2.97692e-12	3.19353e-09	0.100247	---	---	s2	s3	0	1	0	0	0	0	-1	0
551	ENSG00000101200	AVP	2300	-3.25484	2.77238	0.984663	-0.554102	0.00115102	0.00560977	0.324893	0.579563	---	---	s2	s1	0	1	0	0	-1	0	0	0
552	ENSG00000166148	AVPR1A	2360	-4.64023	-0.561425	8.22517	-2.35643	3.67076e-06	0.574561	3.18245e-16	0.0185327	---	---	s3	s1	0	0	1	0	-1	0	0	0
553	ENSG00000198049	AVPR1B	2349	-0.11723	-1.46867	0.443848	1.54059	0.906688	0.142057	0.657193	0.123551	---	---	s4	s2	0	0	0	0	0	0	0	0
554	ENSG00000126895	AVPR2	2365	-6.21194	-3.26012	6.57546	4.81363	6.16533e-10	0.00112947	5.94998e-11	1.57575e-06	---	---	s3	s1	0	0	1	0	-1	0	0	0
558	ENSG00000167601	AXL	2371	-6.56709	7.3586	-3.88226	3.13187	6.28488e-11	2.54915e-13	0.000106321	0.00175819	---	yes	s2	s1	0	1	0	0	-1	0	0	0
563	ENSG00000160862	AZGP1	2371	0.704573	3.01154	-5.78916	1.55839	0.481145	0.00262674	8.0107e-09	0.119275	---	---	s2	s3	0	1	0	0	0	0	-1	0
566	ENSG00000172232	AZU1	2363	-3.54034	1.05072	1.72432	1.21728	0.000407345	0.293494	0.0847807	0.22362	---	---	s3	s1	0	0	0	0	-1	0	0	0
567	ENSG00000166710	B2M	2371	-5.86058	11.1769	-11.2932	5.46718	5.25496e-09	2.66523e-28	7.63258e-29	5.05188e-08	---	---	s2	s3	0	1	0	0	0	0	-1	0
570	ENSG00000136881	BAAT	2369	0.0870987	2.17833	-1.69112	-1.0503	0.9306	0.0294801	0.0909447	0.293687	---	---	s2	s3	0	0	0	0	0	0	0	0
572	ENSG00000002330	BAD	2371	-7.91699	12.1454	-1.58491	-3.52748	3.70472e-15	5.67182e-33	0.113121	0.000427518	---	---	s2	s1	0	1	0	0	-1	0	0	0
573	ENSG00000107262	BAG1	2371	3.03875	6.9505	-6.8533	-5.24827	0.00240156	4.68781e-12	9.16939e-12	1.67177e-07	---	yes	s2	s3	0	1	0	0	0	0	-1	0
575	ENSG00000181790	ADGRB1	2351	-2.24931	-2.84039	1.99711	4.27553	0.024585	0.0045447	0.0459287	1.98299e-05	---	---	s4	s2	0	0	0	1	0	-1	0	0
576	ENSG00000121753	ADGRB2	2351	-3.93131	-1.44564	3.08281	3.4004	8.69283e-05	0.148412	0.00207439	0.000684117	---	---	s4	s1	0	0	0	1	-1	0	0	0
577	ENSG00000135298	ADGRB3	2351	-6.89282	0.727144	9.78511	-2.88936	7.00196e-12	0.46721	3.44066e-22	0.00389559	---	---	s3	s1	0	0	1	0	-1	0	0	0
578	ENSG00000030110	BAK1	2351	0.53619	8.08204	-10.0636	-0.0671145	0.591878	1.00836e-15	2.36244e-23	0.946496	---	---	s2	s3	0	1	0	0	0	0	-1	0
579	ENSG00000109705	NKX3-2	2371	-3.84881	-0.373347	5.93935	-1.1419	0.000121832	0.708924	3.28288e-09	0.253611	---	---	s3	s1	0	0	1	0	-1	0	0	0
580	ENSG00000138376	BARD1	2371	2.32195	0.871771	2.48995	-6.84182	0.0203201	0.383422	0.012844	9.91959e-12	---	yes	s3	s4	0	0	0	0	0	0	0	-1
581	ENSG00000087088	BAX	2371	-4.76656	7.51661	0.706674	-4.33527	1.98752e-06	7.92396e-14	0.479839	1.51668e-05	---	---	s2	s1	0	1	0	0	-1	0	0	0
582	ENSG00000174483	BBS1	2371	-2.10545	-9.14428	5.79436	7.98569	0.0353568	1.25593e-19	7.76959e-09	2.15852e-15	---	yes	s4	s2	0	0	0	1	0	-1	0	0
583	ENSG00000125124	BBS2	2371	0.0829532	-1.94799	0.0269478	2.36664	0.933896	0.0515342	0.978504	0.0180302	---	yes	s4	s2	0	0	0	0	0	0	0	0
585	ENSG00000140463	BBS4	2371	-1.94081	4.67813	-0.576242	-2.9007	0.0524004	3.05795e-06	0.564506	0.00375765	---	---	s2	s4	0	1	0	0	0	0	0	-1
586	ENSG00000060982	BCAT1	2371	-3.18257	-0.0878711	3.90108	-0.141526	0.00147867	0.929987	9.8432e-05	0.887466	---	yes	s3	s1	0	0	1	0	-1	0	0	0
587	ENSG00000105552	BCAT2	2371	-4.76622	5.11012	1.30519	-1.96476	1.99086e-06	3.47665e-07	0.191955	0.0495591	---	---	s2	s1	0	1	0	0	-1	0	0	0
590	ENSG00000114200	BCHE	2371	-6.72387	0.625762	10.8948	-4.06636	2.21024e-11	0.531531	5.27005e-27	4.9313e-05	---	---	s3	s1	0	0	1	0	-1	0	0	0
593	ENSG00000248098	BCKDHA	2351	-4.93201	3.42563	4.4879	-3.12103	8.70793e-07	0.000623907	7.53994e-06	0.00182413	---	---	s3	s1	0	0	1	0	-1	0	0	0
594	ENSG00000083123	BCKDHB	2371	4.18518	2.11128	-0.715238	-7.2686	2.95338e-05	0.034853	0.474533	4.9089e-13	---	---	s1	s4	1	0	0	0	0	0	0	-1
595	ENSG00000110092	CCND1	2371	-1.66428	-2.2172	-1.363	6.49477	0.0961895	0.0267038	0.173013	1.00998e-10	---	---	s4	s2	0	0	0	1	0	0	0	0
596	ENSG00000171791	BCL2	2371	-2.02832	-2.1728	10.3854	-5.83616	0.0426392	0.0298942	9.72843e-25	6.07301e-09	---	---	s3	s4	0	0	1	0	0	0	0	-1
597	ENSG00000140379	BCL2A1	2369	-2.22954	-1.82047	0.832334	4.25393	0.0258715	0.0688137	0.405304	2.18216e-05	---	---	s4	s1	0	0	0	1	0	0	0	0
598	ENSG00000171552	BCL2L1	2371	0.21412	0.700248	-3.67062	2.85036	0.830472	0.483841	0.00024731	0.00440471	---	---	s4	s3	0	0	0	1	0	0	-1	0
599	ENSG00000129473	BCL2L2	2371	-1.86591	5.73177	-5.21972	0.741175	0.062178	1.12021e-08	1.94774e-07	0.458661	---	---	s2	s3	0	1	0	0	0	0	-1	0
604	ENSG00000113916	BCL6	2371	2.10902	-1.63595	-4.60364	4.48324	0.0350475	0.101984	4.37101e-06	7.70223e-06	---	---	s4	s3	0	0	0	1	0	0	-1	0
605	ENSG00000110987	BCL7A	2371	7.36536	-11.6088	7.21194	-2.53219	2.42603e-13	2.42212e-30	7.3876e-13	0.0113992	s1	---	s1	s2	1	0	0	0	0	-1	0	0
607	ENSG00000116128	BCL9	2371	1.44799	-13.103	6.55476	7.36928	0.147752	6.37423e-38	6.81656e-11	2.35734e-13	---	---	s4	s2	0	0	0	1	0	-1	0	0
608	ENSG00000048462	TNFRSF17	2365	-5.23371	0.163198	3.81524	2.17866	1.80783e-07	0.870376	0.000139542	0.0294554	---	---	s3	s1	0	0	1	0	-1	0	0	0
610	ENSG00000099822	HCN2	2371	-5.42723	-0.216331	1.13538	5.8872	6.30589e-08	0.828749	0.256333	4.48555e-09	---	---	s4	s1	0	0	0	1	-1	0	0	0
611	ENSG00000128617	OPN1SW	2371	4.93589	-2.11676	-4.89173	1.85214	8.53341e-07	0.0343839	1.06663e-06	0.0641295	---	---	s1	s3	1	0	0	0	0	0	-1	0
613	ENSG00000186716	BCR	2351	-4.12401	-4.95413	0.406199	11.312	3.85269e-05	7.78262e-07	0.684634	6.3163e-29	---	---	s4	s2	0	0	0	1	0	-1	0	0
617	ENSG00000074582	BCS1L	2351	0.74894	-1.79675	4.90286	-4.00496	0.453968	0.0725031	1.00907e-06	6.39535e-05	---	---	s3	s4	0	0	1	0	0	0	0	-1
622	ENSG00000161267	BDH1	2371	2.94431	4.08431	-8.60302	0.356478	0.00326822	4.56755e-05	1.38901e-17	0.721515	---	---	s2	s3	0	1	0	0	0	0	-1	0
623	ENSG00000100739	BDKRB1	2369	-3.20269	4.39012	-6.52094	5.55334	0.00137956	1.18265e-05	8.51255e-11	3.11589e-08	---	yes	s4	s3	0	0	0	1	0	0	-1	0
624	ENSG00000168398	BDKRB2	2369	-5.75858	10.904	-8.64656	2.90968	9.58245e-09	4.79612e-27	9.60973e-18	0.00365175	---	yes	s2	s3	0	1	0	0	0	0	-1	0
627	ENSG00000176697	BDNF	2371	-1.34885	-0.106672	-0.178255	2.03702	0.177516	0.915058	0.858538	0.0417592	---	---	s4	s1	0	0	0	0	0	0	0	0
629	ENSG00000243649	CFB	2365	-3.25905	2.75479	-3.45561	4.3679	0.0011337	0.00591806	0.000558732	1.30862e-05	---	---	s4	s3	0	0	0	1	0	0	-1	0
631	ENSG00000125864	BFSP1	2371	2.23919	0.722055	-5.66111	2.41898	0.0252358	0.470332	1.68568e-08	0.0156388	---	---	s4	s3	0	0	0	0	0	0	-1	0
632	ENSG00000242252	BGLAP	2331	-2.25558	-3.4969	2.39207	4.66779	0.0241892	0.000479503	0.0168325	3.2174e-06	---	---	s4	s2	0	0	0	1	0	-1	0	0
633	ENSG00000182492	BGN	2371	-3.17997	-6.07914	6.81979	4.35944	0.00149193	1.40425e-09	1.15325e-11	1.35965e-05	---	---	s3	s2	0	0	1	0	0	-1	0	0
634	ENSG00000079385	CEACAM1	2371	0.860003	0.364517	-7.70777	6.86332	0.389874	0.715505	1.86978e-14	8.5602e-12	---	---	s4	s3	0	0	0	1	0	0	-1	0
635	ENSG00000145692	BHMT	2364	-6.44122	1.11692	6.23804	-0.153686	1.43134e-10	0.264141	5.2342e-10	0.877871	---	---	s3	s1	0	0	1	0	-1	0	0	0
636	ENSG00000151746	BICD1	2371	-3.99698	-5.55097	5.08493	6.62296	6.61168e-05	3.15759e-08	3.96558e-07	4.34184e-11	---	---	s4	s2	0	0	0	1	0	-1	0	0
637	ENSG00000015475	BID	2371	-0.125665	6.94612	-3.74557	-4.59119	0.900008	4.83265e-12	0.000184275	4.63767e-06	---	yes	s2	s4	0	1	0	0	0	0	0	-1
638	ENSG00000100290	BIK	2369	-2.52897	11.1698	-4.07808	-6.38671	0.0115043	2.87919e-28	4.69089e-05	2.03361e-10	---	---	s2	s4	0	1	0	0	0	0	0	-1
639	ENSG00000057657	PRDM1	2371	-4.92431	-0.148981	-3.26885	10.1709	9.04935e-07	0.881581	0.00109529	8.18861e-24	---	---	s4	s1	0	0	0	1	-1	0	0	0
640	ENSG00000136573	BLK	2356	-5.79754	-0.163797	5.45309	1.52359	7.632e-09	0.869905	5.46708e-08	0.127745	---	---	s3	s1	0	0	1	0	-1	0	0	0
641	ENSG00000197299	BLM	2371	4.89548	-8.9371	7.99245	-3.52923	1.04671e-06	7.84596e-19	2.0463e-15	0.000424714	---	---	s3	s2	0	0	1	0	0	-1	0	0
642	ENSG00000108578	BLMH	2371	-0.922571	-7.92065	13.708	-3.28059	0.356325	3.60007e-15	3.25804e-41	0.00105093	s3	---	s3	s2	0	0	1	0	0	-1	0	0
643	ENSG00000160683	CXCR5	2363	-6.98355	2.10214	2.16106	3.65967	3.72733e-12	0.0356468	0.0307906	0.000258079	---	---	s4	s1	0	0	0	1	-1	0	0	0
644	ENSG00000106605	BLVRA	2371	-3.03284	5.70972	-5.56645	2.61402	0.00244894	1.27323e-08	2.89304e-08	0.00900512	---	yes	s2	s3	0	1	0	0	0	0	-1	0
645	ENSG00000090013	BLVRB	2351	-2.21811	14.8939	-9.9022	-4.81854	0.0266427	5.22017e-48	1.12482e-22	1.53836e-06	---	---	s2	s3	0	1	0	0	0	0	-1	0
646	ENSG00000169594	BNC1	2358	-8.13852	0.743216	-2.15455	11.87	6.40714e-16	0.457425	0.0312983	1.32317e-31	s4	---	s4	s1	0	0	0	1	-1	0	0	0
648	ENSG00000168283	BMI1	2331	-1.08575	0.298987	3.9192	-3.3165	0.277701	0.764976	9.14037e-05	0.000925527	---	---	s3	s4	0	0	1	0	0	0	0	-1
649	ENSG00000168487	BMP1	2371	-3.9564	4.11374	-7.94309	8.44152	7.83238e-05	4.02585e-05	3.01879e-15	5.37569e-17	---	---	s4	s3	0	0	0	1	0	0	-1	0
650	ENSG00000125845	BMP2	2371	-3.14723	6.01112	-5.79165	2.62112	0.00166874	2.12756e-09	7.89431e-09	0.00882027	---	yes	s2	s3	0	1	0	0	0	0	-1	0
651	ENSG00000152785	BMP3	2363	3.60154	-2.3936	-2.19347	0.942238	0.00032286	0.0167614	0.0283708	0.346167	---	---	s1	s2	1	0	0	0	0	0	0	0
652	ENSG00000125378	BMP4	2351	-5.01119	3.73906	-0.644098	2.19401	5.8127e-07	0.000189126	0.519575	0.0283322	---	---	s2	s1	0	1	0	0	-1	0	0	0
653	ENSG00000112175	BMP5	2358	-3.66028	-0.972673	8.7061	-3.56105	0.000257478	0.330816	5.80327e-18	0.000376702	---	---	s3	s1	0	0	1	0	-1	0	0	0
654	ENSG00000153162	BMP6	2371	-1.1606	-2.80655	3.4254	1.3142	0.245921	0.00504851	0.000624356	0.188905	---	yes	s3	s2	0	0	1	0	0	-1	0	0
655	ENSG00000101144	BMP7	2371	-3.20177	-1.56257	2.9911	2.76929	0.00138397	0.118287	0.00280838	0.0056616	---	---	s3	s1	0	0	1	0	-1	0	0	0
656	ENSG00000116985	BMP8B	2351	2.61326	-2.61349	1.65886	-1.75484	0.0090256	0.00901939	0.097277	0.0794168	---	---	s1	s2	1	0	0	0	0	-1	0	0
657	ENSG00000107779	BMPR1A	2371	1.53994	-4.21096	8.01477	-5.26367	0.123709	2.6379e-05	1.71507e-15	1.53904e-07	---	yes	s3	s4	0	0	1	0	0	0	0	-1
658	ENSG00000138696	BMPR1B	2371	-3.80067	1.16628	-0.510585	3.86097	0.000147946	0.243621	0.609689	0.000115962	---	---	s4	s1	0	0	0	1	-1	0	0	0
659	ENSG00000204217	BMPR2	2371	3.28318	-8.35881	-0.899714	7.51097	0.00104135	1.06529e-16	0.368364	8.26498e-14	---	---	s4	s2	0	0	0	1	0	-1	0	0
660	ENSG00000102010	BMX	2371	-3.70077	0.864538	-0.892073	4.54886	0.000219848	0.38738	0.372444	5.66564e-06	---	---	s4	s1	0	0	0	1	-1	0	0	0
661	ENSG00000168495	POLR3D	2371	0.298265	-0.156431	0.89032	-1.15257	0.765527	0.875707	0.373384	0.249204	---	---	s3	s4	0	0	0	0	0	0	0	0
662	ENSG00000113734	BNIP1	2371	-4.00376	13.3793	-2.82374	-8.5556	6.42621e-05	2.07374e-39	0.00478639	2.07172e-17	---	---	s2	s4	0	1	0	0	0	0	0	-1
663	ENSG00000140299	BNIP2	2371	-0.191663	-1.15166	0.199613	1.50152	0.848023	0.249579	0.8418	0.133354	---	---	s4	s2	0	0	0	0	0	0	0	0
664	ENSG00000176171	BNIP3	2371	2.71767	-7.2189	5.10072	0.17407	0.00662211	7.02674e-13	3.65189e-07	0.861825	---	---	s3	s2	0	0	1	0	0	-1	0	0
665	ENSG00000104765	BNIP3L	2371	-4.76772	10.8841	-3.58567	-3.72887	1.97623e-06	5.89465e-27	0.000343008	0.000196849	s2	yes	s2	s1	0	1	0	0	-1	0	0	0
666	ENSG00000176720	BOK	2371	-4.52418	5.7737	-2.19676	0.737434	6.36232e-06	8.77059e-09	0.0281339	0.460931	---	---	s2	s1	0	1	0	0	-1	0	0	0
667	ENSG00000151914	DST	2365	0.310979	-3.13222	-3.75574	7.81819	0.755844	0.00175613	0.000177006	8.00449e-15	---	---	s4	s3	0	0	0	1	0	0	-1	0
668	ENSG00000183770	FOXL2	2371	-2.77889	-1.43568	3.93828	1.04042	0.00549749	0.151226	8.44377e-05	0.298253	---	---	s3	s1	0	0	1	0	-1	0	0	0
669	ENSG00000172331	BPGM	2371	-0.586532	6.60095	-4.53562	-2.70547	0.557574	5.02472e-11	6.02968e-06	0.00686969	---	yes	s2	s3	0	1	0	0	0	0	-1	0
670	ENSG00000137274	BPHL	2371	3.42637	5.88457	1.72421	-14.2823	0.000622132	4.55642e-09	0.0848003	1.87278e-44	---	---	s2	s4	0	1	0	0	0	0	0	-1
672	ENSG00000012048	BRCA1	2371	6.55982	-11.1045	5.21885	-0.00648222	6.59324e-11	5.76827e-28	1.95682e-07	0.994829	s1	---	s1	s2	1	0	0	0	0	-1	0	0
673	ENSG00000157764	BRAF	2351	4.38862	-13.2062	3.19888	7.40087	1.19116e-05	1.83201e-38	0.00139799	1.87409e-13	---	---	s4	s2	0	0	0	1	0	-1	0	0
675	ENSG00000139618	BRCA2	2371	11.1274	-13.063	5.71047	-3.7382	4.52149e-28	1.0415e-37	1.26772e-08	0.000189727	s1	---	s1	s2	1	0	0	0	0	-1	0	0
676	ENSG00000137948	BRDT	2358	-1.40029	-1.86555	5.09515	-1.40558	0.161557	0.0622291	3.76137e-07	0.15998	---	---	s3	s2	0	0	1	0	0	0	0	0
677	ENSG00000185650	ZFP36L1	2371	-0.469178	-6.48237	-2.16011	11.5158	0.638986	1.09499e-10	0.0308643	6.75311e-30	---	yes	s4	s2	0	0	0	1	0	-1	0	0
678	ENSG00000152518	ZFP36L2	2371	3.6085	-5.71168	-5.02622	8.33941	0.000314357	1.25884e-08	5.37636e-07	1.24953e-16	---	---	s4	s2	0	0	0	1	0	-1	0	0
680	ENSG00000102239	BRS3	2363	-1.72419	-0.402231	2.54591	-0.100197	0.0848038	0.68755	0.0109625	0.920197	---	---	s3	s1	0	0	0	0	0	0	0	0
682	ENSG00000172270	BSG	2371	-1.46772	2.89179	1.31831	-3.30519	0.142312	0.00386545	0.187529	0.000963265	---	---	s2	s4	0	1	0	0	0	0	0	-1
683	ENSG00000109743	BST1	2365	4.49872	-1.12034	-1.93371	-2.09757	7.16749e-06	0.262681	0.0532687	0.0360492	---	---	s1	s4	1	0	0	0	0	0	0	0
684	ENSG00000130303	BST2	2371	-5.43582	13.0214	-6.48267	-2.27662	6.013e-08	1.73385e-37	1.09288e-10	0.0228976	s2	---	s2	s3	0	1	0	0	0	0	-1	0
685	ENSG00000174808	BTC	2369	-0.282017	5.58197	-6.58404	0.395747	0.777955	2.64964e-08	5.62061e-11	0.692327	---	---	s2	s3	0	1	0	0	0	0	-1	0
686	ENSG00000169814	BTD	2371	3.32991	7.19389	-6.36605	-6.4623	0.000882062	8.41001e-13	2.32153e-10	1.24775e-10	---	---	s2	s4	0	1	0	0	0	0	0	-1
687	ENSG00000119138	KLF9	2371	-4.68623	7.47906	-1.0388	-2.46072	2.94059e-06	1.04818e-13	0.299004	0.0139367	---	---	s2	s1	0	1	0	0	-1	0	0	0
688	ENSG00000102554	KLF5	2371	4.26444	-7.66746	-4.25535	9.16372	2.08261e-05	2.54226e-14	2.1684e-05	1.05545e-19	---	yes	s4	s2	0	0	0	1	0	-1	0	0
689	ENSG00000145741	BTF3	2371	0.195287	2.3451	1.71466	-5.16124	0.845185	0.0191043	0.0865382	2.65713e-07	---	---	s2	s4	0	0	0	0	0	0	0	-1
694	ENSG00000133639	BTG1	2365	-5.08792	9.72473	-1.20067	-4.54921	3.90504e-07	6.0624e-22	0.23	5.65705e-06	---	---	s2	s1	0	1	0	0	-1	0	0	0
695	ENSG00000010671	BTK	2371	-1.41197	-2.05037	0.375881	4.013	0.158089	0.0404382	0.707039	6.18126e-05	---	---	s4	s2	0	0	0	1	0	0	0	0
696	ENSG00000124557	BTN1A1	2371	-4.07309	-2.0184	5.58042	1.63448	4.79178e-05	0.0436619	2.6727e-08	0.102291	---	---	s3	s1	0	0	1	0	-1	0	0	0
699	ENSG00000169679	BUB1	2371	6.13116	-4.15728	4.59099	-7.46551	1.01901e-09	3.33504e-05	4.64208e-06	1.15918e-13	---	yes	s1	s4	1	0	0	0	0	0	0	-1
701	ENSG00000156970	BUB1B	2365	3.54567	-11.0278	8.83251	-0.194064	0.000399235	1.3071e-27	1.95322e-18	0.846143	s3	---	s3	s2	0	0	1	0	0	-1	0	0
705	ENSG00000112578	BYSL	2371	4.09412	-8.59357	5.35711	-0.131224	4.37978e-05	1.50441e-17	9.27252e-08	0.895609	---	---	s3	s2	0	0	1	0	0	-1	0	0
706	ENSG00000100300	TSPO	2371	-1.73865	12.7324	-9.44983	-3.44926	0.0822261	5.72905e-36	7.8562e-21	0.000571944	---	---	s2	s3	0	1	0	0	0	0	-1	0
708	ENSG00000108561	C1QBP	2371	0.182053	1.55911	4.53126	-7.25782	0.855557	0.119104	6.15454e-06	5.30727e-13	---	---	s3	s4	0	0	1	0	0	0	0	-1
710	ENSG00000149131	SERPING1	2351	-4.75663	0.0389008	2.11377	3.58464	2.08786e-06	0.968973	0.0346397	0.000344425	---	---	s4	s1	0	0	0	1	-1	0	0	0
712	ENSG00000173372	C1QA	2358	-3.30504	1.00754	-1.20067	4.20173	0.000963865	0.313778	0.23	2.74751e-05	---	---	s4	s1	0	0	0	1	-1	0	0	0
713	ENSG00000173369	C1QB	2358	-3.39985	0.984257	-1.60343	4.79975	0.000685454	0.32509	0.108974	1.68816e-06	---	---	s4	s1	0	0	0	1	-1	0	0	0
714	ENSG00000159189	C1QC	2358	-3.81204	2.25907	-2.34582	4.49126	0.00014136	0.0239699	0.019068	7.42196e-06	---	---	s4	s1	0	0	0	1	-1	0	0	0
715	ENSG00000159403	C1R	2371	-3.84678	0.721432	-1.28088	5.3537	0.000122838	0.470715	0.200362	9.44732e-08	---	---	s4	s1	0	0	0	1	-1	0	0	0
716	ENSG00000182326	C1S	2371	-4.58919	0.769683	-2.43789	7.54189	4.68204e-06	0.441565	0.0148462	6.55883e-14	---	---	s4	s1	0	0	0	1	-1	0	0	0
717	ENSG00000166278	C2	2371	0.435887	-6.45587	2.0392	5.4629	0.662958	1.30093e-10	0.0415411	5.17356e-08	---	---	s4	s2	0	0	0	1	0	-1	0	0
718	ENSG00000125730	C3	2351	-1.62927	1.04012	-3.97487	5.08461	0.103389	0.29839	7.25421e-05	3.97481e-07	---	---	s4	s3	0	0	0	1	0	0	-1	0
719	ENSG00000171860	C3AR1	2365	-6.21448	-1.04451	1.24921	7.83743	6.06779e-10	0.296358	0.211713	6.89573e-15	---	---	s4	s1	0	0	0	1	-1	0	0	0
721	ENSG00000244731	C4A	2302	-4.12497	-1.63298	1.69904	5.34416	3.83962e-05	0.102611	0.0894472	9.97934e-08	---	---	s4	s1	0	0	0	1	-1	0	0	0
722	ENSG00000123838	C4BPA	2369	-3.01043	4.69151	-4.81249	3.0619	0.00263634	2.86643e-06	1.5845e-06	0.00222411	---	---	s2	s3	0	1	0	0	0	0	-1	0
725	ENSG00000123843	C4BPB	2371	-6.75954	12.2971	-7.59016	1.37956	1.73703e-11	9.80381e-34	4.56408e-14	0.167852	---	---	s2	s3	0	1	0	0	0	0	-1	0
726	ENSG00000149260	CAPN5	2371	-5.51651	5.35869	-7.80048	8.66825	3.83391e-08	9.19303e-08	9.17026e-15	7.98757e-18	---	---	s4	s3	0	0	0	1	0	0	-1	0
727	ENSG00000106804	C5	2371	3.02277	0.168782	-3.38205	-0.326251	0.00253161	0.865983	0.000731149	0.744264	---	---	s1	s3	1	0	0	0	0	0	-1	0
728	ENSG00000197405	C5AR1	2369	-3.53264	0.348175	1.10815	2.79325	0.000419306	0.72774	0.26791	0.00526017	---	---	s4	s1	0	0	0	1	-1	0	0	0
729	ENSG00000039537	C6	2359	-2.2359	0.975911	-2.48705	4.31125	0.0254515	0.329209	0.0129495	1.69008e-05	---	---	s4	s3	0	0	0	1	0	0	0	0
730	ENSG00000112936	C7	2365	-2.40058	1.24759	-0.139456	1.57553	0.0164458	0.212305	0.889102	0.115268	---	---	s4	s1	0	0	0	0	0	0	0	0
731	ENSG00000157131	C8A	2326	-3.58509	1.49273	1.69325	0.726733	0.000343903	0.135643	0.0905415	0.467462	---	---	s3	s1	0	0	0	0	-1	0	0	0
732	ENSG00000021852	C8B	2317	-7.40611	4.34359	0.466863	3.12385	1.81178e-13	1.46218e-05	0.640642	0.00180713	---	---	s2	s1	0	1	0	0	-1	0	0	0
733	ENSG00000176919	C8G	2371	-4.3584	3.15065	-0.881763	2.41698	1.3661e-05	0.00164941	0.377995	0.0157251	---	---	s2	s1	0	1	0	0	-1	0	0	0
734	ENSG00000164823	OSGIN2	2371	5.51131	-3.13898	-0.882725	-1.92919	3.94737e-08	0.00171624	0.377474	0.0538264	---	yes	s1	s2	1	0	0	0	0	-1	0	0
735	ENSG00000113600	C9	2356	-4.07911	0.0274389	-2.84045	8.30562	4.67123e-05	0.978112	0.00454367	1.6538e-16	---	---	s4	s1	0	0	0	1	-1	0	0	0
738	ENSG00000149823	VPS51	2371	-4.53417	-5.85142	8.68876	3.78782	6.07105e-06	5.54846e-09	6.70715e-18	0.000155759	---	---	s3	s2	0	0	1	0	0	-1	0	0
740	ENSG00000149792	MRPL49	2371	1.65233	7.85795	-1.44282	-10.7105	0.0986001	5.87338e-15	0.149205	3.57336e-26	---	---	s2	s4	0	1	0	0	0	0	0	-1
741	ENSG00000174276	ZNHIT2	2371	-2.2592	6.3472	-0.536357	-4.66088	0.0239617	2.61909e-10	0.591762	3.32331e-06	---	---	s2	s4	0	1	0	0	0	0	0	-1
744	ENSG00000066382	MPPED2	2371	-0.930272	-3.66681	5.721	-0.364382	0.352325	0.000251003	1.19253e-08	0.715605	---	---	s3	s2	0	0	1	0	0	-1	0	0
745	ENSG00000124920	MYRF	2371	-8.45172	5.96785	-2.67249	5.88312	4.93854e-17	2.76495e-09	0.00758077	4.59574e-09	s2	---	s2	s1	0	1	0	0	-1	0	0	0
746	ENSG00000134825	TMEM258	2365	-4.07316	10.7992	1.60642	-10.3866	4.79074e-05	1.43262e-26	0.108316	9.63893e-25	---	---	s2	s4	0	1	0	0	0	0	0	-1
747	ENSG00000134780	DAGLA	2351	0.707807	-8.52762	3.44388	6.13828	0.479135	2.63272e-17	0.000583489	9.76378e-10	---	---	s4	s2	0	0	0	1	0	-1	0	0
752	ENSG00000184922	FMNL1	2351	-0.571452	-9.46333	1.78473	10.9099	0.567748	6.98639e-21	0.0744336	4.55686e-27	---	---	s4	s2	0	0	0	1	0	-1	0	0
753	ENSG00000168675	LDLRAD4	2371	-0.199837	-7.23556	7.46418	1.34637	0.841625	6.23239e-13	1.17063e-13	0.178311	---	yes	s3	s2	0	0	1	0	0	-1	0	0
754	ENSG00000183255	PTTG1IP	2371	-0.555778	4.15011	-5.91413	1.83518	0.578415	3.44047e-05	3.81883e-09	0.0666039	---	---	s2	s3	0	1	0	0	0	0	-1	0
755	ENSG00000160226	C21orf2	2371	-2.9296	3.60861	1.5483	-2.62683	0.00342641	0.000314223	0.121684	0.00867403	---	---	s2	s1	0	1	0	0	-1	0	0	0
757	ENSG00000142188	TMEM50B	2371	1.69968	10.6821	-6.61749	-8.4701	0.0893224	4.78445e-26	4.50275e-11	4.23796e-17	---	---	s2	s4	0	1	0	0	0	0	0	-1
758	ENSG00000186732	MPPED1	2371	-3.7252	-1.31146	7.09645	-1.32899	0.000199718	0.18983	1.68407e-12	0.183978	---	---	s3	s1	0	0	1	0	-1	0	0	0
759	ENSG00000133742	CA1	2365	-1.38695	0.916918	1.06017	-0.588632	0.165587	0.359279	0.289176	0.556165	---	---	s3	s1	0	0	0	0	0	0	0	0
760	ENSG00000104267	CA2	2371	-3.65307	13.7022	-13.0569	1.50491	0.000264751	3.50737e-41	1.12193e-37	0.13248	s2	---	s2	s3	0	1	0	0	0	0	-1	0
761	ENSG00000164879	CA3	2369	1.84425	-1.47779	0.231068	-0.684985	0.0652714	0.139597	0.817282	0.493421	---	---	s1	s2	0	0	0	0	0	0	0	0
762	ENSG00000167434	CA4	2364	-0.684618	2.37148	0.408986	-2.62953	0.493652	0.0177968	0.682587	0.0086058	---	---	s2	s4	0	0	0	0	0	0	0	-1
763	ENSG00000174990	CA5A	2351	-2.2233	-3.37836	5.68559	0.906785	0.0262901	0.000741081	1.46534e-08	0.364614	---	---	s3	s2	0	0	1	0	0	-1	0	0
765	ENSG00000131686	CA6	2357	-0.0667417	-3.3356	-0.129284	4.52282	0.946793	0.00086435	0.897144	6.40472e-06	---	---	s4	s2	0	0	0	1	0	-1	0	0
766	ENSG00000168748	CA7	2351	-5.75424	1.14969	3.0948	2.31587	9.8378e-09	0.250387	0.00199264	0.0206511	---	---	s3	s1	0	0	1	0	-1	0	0	0
767	ENSG00000178538	CA8	2351	-0.810082	1.17752	3.49644	-4.33072	0.417975	0.239108	0.000480258	1.54865e-05	---	---	s3	s4	0	0	1	0	0	0	0	-1
768	ENSG00000107159	CA9	2351	-1.95435	4.85291	-4.70154	1.40465	0.050778	1.29645e-06	2.73154e-06	0.160256	---	---	s2	s3	0	1	0	0	0	0	-1	0
770	ENSG00000063180	CA11	2351	1.43096	0.187025	3.80365	-6.24319	0.152574	0.851657	0.000146215	5.07186e-10	---	---	s3	s4	0	0	1	0	0	0	0	-1
771	ENSG00000074410	CA12	2371	-5.32399	4.38838	-6.78825	8.57851	1.11076e-07	1.19204e-05	1.42965e-11	1.70827e-17	---	yes	s4	s3	0	0	0	1	0	0	-1	0
774	ENSG00000148408	CACNA1B	2371	-4.92751	-5.06901	10.834	1.06358	8.90369e-07	4.30822e-07	9.94105e-27	0.287628	s3	---	s3	s2	0	0	1	0	0	-1	0	0
775	ENSG00000151067	CACNA1C	2371	-6.66876	3.72444	1.5321	1.89973	3.19959e-11	0.00020032	0.125632	0.0575903	---	---	s2	s1	0	1	0	0	-1	0	0	0
776	ENSG00000157388	CACNA1D	2371	3.95105	-7.7061	3.81987	0.618579	8.00825e-05	1.89377e-14	0.000136957	0.536253	---	---	s1	s2	1	0	0	0	0	-1	0	0
777	ENSG00000198216	CACNA1E	2371	-4.32412	-0.0623212	2.64351	2.62822	1.59483e-05	0.950312	0.00825921	0.00863877	---	---	s3	s1	0	0	1	0	-1	0	0	0
778	ENSG00000102001	CACNA1F	2371	-0.487842	2.45594	-1.99895	-0.341436	0.625707	0.0141228	0.045728	0.732806	---	---	s2	s3	0	0	0	0	0	0	0	0
779	ENSG00000081248	CACNA1S	2345	-3.88979	0.146216	0.403892	4.245	0.000103126	0.883764	0.686329	2.27108e-05	---	---	s4	s1	0	0	0	1	-1	0	0	0
781	ENSG00000153956	CACNA2D1	2371	-4.94599	0.506012	7.56227	-2.63491	8.10695e-07	0.612895	5.62931e-14	0.0084709	---	---	s3	s1	0	0	1	0	-1	0	0	0
782	ENSG00000067191	CACNB1	2371	-1.7807	-1.76054	2.80965	1.42958	0.075089	0.078445	0.00500024	0.152969	---	---	s3	s1	0	0	1	0	0	0	0	0
783	ENSG00000165995	CACNB2	2371	1.03562	-3.08992	4.99907	-2.80876	0.300483	0.00202539	6.18214e-07	0.00501407	---	---	s3	s2	0	0	1	0	0	-1	0	0
784	ENSG00000167535	CACNB3	2371	-3.28243	1.20905	0.222104	2.34384	0.00104411	0.226762	0.824252	0.0191687	---	---	s4	s1	0	0	0	0	-1	0	0	0
785	ENSG00000182389	CACNB4	2371	-1.07664	0.642057	2.9469	-2.69501	0.281753	0.520898	0.00324107	0.00708838	---	yes	s3	s4	0	0	1	0	0	0	0	-1
786	ENSG00000108878	CACNG1	2351	-1.99829	-3.25068	1.8416	4.6582	0.0458001	0.00116757	0.0656604	3.36796e-06	---	---	s4	s2	0	0	0	1	0	-1	0	0
788	ENSG00000178537	SLC25A20	2371	3.56959	5.73194	-7.18995	-4.01452	0.00036465	1.11913e-08	8.65072e-13	6.14193e-05	---	---	s2	s3	0	1	0	0	0	0	-1	0
790	ENSG00000084774	CAD	2351	4.50984	-13.8864	7.26113	3.57885	6.80686e-06	3.40069e-42	5.19454e-13	0.000352098	---	---	s3	s2	0	0	1	0	0	-1	0	0
793	ENSG00000104327	CALB1	2371	-0.986652	2.36745	1.42405	-3.35834	0.323914	0.0179913	0.154563	0.000796524	---	---	s2	s4	0	0	0	0	0	0	0	-1
794	ENSG00000172137	CALB2	2369	-1.4527	3.80343	-6.78887	4.36335	0.146441	0.000146318	1.42385e-11	1.33584e-05	---	yes	s4	s3	0	0	0	1	0	0	-1	0
795	ENSG00000169906	S100G	2268	-3.64417	-2.32164	4.62394	2.48624	0.000274283	0.0203405	3.97706e-06	0.0129818	---	---	s3	s1	0	0	1	0	-1	0	0	0
796	ENSG00000110680	CALCA	2362	0.496208	-2.24716	4.43506	-2.60124	0.619794	0.024722	9.62692e-06	0.00934683	---	---	s3	s4	0	0	1	0	0	0	0	-1
797	ENSG00000175868	CALCB	2353	-1.10031	-0.716944	5.441	-3.64208	0.271309	0.47348	5.84728e-08	0.00027629	---	---	s3	s4	0	0	1	0	0	0	0	-1
799	ENSG00000004948	CALCR	2358	-0.363989	-4.13528	4.04443	1.3239	0.715899	3.66945e-05	5.41363e-05	0.185666	---	---	s3	s2	0	0	1	0	0	-1	0	0
800	ENSG00000122786	CALD1	2371	-2.77926	-3.91549	1.25454	7.21594	0.00549133	9.27692e-05	0.209771	7.17805e-13	---	---	s4	s2	0	0	0	1	0	-1	0	0
808	ENSG00000143933	CALM2	2337	-2.06126	-3.21133	5.28027	0.909698	0.0393883	0.00133918	1.40916e-07	0.363076	---	---	s3	s2	0	0	1	0	0	-1	0	0
810	ENSG00000178363	CALML3	2344	0.0396625	-2.94223	-1.5709	5.48064	0.968366	0.00329053	0.116341	4.69188e-08	---	---	s4	s2	0	0	0	1	0	-1	0	0
811	ENSG00000179218	CALR	2371	-2.56977	-3.16933	-0.31726	7.74416	0.0102372	0.0015474	0.751074	1.41495e-14	---	---	s4	s2	0	0	0	1	0	-1	0	0
813	ENSG00000128595	CALU	2371	1.44712	-4.41784	-3.47586	7.71802	0.147996	1.04179e-05	0.00051839	1.72875e-14	---	---	s4	s2	0	0	0	1	0	-1	0	0
814	ENSG00000152495	CAMK4	2371	-6.19063	1.7017	4.15949	1.02766	7.04097e-10	0.0889434	3.30317e-05	0.304214	---	---	s3	s1	0	0	1	0	-1	0	0	0
815	ENSG00000070808	CAMK2A	2371	-5.5726	0.00403344	-1.73342	9.0388	2.794e-08	0.996782	0.0831515	3.20737e-19	---	---	s4	s1	0	0	0	1	-1	0	0	0
816	ENSG00000058404	CAMK2B	2371	-7.17202	1.55384	6.06595	0.365528	9.83542e-13	0.120357	1.52261e-09	0.71475	---	---	s3	s1	0	0	1	0	-1	0	0	0
817	ENSG00000145349	CAMK2D	2371	-2.52496	3.60101	-8.87937	8.27313	0.011636	0.000323495	1.29843e-18	2.14957e-16	---	yes	s4	s3	0	0	0	1	0	0	-1	0
818	ENSG00000148660	CAMK2G	2371	1.0517	1.88525	-6.43448	3.25803	0.293044	0.059518	1.49432e-10	0.00113775	---	---	s4	s3	0	0	0	1	0	0	-1	0
819	ENSG00000164615	CAMLG	2371	-0.65421	8.02736	0.640448	-10.2625	0.51304	1.5522e-15	0.521943	3.31185e-24	---	---	s2	s4	0	1	0	0	0	0	0	-1
820	ENSG00000164047	CAMP	2369	-3.60703	2.68312	-1.44405	2.69276	0.000316138	0.00734456	0.148856	0.00713623	---	---	s4	s1	0	0	0	1	-1	0	0	0
821	ENSG00000127022	CANX	2371	-0.819329	-6.41566	1.09137	8.11189	0.412681	1.68751e-10	0.275223	7.91291e-16	---	yes	s4	s2	0	0	0	1	0	-1	0	0
822	ENSG00000042493	CAPG	2351	-3.30274	11.2492	-11.4368	2.32414	0.000971812	1.24293e-28	1.62787e-29	0.0202029	---	---	s2	s3	0	1	0	0	0	0	-1	0
823	ENSG00000014216	CAPN1	2371	-0.547136	-1.48357	-6.71073	10.096	0.584337	0.138056	2.41469e-11	1.70675e-23	---	---	s4	s3	0	0	0	1	0	0	-1	0
824	ENSG00000162909	CAPN2	2371	-3.53742	3.58556	-12.393	13.5332	0.000411815	0.000343162	3.20047e-34	2.99593e-40	s4	---	s4	s3	0	0	0	1	0	0	-1	0
825	ENSG00000092529	CAPN3	2371	2.83069	-5.53784	-1.11356	4.73646	0.00468388	3.40044e-08	0.26558	2.30334e-06	---	---	s4	s2	0	0	0	1	0	-1	0	0
826	ENSG00000126247	CAPNS1	2351	-2.32422	1.4249	-3.74176	5.21161	0.0201983	0.154318	0.000187114	2.0353e-07	---	---	s4	s3	0	0	0	1	0	0	-1	0
827	ENSG00000077274	CAPN6	2365	0.00258366	-3.34918	3.71239	0.221544	0.997939	0.000823234	0.000210055	0.824688	---	---	s3	s2	0	0	1	0	0	-1	0	0
828	ENSG00000105519	CAPS	2365	0.942072	4.2978	-2.69735	-3.73635	0.346252	1.79495e-05	0.00703911	0.000191131	---	---	s2	s4	0	1	0	0	0	0	0	-1
829	ENSG00000116489	CAPZA1	2351	5.17724	1.69474	-8.29017	0.333525	2.44308e-07	0.0902564	1.87843e-16	0.738768	---	---	s1	s3	1	0	0	0	0	0	-1	0
830	ENSG00000198898	CAPZA2	2371	4.3083	6.72397	-6.88045	-6.55501	1.71227e-05	2.20878e-11	7.60893e-12	6.80509e-11	---	yes	s2	s3	0	1	0	0	0	0	-1	0
831	ENSG00000153113	CAST	2371	-1.86322	3.26594	-10.9671	10.1152	0.062555	0.00110657	2.46952e-27	1.41404e-23	---	---	s4	s3	0	0	0	1	0	0	-1	0
832	ENSG00000077549	CAPZB	2371	-4.09038	2.9856	-5.31081	7.19069	4.45047e-05	0.00285923	1.19314e-07	8.60507e-13	---	---	s4	s3	0	0	0	1	0	0	-1	0
833	ENSG00000110619	CARS	2371	-1.41708	4.11856	-3.94933	0.839271	0.15659	3.94317e-05	8.06588e-05	0.401402	---	---	s2	s3	0	1	0	0	0	0	-1	0
834	ENSG00000137752	CASP1	2365	0.127061	2.77008	-10.9302	8.08989	0.898903	0.00564809	3.65059e-27	9.44612e-16	---	---	s4	s3	0	0	0	1	0	0	-1	0
835	ENSG00000106144	CASP2	2371	5.51387	-11.4514	2.73605	4.40934	3.89123e-08	1.36814e-29	0.00626455	1.08316e-05	s1	---	s1	s2	1	0	0	0	0	-1	0	0
836	ENSG00000164305	CASP3	2371	-0.609934	8.25101	-3.38189	-6.01574	0.541964	2.57406e-16	0.000731578	2.06864e-09	---	yes	s2	s4	0	1	0	0	0	0	0	-1
837	ENSG00000196954	CASP4	2371	-5.55311	9.79581	-10.4281	5.86846	3.11967e-08	3.08321e-22	6.33373e-25	5.01463e-09	---	---	s2	s3	0	1	0	0	0	0	-1	0
838	ENSG00000137757	CASP5	2350	-1.60137	4.00516	-5.35649	2.73361	0.109429	6.39009e-05	9.31159e-08	0.00631137	---	---	s2	s3	0	1	0	0	0	0	-1	0
839	ENSG00000138794	CASP6	2365	4.43187	3.57538	-3.4798	-6.38842	9.76833e-06	0.000356735	0.00051088	2.01204e-10	---	---	s1	s4	1	0	0	0	0	0	0	-1
840	ENSG00000165806	CASP7	2371	-2.24089	10.9215	-8.48096	-1.68727	0.0251252	3.98763e-27	3.87121e-17	0.0916828	---	---	s2	s3	0	1	0	0	0	0	-1	0
841	ENSG00000064012	CASP8	2371	-0.395981	2.67228	-7.28195	5.00061	0.692155	0.00758545	4.4562e-13	6.13367e-07	---	---	s4	s3	0	0	0	1	0	0	-1	0
842	ENSG00000132906	CASP9	2371	0.035412	2.57903	-4.18251	1.22077	0.971754	0.00996773	2.98798e-05	0.222296	---	yes	s2	s3	0	1	0	0	0	0	-1	0
843	ENSG00000003400	CASP10	2371	1.21278	6.64299	-12.3511	3.15837	0.225334	3.80026e-11	5.22222e-34	0.00160655	---	---	s2	s3	0	1	0	0	0	0	-1	0
844	ENSG00000143318	CASQ1	2369	-6.7247	0.898533	2.68384	4.33842	2.1984e-11	0.368993	0.00732878	1.49531e-05	---	---	s4	s1	0	0	0	1	-1	0	0	0
845	ENSG00000118729	CASQ2	2371	-0.296909	3.58122	-3.83113	-0.01996	0.766562	0.000348881	0.000130871	0.984077	---	---	s2	s3	0	1	0	0	0	0	-1	0
846	ENSG00000036828	CASR	2369	-5.63911	0.193351	4.36883	2.05438	1.91277e-08	0.846701	1.30298e-05	0.0400481	---	---	s3	s1	0	0	1	0	-1	0	0	0
847	ENSG00000121691	CAT	2371	6.58823	0.0462116	-4.67307	-3.20944	5.46602e-11	0.963145	3.13354e-06	0.00134771	---	yes	s1	s3	1	0	0	0	0	0	-1	0
857	ENSG00000105974	CAV1	2371	-3.25081	6.21466	-6.8053	3.58619	0.00116689	6.05869e-10	1.27297e-11	0.000342336	---	yes	s2	s3	0	1	0	0	0	0	-1	0
858	ENSG00000105971	CAV2	2371	-4.08229	13.2856	-9.98507	-0.583998	4.60715e-05	6.67549e-39	5.01785e-23	0.559277	s2	---	s2	s3	0	1	0	0	0	0	-1	0
859	ENSG00000182533	CAV3	2351	-0.694572	-0.63913	0.411579	1.23817	0.487393	0.5228	0.680685	0.215775	---	---	s4	s1	0	0	0	0	0	0	0	0
860	ENSG00000124813	RUNX2	2371	0.539244	-2.31329	-4.77773	7.59052	0.589769	0.020792	1.88122e-06	4.55175e-14	---	---	s4	s3	0	0	0	1	0	0	-1	0
862	ENSG00000079102	RUNX1T1	2371	-6.51425	-1.76505	10.5078	-0.847451	8.8924e-11	0.077685	2.83458e-25	0.396829	---	---	s3	s1	0	0	1	0	-1	0	0	0
863	ENSG00000129993	CBFA2T3	2371	-3.24413	-1.01627	3.44393	1.62506	0.00119447	0.309605	0.000583297	0.104283	---	---	s3	s1	0	0	1	0	-1	0	0	0
864	ENSG00000020633	RUNX3	2371	-1.88275	-3.33893	3.11657	3.24723	0.0598564	0.000854049	0.00185161	0.00118161	---	---	s4	s2	0	0	0	1	0	-1	0	0
865	ENSG00000067955	CBFB	2371	5.91493	-11.4378	-0.00820474	6.95415	3.80065e-09	1.58718e-29	0.993454	4.57048e-12	---	---	s4	s2	0	0	0	1	0	-1	0	0
866	ENSG00000170099	SERPINA6	2369	2.6653	-0.840469	-0.643834	-1.5774	0.00774414	0.400731	0.519745	0.114837	---	---	s1	s4	1	0	0	0	0	0	0	0
867	ENSG00000110395	CBL	2371	6.16249	-18.4718	2.50569	12.053	8.3906e-10	2.78185e-71	0.0122878	1.63762e-32	s4	yes	s4	s2	0	0	0	1	0	-1	0	0
868	ENSG00000114423	CBLB	2371	1.25774	-4.3489	-0.885711	4.96859	0.208609	1.42612e-05	0.375863	7.22578e-07	---	---	s4	s2	0	0	0	1	0	-1	0	0
869	ENSG00000102924	CBLN1	2369	0.590574	-4.22645	7.05239	-3.0058	0.554862	2.46411e-05	2.2991e-12	0.00267669	---	---	s3	s2	0	0	1	0	0	-1	0	0
871	ENSG00000149257	SERPINH1	2351	-3.91792	-4.76255	3.9533	6.70676	9.18663e-05	2.02801e-06	7.93594e-05	2.48462e-11	---	---	s4	s2	0	0	0	1	0	-1	0	0
873	ENSG00000159228	CBR1	2371	0.295257	8.45003	-6.27884	-4.24432	0.767823	5.00854e-17	4.04474e-10	2.27703e-05	---	---	s2	s3	0	1	0	0	0	0	-1	0
874	ENSG00000159231	CBR3	2371	-1.43874	12.195	-10.5938	-2.01446	0.150356	3.20364e-33	1.18167e-25	0.0440742	---	---	s2	s3	0	1	0	0	0	0	-1	0
875	ENSG00000274276	CBS	2358	0.19755	-3.6265	6.44376	-2.62549	0.843414	0.000293384	1.40865e-10	0.00870836	---	---	s3	s2	0	0	1	0	0	-1	0	0
881	ENSG00000185972	CCIN	2369	-5.10993	1.33052	0.812244	3.83338	3.48028e-07	0.183475	0.416733	0.000129689	---	---	s4	s1	0	0	0	1	-1	0	0	0
883	ENSG00000171097	CCBL1	2345	-0.609889	-1.71339	2.87862	-0.195723	0.541994	0.0867725	0.00403046	0.844844	---	---	s3	s2	0	0	1	0	0	0	0	0
886	ENSG00000163394	CCKAR	2347	-4.63613	1.58674	2.74148	0.779526	3.74475e-06	0.112707	0.00616269	0.435749	---	---	s3	s1	0	0	1	0	-1	0	0	0
887	ENSG00000110148	CCKBR	2371	-3.07205	-3.50792	8.17241	-0.477145	0.00215008	0.000460034	4.86517e-16	0.633303	---	---	s3	s2	0	0	1	0	0	-1	0	0
889	ENSG00000001631	KRIT1	2371	2.81899	-6.79324	4.14934	0.546459	0.0048576	1.38194e-11	3.45201e-05	0.584802	---	---	s3	s2	0	0	1	0	0	-1	0	0
890	ENSG00000145386	CCNA2	2365	2.63183	0.485205	2.73851	-7.004	0.00854778	0.627576	0.00621817	3.23033e-12	---	---	s3	s4	0	0	1	0	0	0	0	-1
891	ENSG00000134057	CCNB1	2371	-0.116491	3.07011	4.13315	-8.42591	0.907273	0.00216409	3.70269e-05	6.11901e-17	---	---	s3	s4	0	0	1	0	0	0	0	-1
892	ENSG00000112237	CCNC	2371	5.13814	5.41035	-1.81833	-11.6845	3.00128e-07	6.92217e-08	0.0691405	1.04645e-30	---	---	s2	s4	0	1	0	0	0	0	0	-1
894	ENSG00000118971	CCND2	2371	-5.35049	-4.10393	7.6474	3.68987	9.61402e-08	4.19928e-05	2.96089e-14	0.000229423	---	---	s3	s1	0	0	1	0	-1	0	0	0
896	ENSG00000112576	CCND3	2351	0.280223	1.84421	-6.04544	3.88104	0.779331	0.0652784	1.72823e-09	0.000106876	---	---	s4	s3	0	0	0	1	0	0	-1	0
898	ENSG00000105173	CCNE1	2371	1.47794	-3.6089	2.32254	0.209089	0.139558	0.000313873	0.0202883	0.834397	---	---	s3	s2	0	0	0	0	0	-1	0	0
899	ENSG00000162063	CCNF	2371	-0.664125	-7.19326	6.39313	3.02526	0.506675	8.44793e-13	1.95113e-10	0.00251091	---	yes	s3	s2	0	0	1	0	0	-1	0	0
900	ENSG00000113328	CCNG1	2371	-0.693123	2.66975	2.90592	-5.76775	0.4883	0.0076426	0.00369569	9.08144e-09	---	---	s3	s4	0	0	1	0	0	0	0	-1
901	ENSG00000138764	CCNG2	2371	-3.19359	5.29893	-2.27051	-0.248863	0.0014236	1.27246e-07	0.0232662	0.803488	---	---	s2	s1	0	1	0	0	-1	0	0	0
902	ENSG00000134480	CCNH	2371	1.26865	6.89776	1.03035	-11.8317	0.20469	6.75359e-12	0.302951	2.01443e-31	---	---	s2	s4	0	1	0	0	0	0	0	-1
904	ENSG00000129315	CCNT1	2371	0.0762467	-2.75809	6.78593	-3.9465	0.939229	0.00585864	1.4523e-11	8.16091e-05	---	---	s3	s4	0	0	1	0	0	0	0	-1
905	ENSG00000082258	CCNT2	2371	3.91081	-0.688593	0.707004	-4.83854	9.45727e-05	0.491147	0.479634	1.39203e-06	---	---	s1	s4	1	0	0	0	0	0	0	-1
908	ENSG00000146731	CCT6A	2371	6.04037	-4.27657	2.68066	-5.06554	1.78044e-09	1.97322e-05	0.00739871	4.38646e-07	---	---	s1	s4	1	0	0	0	0	0	0	-1
909	ENSG00000158477	CD1A	2344	-3.7514	0.594801	2.17145	1.56967	0.00018012	0.552034	0.0299976	0.116627	---	---	s3	s1	0	0	0	0	-1	0	0	0
910	ENSG00000158485	CD1B	2320	-4.44968	3.35036	-0.484701	1.80136	9.00679e-06	0.000819996	0.627935	0.071776	---	---	s2	s1	0	1	0	0	-1	0	0	0
911	ENSG00000158481	CD1C	2300	1.49925	-2.57545	-0.178905	1.6034	0.133947	0.010073	0.858028	0.108983	---	---	s4	s2	0	0	0	0	0	0	0	0
912	ENSG00000158473	CD1D	2369	-5.99824	3.84378	-2.33573	5.19093	2.30089e-09	0.000124346	0.0195886	2.27056e-07	---	---	s4	s1	0	0	0	1	-1	0	0	0
913	ENSG00000158488	CD1E	2333	1.09719	-1.10785	-2.09754	2.34604	0.272672	0.268041	0.0360531	0.0190572	---	---	s4	s3	0	0	0	0	0	0	0	0
914	ENSG00000116824	CD2	2343	-4.38143	2.1222	-0.0826398	2.8779	1.23101e-05	0.0339258	0.934145	0.00403966	---	---	s4	s1	0	0	0	1	-1	0	0	0
915	ENSG00000167286	CD3D	2365	-2.4769	-0.734274	0.182304	3.87106	0.0133224	0.462855	0.85536	0.000111302	---	---	s4	s1	0	0	0	1	0	0	0	0
916	ENSG00000198851	CD3E	2351	-0.75347	-2.8036	-1.87065	6.63709	0.451243	0.0050951	0.0615172	3.95967e-11	---	---	s4	s2	0	0	0	1	0	-1	0	0
917	ENSG00000160654	CD3G	2356	-3.94875	-0.993282	4.46141	1.37017	8.08673e-05	0.320675	8.52522e-06	0.170764	---	---	s3	s1	0	0	1	0	-1	0	0	0
919	ENSG00000198821	CD247	2371	0.222522	-3.08655	3.52847	-0.187407	0.823927	0.00204838	0.00042593	0.851358	---	---	s3	s2	0	0	1	0	0	-1	0	0
920	ENSG00000010610	CD4	2351	-3.48886	-1.69252	3.47852	2.73044	0.000494014	0.0906795	0.00051336	0.00637215	---	---	s3	s1	0	0	1	0	-1	0	0	0
921	ENSG00000110448	CD5	2371	-0.810112	-4.79926	3.71984	3.09104	0.417957	1.69166e-06	0.000203983	0.00201775	---	---	s3	s2	0	0	1	0	0	-1	0	0
922	ENSG00000073754	CD5L	2326	-2.72523	2.3142	-1.71372	2.35698	0.00647374	0.0207433	0.086713	0.0185066	---	---	s4	s1	0	0	0	0	-1	0	0	0
923	ENSG00000013725	CD6	2369	-0.337781	-1.87282	0.631863	2.13938	0.735558	0.0612168	0.527538	0.0325068	---	---	s4	s2	0	0	0	0	0	0	0	0
924	ENSG00000173762	CD7	2363	-0.00690087	-4.71849	5.84834	-0.339582	0.994495	2.51479e-06	5.65313e-09	0.734202	---	---	s3	s2	0	0	1	0	0	-1	0	0
925	ENSG00000153563	CD8A	2371	-1.29493	-1.29895	4.69579	-1.82648	0.195472	0.194089	2.80754e-06	0.0679035	---	---	s3	s4	0	0	1	0	0	0	0	0
928	ENSG00000010278	CD9	2371	1.77466	5.49218	-3.87862	-5.03031	0.0760817	4.39405e-08	0.000107911	5.2643e-07	---	---	s2	s4	0	1	0	0	0	0	0	-1
929	ENSG00000170458	CD14	2371	-3.53206	6.23159	-8.59343	5.83905	0.000420218	5.44812e-10	1.50615e-17	5.9702e-09	---	yes	s2	s3	0	1	0	0	0	0	-1	0
930	ENSG00000177455	CD19	2364	1.50538	-8.04012	1.87874	6.27523	0.132359	1.40451e-15	0.0604025	4.14015e-10	---	---	s4	s2	0	0	0	1	0	-1	0	0
931	ENSG00000156738	MS4A1	2341	-3.09161	-1.13044	3.52382	1.46915	0.00201421	0.258406	0.000433542	0.141926	---	---	s3	s1	0	0	1	0	-1	0	0	0
932	ENSG00000149516	MS4A3	2339	-5.71376	2.33883	1.77287	2.20683	1.2457e-08	0.0194281	0.0763809	0.0274229	---	---	s2	s1	0	0	0	0	-1	0	0	0
933	ENSG00000012124	CD22	2371	-5.17103	-1.42018	0.182542	8.23099	2.52309e-07	0.155686	0.855173	3.0287e-16	---	---	s4	s1	0	0	0	1	-1	0	0	0
939	ENSG00000139193	CD27	2371	0.977924	-3.85121	2.18149	1.3029	0.328212	0.00012065	0.0292449	0.192736	---	yes	s3	s2	0	0	0	0	0	-1	0	0
940	ENSG00000178562	CD28	2369	-4.39663	1.34975	-1.31695	5.27612	1.14803e-05	0.177226	0.187984	1.43939e-07	---	---	s4	s1	0	0	0	1	-1	0	0	0
941	ENSG00000121594	CD80	2369	-5.42167	-0.0576886	2.5053	4.15105	6.50337e-08	0.954002	0.0123016	3.42661e-05	---	---	s4	s1	0	0	0	1	-1	0	0	0
942	ENSG00000114013	CD86	2371	-4.6336	0.505307	0.174096	5.0124	3.78847e-06	0.61339	0.861805	5.77311e-07	---	---	s4	s1	0	0	0	1	-1	0	0	0
943	ENSG00000120949	TNFRSF8	2369	-3.32556	-3.14375	2.85419	5.12265	0.000895891	0.00168865	0.00435221	3.25598e-07	---	---	s4	s1	0	0	0	1	-1	0	0	0
944	ENSG00000106952	TNFSF8	2369	-5.53545	-0.907332	2.85271	5.01515	3.44682e-08	0.364324	0.00437246	5.69229e-07	---	---	s4	s1	0	0	0	1	-1	0	0	0
945	ENSG00000105383	CD33	2365	-5.02488	-0.321219	3.17021	3.26222	5.41476e-07	0.748073	0.00154278	0.00112115	---	---	s4	s1	0	0	0	1	-1	0	0	0
946	ENSG00000105492	SIGLEC6	2320	-5.0287	3.34595	-0.574474	2.65726	5.31641e-07	0.000833095	0.565703	0.00793182	---	---	s2	s1	0	1	0	0	-1	0	0	0
947	ENSG00000174059	CD34	2351	-4.0292	0.513195	1.70473	2.51736	5.77455e-05	0.607863	0.0883762	0.0118898	---	---	s4	s1	0	0	0	0	-1	0	0	0
948	ENSG00000135218	CD36	2371	-5.9293	4.18922	-2.47557	4.81137	3.48701e-09	2.90164e-05	0.013372	1.59323e-06	---	---	s4	s1	0	0	0	1	-1	0	0	0
949	ENSG00000073060	SCARB1	2371	3.01081	-10.4641	4.96812	3.92693	0.00263301	4.40834e-25	7.24299e-07	8.84954e-05	---	---	s3	s2	0	0	1	0	0	-1	0	0
950	ENSG00000138760	SCARB2	2371	-0.502158	-0.578069	-8.04019	10.2998	0.615603	0.563273	1.40182e-15	2.28737e-24	---	---	s4	s3	0	0	0	1	0	0	-1	0
951	ENSG00000104894	CD37	2371	-4.79217	-7.48516	8.68389	6.19129	1.75194e-06	1.00169e-13	6.99145e-18	7.01215e-10	---	yes	s3	s2	0	0	1	0	0	-1	0	0
952	ENSG00000004468	CD38	2371	-0.341213	-3.97078	2.00193	3.32423	0.732973	7.37733e-05	0.045406	0.000900122	---	yes	s4	s2	0	0	0	1	0	-1	0	0
953	ENSG00000138185	ENTPD1	2371	0.288916	-1.63648	3.37629	-1.96154	0.772671	0.101873	0.000746559	0.049933	---	---	s3	s4	0	0	1	0	0	0	0	0
954	ENSG00000054179	ENTPD2	2371	3.07145	-0.779514	-5.49482	3.12419	0.00215442	0.435755	4.32948e-08	0.00180451	---	---	s4	s3	0	0	0	1	0	0	-1	0
955	ENSG00000197586	ENTPD6	2351	1.54968	-2.04923	-5.64393	6.89138	0.121353	0.0405501	1.86222e-08	7.07205e-12	---	---	s4	s3	0	0	0	1	0	0	-1	0
956	ENSG00000168032	ENTPD3	2371	-2.08431	2.65147	-2.94871	2.46325	0.0372389	0.00806756	0.00322228	0.0138392	---	---	s2	s3	0	1	0	0	0	0	-1	0
957	ENSG00000187097	ENTPD5	2365	5.2623	-0.825983	-7.02204	2.0793	1.55079e-07	0.408897	2.84695e-12	0.0376977	---	---	s1	s3	1	0	0	0	0	0	-1	0
958	ENSG00000101017	CD40	2371	0.166181	-0.113502	2.45995	-2.76328	0.868029	0.909642	0.0139665	0.00576658	---	---	s3	s4	0	0	0	0	0	0	0	-1
959	ENSG00000102245	CD40LG	2331	-0.311671	-1.35442	-0.794294	3.00923	0.755319	0.175735	0.427105	0.00264718	---	---	s4	s2	0	0	0	1	0	0	0	0
960	ENSG00000026508	CD44	2371	3.05388	-5.37068	-7.08519	10.96	0.00228414	8.60928e-08	1.8237e-12	2.66065e-27	---	yes	s4	s3	0	0	0	1	0	0	-1	0
961	ENSG00000196776	CD47	2371	0.778787	4.46755	-8.50346	2.49741	0.436183	8.28401e-06	3.20797e-17	0.0125779	---	---	s2	s3	0	1	0	0	0	0	-1	0
962	ENSG00000117091	CD48	2369	-2.30748	-2.08712	4.09492	1.11151	0.0211137	0.0369839	4.36494e-05	0.266462	---	---	s3	s1	0	0	1	0	0	0	0	0
963	ENSG00000143119	CD53	2371	-5.77077	2.83144	-0.648654	4.33788	8.92241e-09	0.00467299	0.516625	1.49895e-05	---	---	s4	s1	0	0	0	1	-1	0	0	0
965	ENSG00000116815	CD58	2371	1.15028	12.5401	-14.1189	-2.16764	0.250146	5.66385e-35	1.60615e-43	0.0302851	---	---	s2	s3	0	1	0	0	0	0	-1	0
966	ENSG00000085063	CD59	2365	0.543661	2.72409	-10.6035	7.25993	0.586726	0.00649543	1.07378e-25	5.23058e-13	---	---	s4	s3	0	0	0	1	0	0	-1	0
967	ENSG00000135404	CD63	2371	-4.73642	13.6323	-11.4084	1.28845	2.30378e-06	8.53839e-41	2.1867e-29	0.197715	s2	---	s2	s3	0	1	0	0	0	0	-1	0
968	ENSG00000129226	CD68	2337	-1.96204	2.45591	-9.51793	9.76192	0.049876	0.0141253	4.24012e-21	4.31173e-22	---	---	s4	s3	0	0	0	1	0	0	-1	0
969	ENSG00000110848	CD69	2365	-4.04978	-1.70625	4.13088	2.77397	5.29173e-05	0.0880934	3.73944e-05	0.00558117	---	---	s3	s1	0	0	1	0	-1	0	0	0
970	ENSG00000125726	CD70	2343	-5.81684	4.17889	0.0927835	1.80658	6.81709e-09	3.03689e-05	0.926083	0.0709561	---	---	s2	s1	0	1	0	0	-1	0	0	0
971	ENSG00000137101	CD72	2371	5.89901	-4.28219	1.52743	-3.60525	4.1802e-09	1.92437e-05	0.126787	0.000318296	---	---	s1	s2	1	0	0	0	0	-1	0	0
972	ENSG00000019582	CD74	2371	-6.60432	4.22096	-1.97468	5.05891	4.91361e-11	2.5243e-05	0.0484199	4.53999e-07	---	---	s4	s1	0	0	0	1	-1	0	0	0
973	ENSG00000105369	CD79A	2351	-3.81845	-2.38926	3.16862	4.38037	0.000137769	0.0169606	0.00155134	1.23677e-05	---	---	s4	s1	0	0	0	1	-1	0	0	0
974	ENSG00000007312	CD79B	2365	-5.16164	-1.67317	6.86975	1.16201	2.65201e-07	0.0944264	8.19526e-12	0.245349	---	---	s3	s1	0	0	1	0	-1	0	0	0
975	ENSG00000110651	CD81	2371	4.38322	-9.9567	2.81542	3.93647	1.2204e-05	6.60007e-23	0.00491164	8.50736e-05	---	---	s1	s2	1	0	0	0	0	-1	0	0
976	ENSG00000123146	ADGRE5	2351	0.308436	0.115785	-4.56324	4.46527	0.757778	0.907833	5.29635e-06	8.37495e-06	---	---	s4	s3	0	0	0	1	0	0	-1	0
977	ENSG00000177697	CD151	2351	-2.27837	5.80117	-9.61958	5.87572	0.0227938	7.4729e-09	1.6377e-21	4.80813e-09	---	---	s4	s3	0	0	0	1	0	0	-1	0
978	ENSG00000158825	CDA	2371	-4.71437	6.42592	-7.95324	6.41356	2.56524e-06	1.57934e-10	2.78735e-15	1.71054e-10	---	---	s2	s3	0	1	0	0	0	0	-1	0
983	ENSG00000170312	CDK1	2371	3.56375	-0.146581	6.16978	-11.3072	0.00037282	0.883475	8.01871e-10	6.56439e-29	---	---	s3	s4	0	0	1	0	0	0	0	-1
987	ENSG00000198589	LRBA	2371	0.0539866	-1.3081	-0.47756	2.13593	0.95695	0.190966	0.633008	0.0327875	---	---	s4	s2	0	0	0	0	0	0	0	0
988	ENSG00000096401	CDC5L	2371	6.58127	-7.9824	9.68541	-8.68011	5.72319e-11	2.21523e-15	8.76345e-22	7.22062e-18	---	---	s3	s4	0	0	1	0	0	0	0	-1
989	ENSG00000122545	SEPTIN7	2284	4.37557	-4.27129	1.2064	-1.36984	1.2657e-05	2.02316e-05	0.227788	0.170871	---	---	s1	s2	1	0	0	0	0	-1	0	0
990	ENSG00000094804	CDC6	2371	6.39941	-3.95233	3.34363	-6.67755	1.87386e-10	7.96582e-05	0.00083976	3.01684e-11	---	---	s1	s4	1	0	0	0	0	0	0	-1
991	ENSG00000117399	CDC20	2371	1.94324	0.843792	1.30179	-4.98829	0.0521051	0.398871	0.193115	6.53346e-07	---	---	s1	s4	0	0	0	0	0	0	0	-1
993	ENSG00000164045	CDC25A	2371	5.61522	-8.28435	5.0403	-2.06356	2.19259e-08	1.96158e-16	4.99931e-07	0.0391678	---	---	s1	s2	1	0	0	0	0	-1	0	0
994	ENSG00000101224	CDC25B	2371	2.8125	-10.3714	4.37764	4.71283	0.00495629	1.11895e-24	1.25179e-05	2.58459e-06	---	---	s4	s2	0	0	0	1	0	-1	0	0
995	ENSG00000158402	CDC25C	2371	1.04251	0.911914	3.56436	-6.44112	0.297284	0.361907	0.000371961	1.43143e-10	---	yes	s3	s4	0	0	1	0	0	0	0	-1
996	ENSG00000004897	CDC27	2371	5.25404	-2.89654	0.702661	-3.66699	1.62086e-07	0.00380762	0.482336	0.000250827	---	---	s1	s4	1	0	0	0	0	0	0	-1
997	ENSG00000099804	CDC34	2371	-2.35524	0.986714	3.97784	-2.64748	0.0185917	0.323884	7.16317e-05	0.00816323	---	---	s3	s4	0	0	1	0	0	0	0	-1
998	ENSG00000070831	CDC42	2371	-0.600567	11.4208	-7.71713	-5.18148	0.548186	1.91184e-29	1.74058e-14	2.3872e-07	---	---	s2	s3	0	1	0	0	0	0	-1	0
999	ENSG00000039068	CDH1	2371	4.33213	-6.65279	-5.22324	8.84927	1.53828e-05	3.55986e-11	1.91149e-07	1.68642e-18	---	---	s4	s2	0	0	0	1	0	-1	0	0
1000	ENSG00000170558	CDH2	2371	-2.32755	-1.53098	5.25572	-0.831174	0.0200197	0.125907	1.60627e-07	0.405959	---	---	s3	s1	0	0	1	0	0	0	0	0
1001	ENSG00000062038	CDH3	2371	-0.190095	-5.83362	-0.286745	8.09842	0.849251	6.16498e-09	0.774333	8.81356e-16	---	yes	s4	s2	0	0	0	1	0	-1	0	0
1002	ENSG00000179242	CDH4	2371	-2.67527	-5.66675	9.14953	0.735392	0.00751825	1.63181e-08	1.19829e-19	0.462174	s3	---	s3	s2	0	0	1	0	0	-1	0	0
1003	ENSG00000179776	CDH5	2371	-0.532379	-1.27991	0.922327	1.3035	0.594514	0.200701	0.356452	0.192532	---	---	s4	s2	0	0	0	0	0	0	0	0
1004	ENSG00000113361	CDH6	2365	-7.26785	1.42919	8.20711	-1.64339	4.93939e-13	0.153082	3.67994e-16	0.100434	---	---	s3	s1	0	0	1	0	-1	0	0	0
1005	ENSG00000081138	CDH7	2354	-6.02926	2.27026	6.80145	-2.75411	1.90718e-09	0.0232818	1.30895e-11	0.00593051	---	---	s3	s1	0	0	1	0	-1	0	0	0
1006	ENSG00000150394	CDH8	2371	-4.85824	-2.74533	10.3966	-1.52909	1.2617e-06	0.00609057	8.69282e-25	0.126375	---	---	s3	s1	0	0	1	0	-1	0	0	0
1007	ENSG00000113100	CDH9	2350	-6.93094	-1.00665	8.00522	1.26679	5.38117e-12	0.314207	1.85691e-15	0.205357	---	---	s3	s1	0	0	1	0	-1	0	0	0
1008	ENSG00000040731	CDH10	2352	-7.45949	0.344444	8.65224	-0.492809	1.21527e-13	0.730543	9.1957e-18	0.622193	---	---	s3	s1	0	0	1	0	-1	0	0	0
1009	ENSG00000140937	CDH11	2371	-5.93782	2.71362	1.15787	2.70087	3.31317e-09	0.00670348	0.247033	0.006965	---	---	s2	s1	0	1	0	0	-1	0	0	0
1010	ENSG00000154162	CDH12	2356	-7.08815	-0.152361	9.25284	-0.935894	1.789e-12	0.878915	4.75866e-20	0.349424	---	---	s3	s1	0	0	1	0	-1	0	0	0
1012	ENSG00000140945	CDH13	2371	1.03537	0.202722	-2.01098	0.636348	0.3006	0.839369	0.0444409	0.524611	---	---	s1	s3	0	0	0	0	0	0	0	0
1013	ENSG00000129910	CDH15	2371	-0.0938394	-0.703751	-1.37553	2.53316	0.925245	0.481657	0.169097	0.0113679	---	yes	s4	s3	0	0	0	0	0	0	0	0
1014	ENSG00000166589	CDH16	2359	-1.86172	3.62543	-3.30461	1.32852	0.0627669	0.000294593	0.000965336	0.184136	---	---	s2	s3	0	1	0	0	0	0	-1	0
1015	ENSG00000079112	CDH17	2371	1.41807	2.97311	-3.92821	-1.30488	0.156301	0.0029777	8.80291e-05	0.192061	---	---	s2	s3	0	1	0	0	0	0	-1	0
1016	ENSG00000145526	CDH18	2371	-6.60652	2.11596	3.63158	1.58319	4.84262e-11	0.0344524	0.000287667	0.113511	---	---	s3	s1	0	0	1	0	-1	0	0	0
1017	ENSG00000123374	CDK2	2371	-0.350793	-3.03942	9.46304	-5.89468	0.725775	0.00239623	6.95591e-21	4.28984e-09	---	---	s3	s4	0	0	1	0	0	0	0	-1
1018	ENSG00000250506	CDK3	2337	-0.483007	-2.6225	3.2682	0.37095	0.629136	0.00878547	0.00109805	0.710708	---	---	s3	s2	0	0	1	0	0	-1	0	0
1019	ENSG00000135446	CDK4	2351	3.6713	-10.0974	9.62788	-2.3048	0.000246705	1.6984e-23	1.51542e-21	0.0212648	s3	---	s3	s2	0	0	1	0	0	-1	0	0
1020	ENSG00000164885	CDK5	2351	2.92671	5.84446	-3.54489	-7.29353	0.00345858	5.7883e-09	0.000400458	4.10763e-13	---	---	s2	s4	0	1	0	0	0	0	0	-1
1021	ENSG00000105810	CDK6	2371	-1.33335	-6.94092	3.30992	6.95028	0.182545	5.01027e-12	0.000947205	4.6951e-12	---	---	s4	s2	0	0	0	1	0	-1	0	0
1022	ENSG00000134058	CDK7	2371	-0.849749	5.30816	-3.90995	-1.42561	0.395551	1.21038e-07	9.4909e-05	0.154113	---	---	s2	s3	0	1	0	0	0	0	-1	0
1024	ENSG00000132964	CDK8	2351	10.8411	-6.12553	-0.83528	-4.60593	9.34279e-27	1.05649e-09	0.403645	4.32549e-06	s1	---	s1	s2	1	0	0	0	0	-1	0	0
1025	ENSG00000136807	CDK9	2371	-4.66415	1.02927	-4.18609	9.28153	3.27131e-06	0.303456	2.94162e-05	3.65334e-20	---	---	s4	s1	0	0	0	1	-1	0	0	0
1026	ENSG00000124762	CDKN1A	2371	-5.85106	7.00699	-10.5393	9.93343	5.56026e-09	3.16142e-12	2.059e-25	8.26011e-23	---	yes	s4	s3	0	0	0	1	0	0	-1	0
1027	ENSG00000111276	CDKN1B	2371	7.56712	-9.29392	8.58364	-7.07141	5.4281e-14	3.26528e-20	1.63598e-17	2.01018e-12	---	---	s3	s2	0	0	1	0	0	-1	0	0
1028	ENSG00000129757	CDKN1C	2371	-2.67498	-2.41325	7.58043	-1.74966	0.00752488	0.0158864	4.91085e-14	0.0803066	---	---	s3	s1	0	0	1	0	-1	0	0	0
1029	ENSG00000147889	CDKN2A	2371	-1.02842	4.00373	-1.4747	-2.20838	0.303858	6.42703e-05	0.140426	0.0273136	---	yes	s2	s4	0	1	0	0	0	0	0	0
1030	ENSG00000147883	CDKN2B	2371	-3.37965	4.10322	-7.11305	6.79512	0.000737529	4.21213e-05	1.49711e-12	1.36432e-11	---	---	s4	s3	0	0	0	1	0	0	-1	0
1031	ENSG00000123080	CDKN2C	2371	-2.79155	3.34256	0.713044	-1.54303	0.0052877	0.000843001	0.475889	0.122957	---	---	s2	s1	0	1	0	0	-1	0	0	0
1032	ENSG00000129355	CDKN2D	2371	2.06943	4.1356	-2.86573	-4.78523	0.0386139	3.66356e-05	0.0041972	1.81297e-06	---	yes	s2	s4	0	1	0	0	0	0	0	-1
1033	ENSG00000100526	CDKN3	2371	3.62752	3.33201	0.157363	-9.16602	0.000292203	0.000875461	0.874972	1.03397e-19	---	yes	s1	s4	1	0	0	0	0	0	0	-1
1036	ENSG00000129596	CDO1	2365	-3.26796	1.88337	2.65512	-1.21007	0.00109878	0.0597726	0.0079813	0.226373	---	---	s3	s1	0	0	1	0	-1	0	0	0
1038	ENSG00000184258	CDR1	2371	-2.30128	-3.01418	3.98847	2.40724	0.0214624	0.00260405	6.85168e-05	0.0161496	---	---	s3	s2	0	0	1	0	0	-1	0	0
1040	ENSG00000163624	CDS1	2371	0.596784	10.6172	-17.5859	4.08754	0.550708	9.31161e-26	3.64905e-65	4.50492e-05	---	---	s2	s3	0	1	0	0	0	0	-1	0
1041	ENSG00000204539	CDSN	2358	-0.873895	-2.06499	-7.81145	12.603	0.382265	0.0390328	8.44327e-15	2.72238e-35	s4	---	s4	s3	0	0	0	1	0	0	-1	0
1043	ENSG00000169442	CD52	2371	-6.62749	4.02276	0.129769	3.0113	4.21323e-11	5.93208e-05	0.89676	0.00262884	---	---	s2	s1	0	1	0	0	-1	0	0	0
1044	ENSG00000113722	CDX1	2324	-2.86571	5.00364	-2.39214	-0.173733	0.00419816	6.04753e-07	0.0168296	0.86209	---	---	s2	s1	0	1	0	0	-1	0	0	0
1045	ENSG00000165556	CDX2	2369	3.05627	-7.26171	3.42437	1.62266	0.00226612	5.16113e-13	0.000626726	0.104795	---	---	s3	s2	0	0	1	0	0	-1	0	0
1047	ENSG00000153132	CLGN	2371	0.428608	-2.1143	2.4388	-0.501771	0.668248	0.0345939	0.0148089	0.615875	---	---	s3	s2	0	0	0	0	0	0	0	0
1048	ENSG00000105388	CEACAM5	2371	0.847309	2.18134	-7.01497	3.75975	0.396909	0.0292565	2.98966e-12	0.000174197	---	---	s4	s3	0	0	0	1	0	0	-1	0
1050	ENSG00000245848	CEBPA	2351	0.31112	-1.51574	-1.62602	3.3376	0.755737	0.129719	0.104079	0.000858242	---	---	s4	s3	0	0	0	1	0	0	0	0
1051	ENSG00000172216	CEBPB	2371	3.88631	-3.45937	-7.9524	8.26086	0.000104573	0.000551001	2.80585e-15	2.37575e-16	---	---	s4	s3	0	0	0	1	0	0	-1	0
1052	ENSG00000221869	CEBPD	2371	0.669346	3.43104	-6.84861	2.2026	0.50334	0.000611577	9.46914e-12	0.0277188	---	yes	s2	s3	0	1	0	0	0	0	-1	0
1053	ENSG00000092067	CEBPE	2327	1.60462	-3.42139	0.00684777	2.35173	0.108714	0.00063379	0.994537	0.0187691	---	---	s4	s2	0	0	0	0	0	-1	0	0
1054	ENSG00000153879	CEBPG	2371	0.060917	4.34963	-1.50126	-4.00504	0.95143	1.42141e-05	0.133421	6.39161e-05	---	---	s2	s4	0	1	0	0	0	0	0	-1
1056	ENSG00000170835	CEL	2371	4.25709	-10.5655	4.94697	2.50117	2.15169e-05	1.57699e-25	8.06681e-07	0.0124454	---	---	s3	s2	0	0	1	0	0	-1	0	0
1058	ENSG00000115163	CENPA	2371	6.40177	0.00111893	0.791827	-9.03751	1.84561e-10	0.999107	0.428541	3.2442e-19	---	---	s1	s4	1	0	0	0	0	0	0	-1
1059	ENSG00000125817	CENPB	2371	-3.74793	1.99432	1.20868	0.836698	0.000182561	0.0462318	0.226905	0.402847	---	---	s2	s1	0	0	0	0	-1	0	0	0
1060	ENSG00000145241	CENPC	2371	3.95243	-6.42261	4.13172	-1.3188	7.96262e-05	1.61352e-10	3.72552e-05	0.187364	---	yes	s3	s2	0	0	1	0	0	-1	0	0
1062	ENSG00000138778	CENPE	2371	0.211641	-3.78914	3.11445	1.17264	0.832405	0.000154937	0.00186494	0.241057	---	---	s3	s2	0	0	1	0	0	-1	0	0
1063	ENSG00000117724	CENPF	2371	0.0423475	-9.51399	11.2761	-0.11797	0.966225	4.34417e-21	9.1824e-29	0.906102	---	---	s3	s2	0	0	1	0	0	-1	0	0
1069	ENSG00000147400	CETN2	2371	0.930368	10.6704	-3.49082	-11.004	0.352275	5.39856e-26	0.000490349	1.67331e-27	---	---	s2	s4	0	1	0	0	0	0	0	-1
1070	ENSG00000153140	CETN3	2371	-0.266505	4.90806	3.48961	-9.95019	0.789873	9.82381e-07	0.000492564	7.02816e-23	---	---	s2	s4	0	1	0	0	0	0	0	-1
1071	ENSG00000087237	CETP	2369	-1.83555	-2.23846	0.515571	4.6455	0.0665503	0.0252838	0.606202	3.57854e-06	---	---	s4	s2	0	0	0	1	0	0	0	0
1072	ENSG00000172757	CFL1	2351	-3.73101	-0.969421	-1.23964	7.34982	0.000195233	0.332435	0.215231	2.72546e-13	---	---	s4	s1	0	0	0	1	-1	0	0	0
1073	ENSG00000165410	CFL2	2371	1.69767	-1.43017	0.514032	-0.871831	0.0897008	0.1528	0.607278	0.383389	---	yes	s1	s2	0	0	0	0	0	0	0	0
1075	ENSG00000109861	CTSC	2371	-2.99779	2.19858	-2.66654	3.89255	0.00274771	0.0280043	0.00771565	0.000101935	---	yes	s4	s1	0	0	0	1	-1	0	0	0
1080	ENSG00000001626	CFTR	2371	3.62089	-0.539267	-2.66173	-0.953312	0.000299755	0.589754	0.00782644	0.340529	---	---	s1	s3	1	0	0	0	0	0	-1	0
1081	ENSG00000135346	CGA	2362	-0.542772	1.18119	-0.134567	-0.683447	0.587338	0.237646	0.892966	0.494392	---	---	s2	s4	0	0	0	0	0	0	0	0
1084	ENSG00000170956	CEACAM3	2350	-2.419	1.8955	-1.17422	1.9123	0.0156387	0.0581484	0.240425	0.0559589	---	---	s4	s1	0	0	0	0	0	0	0	0
1087	ENSG00000007306	CEACAM7	2350	0.400466	1.56741	-3.93557	1.80127	0.68885	0.117155	8.5411e-05	0.0717884	---	---	s4	s3	0	0	0	0	0	0	-1	0
1088	ENSG00000124469	CEACAM8	2365	1.44904	-1.78716	-1.13309	1.70882	0.147459	0.0740403	0.257293	0.0876158	---	---	s4	s2	0	0	0	0	0	0	0	0
1089	ENSG00000105352	CEACAM4	2211	0.917999	-0.64246	-0.096424	-0.216498	0.35872	0.520641	0.923193	0.82862	---	---	s1	s2	0	0	0	0	0	0	0	0
1101	ENSG00000136457	CHAD	2371	1.8854	-5.14903	0.833238	3.2863	0.0594975	2.83387e-07	0.404794	0.00102994	---	yes	s4	s2	0	0	0	1	0	-1	0	0
1102	ENSG00000136161	RCBTB2	2371	4.37112	-1.30636	0.725968	-4.63924	1.28946e-05	0.191556	0.46793	3.68748e-06	---	---	s1	s4	1	0	0	0	0	0	0	-1
1103	ENSG00000070748	CHAT	2342	-5.25233	-0.572105	4.39934	2.48625	1.63748e-07	0.567306	1.13448e-05	0.012979	---	---	s3	s1	0	0	1	0	-1	0	0	0
1104	ENSG00000180198	RCC1	2330	0.522921	1.02969	2.30146	-4.49566	0.601079	0.303262	0.0214536	7.2755e-06	---	---	s3	s4	0	0	0	0	0	0	0	-1
1105	ENSG00000153922	CHD1	2371	0.122256	-2.88895	2.51898	0.787917	0.902706	0.00390038	0.0118349	0.430824	---	---	s3	s2	0	0	0	0	0	-1	0	0
1106	ENSG00000173575	CHD2	2365	-1.19861	-11.5646	6.22713	9.33455	0.230798	3.96771e-30	5.60521e-10	2.26178e-20	---	---	s4	s2	0	0	0	1	0	-1	0	0
1107	ENSG00000170004	CHD3	2371	-2.79327	-9.62315	9.13682	5.83037	0.00525982	1.57211e-21	1.34236e-19	6.28445e-09	---	---	s3	s2	0	0	1	0	0	-1	0	0
1108	ENSG00000111642	CHD4	2351	-1.01953	-13.7973	8.22921	9.53916	0.308056	1.06886e-41	3.08547e-16	3.46463e-21	---	---	s4	s2	0	0	0	1	0	-1	0	0
1109	ENSG00000198610	AKR1C4	2369	-3.60542	1.48478	0.978161	1.56402	0.000318094	0.137736	0.328095	0.117946	---	---	s4	s1	0	0	0	0	-1	0	0	0
1111	ENSG00000149554	CHEK1	2371	4.38226	-9.15438	10.4558	-5.20694	1.22576e-05	1.14743e-19	4.7942e-25	2.08508e-07	---	---	s3	s2	0	0	1	0	0	-1	0	0
1112	ENSG00000053254	FOXN3	2371	2.88282	-9.63362	5.68904	2.29969	0.0039768	1.42533e-21	1.43502e-08	0.0215521	---	---	s3	s2	0	0	1	0	0	-1	0	0
1113	ENSG00000100604	CHGA	2371	-0.440653	-4.19511	8.3671	-3.13	0.659505	2.82784e-05	9.94983e-17	0.00176935	---	---	s3	s2	0	0	1	0	0	-1	0	0
1114	ENSG00000089199	CHGB	2371	-2.60246	-4.28527	11.1117	-3.12726	0.00931359	1.89809e-05	5.34691e-28	0.00178583	s3	---	s3	s2	0	0	1	0	0	-1	0	0
1116	ENSG00000133048	CHI3L1	2371	2.07748	-2.95684	-3.09636	4.57606	0.0378647	0.00313877	0.00198208	4.9827e-06	---	---	s4	s3	0	0	0	1	0	0	-1	0
1117	ENSG00000064886	CHI3L2	2349	-3.89534	3.01649	-4.02936	5.46185	0.000100801	0.0025846	5.77082e-05	5.20879e-08	---	---	s4	s3	0	0	0	1	0	0	-1	0
1118	ENSG00000133063	CHIT1	2349	-2.07128	-0.361084	0.224908	2.81847	0.0384419	0.718069	0.822071	0.00486573	---	---	s4	s1	0	0	0	1	0	0	0	0
1119	ENSG00000110721	CHKA	2371	4.44588	-7.29494	3.37282	-0.0225959	9.15688e-06	4.0554e-13	0.000755977	0.981975	---	---	s1	s2	1	0	0	0	0	-1	0	0
1120	ENSG00000100288	CHKB	2338	-2.21711	0.831211	-1.8362	3.73018	0.0267113	0.405939	0.0664552	0.000195903	---	---	s4	s1	0	0	0	1	0	0	0	0
1121	ENSG00000188419	CHM	2371	4.27894	-2.02311	-0.639197	-2.08973	1.95245e-05	0.043174	0.522756	0.0367484	---	---	s1	s4	1	0	0	0	0	0	0	0
1122	ENSG00000203668	CHML	2365	-0.060568	-4.40207	7.20193	-2.11165	0.951708	1.11992e-05	7.94439e-13	0.0348213	---	---	s3	s2	0	0	1	0	0	-1	0	0
1123	ENSG00000128656	CHN1	2371	-4.155	3.2217	5.8241	-5.2708	3.36826e-05	0.00129158	6.52174e-09	1.48109e-07	---	---	s3	s4	0	0	1	0	0	0	0	-1
1128	ENSG00000168539	CHRM1	2371	-1.30074	-3.19906	5.33893	-0.0816776	0.193475	0.00139695	1.02399e-07	0.93491	---	---	s3	s2	0	0	1	0	0	-1	0	0
1129	ENSG00000181072	CHRM2	2350	-9.26529	-1.29091	10.2436	2.12547	4.26043e-20	0.196861	4.03505e-24	0.0336511	---	---	s3	s1	0	0	1	0	-1	0	0	0
1130	ENSG00000143669	LYST	2371	-0.602238	0.15339	-5.30852	6.40651	0.547073	0.878104	1.20803e-07	1.79008e-10	---	yes	s4	s3	0	0	0	1	0	0	-1	0
1131	ENSG00000133019	CHRM3	2371	1.04293	-2.35361	0.280834	1.39297	0.297087	0.0186735	0.778863	0.16376	---	---	s4	s2	0	0	0	0	0	0	0	0
1132	ENSG00000180720	CHRM4	2371	-4.86894	0.116936	3.86108	1.74796	1.19589e-06	0.906921	0.000115908	0.0805997	---	---	s3	s1	0	0	1	0	-1	0	0	0
1133	ENSG00000184984	CHRM5	2369	-2.53978	-4.29102	4.48826	3.80079	0.0111557	1.85004e-05	7.52463e-06	0.000147877	---	---	s3	s2	0	0	1	0	0	-1	0	0
1134	ENSG00000138435	CHRNA1	2364	2.2233	-4.765	3.11706	-0.134041	0.0262896	2.00317e-06	0.00184862	0.893382	---	---	s3	s2	0	0	1	0	0	-1	0	0
1135	ENSG00000120903	CHRNA2	2336	-7.6775	2.05012	4.30209	2.18488	2.36841e-14	0.040464	1.76164e-05	0.0289966	---	---	s3	s1	0	0	1	0	-1	0	0	0
1136	ENSG00000080644	CHRNA3	2371	3.2431	-4.18395	1.71168	-0.612743	0.00119881	2.96927e-05	0.0870857	0.540105	---	---	s1	s2	1	0	0	0	0	-1	0	0
1137	ENSG00000101204	CHRNA4	2371	-2.8537	-2.94972	5.44096	1.44662	0.0043589	0.0032118	5.84423e-08	0.148135	---	---	s3	s2	0	0	1	0	0	-1	0	0
1138	ENSG00000169684	CHRNA5	2371	3.39717	2.14568	-0.59538	-6.43365	0.000692118	0.0319995	0.551646	1.50233e-10	---	---	s1	s4	1	0	0	0	0	0	0	-1
1140	ENSG00000170175	CHRNB1	2365	-0.569391	1.11781	-0.471258	-0.198403	0.569145	0.263762	0.6375	0.842747	---	---	s2	s1	0	0	0	0	0	0	0	0
1141	ENSG00000160716	CHRNB2	2371	0.259668	-8.43984	9.25935	0.368263	0.795142	5.45121e-17	4.46534e-20	0.71271	---	---	s3	s2	0	0	1	0	0	-1	0	0
1142	ENSG00000147432	CHRNB3	2352	3.82291	-2.23582	-0.413854	-1.49248	0.000135313	0.0254572	0.679019	0.135709	---	---	s1	s2	1	0	0	0	0	0	0	0
1143	ENSG00000117971	CHRNB4	2369	1.70155	-4.30616	0.550453	2.76172	0.0889703	1.72888e-05	0.58206	0.00579418	---	yes	s4	s2	0	0	0	1	0	-1	0	0
1144	ENSG00000135902	CHRND	2365	-3.06514	-4.96945	5.79819	3.89938	0.00220029	7.19529e-07	7.59947e-09	9.91294e-05	---	---	s3	s2	0	0	1	0	0	-1	0	0
1145	ENSG00000108556	CHRNE	2371	-0.8539	-1.07469	1.21198	1.12864	0.393247	0.282621	0.225641	0.259165	---	---	s3	s2	0	0	0	0	0	0	0	0
1146	ENSG00000196811	CHRNG	2371	-0.638822	-5.87179	1.77038	6.4029	0.523001	4.91632e-09	0.0767925	1.83224e-10	---	---	s4	s2	0	0	0	1	0	-1	0	0
1147	ENSG00000213341	CHUK	2371	1.72853	2.92397	-0.395596	-5.52911	0.084024	0.0034888	0.692439	3.57186e-08	---	---	s2	s4	0	1	0	0	0	0	0	-1
1149	ENSG00000176194	CIDEA	2337	-1.27143	-4.75006	1.07915	6.53262	0.203702	2.15687e-06	0.280634	7.90629e-11	---	---	s4	s2	0	0	0	1	0	-1	0	0
1152	ENSG00000166165	CKB	2351	1.84468	-2.53838	6.01419	-5.6526	0.0652093	0.0112007	2.09077e-09	1.7718e-08	---	---	s3	s4	0	0	1	0	0	0	0	-1
1153	ENSG00000099622	CIRBP	2371	-6.15739	-2.78819	8.59526	2.00545	8.6609e-10	0.00534266	1.48305e-17	0.045028	---	yes	s3	s1	0	0	1	0	-1	0	0	0
1154	ENSG00000114737	CISH	2371	2.70238	0.816925	-4.95283	0.94859	0.00693365	0.414053	7.83e-07	0.342926	---	---	s1	s3	1	0	0	0	0	0	-1	0
1155	ENSG00000105254	TBCB	2371	-2.07038	3.95406	8.72023	-12.229	0.0385245	7.90894e-05	5.12614e-18	2.16221e-33	---	---	s3	s4	0	0	1	0	0	0	0	-1
1158	ENSG00000104879	CKM	2371	-0.657724	-4.71125	5.98474	0.334146	0.51078	2.60448e-06	2.49674e-09	0.738299	---	---	s3	s2	0	0	1	0	0	-1	0	0
1160	ENSG00000131730	CKMT2	2365	5.558	-7.85916	4.12202	-1.51808	3.03549e-08	5.82439e-15	3.88526e-05	0.129129	---	---	s1	s2	1	0	0	0	0	-1	0	0
1161	ENSG00000049167	ERCC8	2371	-0.734022	-0.324092	2.24181	-1.11366	0.463008	0.745897	0.025066	0.265538	---	---	s3	s4	0	0	0	0	0	0	0	0
1163	ENSG00000173207	CKS1B	2351	1.01073	2.89423	3.02242	-8.3949	0.31225	0.00383597	0.0025347	7.94527e-17	---	---	s3	s4	0	0	1	0	0	0	0	-1
1164	ENSG00000123975	CKS2	2351	2.64712	6.19827	2.66428	-14.7365	0.00817228	6.72226e-10	0.00776815	4.44694e-47	---	---	s2	s4	0	1	0	0	0	0	0	-1
1173	ENSG00000161203	AP2M1	2345	-1.60156	-2.4257	-0.755718	5.97454	0.109389	0.015354	0.449894	2.65954e-09	---	---	s4	s2	0	0	0	1	0	0	0	0
1174	ENSG00000106367	AP1S1	2371	2.79446	9.25447	-8.35928	-6.20571	0.00524041	4.66645e-20	1.06118e-16	6.4079e-10	---	yes	s2	s3	0	1	0	0	0	0	-1	0
1175	ENSG00000042753	AP2S1	2351	-5.00135	9.07092	-4.83898	0.115905	6.1141e-07	2.42769e-19	1.38975e-06	0.907737	---	---	s2	s1	0	1	0	0	-1	0	0	0
1176	ENSG00000177879	AP3S1	2351	-3.2447	10.5586	-7.93951	-0.544582	0.00119225	1.70992e-25	3.1161e-15	0.586093	---	---	s2	s3	0	1	0	0	0	0	-1	0
1178	ENSG00000105205	CLC	2333	-0.854518	-2.60628	4.11353	-0.0992438	0.392906	0.00921136	4.03174e-05	0.920953	---	---	s3	s2	0	0	1	0	0	-1	0	0
1179	ENSG00000016490	CLCA1	2365	-2.70223	2.80646	-2.53744	2.59076	0.00693689	0.00505004	0.0112303	0.00963545	---	---	s2	s1	0	1	0	0	-1	0	0	0
1180	ENSG00000188037	CLCN1	2351	-1.67742	3.40189	-6.47692	4.82536	0.0935929	0.000680414	1.1364e-10	1.48719e-06	---	---	s4	s3	0	0	0	1	0	0	-1	0
1181	ENSG00000114859	CLCN2	2371	5.43665	-8.7257	-2.02227	6.47239	5.98538e-08	4.89127e-18	0.0432611	1.16854e-10	---	---	s4	s2	0	0	0	1	0	-1	0	0
1182	ENSG00000109572	CLCN3	2371	-0.751861	0.714239	-4.17853	4.61972	0.452209	0.47515	3.04037e-05	4.04846e-06	---	---	s4	s3	0	0	0	1	0	0	-1	0
1183	ENSG00000073464	CLCN4	2371	-3.68523	-3.75893	3.8447	5.27794	0.000233619	0.000174768	0.000123882	1.42525e-07	---	---	s4	s2	0	0	0	1	0	-1	0	0
1184	ENSG00000171365	CLCN5	2371	5.71001	-4.09759	-1.30767	-0.48785	1.27108e-08	4.31517e-05	0.191113	0.625701	---	---	s1	s2	1	0	0	0	0	-1	0	0
1185	ENSG00000011021	CLCN6	2371	3.97097	-8.45675	1.16678	4.43426	7.37147e-05	4.73622e-17	0.243417	9.66075e-06	---	yes	s4	s2	0	0	0	1	0	-1	0	0
1186	ENSG00000103249	CLCN7	2371	3.23945	-10.7908	-1.37597	11.2356	0.00121415	1.55838e-26	0.16896	1.4204e-28	---	---	s4	s2	0	0	0	1	0	-1	0	0
1187	ENSG00000186510	CLCNKA	2302	-3.37743	-2.77355	6.64803	0.485029	0.000743849	0.0055895	3.69791e-11	0.627702	---	---	s3	s1	0	0	1	0	-1	0	0	0
1188	ENSG00000184908	CLCNKB	2351	-0.614944	-1.29272	3.10659	-0.974822	0.538651	0.196234	0.00191521	0.329749	---	---	s3	s2	0	0	1	0	0	0	0	0
1191	ENSG00000120885	CLU	2371	-5.19346	6.31566	1.13628	-2.76705	2.24011e-07	3.20231e-10	0.255956	0.00570048	---	---	s2	s1	0	1	0	0	-1	0	0	0
1192	ENSG00000213719	CLIC1	2364	1.44652	7.7177	-8.79639	-2.10061	0.148164	1.73496e-14	2.6694e-18	0.0357811	---	---	s2	s3	0	1	0	0	0	0	-1	0
1193	ENSG00000155962	CLIC2	2371	-0.556182	0.48525	-2.51253	2.83648	0.578139	0.627544	0.0120529	0.00460009	---	---	s4	s3	0	0	0	1	0	0	0	0
1195	ENSG00000013441	CLK1	2371	-0.432209	1.69093	3.0531	-4.99123	0.665629	0.0909821	0.0022901	6.43585e-07	---	---	s3	s4	0	0	1	0	0	0	0	-1
1196	ENSG00000176444	CLK2	2371	1.78232	-11.1429	5.40394	5.84213	0.074825	3.83426e-28	7.1713e-08	5.86249e-09	---	---	s4	s2	0	0	0	1	0	-1	0	0
1198	ENSG00000179335	CLK3	2351	-4.09515	-0.564346	1.23252	4.51077	4.36163e-05	0.572572	0.217879	6.77713e-06	---	---	s4	s1	0	0	0	1	-1	0	0	0
1200	ENSG00000166340	TPP1	2371	5.17034	-7.58919	-1.17492	4.43761	2.53233e-07	4.59752e-14	0.240145	9.51266e-06	---	---	s1	s2	1	0	0	0	0	-1	0	0
1201	ENSG00000188603	CLN3	2371	5.77989	-6.23969	-6.25986	7.5954	8.45843e-09	5.17778e-10	4.56006e-10	4.38732e-14	---	---	s4	s3	0	0	0	1	0	0	-1	0
1203	ENSG00000102805	CLN5	2371	3.64801	5.91471	-4.75787	-7.00792	0.000269989	3.80578e-09	2.07418e-06	3.14101e-12	---	---	s2	s4	0	1	0	0	0	0	0	-1
1207	ENSG00000074201	CLNS1A	2371	2.30687	-0.941762	5.39891	-7.68095	0.0211482	0.34641	7.37251e-08	2.29423e-14	---	---	s3	s4	0	0	1	0	0	0	0	-1
1208	ENSG00000137392	CLPS	2363	-5.65328	-0.0610675	5.46034	1.21175	1.76396e-08	0.951311	5.24948e-08	0.225729	---	---	s3	s1	0	0	1	0	-1	0	0	0
1209	ENSG00000104853	CLPTM1	2371	-1.90511	-2.56102	-3.03454	9.16679	0.0568865	0.0104981	0.00243518	1.0268e-19	---	---	s4	s3	0	0	0	1	0	0	-1	0
1211	ENSG00000122705	CLTA	2371	1.57364	4.90347	-2.04092	-6.05791	0.115704	1.00538e-06	0.041369	1.59943e-09	---	yes	s2	s4	0	1	0	0	0	0	0	-1
1212	ENSG00000175416	CLTB	2371	-6.94681	8.84658	-11.7623	10.2755	4.80932e-12	1.72633e-18	4.39186e-31	2.91113e-24	---	yes	s4	s3	0	0	0	1	0	0	-1	0
1213	ENSG00000141367	CLTC	2351	1.55619	-8.69982	1.70317	7.21523	0.119798	6.13419e-18	0.0886683	7.23286e-13	---	---	s4	s2	0	0	0	1	0	-1	0	0
1215	ENSG00000092009	CMA1	2352	-5.86919	-1.56483	4.01295	4.98132	4.99831e-09	0.117757	6.18397e-05	6.77473e-07	---	---	s4	s1	0	0	0	1	-1	0	0	0
1230	ENSG00000163823	CCR1	2343	-3.25808	-0.561414	-1.57445	6.61228	0.00113775	0.574569	0.115518	4.67254e-11	---	---	s4	s1	0	0	0	1	-1	0	0	0
1232	ENSG00000183625	CCR3	2350	-4.02102	1.56147	1.29887	1.62994	5.9775e-05	0.118547	0.194116	0.103247	---	---	s4	s1	0	0	0	0	-1	0	0	0
1233	ENSG00000183813	CCR4	2371	-4.75795	0.0922706	1.04694	4.73618	2.07332e-06	0.926491	0.295234	2.30648e-06	---	---	s4	s1	0	0	0	1	-1	0	0	0
1234	ENSG00000160791	CCR5	2331	-6.16736	5.05618	-1.04625	2.43343	8.16208e-10	4.61054e-07	0.295555	0.0150315	---	---	s2	s1	0	1	0	0	-1	0	0	0
1235	ENSG00000112486	CCR6	2339	0.63684	2.89523	-4.10015	-0.00925969	0.524292	0.00382399	4.26983e-05	0.992613	---	---	s2	s3	0	1	0	0	0	0	-1	0
1236	ENSG00000126353	CCR7	2369	-5.04783	-1.66719	1.55528	6.84521	4.80865e-07	0.0956089	0.120012	9.69403e-12	---	---	s4	s1	0	0	0	1	-1	0	0	0
1237	ENSG00000179934	CCR8	2344	-4.78606	1.29028	2.95857	1.09648	1.80688e-06	0.19708	0.00312165	0.27298	---	---	s3	s1	0	0	1	0	-1	0	0	0
1238	ENSG00000144648	ACKR2	2371	-0.235388	2.30983	-2.88087	0.49028	0.813928	0.0209832	0.00400144	0.623981	---	---	s2	s3	0	0	0	0	0	0	-1	0
1240	ENSG00000174600	CMKLR1	2352	-3.46753	-3.15601	4.79617	3.15547	0.000534714	0.00161966	1.71849e-06	0.00162267	---	---	s3	s1	0	0	1	0	-1	0	0	0
1241	ENSG00000213903	LTB4R	2365	-2.05353	-4.18319	-1.25662	9.48306	0.0401315	2.97944e-05	0.209017	5.79491e-21	---	---	s4	s2	0	0	0	1	0	-1	0	0
1244	ENSG00000023839	ABCC2	2352	3.66079	-0.67955	-2.6613	-0.817702	0.000256984	0.496857	0.00783704	0.41361	---	---	s1	s3	1	0	0	0	0	0	-1	0
1258	ENSG00000070729	CNGB1	2369	-0.624749	-5.5758	3.77778	3.78193	0.532196	2.7439e-08	0.000162138	0.000159469	---	---	s4	s2	0	0	0	1	0	-1	0	0
1259	ENSG00000198515	CNGA1	2369	2.48737	2.74035	-8.47454	2.516	0.0129375	0.00618338	4.08594e-17	0.0119353	---	---	s2	s3	0	1	0	0	0	0	-1	0
1260	ENSG00000183862	CNGA2	2258	0.811693	-1.49198	-0.487695	1.41615	0.417054	0.135844	0.625813	0.156868	---	---	s4	s2	0	0	0	0	0	0	0	0
1261	ENSG00000144191	CNGA3	2351	-3.89257	2.45324	-0.325217	2.11863	0.00010195	0.0142298	0.745046	0.0342264	---	---	s2	s1	0	0	0	0	-1	0	0	0
1262	ENSG00000132259	CNGA4	2371	-5.63935	-3.01739	3.77601	6.87849	1.90995e-08	0.00257675	0.000163278	7.71233e-12	---	---	s4	s1	0	0	0	1	-1	0	0	0
1263	ENSG00000173846	PLK3	2351	1.7843	4.71871	-14.1903	6.75166	0.0745033	2.51283e-06	6.50718e-44	1.8357e-11	---	---	s4	s3	0	0	0	1	0	0	-1	0
1264	ENSG00000130176	CNN1	2365	-5.03874	-0.358853	5.53042	0.75812	5.04092e-07	0.719737	3.54648e-08	0.448455	---	---	s3	s1	0	0	1	0	-1	0	0	0
1265	ENSG00000064666	CNN2	2351	1.55307	-2.04117	-3.6437	4.66674	0.12054	0.0413451	0.000274567	3.2323e-06	---	---	s4	s3	0	0	0	1	0	0	-1	0
1266	ENSG00000117519	CNN3	2371	0.252044	0.848859	0.934715	-2.43567	0.801029	0.396046	0.350031	0.0149375	---	---	s3	s4	0	0	0	0	0	0	0	0
1267	ENSG00000173786	CNP	2371	-3.15709	-4.16547	6.35079	2.4014	0.00161359	3.21835e-05	2.55963e-10	0.0164089	---	---	s3	s2	0	0	1	0	0	-1	0	0
1268	ENSG00000118432	CNR1	2371	-3.66087	0.166672	5.73669	-1.85369	0.000256858	0.867642	1.08863e-08	0.0639078	---	---	s3	s1	0	0	1	0	-1	0	0	0
1269	ENSG00000188822	CNR2	2349	-2.45244	-2.23608	3.60792	1.9879	0.0142614	0.0254404	0.000315118	0.046939	---	---	s3	s1	0	0	1	0	0	0	0	0
1270	ENSG00000242689	CNTF	2303	0.864219	-7.25828	2.37005	5.46668	0.387558	5.33597e-13	0.0178677	5.08073e-08	---	---	s4	s2	0	0	0	1	0	-1	0	0
1271	ENSG00000122756	CNTFR	2351	3.63785	-7.16488	5.42386	-1.39547	0.000280846	1.03756e-12	6.42979e-08	0.163005	---	---	s3	s2	0	0	1	0	0	-1	0	0
1272	ENSG00000018236	CNTN1	2371	-0.295329	-2.6784	2.44434	1.12812	0.767768	0.00744851	0.0145844	0.259382	---	---	s3	s2	0	0	0	0	0	-1	0	0
1277	ENSG00000108821	COL1A1	2371	-5.66578	0.441152	-1.30929	8.08605	1.64096e-08	0.659143	0.190564	9.72898e-16	---	---	s4	s1	0	0	0	1	-1	0	0	0
1278	ENSG00000164692	COL1A2	2371	-6.53373	0.292938	2.76447	4.79814	7.82672e-11	0.769595	0.00574569	1.70104e-06	---	---	s4	s1	0	0	0	1	-1	0	0	0
1280	ENSG00000139219	COL2A1	2371	-1.09699	-6.85763	9.4647	-0.0895774	0.272759	8.90119e-12	6.85047e-21	0.928631	---	yes	s3	s2	0	0	1	0	0	-1	0	0
1281	ENSG00000168542	COL3A1	2371	-7.31857	2.43047	3.94571	1.71196	3.41482e-13	0.015153	8.18775e-05	0.0870343	---	---	s3	s1	0	0	1	0	-1	0	0	0
1282	ENSG00000187498	COL4A1	2371	-2.78005	-3.81785	3.20982	4.90207	0.00547801	0.000138071	0.00134596	1.01249e-06	---	---	s4	s2	0	0	0	1	0	-1	0	0
1284	ENSG00000134871	COL4A2	2371	-2.42812	-1.71615	2.31336	2.7338	0.0152512	0.0862657	0.0207882	0.00630731	---	---	s4	s1	0	0	0	1	0	0	0	0
1285	ENSG00000169031	COL4A3	2371	3.95778	-6.45752	-0.498909	3.79274	7.78745e-05	1.28704e-10	0.61789	0.000152724	---	---	s1	s2	1	0	0	0	0	-1	0	0
1286	ENSG00000081052	COL4A4	2371	0.260086	-2.94275	0.913373	2.44302	0.79482	0.00328469	0.361139	0.0146375	---	---	s4	s2	0	0	0	0	0	-1	0	0
1287	ENSG00000188153	COL4A5	2371	-4.02628	-0.295468	3.00275	2.1617	5.84461e-05	0.767662	0.00270353	0.030741	---	---	s3	s1	0	0	1	0	-1	0	0	0
1288	ENSG00000197565	COL4A6	2371	-6.84966	2.93818	2.40935	2.16471	9.40073e-12	0.00333335	0.0160569	0.0305094	---	---	s2	s1	0	1	0	0	-1	0	0	0
1289	ENSG00000130635	COL5A1	2371	-4.18639	-2.09981	1.24526	6.65612	2.93778e-05	0.0358514	0.213158	3.48153e-11	---	yes	s4	s1	0	0	0	1	-1	0	0	0
1290	ENSG00000204262	COL5A2	2371	-1.95663	-2.10131	0.0072235	5.18474	0.0505085	0.0357193	0.994237	2.34629e-07	---	---	s4	s2	0	0	0	1	0	0	0	0
1291	ENSG00000142156	COL6A1	2371	-5.78073	1.29209	-0.635946	6.34245	8.41696e-09	0.196452	0.524873	2.69982e-10	---	---	s4	s1	0	0	0	1	-1	0	0	0
1292	ENSG00000142173	COL6A2	2371	-8.51653	-0.398962	3.71728	7.11626	2.87564e-17	0.689957	0.000206044	1.46337e-12	---	---	s4	s1	0	0	0	1	-1	0	0	0
1293	ENSG00000163359	COL6A3	2371	-6.75519	1.76553	1.29181	4.79241	1.789e-11	0.0776043	0.196551	1.74986e-06	---	---	s4	s1	0	0	0	1	-1	0	0	0
1294	ENSG00000114270	COL7A1	2365	-1.50683	-0.504272	-3.11997	6.00311	0.131988	0.614117	0.00183052	2.23447e-09	---	---	s4	s3	0	0	0	1	0	0	-1	0
1295	ENSG00000144810	COL8A1	2351	-9.67198	1.0642	4.95716	5.16255	1.00204e-21	0.287347	7.66349e-07	2.6406e-07	---	---	s4	s1	0	0	0	1	-1	0	0	0
1296	ENSG00000171812	COL8A2	2371	-6.56404	-2.04605	6.4275	3.86221	6.41222e-11	0.0408621	1.5633e-10	0.000115379	---	---	s3	s1	0	0	1	0	-1	0	0	0
1297	ENSG00000112280	COL9A1	2371	2.17873	-5.72167	3.74814	0.445705	0.0294499	1.18795e-08	0.000182409	0.655851	---	yes	s3	s2	0	0	1	0	0	-1	0	0
1298	ENSG00000049089	COL9A2	2371	-4.45057	1.30218	1.02945	2.80241	8.96074e-06	0.192981	0.303373	0.00511356	---	---	s4	s1	0	0	0	1	-1	0	0	0
1299	ENSG00000092758	COL9A3	2371	3.14022	-6.3036	3.84813	-0.141682	0.00170903	3.45739e-10	0.00012217	0.887343	---	---	s3	s2	0	0	1	0	0	-1	0	0
1300	ENSG00000123500	COL10A1	2371	-1.73064	-3.8023	1.65198	5.2693	0.0836463	0.000146982	0.0986717	1.49314e-07	---	---	s4	s2	0	0	0	1	0	-1	0	0
1301	ENSG00000060718	COL11A1	2371	-8.15585	2.78398	4.91506	1.228	5.55943e-16	0.00541225	9.48267e-07	0.21957	---	---	s3	s1	0	0	1	0	-1	0	0	0
1302	ENSG00000204248	COL11A2	2371	-0.806763	-6.83485	9.53952	-0.561897	0.419884	1.04042e-11	3.42826e-21	0.574239	---	---	s3	s2	0	0	1	0	0	-1	0	0
1303	ENSG00000111799	COL12A1	2371	-0.0604907	0.128395	-4.35986	4.69615	0.95177	0.897847	1.35711e-05	2.80265e-06	---	---	s4	s3	0	0	0	1	0	0	-1	0
1305	ENSG00000197467	COL13A1	2371	-5.12028	1.45758	-2.22358	7.0708	3.29643e-07	0.145088	0.0262706	2.01892e-12	---	---	s4	s1	0	0	0	1	-1	0	0	0
1306	ENSG00000204291	COL15A1	2371	-3.68318	-0.306292	2.79091	1.97694	0.0002355	0.759409	0.00529807	0.0481644	---	---	s3	s1	0	0	1	0	-1	0	0	0
1307	ENSG00000084636	COL16A1	2371	-5.91179	1.56696	-4.94278	11.0707	3.87277e-09	0.117257	8.2405e-07	8.25974e-28	---	---	s4	s1	0	0	0	1	-1	0	0	0
1308	ENSG00000065618	COL17A1	2365	-1.60664	1.77017	-10.3609	11.1433	0.108266	0.0768271	1.2466e-24	3.83117e-28	---	---	s4	s3	0	0	0	1	0	0	-1	0
1310	ENSG00000082293	COL19A1	2359	-4.99311	0.22938	3.82558	1.778	6.37653e-07	0.818593	0.000133854	0.0755332	---	---	s3	s1	0	0	1	0	-1	0	0	0
1311	ENSG00000105664	COMP	2371	-3.35825	-2.27834	5.76147	0.876839	0.000796783	0.0227947	9.42125e-09	0.380663	---	---	s3	s1	0	0	1	0	-1	0	0	0
1312	ENSG00000093010	COMT	2371	-2.01717	4.89733	-4.89497	1.63416	0.0437904	1.03697e-06	1.04936e-06	0.102358	---	yes	s2	s3	0	1	0	0	0	0	-1	0
1314	ENSG00000122218	COPA	2371	-0.522655	-3.76794	-1.08811	6.73842	0.601263	0.000168616	0.276657	2.0037e-11	---	---	s4	s2	0	0	0	1	0	-1	0	0
1315	ENSG00000129083	COPB1	2371	1.66361	6.46838	-2.27849	-7.93646	0.0963225	1.19938e-10	0.0227862	3.18028e-15	---	---	s2	s4	0	1	0	0	0	0	0	-1
1316	ENSG00000067082	KLF6	2371	4.97162	-0.761467	-12.7755	8.40674	7.11496e-07	0.446454	3.41697e-36	7.17229e-17	---	yes	s4	s3	0	0	0	1	0	0	-1	0
1317	ENSG00000136868	SLC31A1	2371	3.24817	10.1477	-10.507	-5.61546	0.00117772	1.02773e-23	2.8555e-25	2.18949e-08	---	---	s2	s3	0	1	0	0	0	0	-1	0
1318	ENSG00000136867	SLC31A2	2371	-1.22188	8.57132	-9.98502	1.43721	0.221874	1.815e-17	5.01985e-23	0.15079	---	yes	s2	s3	0	1	0	0	0	0	-1	0
1325	ENSG00000241563	CORT	2336	-1.33014	0.948077	1.37924	-1.0592	0.183601	0.343188	0.167952	0.28962	---	---	s3	s1	0	0	0	0	0	0	0	0
1326	ENSG00000107968	MAP3K8	2371	3.05106	5.41441	-10.6058	0.613596	0.00230566	6.7689e-08	1.04554e-25	0.539541	---	---	s2	s3	0	1	0	0	0	0	-1	0
1327	ENSG00000131143	COX4I1	2371	0.975201	7.21164	-3.00525	-7.17402	0.32956	7.40358e-13	0.00268142	9.69575e-13	---	---	s2	s4	0	1	0	0	0	0	0	-1
1329	ENSG00000135940	COX5B	2371	-2.56594	11.8113	-2.35036	-9.0745	0.0103505	2.53574e-31	0.0188369	2.33771e-19	---	---	s2	s4	0	1	0	0	0	0	0	-1
1337	ENSG00000111775	COX6A1	2351	-6.42787	10.7676	0.132675	-5.63454	1.56205e-10	2.00477e-26	0.894462	1.96513e-08	---	---	s2	s1	0	1	0	0	-1	0	0	0
1339	ENSG00000156885	COX6A2	2331	-1.73053	1.33283	2.1283	-1.87131	0.0836682	0.182719	0.033417	0.0614267	---	---	s3	s4	0	0	0	0	0	0	0	0
1340	ENSG00000126267	COX6B1	2351	-2.17752	5.27423	-0.163432	-3.81065	0.029541	1.45509e-07	0.870193	0.00014216	---	---	s2	s4	0	1	0	0	0	0	0	-1
1345	ENSG00000164919	COX6C	2351	0.63359	5.91692	1.73484	-10.4442	0.52641	3.75987e-09	0.0829009	5.44247e-25	---	---	s2	s4	0	1	0	0	0	0	0	-1
1346	ENSG00000161281	COX7A1	2371	0.971599	-2.19615	-0.632531	2.28523	0.331349	0.0281778	0.527101	0.0223874	---	---	s4	s2	0	0	0	0	0	0	0	0
1347	ENSG00000112695	COX7A2	2371	0.25517	12.8434	-2.22527	-14.4162	0.798614	1.50653e-36	0.0261566	3.17147e-45	---	---	s2	s4	0	1	0	0	0	0	0	-1
1349	ENSG00000131174	COX7B	2371	0.901372	6.73991	-2.47552	-7.06853	0.367482	1.98366e-11	0.0133736	2.05148e-12	---	---	s2	s4	0	1	0	0	0	0	0	-1
1350	ENSG00000127184	COX7C	2371	-4.22256	12.0421	0.319933	-10.262	2.50661e-05	1.85572e-32	0.749047	3.32741e-24	---	---	s2	s4	0	1	0	0	0	0	0	-1
1351	ENSG00000176340	COX8A	2351	-5.68509	10.1819	0.490039	-6.25096	1.4696e-08	7.41707e-24	0.624152	4.82976e-10	---	---	s2	s4	0	1	0	0	0	0	0	-1
1352	ENSG00000006695	COX10	2371	0.792196	-1.87722	-0.296494	1.73349	0.428325	0.060611	0.766879	0.083138	---	---	s4	s2	0	0	0	0	0	0	0	0
1353	ENSG00000166260	COX11	2371	2.29019	3.3936	3.66927	-11.5601	0.022098	0.00070115	0.000248614	4.15049e-30	---	---	s3	s4	0	0	1	0	0	0	0	-1
1355	ENSG00000014919	COX15	2371	2.39295	4.08133	0.980645	-9.48906	0.0167907	4.62614e-05	0.326868	5.47105e-21	---	---	s2	s4	0	1	0	0	0	0	0	-1
1356	ENSG00000047457	CP	2371	0.939014	-1.92273	-0.291616	1.60086	0.347819	0.0546342	0.770605	0.109542	---	---	s4	s2	0	0	0	0	0	0	0	0
1357	ENSG00000091704	CPA1	2353	-4.24819	-4.15855	7.7118	2.28483	2.23901e-05	3.31762e-05	1.81816e-14	0.0224115	---	---	s3	s1	0	0	1	0	-1	0	0	0
1358	ENSG00000158516	CPA2	2351	-2.09872	-2.75268	6.68408	-1.11377	0.0359483	0.00595636	2.89312e-11	0.265492	---	---	s3	s2	0	0	1	0	0	-1	0	0
1359	ENSG00000163751	CPA3	2343	-4.94447	1.37004	1.04844	3.27899	8.17664e-07	0.170807	0.294543	0.00105706	---	---	s4	s1	0	0	0	1	-1	0	0	0
1360	ENSG00000153002	CPB1	2350	-4.9926	3.23905	0.415597	1.6385	6.39481e-07	0.00121603	0.677743	0.101452	---	---	s2	s1	0	1	0	0	-1	0	0	0
1361	ENSG00000080618	CPB2	2371	-1.03817	-4.89744	5.47699	1.59627	0.299296	1.03641e-06	4.783e-08	0.110562	---	---	s3	s2	0	0	1	0	0	-1	0	0
1362	ENSG00000108582	CPD	2371	-1.28217	-3.43966	1.42672	4.47706	0.199909	0.000592524	0.153793	7.92655e-06	---	---	s4	s2	0	0	0	1	0	-1	0	0
1363	ENSG00000109472	CPE	2371	-2.0136	1.98339	4.44248	-4.87936	0.0441645	0.0474387	9.3018e-06	1.13502e-06	---	---	s3	s4	0	0	1	0	0	0	0	-1
1364	ENSG00000189143	CLDN4	2371	0.044282	7.11303	-7.59634	-0.857361	0.964683	1.49733e-12	4.35624e-14	0.391332	---	---	s2	s3	0	1	0	0	0	0	-1	0
1365	ENSG00000165215	CLDN3	2365	0.049875	2.34831	-0.446026	-2.58568	0.960226	0.0189409	0.655619	0.00977807	---	---	s2	s4	0	0	0	0	0	0	0	-1
1366	ENSG00000181885	CLDN7	2351	-2.20784	9.1694	-3.94251	-4.46861	0.027352	1.00935e-19	8.29933e-05	8.24645e-06	---	---	s2	s4	0	1	0	0	0	0	0	-1
1368	ENSG00000135678	CPM	2360	-0.720531	-0.534896	-2.51776	4.36682	0.471269	0.592772	0.0118761	1.31515e-05	---	---	s4	s3	0	0	0	1	0	0	0	0
1369	ENSG00000120054	CPN1	2371	-1.48852	-4.44571	7.63014	-0.706636	0.136746	9.16429e-06	3.37445e-14	0.479862	---	---	s3	s2	0	0	1	0	0	-1	0	0
1370	ENSG00000178772	CPN2	2356	-1.68335	-2.17904	3.23075	1.37767	0.0924408	0.0294274	0.00125169	0.168436	---	---	s3	s2	0	0	1	0	0	0	0	0
1371	ENSG00000080819	CPOX	2371	1.6113	-2.22324	-0.810626	1.70668	0.107247	0.0262936	0.417662	0.0880133	---	yes	s4	s2	0	0	0	0	0	0	0	0
1373	ENSG00000021826	CPS1	2371	-2.92861	1.91872	0.391761	0.801647	0.00343728	0.0551398	0.69527	0.422838	---	yes	s2	s1	0	0	0	0	-1	0	0	0
1374	ENSG00000110090	CPT1A	2371	1.06221	-1.53763	-0.0443642	0.680077	0.288248	0.124271	0.964618	0.496522	---	---	s1	s2	0	0	0	0	0	0	0	0
1375	ENSG00000205560	CPT1B	2296	-0.605001	-1.95732	-0.768642	4.08144	0.545238	0.0504308	0.442185	4.62897e-05	---	---	s4	s2	0	0	0	1	0	0	0	0
1376	ENSG00000157184	CPT2	2371	2.7372	2.35755	-8.51409	2.72921	0.00624268	0.0184768	2.93494e-17	0.00639553	---	---	s1	s3	1	0	0	0	0	0	-1	0
1378	ENSG00000203710	CR1	2371	-7.9369	2.22054	0.385986	6.68475	3.16923e-15	0.0264763	0.699542	2.87491e-11	---	---	s4	s1	0	0	0	1	-1	0	0	0
1379	ENSG00000197721	CR1L	2344	-8.09379	0.624768	4.95769	3.85722	9.19333e-16	0.532184	7.64463e-07	0.000117779	---	---	s3	s1	0	0	1	0	-1	0	0	0
1380	ENSG00000117322	CR2	2365	-4.31261	-1.33562	4.56109	2.1547	1.67962e-05	0.181801	5.34894e-06	0.031286	---	---	s3	s1	0	0	1	0	-1	0	0	0
1381	ENSG00000166426	CRABP1	2371	-3.12188	-0.70322	8.11427	-3.95456	0.00181868	0.481988	7.76313e-16	7.89254e-05	---	---	s3	s4	0	0	1	0	0	0	0	-1
1382	ENSG00000143320	CRABP2	2351	-5.41175	8.69939	-4.14529	0.323497	6.8745e-08	6.15666e-18	3.51416e-05	0.746348	---	---	s2	s1	0	1	0	0	-1	0	0	0
1384	ENSG00000095321	CRAT	2371	-2.77785	7.84467	-7.90722	2.12487	0.00551516	6.51211e-15	3.99923e-15	0.0337003	s2	---	s2	s3	0	1	0	0	0	0	-1	0
1385	ENSG00000118260	CREB1	2371	4.62952	-7.59754	5.32139	-1.98953	3.86319e-06	4.31705e-14	1.12652e-07	0.0467579	---	---	s3	s2	0	0	1	0	0	-1	0	0
1386	ENSG00000115966	ATF2	2371	-0.100257	-2.18593	8.42782	-6.22918	0.920149	0.0289184	6.02295e-17	5.53107e-10	---	yes	s3	s4	0	0	1	0	0	0	0	-1
1387	ENSG00000005339	CREBBP	2371	2.00949	-14.6927	4.89426	10.4062	0.0445981	7.74682e-47	1.05313e-06	7.89704e-25	---	---	s4	s2	0	0	0	1	0	-1	0	0
1388	ENSG00000213676	ATF6B	2364	2.34492	-6.54639	0.722153	4.59102	0.0191135	7.20655e-11	0.470272	4.64214e-06	---	---	s4	s2	0	0	0	1	0	-1	0	0
1389	ENSG00000111269	CREBL2	2371	1.29425	3.26214	-0.409974	-5.39459	0.195706	0.00112143	0.681862	7.54991e-08	---	---	s2	s4	0	1	0	0	0	0	0	-1
1390	ENSG00000095794	CREM	2371	2.61625	2.41898	0.666363	-7.20876	0.00894662	0.0156388	0.505244	7.55815e-13	---	---	s1	s4	1	0	0	0	0	0	0	-1
1392	ENSG00000147571	CRH	2326	-3.01931	1.32205	2.06421	-0.168462	0.00256106	0.186283	0.0391085	0.866235	---	---	s3	s1	0	0	0	0	-1	0	0	0
1393	ENSG00000145708	CRHBP	2350	-5.34434	-1.10057	6.53536	0.986399	9.95035e-08	0.271199	7.75725e-11	0.324039	---	---	s3	s1	0	0	1	0	-1	0	0	0
1394	ENSG00000120088	CRHR1	2352	-3.76206	-4.47399	8.69441	1.04582	0.00017264	8.04318e-06	6.42225e-18	0.295752	---	---	s3	s2	0	0	1	0	0	-1	0	0
1395	ENSG00000106113	CRHR2	2371	-2.46124	-6.27242	4.63733	6.07214	0.0139167	4.21223e-10	3.72128e-06	1.46589e-09	---	---	s4	s2	0	0	0	1	0	-1	0	0
1396	ENSG00000213145	CRIP1	2351	-3.72633	14.1217	-6.73789	-5.39803	0.000198869	1.60004e-43	2.01459e-11	7.41454e-08	s2	---	s2	s3	0	1	0	0	0	0	-1	0
1397	ENSG00000182809	CRIP2	2351	-2.23958	8.58346	-3.31298	-4.39915	0.0252113	1.64628e-17	0.000937089	1.13525e-05	s2	---	s2	s4	0	1	0	0	0	0	0	-1
1398	ENSG00000167193	CRK	2371	-5.32729	8.9781	-2.58804	-1.81061	1.09101e-07	5.47663e-19	0.00971139	0.070328	---	---	s2	s1	0	1	0	0	-1	0	0	0
1399	ENSG00000099942	CRKL	2371	1.36263	-5.62069	1.48952	3.82491	0.173127	2.12515e-08	0.136483	0.000134202	---	yes	s4	s2	0	0	0	1	0	-1	0	0
1400	ENSG00000072832	CRMP1	2351	-7.46522	-3.76743	15.2144	-1.85459	1.16487e-13	0.000168994	6.28942e-50	0.0637802	s3	---	s3	s1	0	0	1	0	-1	0	0	0
1401	ENSG00000132693	CRP	2326	-3.08403	3.86171	-1.59839	0.708365	0.00206617	0.000115673	0.110092	0.47879	---	---	s2	s1	0	1	0	0	-1	0	0	0
1404	ENSG00000145681	HAPLN1	2359	-5.65665	1.24809	4.83619	0.206979	1.73045e-08	0.212121	1.40884e-06	0.836044	---	---	s3	s1	0	0	1	0	-1	0	0	0
1406	ENSG00000105392	CRX	2339	2.01426	-2.89202	-0.352809	1.55276	0.044097	0.00386305	0.724264	0.120616	---	---	s1	s2	0	0	0	0	0	-1	0	0
1407	ENSG00000008405	CRY1	2371	2.71204	0.319537	2.85696	-7.03022	0.00673533	0.749348	0.00431448	2.68647e-12	---	---	s3	s4	0	0	1	0	0	0	0	-1
1408	ENSG00000121671	CRY2	2345	-1.49596	-4.8055	2.69445	5.06491	0.134798	1.64137e-06	0.00710084	4.40444e-07	---	---	s4	s2	0	0	0	1	0	-1	0	0
1409	ENSG00000160202	CRYAA	2356	-2.88688	-2.88398	2.97072	4.10397	0.00392635	0.00396246	0.00300109	4.19951e-05	---	---	s4	s1	0	0	0	1	-1	0	0	0
1410	ENSG00000109846	CRYAB	2351	2.6792	-4.18159	-0.333573	2.34145	0.0074313	3.00087e-05	0.738731	0.0192924	---	---	s1	s2	1	0	0	0	0	-1	0	0
1411	ENSG00000108255	CRYBA1	2365	-2.53855	0.177561	-0.145216	3.13492	0.011195	0.859083	0.884552	0.00174014	---	---	s4	s1	0	0	0	1	0	0	0	0
1412	ENSG00000163499	CRYBA2	2362	-7.15105	4.24027	3.50592	-0.32237	1.14365e-12	2.31851e-05	0.000463515	0.747201	---	---	s2	s1	0	1	0	0	-1	0	0	0
1413	ENSG00000196431	CRYBA4	2363	-0.945465	0.894581	-0.675412	0.785871	0.344519	0.371102	0.49948	0.432022	---	---	s2	s1	0	0	0	0	0	0	0	0
1414	ENSG00000100122	CRYBB1	2349	-0.122303	-3.52655	1.52792	2.98683	0.90267	0.000429091	0.126668	0.00284805	---	---	s4	s2	0	0	0	1	0	-1	0	0
1415	ENSG00000244752	CRYBB2	2349	-7.3874	1.74788	1.06878	5.80079	2.06988e-13	0.0806158	0.285277	7.49036e-09	---	---	s4	s1	0	0	0	1	-1	0	0	0
1417	ENSG00000100053	CRYBB3	2371	-5.26592	-1.31902	-0.605566	9.12445	1.52058e-07	0.18729	0.544861	1.49906e-19	---	---	s4	s1	0	0	0	1	-1	0	0	0
1419	ENSG00000182187	CRYGB	2288	-1.19903	0.0364514	0.090461	1.35807	0.230642	0.970926	0.927929	0.174576	---	---	s4	s1	0	0	0	0	0	0	0	0
1427	ENSG00000213139	CRYGS	2371	2.62319	-4.55715	-0.437033	3.0004	0.00876685	5.44868e-06	0.662127	0.00272439	---	---	s4	s2	0	0	0	1	0	-1	0	0
1428	ENSG00000103316	CRYM	2351	-1.0811	6.1397	-3.05724	-3.09673	0.279762	9.67808e-10	0.00225903	0.00197976	---	---	s2	s4	0	1	0	0	0	0	0	-1
1429	ENSG00000116791	CRYZ	2371	-1.51171	9.85164	-6.44306	-3.48792	0.13074	1.81058e-22	1.41359e-10	0.000495661	---	---	s2	s3	0	1	0	0	0	0	-1	0
1431	ENSG00000062485	CS	2351	0.52526	-8.64246	3.97979	5.92009	0.599452	9.99443e-18	7.10666e-05	3.6892e-09	---	---	s4	s2	0	0	0	1	0	-1	0	0
1432	ENSG00000112062	MAPK14	2371	5.24094	-1.48729	-1.81671	-2.6857	1.73881e-07	0.137072	0.0693874	0.0072882	---	yes	s1	s4	1	0	0	0	0	0	0	-1
1434	ENSG00000124207	CSE1L	2371	9.62454	-10.3077	7.78804	-7.50386	1.55179e-21	2.11426e-24	1.00952e-14	8.71473e-14	s1	yes	s1	s2	1	0	0	0	0	-1	0	0
1435	ENSG00000184371	CSF1	2371	-7.30501	3.83842	-4.38197	9.15685	3.76924e-13	0.000127072	1.22735e-05	1.12236e-19	---	---	s4	s1	0	0	0	1	-1	0	0	0
1436	ENSG00000182578	CSF1R	2371	-7.13746	-0.403296	-2.00546	11.9812	1.25866e-12	0.686767	0.0450273	3.71316e-32	s4	---	s4	s1	0	0	0	1	-1	0	0	0
1437	ENSG00000164400	CSF2	2369	-7.66356	7.82108	-6.01902	6.25562	2.61961e-14	7.82248e-15	2.02804e-09	4.68406e-10	---	---	s2	s1	0	1	0	0	-1	0	0	0
1438	ENSG00000198223	CSF2RA	2359	4.47674	-4.79792	-5.53497	6.59431	7.94002e-06	1.70339e-06	3.45766e-08	5.25602e-11	---	---	s4	s3	0	0	0	1	0	0	-1	0
1439	ENSG00000100368	CSF2RB	2369	-6.65621	0.244952	0.994084	6.99893	3.48002e-11	0.806515	0.320283	3.34559e-12	---	---	s4	s1	0	0	0	1	-1	0	0	0
1440	ENSG00000108342	CSF3	2342	-1.18762	-2.459	2.03949	2.40317	0.235103	0.0140044	0.0415134	0.0163308	---	---	s4	s2	0	0	0	0	0	0	0	0
1441	ENSG00000119535	CSF3R	2358	-5.23339	1.73927	-0.0171901	4.37068	1.81137e-07	0.0821183	0.986286	1.29237e-05	---	---	s4	s1	0	0	0	1	-1	0	0	0
1443	ENSG00000213218	CSH2	2294	-0.730533	-3.55199	2.68653	2.4653	0.465139	0.000390049	0.00727194	0.0137627	---	---	s3	s2	0	0	1	0	0	-1	0	0
1445	ENSG00000103653	CSK	2351	-1.55564	-7.53908	0.584008	11.1228	0.119928	6.71804e-14	0.559271	4.8112e-28	---	---	s4	s2	0	0	0	1	0	-1	0	0
1448	ENSG00000171209	CSN3	2307	-1.99331	-0.696354	0.348115	3.00408	0.0463451	0.486278	0.727785	0.0026925	---	---	s4	s1	0	0	0	1	0	0	0	0
1452	ENSG00000113712	CSNK1A1	2371	-6.14864	-0.285404	-4.3809	13.3293	9.14442e-10	0.77536	1.23337e-05	3.87481e-39	s4	---	s4	s1	0	0	0	1	-1	0	0	0
1453	ENSG00000141551	CSNK1D	2371	-1.15111	-8.06928	1.49963	10.2462	0.249802	1.11215e-15	0.133843	3.89143e-24	---	---	s4	s2	0	0	0	1	0	-1	0	0
1454	ENSG00000213923	CSNK1E	2365	-0.797325	-6.80021	2.79818	6.6398	0.425342	1.31865e-11	0.00518083	3.884e-11	---	---	s4	s2	0	0	0	1	0	-1	0	0
1455	ENSG00000133275	CSNK1G2	2371	-2.55745	-4.00393	1.33684	6.9511	0.010606	6.42152e-05	0.181404	4.66831e-12	---	---	s4	s2	0	0	0	1	0	-1	0	0
1456	ENSG00000151292	CSNK1G3	2371	-3.04942	7.64691	-0.290067	-5.56995	0.0023182	2.9718e-14	0.77179	2.83624e-08	---	---	s2	s4	0	1	0	0	0	0	0	-1
1457	ENSG00000101266	CSNK2A1	2371	1.712	-9.99545	5.97844	3.91005	0.0870282	4.53813e-23	2.59363e-09	9.48694e-05	---	yes	s3	s2	0	0	1	0	0	-1	0	0
1459	ENSG00000070770	CSNK2A2	2371	6.62897	-15.9568	1.46687	9.74722	4.17189e-11	1.59831e-54	0.142545	4.88951e-22	---	---	s4	s2	0	0	0	1	0	-1	0	0
1460	ENSG00000204435	CSNK2B	2351	3.29869	-1.4309	3.45403	-6.1261	0.000985866	0.152591	0.000562064	1.0528e-09	---	---	s3	s4	0	0	1	0	0	0	0	-1
1462	ENSG00000038427	VCAN	2371	-5.23733	-0.918679	7.56441	-0.443067	1.77275e-07	0.358357	5.53978e-14	0.657758	---	yes	s3	s1	0	0	1	0	-1	0	0	0
1463	ENSG00000130287	NCAN	2353	-2.64291	-2.64982	6.88039	-0.76156	0.00827417	0.00810734	7.62639e-12	0.446399	---	---	s3	s2	0	0	1	0	0	-1	0	0
1464	ENSG00000173546	CSPG4	2371	-3.31059	-1.87714	-1.90781	8.81057	0.000944949	0.0606224	0.0565362	2.3574e-18	---	---	s4	s1	0	0	0	1	-1	0	0	0
1465	ENSG00000159176	CSRP1	2371	-7.47784	8.51273	-4.9399	3.97554	1.05771e-13	2.9684e-17	8.36158e-07	7.23225e-05	---	---	s2	s1	0	1	0	0	-1	0	0	0
1466	ENSG00000175183	CSRP2	2371	-3.13215	0.602694	5.87441	-3.22975	0.0017565	0.54677	4.84046e-09	0.00125594	---	---	s3	s4	0	0	1	0	0	0	0	-1
1468	ENSG00000183048	SLC25A10	2371	-1.93026	-1.10279	1.75103	1.93309	0.0536935	0.270232	0.08007	0.0533448	---	---	s4	s1	0	0	0	0	0	0	0	0
1469	ENSG00000170373	CST1	2360	-1.85551	1.46804	0.536008	-0.128735	0.0636475	0.142227	0.592004	0.897578	---	---	s2	s1	0	0	0	0	0	0	0	0
1470	ENSG00000170369	CST2	2354	-3.2212	0.237613	1.00997	2.63438	0.00129397	0.812202	0.312612	0.00848428	---	---	s4	s1	0	0	0	1	-1	0	0	0
1471	ENSG00000101439	CST3	2351	-0.138437	1.05086	-5.31002	4.63858	0.889907	0.29343	1.19918e-07	3.70072e-06	---	---	s4	s3	0	0	0	1	0	0	-1	0
1472	ENSG00000101441	CST4	2343	-3.42221	2.02488	-0.322685	2.0537	0.000631808	0.0429925	0.746963	0.0401156	---	---	s4	s1	0	0	0	0	-1	0	0	0
1473	ENSG00000170367	CST5	2340	-3.93173	4.44693	-0.687158	0.0154489	8.67878e-05	9.11814e-06	0.492051	0.987675	---	---	s2	s1	0	1	0	0	-1	0	0	0
1474	ENSG00000175315	CST6	2369	-1.6727	9.65679	-10.2835	0.99089	0.0945178	1.1478e-21	2.69254e-24	0.321841	---	---	s2	s3	0	1	0	0	0	0	-1	0
1475	ENSG00000121552	CSTA	2371	-0.689922	1.21226	-9.09796	9.28929	0.490311	0.225533	1.89802e-19	3.40522e-20	---	---	s4	s3	0	0	0	1	0	0	-1	0
1476	ENSG00000160213	CSTB	2371	0.71405	6.06342	-16.9042	9.04227	0.475267	1.54639e-09	1.29825e-60	3.11049e-19	---	---	s4	s3	0	0	0	1	0	0	-1	0
1477	ENSG00000101138	CSTF1	2371	6.63473	-3.36926	5.1082	-9.75033	4.01521e-11	0.000765772	3.51175e-07	4.74753e-22	---	---	s1	s4	1	0	0	0	0	0	0	-1
1478	ENSG00000101811	CSTF2	2351	0.606235	-6.98924	3.5236	4.252	0.544418	3.58702e-12	0.000433856	2.20153e-05	---	---	s4	s2	0	0	0	1	0	-1	0	0
1479	ENSG00000176102	CSTF3	2371	2.39141	3.67061	4.7206	-13.3423	0.0168615	0.000247317	2.48866e-06	3.29122e-39	---	yes	s3	s4	0	0	1	0	0	0	0	-1
1482	ENSG00000183072	NKX2-5	2349	-6.78584	-2.81392	9.9084	1.37999	1.45629e-11	0.00493491	1.06065e-22	0.167722	---	---	s3	s1	0	0	1	0	-1	0	0	0
1486	ENSG00000117151	CTBS	2365	-0.440685	13.6007	-13.9158	-1.5772	0.659481	1.28716e-40	2.27548e-42	0.114883	---	---	s2	s3	0	1	0	0	0	0	-1	0
1487	ENSG00000159692	CTBP1	2371	-2.80643	-1.89135	1.07364	4.81008	0.0050503	0.0586993	0.283093	1.60347e-06	---	---	s4	s1	0	0	0	1	-1	0	0	0
1488	ENSG00000175029	CTBP2	2371	1.98136	-0.558408	0.949526	-2.82958	0.047666	0.576619	0.34245	0.00470014	---	---	s1	s4	0	0	0	0	0	0	0	-1
1489	ENSG00000150281	CTF1	2371	5.6269	-4.32222	1.34843	-3.01778	2.05099e-08	1.60852e-05	0.17765	0.00257346	---	yes	s1	s2	1	0	0	0	0	-1	0	0
1490	ENSG00000118523	CTGF	2371	-2.81318	0.60275	-0.292265	3.10016	0.0049458	0.546733	0.77011	0.00195693	---	---	s4	s1	0	0	0	1	-1	0	0	0
1491	ENSG00000116761	CTH	2371	5.35023	4.23585	-6.85711	-4.707	9.62766e-08	2.36387e-05	8.93264e-12	2.6589e-06	---	---	s1	s3	1	0	0	0	0	0	-1	0
1493	ENSG00000163599	CTLA4	2356	-0.483341	-1.94407	2.39289	0.478576	0.628899	0.0520058	0.0167942	0.632285	---	---	s3	s2	0	0	0	0	0	0	0	0
1495	ENSG00000044115	CTNNA1	2371	-4.68832	-1.08422	-2.71148	10.4896	2.91093e-06	0.27838	0.00674678	3.40502e-25	---	---	s4	s1	0	0	0	1	-1	0	0	0
1496	ENSG00000066032	CTNNA2	2369	0.729315	-5.51686	5.94	-0.353015	0.465881	3.82666e-08	3.27039e-09	0.724109	---	---	s3	s2	0	0	1	0	0	-1	0	0
1497	ENSG00000040531	CTNS	2371	-0.859642	-3.6944	-0.237478	6.12182	0.390073	0.000225399	0.812307	1.07962e-09	---	---	s4	s2	0	0	0	1	0	-1	0	0
1499	ENSG00000168036	CTNNB1	2371	4.07662	-7.18581	2.57572	1.1726	4.72011e-05	8.91089e-13	0.0100632	0.241075	---	yes	s1	s2	1	0	0	0	0	-1	0	0
1500	ENSG00000198561	CTNND1	2331	-1.59948	-3.16383	-1.97198	8.30698	0.10985	0.00157713	0.0487295	1.64421e-16	---	---	s4	s2	0	0	0	1	0	-1	0	0
1501	ENSG00000169862	CTNND2	2371	-3.82398	-0.63224	6.50487	-1.44644	0.000134705	0.527291	9.45464e-11	0.148187	---	---	s3	s1	0	0	1	0	-1	0	0	0
1503	ENSG00000171793	CTPS1	2371	1.83171	-6.82398	1.32414	4.93523	0.0671205	1.12067e-11	0.185584	8.56217e-07	---	---	s4	s2	0	0	0	1	0	-1	0	0
1504	ENSG00000168925	CTRB1	2290	0.669732	-3.47735	-0.597295	4.23716	0.503096	0.000515851	0.55037	2.3534e-05	---	---	s4	s2	0	0	0	1	0	-1	0	0
1506	ENSG00000141086	CTRL	2365	4.696	-6.29385	-1.21873	3.46021	2.80499e-06	3.67946e-10	0.223068	0.000549325	---	---	s1	s2	1	0	0	0	0	-1	0	0
1508	ENSG00000164733	CTSB	2371	-2.86576	4.67089	-7.88551	6.23348	0.00419675	3.16675e-06	4.73874e-15	5.38361e-10	---	---	s4	s3	0	0	0	1	0	0	-1	0
1509	ENSG00000117984	CTSD	2371	-1.82877	1.58656	-10.1051	11.4271	0.0675591	0.112745	1.56061e-23	1.78341e-29	---	yes	s4	s3	0	0	0	1	0	0	-1	0
1510	ENSG00000196188	CTSE	2369	-7.47081	13.9583	-9.62149	2.46099	1.11474e-13	1.30508e-42	1.59799e-21	0.0139262	s2	---	s2	s3	0	1	0	0	0	0	-1	0
1511	ENSG00000100448	CTSG	2326	-4.40495	1.21636	1.94244	1.79977	1.10609e-05	0.223972	0.0522044	0.0720259	---	---	s3	s1	0	0	0	0	-1	0	0	0
1512	ENSG00000103811	CTSH	2371	3.88145	0.74185	-4.43154	-0.998134	0.000106673	0.458252	9.78208e-06	0.318316	---	---	s1	s3	1	0	0	0	0	0	-1	0
1513	ENSG00000143387	CTSK	2371	0.402479	-0.760514	-2.24387	2.93147	0.687368	0.447023	0.0249328	0.00340596	---	yes	s4	s3	0	0	0	1	0	0	0	0
1514	ENSG00000135047	CTSL	2371	-5.76955	3.21466	-4.13918	7.73838	8.98621e-09	0.00132356	3.60737e-05	1.47913e-14	---	---	s4	s1	0	0	0	1	-1	0	0	0
1515	ENSG00000136943	CTSV	2371	6.7283	-4.21523	-2.64716	-0.128163	2.1452e-11	2.58879e-05	0.00817083	0.898031	---	---	s1	s2	1	0	0	0	0	-1	0	0
1519	ENSG00000256043	CTSO	2364	-2.73366	8.16885	-9.93466	3.80197	0.00631012	5.01385e-16	8.18695e-23	0.000147184	---	---	s2	s3	0	1	0	0	0	0	-1	0
1520	ENSG00000163131	CTSS	2371	1.2675	2.75717	-10.4082	6.07693	0.205101	0.00587508	7.73719e-25	1.42346e-09	---	---	s4	s3	0	0	0	1	0	0	-1	0
1521	ENSG00000172543	CTSW	2351	3.7718	-6.18159	-1.50079	4.79407	0.000166075	7.45976e-10	0.133545	1.73653e-06	---	---	s4	s2	0	0	0	1	0	-1	0	0
1522	ENSG00000101160	CTSZ	2371	1.55109	-1.04921	-4.10308	3.88511	0.121015	0.294187	4.21456e-05	0.000105086	---	yes	s4	s3	0	0	0	1	0	0	-1	0
1523	ENSG00000257923	CUX1	2364	4.05034	-8.667	0.329226	5.52171	5.27927e-05	8.08698e-18	0.742014	3.72472e-08	---	---	s4	s2	0	0	0	1	0	-1	0	0
1524	ENSG00000168329	CX3CR1	2369	0.382322	-5.27084	2.93788	3.03493	0.702257	1.48095e-07	0.00333662	0.00243213	---	---	s4	s2	0	0	0	1	0	-1	0	0
1525	ENSG00000154639	CXADR	2371	7.36198	-2.21207	-2.42006	-3.71652	2.48676e-13	0.0270571	0.0155928	0.00020666	---	---	s1	s4	1	0	0	0	0	0	0	-1
1528	ENSG00000166347	CYB5A	2371	0.97622	7.0244	-2.28418	-7.74959	0.329055	2.79833e-12	0.0224488	1.3572e-14	---	---	s2	s4	0	1	0	0	0	0	0	-1
1534	ENSG00000008283	CYB561	2371	-2.52879	4.46631	-6.73276	4.81929	0.0115101	8.33153e-06	2.08171e-11	1.53187e-06	---	---	s4	s3	0	0	0	1	0	0	-1	0
1535	ENSG00000051523	CYBA	2351	-2.32599	3.97275	-2.23486	0.297893	0.0201039	7.31861e-05	0.0255201	0.765811	---	---	s2	s1	0	1	0	0	0	0	0	0
1536	ENSG00000165168	CYBB	2371	-3.60671	-1.32788	-3.27996	10.0427	0.00031652	0.184346	0.00105326	2.87014e-23	---	---	s4	s1	0	0	0	1	-1	0	0	0
1537	ENSG00000179091	CYC1	2351	2.059	6.16407	-0.809099	-9.70602	0.0396045	8.31961e-10	0.41854	7.27266e-22	---	---	s2	s4	0	1	0	0	0	0	0	-1
1539	ENSG00000155833	CYLC2	2238	0.26995	-2.63645	1.91522	0.91825	0.787224	0.00843578	0.0555914	0.358587	---	---	s3	s2	0	0	0	0	0	-1	0	0
1540	ENSG00000083799	CYLD	2371	-0.213898	-0.518655	-5.92999	7.47882	0.830645	0.60405	3.47259e-09	1.05009e-13	---	---	s4	s3	0	0	0	1	0	0	-1	0
1543	ENSG00000140465	CYP1A1	2371	1.93154	-3.118	0.565123	0.936583	0.0535354	0.00184272	0.572044	0.349069	---	---	s1	s2	0	0	0	0	0	-1	0	0
1544	ENSG00000140505	CYP1A2	2332	-2.68244	-0.275578	1.84302	1.68111	0.00736043	0.782897	0.0654537	0.0928751	---	---	s3	s1	0	0	0	0	-1	0	0	0
1545	ENSG00000138061	CYP1B1	2371	-4.28793	2.64792	-0.324015	2.35903	1.8757e-05	0.00815248	0.745955	0.0184033	---	---	s2	s1	0	1	0	0	-1	0	0	0
1548	ENSG00000255974	CYP2A6	2333	-4.89042	-5.96957	7.1067	5.96391	1.07482e-06	2.74262e-09	1.57307e-12	2.83798e-09	---	---	s3	s2	0	0	1	0	0	-1	0	0
1549	ENSG00000198077	CYP2A7	2343	-2.53308	-5.20197	5.15746	4.17391	0.0113713	2.14305e-07	2.71327e-07	3.10352e-05	---	---	s3	s2	0	0	1	0	0	-1	0	0
1553	ENSG00000197838	CYP2A13	2317	-3.64993	0.172828	2.62588	1.43958	0.000268118	0.862802	0.00869949	0.150122	---	---	s3	s1	0	0	1	0	-1	0	0	0
1555	ENSG00000197408	CYP2B6	2371	-0.169897	-5.05332	4.12772	2.15664	0.865105	4.67367e-07	3.79054e-05	0.0311341	---	---	s3	s2	0	0	1	0	0	-1	0	0
1557	ENSG00000165841	CYP2C19	2254	-6.51158	4.20081	0.612534	2.02643	9.14075e-11	2.76321e-05	0.540246	0.0428385	---	---	s2	s1	0	1	0	0	-1	0	0	0
1558	ENSG00000138115	CYP2C8	2371	-1.38062	-0.14699	1.79549	-0.0364084	0.167526	0.883152	0.0727028	0.97096	---	---	s3	s1	0	0	0	0	0	0	0	0
1559	ENSG00000138109	CYP2C9	2363	-2.51223	4.01449	-4.24018	2.66916	0.0120633	6.14335e-05	2.31939e-05	0.00765618	---	---	s2	s3	0	1	0	0	0	0	-1	0
1562	ENSG00000108242	CYP2C18	2363	-5.55897	9.88383	-8.36624	3.5936	3.01914e-08	1.33482e-22	1.00379e-16	0.00033282	s2	---	s2	s3	0	1	0	0	0	0	-1	0
1571	ENSG00000130649	CYP2E1	2371	-1.75656	1.60781	1.50088	-1.49158	0.0791213	0.108011	0.13352	0.135942	---	---	s2	s1	0	0	0	0	0	0	0	0
1572	ENSG00000197446	CYP2F1	2345	-4.18304	-5.15498	4.15177	7.31753	2.98222e-05	2.74879e-07	3.4171e-05	3.45241e-13	---	---	s4	s2	0	0	0	1	0	-1	0	0
1573	ENSG00000134716	CYP2J2	2371	1.52382	6.59282	-7.92601	-1.72941	0.127687	5.30244e-11	3.45202e-15	0.0838662	---	---	s2	s3	0	1	0	0	0	0	-1	0
1576	ENSG00000160868	CYP3A4	2371	0.702896	0.346745	-2.60888	1.52545	0.48219	0.728814	0.00914102	0.12728	---	---	s4	s3	0	0	0	0	0	0	-1	0
1577	ENSG00000106258	CYP3A5	2371	-3.22086	9.83084	-8.82045	1.21066	0.00129535	2.20844e-22	2.16459e-18	0.226148	---	---	s2	s3	0	1	0	0	0	0	-1	0
1580	ENSG00000142973	CYP4B1	2369	-3.98523	4.33429	-6.56856	6.68223	6.94529e-05	1.52347e-05	6.22498e-11	2.92438e-11	---	---	s4	s3	0	0	0	1	0	0	-1	0
1581	ENSG00000167910	CYP7A1	2369	-2.74748	-1.92502	3.08124	2.56471	0.00605097	0.0543466	0.00208511	0.0103875	---	---	s3	s1	0	0	1	0	-1	0	0	0
1582	ENSG00000180432	CYP8B1	2371	-2.35821	-0.91576	-0.634605	4.87003	0.0184442	0.359886	0.525747	1.18942e-06	---	---	s4	s1	0	0	0	1	0	0	0	0
1583	ENSG00000140459	CYP11A1	2371	-8.71159	2.13864	3.63271	4.12911	5.5193e-18	0.032567	0.000286423	3.76782e-05	---	yes	s4	s1	0	0	0	1	-1	0	0	0
1584	ENSG00000160882	CYP11B1	2337	-4.60018	1.84109	-0.906849	4.42203	4.44706e-06	0.0657358	0.36458	1.02258e-05	---	---	s4	s1	0	0	0	1	-1	0	0	0
1585	ENSG00000179142	CYP11B2	2320	-1.23913	0.111513	-1.97756	3.59965	0.215424	0.911219	0.0480967	0.00032533	---	---	s4	s3	0	0	0	1	0	0	0	0
1586	ENSG00000148795	CYP17A1	2371	-3.31383	-1.96846	4.49413	1.79271	0.000934117	0.0491311	7.32139e-06	0.0731471	---	---	s3	s1	0	0	1	0	-1	0	0	0
1588	ENSG00000137869	CYP19A1	2371	1.74244	-5.00788	-1.32337	5.68383	0.0815617	5.90882e-07	0.185841	1.47886e-08	---	---	s4	s2	0	0	0	1	0	-1	0	0
1589	ENSG00000231852	CYP21A2	2331	-3.28807	-2.57261	1.72164	5.52253	0.00102377	0.0101549	0.0852675	3.71289e-08	---	---	s4	s1	0	0	0	1	-1	0	0	0
1591	ENSG00000019186	CYP24A1	2363	2.7148	-1.51367	-1.50618	0.177403	0.00667974	0.130244	0.132155	0.859207	---	---	s1	s2	1	0	0	0	0	0	0	0
1592	ENSG00000095596	CYP26A1	2371	-2.85222	-1.32059	7.78121	-3.14375	0.00437918	0.186766	1.0641e-14	0.00168863	---	---	s3	s4	0	0	1	0	0	0	0	-1
1593	ENSG00000135929	CYP27A1	2351	0.659831	-5.12463	5.0663	0.16664	0.509427	3.22421e-07	4.37205e-07	0.867668	---	---	s3	s2	0	0	1	0	0	-1	0	0
1594	ENSG00000111012	CYP27B1	2371	-0.462525	1.43658	-4.17695	3.31327	0.643747	0.150969	3.06145e-05	0.000935991	---	---	s4	s3	0	0	0	1	0	0	-1	0
1595	ENSG00000001630	CYP51A1	2337	3.76799	4.76149	-4.51956	-5.8579	0.000168645	2.03933e-06	6.50608e-06	5.34925e-09	---	---	s2	s4	0	1	0	0	0	0	0	-1
1600	ENSG00000173406	DAB1	2371	-5.23951	1.2359	5.1459	-0.6195	1.75216e-07	0.216617	2.8811e-07	0.535647	---	---	s3	s1	0	0	1	0	-1	0	0	0
1603	ENSG00000129562	DAD1	2351	-1.47007	13.2703	-1.38554	-13.5077	0.141678	8.27484e-39	0.166019	4.25156e-40	---	---	s2	s4	0	1	0	0	0	0	0	-1
1604	ENSG00000196352	CD55	2371	-2.46742	12.5712	-13.783	2.03725	0.0136792	3.92015e-35	1.24741e-41	0.0417362	s2	yes	s2	s3	0	1	0	0	0	0	-1	0
1605	ENSG00000173402	DAG1	2371	1.57447	-0.619765	-5.74515	5.09353	0.115512	0.535472	1.03623e-08	3.79171e-07	---	---	s4	s3	0	0	0	1	0	0	-1	0
1606	ENSG00000065357	DGKA	2371	-4.66237	6.5346	-9.18757	7.53997	3.29947e-06	7.78226e-11	8.52275e-20	6.65381e-14	---	---	s4	s3	0	0	0	1	0	0	-1	0
1607	ENSG00000136267	DGKB	2371	-4.15887	1.16937	3.83605	-0.461593	3.3121e-05	0.242373	0.000128296	0.644415	---	---	s3	s1	0	0	1	0	-1	0	0	0
1608	ENSG00000058866	DGKG	2371	-1.79829	1.26958	-1.11475	1.86433	0.0722586	0.20436	0.265072	0.0623983	---	---	s4	s1	0	0	0	0	0	0	0	0
1609	ENSG00000145214	DGKQ	2371	-3.78286	3.47559	-7.18196	8.22124	0.000158877	0.000518903	9.16037e-13	3.27803e-16	---	---	s4	s3	0	0	0	1	0	0	-1	0
1610	ENSG00000110887	DAO	2345	-1.8162	-0.366887	-0.198612	2.98194	0.0694674	0.713736	0.842583	0.00289382	---	---	s4	s1	0	0	0	1	0	0	0	0
1611	ENSG00000112977	DAP	2371	-3.40653	2.46697	-3.78362	5.29796	0.000668925	0.0136964	0.000158392	1.27913e-07	---	---	s4	s3	0	0	0	1	0	0	-1	0
1612	ENSG00000196730	DAPK1	2371	-5.46375	4.51403	1.0714	-0.0864885	5.14908e-08	6.67193e-06	0.2841	0.931085	---	---	s2	s1	0	1	0	0	-1	0	0	0
1615	ENSG00000115866	DARS	2371	6.97983	-7.34757	4.27367	-4.08469	3.82205e-12	2.76347e-13	1.99886e-05	4.5601e-05	---	---	s1	s2	1	0	0	0	0	-1	0	0
1616	ENSG00000204209	DAXX	2371	4.77896	-6.78194	3.9096	-1.6607	1.86989e-06	1.49224e-11	9.50472e-05	0.0969053	---	---	s1	s2	1	0	0	0	0	-1	0	0
1618	ENSG00000092345	DAZL	2352	-5.15342	1.26463	0.881655	3.87443	2.77077e-07	0.20613	0.378054	0.000109799	---	---	s4	s1	0	0	0	1	-1	0	0	0
1620	ENSG00000078725	BRINP1	2371	-0.218541	-1.18491	2.81602	-1.28758	0.827027	0.236172	0.00490258	0.198018	---	---	s3	s4	0	0	1	0	0	0	0	0
1621	ENSG00000123454	DBH	2371	-3.54164	0.491729	3.84515	-0.374389	0.000405328	0.622956	0.000123654	0.708148	---	---	s3	s1	0	0	1	0	-1	0	0	0
1622	ENSG00000155368	DBI	2371	2.95789	2.26316	-4.61947	-1.58708	0.00312814	0.0237159	4.0532e-06	0.112628	---	---	s1	s3	1	0	0	0	0	0	-1	0
1627	ENSG00000113758	DBN1	2371	-4.06357	-4.13301	5.57369	4.34332	4.99019e-05	3.70483e-05	2.77682e-08	1.46255e-05	---	---	s3	s2	0	0	1	0	0	-1	0	0
1628	ENSG00000105516	DBP	2371	1.38445	-1.08412	2.39021	-2.98065	0.166352	0.278421	0.0169163	0.0029056	---	---	s3	s4	0	0	0	0	0	0	0	-1
1629	ENSG00000137992	DBT	2371	4.34781	0.319424	-2.97179	-2.6295	1.43319e-05	0.749433	0.00299054	0.00860632	---	yes	s1	s3	1	0	0	0	0	0	-1	0
1630	ENSG00000187323	DCC	2371	-2.71367	-5.05843	6.00083	3.35501	0.00670233	4.55136e-07	2.26473e-09	0.000806133	---	---	s3	s2	0	0	1	0	0	-1	0	0
1632	ENSG00000167969	ECI1	2371	-3.14336	9.89207	-1.11686	-7.33754	0.0016909	1.22931e-22	0.264167	2.9736e-13	---	---	s2	s4	0	1	0	0	0	0	0	-1
1633	ENSG00000156136	DCK	2371	4.08708	4.63783	-0.0176874	-11.346	4.51384e-05	3.71245e-06	0.98589	4.31091e-29	---	---	s2	s4	0	1	0	0	0	0	0	-1
1634	ENSG00000011465	DCN	2371	-1.02473	1.09912	-0.199482	0.102328	0.305595	0.271827	0.841903	0.918505	---	---	s2	s1	0	0	0	0	0	0	0	0
1635	ENSG00000129187	DCTD	2371	-4.63023	5.38119	-5.97495	5.49579	3.85007e-06	8.12712e-08	2.64896e-09	4.30612e-08	---	yes	s4	s3	0	0	0	1	0	0	-1	0
1636	ENSG00000159640	ACE	2371	-0.234978	-1.63805	-1.45708	4.00888	0.814246	0.101543	0.145227	6.28922e-05	---	---	s4	s2	0	0	0	1	0	0	0	0
1638	ENSG00000080166	DCT	2371	0.341791	-4.35237	5.20069	-0.539628	0.732539	1.40393e-05	2.15563e-07	0.589505	---	---	s3	s2	0	0	1	0	0	-1	0	0
1639	ENSG00000204843	DCTN1	2371	-1.81531	-8.91957	2.86947	10.6562	0.069602	9.14581e-19	0.004148	6.24516e-26	---	yes	s4	s2	0	0	0	1	0	-1	0	0
1641	ENSG00000077279	DCX	2365	-1.61541	-2.94559	5.98309	-0.701845	0.106356	0.00325488	2.52264e-09	0.482845	---	---	s3	s2	0	0	1	0	0	-1	0	0
1642	ENSG00000167986	DDB1	2371	1.10617	-9.42784	5.2013	4.83399	0.268764	9.61751e-21	2.1487e-07	1.42394e-06	---	---	s3	s2	0	0	1	0	0	-1	0	0
1643	ENSG00000134574	DDB2	2371	-0.543988	1.00026	0.339223	-0.968797	0.586501	0.317289	0.734472	0.332745	---	---	s2	s4	0	0	0	0	0	0	0	0
1644	ENSG00000132437	DDC	2371	3.13435	-5.05476	2.34335	-0.0645591	0.00174345	4.63893e-07	0.0191939	0.948531	---	---	s1	s2	1	0	0	0	0	-1	0	0
1645	ENSG00000187134	AKR1C1	2351	-0.960705	1.56434	-4.26315	3.87395	0.336799	0.117872	2.09532e-05	0.000110015	---	---	s4	s3	0	0	0	1	0	0	-1	0
1647	ENSG00000116717	GADD45A	2351	-3.42533	7.05568	-6.88052	2.82968	0.00062459	2.25104e-12	7.62122e-12	0.00469903	---	---	s2	s3	0	1	0	0	0	0	-1	0
1649	ENSG00000175197	DDIT3	2371	-3.56567	8.72012	-1.17583	-5.26673	0.000370118	5.13072e-18	0.239779	1.51395e-07	---	---	s2	s4	0	1	0	0	0	0	0	-1
1650	ENSG00000244038	DDOST	2371	-5.57164	5.75766	0.0176816	-0.367146	2.80922e-08	9.63293e-09	0.985894	0.713543	---	yes	s2	s1	0	1	0	0	-1	0	0	0
1653	ENSG00000079785	DDX1	2371	5.55658	-0.286925	-1.07472	-5.45949	3.05909e-08	0.774195	0.28261	5.2728e-08	---	---	s1	s4	1	0	0	0	0	0	0	-1
1654	ENSG00000215301	DDX3X	2371	-2.74614	-8.95571	2.09925	12.8971	0.00607559	6.66613e-19	0.0359007	7.87104e-37	s4	---	s4	s2	0	0	0	1	0	-1	0	0
1656	ENSG00000110367	DDX6	2371	1.73134	-11.3586	9.57892	1.70427	0.083522	3.76143e-29	2.37635e-21	0.0884611	s3	yes	s3	s2	0	0	1	0	0	-1	0	0
1657	ENSG00000172869	DMXL1	2365	-2.6245	1.39282	1.22383	0.179095	0.00873362	0.163805	0.221139	0.857878	---	---	s2	s1	0	0	0	0	-1	0	0	0
1659	ENSG00000067596	DHX8	2371	-0.696383	-7.43539	7.382	2.31052	0.486258	1.44885e-13	2.14723e-13	0.0209449	---	---	s3	s2	0	0	1	0	0	-1	0	0
1660	ENSG00000135829	DHX9	2371	0.303858	-9.09364	13.767	-3.44926	0.761263	1.97236e-19	1.53021e-41	0.000571959	s3	---	s3	s2	0	0	1	0	0	-1	0	0
1662	ENSG00000178105	DDX10	2351	6.76484	-8.09867	7.15993	-6.00023	1.67896e-11	8.82967e-16	1.07489e-12	2.27568e-09	---	---	s3	s2	0	0	1	0	0	-1	0	0
1663	ENSG00000013573	DDX11	2371	-3.332	-9.42415	7.51614	8.03324	0.0008755	9.94902e-21	7.95172e-14	1.48144e-15	---	---	s4	s2	0	0	0	1	0	-1	0	0
1665	ENSG00000109606	DHX15	2351	-0.163179	-0.629496	3.02647	-2.30468	0.870392	0.529086	0.00250114	0.0212713	---	---	s3	s4	0	0	1	0	0	0	0	0
1666	ENSG00000104325	DECR1	2371	4.43511	2.96037	-6.10342	-2.73262	9.62294e-06	0.00310317	1.20941e-09	0.00632999	---	---	s1	s3	1	0	0	0	0	0	-1	0
1669	ENSG00000164821	DEFA4	2231	4.439	-1.99313	-1.8814	-0.918192	9.47833e-06	0.046369	0.0600476	0.358618	---	---	s1	s2	1	0	0	0	0	0	0	0
1671	ENSG00000164822	DEFA6	2264	0.438925	0.43842	-2.25893	1.34828	0.660758	0.661124	0.0239828	0.177704	---	---	s4	s3	0	0	0	0	0	0	0	0
1672	ENSG00000164825	DEFB1	2351	0.605487	7.92095	-9.06038	-0.995033	0.544914	3.60428e-15	2.66525e-19	0.319823	---	---	s2	s3	0	1	0	0	0	0	-1	0
1674	ENSG00000175084	DES	2351	-2.358	-3.29661	6.17601	0.445366	0.0184554	0.000993159	7.72392e-10	0.656096	---	---	s3	s2	0	0	1	0	0	-1	0	0
1675	ENSG00000197766	CFD	2371	-3.01988	7.46096	-4.74019	-0.484226	0.00255573	1.1989e-13	2.26175e-06	0.62827	---	---	s2	s3	0	1	0	0	0	0	-1	0
1676	ENSG00000160049	DFFA	2371	3.40265	0.250831	-0.47918	-4.09762	0.000678437	0.801967	0.631855	4.31461e-05	---	---	s1	s4	1	0	0	0	0	0	0	-1
1677	ENSG00000169598	DFFB	2371	5.88293	-2.34349	1.29364	-5.83141	4.60091e-09	0.0191864	0.195917	6.24599e-09	---	yes	s1	s4	1	0	0	0	0	0	0	-1
1678	ENSG00000126953	TIMM8A	2371	4.97646	-4.14009	2.12955	-3.29873	6.94103e-07	3.59314e-05	0.0333113	0.000985619	---	---	s1	s2	1	0	0	0	0	-1	0	0
1687	ENSG00000105928	DFNA5	2351	0.233963	-0.676751	-4.41156	5.42313	0.815034	0.498631	1.07261e-05	6.4556e-08	---	---	s4	s3	0	0	0	1	0	0	-1	0
1690	ENSG00000100473	COCH	2371	2.42846	-5.94927	10.2571	-6.5506	0.0152373	3.09264e-09	3.49551e-24	7.00563e-11	---	---	s3	s4	0	0	1	0	0	0	0	-1
1716	ENSG00000114956	DGUOK	2371	2.36682	5.71316	-1.57704	-8.67392	0.0180216	1.24807e-08	0.114919	7.61131e-18	---	---	s2	s4	0	1	0	0	0	0	0	-1
1717	ENSG00000172893	DHCR7	2371	-1.86475	-2.53594	0.957556	4.57367	0.0623398	0.0112783	0.338384	5.0393e-06	---	yes	s4	s2	0	0	0	1	0	0	0	0
1718	ENSG00000116133	DHCR24	2371	-3.94831	-1.76876	-4.05909	12.0264	8.10008e-05	0.077062	5.08615e-05	2.21829e-32	s4	---	s4	s3	0	0	0	1	0	0	-1	0
1719	ENSG00000228716	DHFR	2351	-0.3245	2.86611	5.27951	-9.16779	0.745589	0.00419249	1.41421e-07	1.02396e-19	---	---	s3	s4	0	0	1	0	0	0	0	-1
1723	ENSG00000102967	DHODH	2371	3.32196	-6.0927	2.24557	1.11354	0.000907437	1.29195e-09	0.0248235	0.265588	---	---	s1	s2	1	0	0	0	0	-1	0	0
1725	ENSG00000095059	DHPS	2371	0.469891	2.87258	1.93487	-6.45024	0.638476	0.00410757	0.0531255	1.34927e-10	---	---	s2	s4	0	1	0	0	0	0	0	-1
1727	ENSG00000100243	CYB5R3	2365	-0.402012	-5.21523	-1.55391	9.00822	0.687712	1.99537e-07	0.12034	4.20846e-19	---	---	s4	s2	0	0	0	1	0	-1	0	0
1728	ENSG00000181019	NQO1	2371	-2.3906	8.74786	-10.19	2.90943	0.0168985	4.04506e-18	6.78318e-24	0.00365464	---	---	s2	s3	0	1	0	0	0	0	-1	0
1729	ENSG00000131504	DIAPH1	2371	-1.99009	-6.41029	-3.61553	15.331	0.0466962	1.74705e-10	0.000305989	1.1826e-50	s4	---	s4	s2	0	0	0	1	0	-1	0	0
1730	ENSG00000147202	DIAPH2	2371	9.34946	-7.24404	-1.65024	-0.590494	1.97049e-20	5.86252e-13	0.0990268	0.554916	s1	yes	s1	s2	1	0	0	0	0	-1	0	0
1731	ENSG00000180096	SEPTIN1	2290	1.32358	-6.04177	7.63194	-2.31678	0.185774	1.77431e-09	3.37128e-14	0.0206034	---	---	s3	s2	0	0	1	0	0	-1	0	0
1733	ENSG00000211452	DIO1	2371	-5.48865	-0.21543	2.45228	4.49733	4.4814e-08	0.829451	0.014267	7.21307e-06	---	---	s4	s1	0	0	0	1	-1	0	0	0
1734	ENSG00000211448	DIO2	2371	-6.07462	-0.119287	6.01474	1.21894	1.44371e-09	0.905058	2.08124e-09	0.222986	---	---	s3	s1	0	0	1	0	-1	0	0	0
1735	ENSG00000197406	DIO3	2351	-5.91006	0.457098	4.59694	1.75992	3.91761e-09	0.647643	4.5146e-06	0.0785508	---	---	s3	s1	0	0	1	0	-1	0	0	0
1737	ENSG00000150768	DLAT	2371	5.60703	-6.31448	2.08895	-1.28712	2.29739e-08	3.22647e-10	0.036819	0.198177	---	---	s1	s2	1	0	0	0	0	-1	0	0
1738	ENSG00000091140	DLD	2371	6.18985	-7.06087	-1.79846	3.19176	7.07569e-10	2.16537e-12	0.0722311	0.00143261	---	---	s1	s2	1	0	0	0	0	-1	0	0
1739	ENSG00000075711	DLG1	2371	2.08624	-7.06809	1.89012	4.29017	0.0370634	2.05787e-12	0.0588639	1.857e-05	---	---	s4	s2	0	0	0	1	0	-1	0	0
1740	ENSG00000150672	DLG2	2371	-4.33539	2.83745	5.82505	-4.54532	1.51583e-05	0.00458623	6.48519e-09	5.76104e-06	---	---	s3	s4	0	0	1	0	0	0	0	-1
1741	ENSG00000082458	DLG3	2371	-5.17889	4.09922	-0.168049	1.44609	2.42018e-07	4.28508e-05	0.866559	0.148284	s2	---	s2	s1	0	1	0	0	-1	0	0	0
1742	ENSG00000132535	DLG4	2371	-0.209763	-3.06455	4.67731	-0.916354	0.833871	0.00220451	3.07011e-06	0.359575	---	---	s3	s2	0	0	1	0	0	-1	0	0
1743	ENSG00000119689	DLST	2351	-1.96433	3.72671	-4.90774	3.06942	0.0496092	0.000198578	9.84496e-07	0.0021693	---	---	s2	s3	0	1	0	0	0	0	-1	0
1745	ENSG00000144355	DLX1	2371	-7.74185	-0.086394	9.48097	-0.440162	1.44024e-14	0.931161	5.89589e-21	0.65986	---	---	s3	s1	0	0	1	0	-1	0	0	0
1746	ENSG00000115844	DLX2	2371	-3.45921	-4.86186	6.15128	3.88561	0.000551335	1.23907e-06	8.99554e-10	0.000104872	---	yes	s3	s2	0	0	1	0	0	-1	0	0
1747	ENSG00000064195	DLX3	2371	-0.252347	-5.09429	3.21197	3.31389	0.800794	3.77669e-07	0.00133594	0.000933939	---	---	s4	s2	0	0	0	1	0	-1	0	0
1748	ENSG00000108813	DLX4	2369	-2.60168	-2.10142	3.62246	2.01547	0.0093347	0.03571	0.000297949	0.0439682	---	---	s3	s1	0	0	1	0	-1	0	0	0
1749	ENSG00000105880	DLX5	2371	1.07803	-8.94513	8.43751	0.812308	0.281129	7.31389e-19	5.55771e-17	0.416696	---	yes	s3	s2	0	0	1	0	0	-1	0	0
1750	ENSG00000006377	DLX6	2371	0.831862	-10.2127	10.8763	0.13574	0.405571	5.42448e-24	6.39624e-27	0.892038	s3	---	s3	s2	0	0	1	0	0	-1	0	0
1755	ENSG00000187908	DMBT1	2351	-0.715614	2.03641	-3.85229	2.5091	0.474301	0.0418211	0.000120154	0.0121709	---	---	s4	s3	0	0	0	0	0	0	-1	0
1756	ENSG00000198947	DMD	2371	4.85643	-9.14422	4.06181	0.992161	1.27318e-06	1.25653e-19	5.02775e-05	0.32122	---	---	s1	s2	1	0	0	0	0	-1	0	0
1757	ENSG00000123453	SARDH	2371	-5.78679	1.17666	5.82297	-0.594149	8.12301e-09	0.239449	6.56517e-09	0.552469	---	yes	s3	s1	0	0	1	0	-1	0	0	0
1758	ENSG00000152592	DMP1	2358	-0.93409	-5.84998	4.74963	3.44249	0.350353	5.59997e-09	2.16033e-06	0.000586452	---	---	s3	s2	0	0	1	0	0	-1	0	0
1759	ENSG00000106976	DNM1	2371	-3.71502	-2.0083	6.08189	0.634411	0.000207883	0.0447248	1.38072e-09	0.525874	---	---	s3	s1	0	0	1	0	-1	0	0	0
1760	ENSG00000104936	DMPK	2365	-0.44432	-7.06994	2.76896	6.55998	0.656852	2.0325e-12	0.00566744	6.58944e-11	---	---	s4	s2	0	0	0	1	0	-1	0	0
1761	ENSG00000137090	DMRT1	2369	-0.439425	-3.56217	3.97904	0.76511	0.660394	0.000375069	7.12734e-05	0.444282	---	---	s3	s2	0	0	1	0	0	-1	0	0
1762	ENSG00000185800	DMWD	2365	-1.30857	-3.67366	2.19939	3.95157	0.190806	0.000244416	0.0279469	7.99176e-05	---	---	s4	s2	0	0	0	1	0	-1	0	0
1763	ENSG00000138346	DNA2	2365	6.21492	-1.43621	5.13299	-11.866	6.05116e-10	0.151075	3.08427e-07	1.37646e-31	---	---	s1	s4	1	0	0	0	0	0	0	-1
1767	ENSG00000039139	DNAH5	2371	0.216673	3.11785	-8.53335	4.97753	0.828481	0.00184362	2.49742e-17	6.90339e-07	---	---	s4	s3	0	0	0	1	0	0	-1	0
1768	ENSG00000115423	DNAH6	2371	0.647304	2.89537	-1.17095	-3.25024	0.517498	0.00382176	0.241735	0.00116921	---	yes	s2	s4	0	1	0	0	0	0	0	-1
1769	ENSG00000124721	DNAH8	2371	-4.41219	0.249072	0.195511	5.04218	1.06913e-05	0.803327	0.84501	4.95103e-07	---	yes	s4	s1	0	0	0	1	-1	0	0	0
1770	ENSG00000007174	DNAH9	2371	-2.02083	-1.09016	1.30087	2.52587	0.0434092	0.275753	0.193428	0.011606	---	---	s4	s1	0	0	0	0	0	0	0	0
1773	ENSG00000213918	DNASE1	2371	0.202711	-7.33046	4.93953	3.66779	0.839378	3.13138e-13	8.37729e-07	0.000250045	---	---	s3	s2	0	0	1	0	0	-1	0	0
1774	ENSG00000013563	DNASE1L1	2371	0.218772	5.95429	-11.0917	4.01309	0.826846	3.00066e-09	6.60894e-28	6.17887e-05	---	---	s2	s3	0	1	0	0	0	0	-1	0
1775	ENSG00000167968	DNASE1L2	2365	3.18709	-0.282106	-2.09929	-1.35098	0.00145591	0.777887	0.035897	0.176833	---	---	s1	s3	1	0	0	0	0	0	0	0
1776	ENSG00000163687	DNASE1L3	2371	-3.78789	0.00565138	-1.07669	5.98752	0.000155713	0.995491	0.281729	2.45499e-09	---	---	s4	s1	0	0	0	1	-1	0	0	0
1777	ENSG00000105612	DNASE2	2371	0.741164	5.05336	-3.27856	-3.81086	0.458667	4.67259e-07	0.00105849	0.000142011	---	---	s2	s4	0	1	0	0	0	0	0	-1
1778	ENSG00000197102	DYNC1H1	2371	-0.682899	-7.96497	-0.114635	11.3751	0.494737	2.5416e-15	0.908744	3.14298e-29	s4	---	s4	s2	0	0	0	1	0	-1	0	0
1780	ENSG00000158560	DYNC1I1	2371	0.612522	-3.60289	5.36372	-2.01121	0.540251	0.000321182	8.94364e-08	0.0444168	---	---	s3	s2	0	0	1	0	0	-1	0	0
1781	ENSG00000077380	DYNC1I2	2351	0.650747	1.26365	-2.31147	0.09911	0.515274	0.206481	0.0208929	0.921059	---	---	s2	s3	0	0	0	0	0	0	0	0
1783	ENSG00000135720	DYNC1LI2	2371	3.22454	-7.72869	-4.76845	11.2256	0.00127891	1.59312e-14	1.96913e-06	1.5804e-28	s4	---	s4	s2	0	0	0	1	0	-1	0	0
1785	ENSG00000079805	DNM2	2371	-1.18542	-4.06774	-1.67264	8.66698	0.235972	4.90226e-05	0.0945304	8.07442e-18	---	yes	s4	s2	0	0	0	1	0	-1	0	0
1786	ENSG00000130816	DNMT1	2365	1.95982	-17.3156	9.14434	8.73374	0.0501341	2.46508e-63	1.25756e-19	4.57285e-18	s3	---	s3	s2	0	0	1	0	0	-1	0	0
1787	ENSG00000107614	TRDMT1	2371	8.85406	-3.13144	0.0305243	-7.09834	1.61777e-18	0.00176074	0.975651	1.66162e-12	---	yes	s1	s4	1	0	0	0	0	0	0	-1
1788	ENSG00000119772	DNMT3A	2371	2.03512	-12.8008	13.6878	-1.13145	0.0419497	2.51957e-36	4.21302e-41	0.257979	s3	yes	s3	s2	0	0	1	0	0	-1	0	0
1789	ENSG00000088305	DNMT3B	2371	4.05296	-13.7817	10.6719	0.484958	5.22039e-05	1.26769e-41	5.31262e-26	0.627751	s3	---	s3	s2	0	0	1	0	0	-1	0	0
1791	ENSG00000107447	DNTT	2346	-5.75762	2.65362	1.49343	2.16001	9.64774e-09	0.00801704	0.135459	0.030873	---	---	s2	s1	0	1	0	0	-1	0	0	0
1793	ENSG00000150760	DOCK1	2371	1.95951	-8.8945	5.17002	3.12475	0.0501704	1.13815e-18	2.53653e-07	0.00180112	---	---	s3	s2	0	0	1	0	0	-1	0	0
1794	ENSG00000134516	DOCK2	2371	-5.54374	-0.580773	3.06256	4.3667	3.2891e-08	0.561449	0.00221923	1.3156e-05	---	---	s4	s1	0	0	0	1	-1	0	0	0
1795	ENSG00000088538	DOCK3	2371	-1.68856	-1.54581	-0.167044	4.31428	0.0914348	0.122283	0.867349	1.66696e-05	---	---	s4	s1	0	0	0	1	0	0	0	0
1796	ENSG00000115325	DOK1	2371	-0.555053	1.87899	0.47614	-2.23343	0.578911	0.0603691	0.634018	0.0256137	---	---	s2	s4	0	0	0	0	0	0	0	0
1797	ENSG00000204348	DXO	2371	4.95516	-4.63256	0.629408	-0.997273	7.73754e-07	3.80729e-06	0.529143	0.318734	---	---	s1	s2	1	0	0	0	0	-1	0	0
1798	ENSG00000172269	DPAGT1	2371	2.61724	-5.36577	1.25894	2.16651	0.00892088	8.84392e-08	0.208178	0.0303714	---	---	s1	s2	1	0	0	0	0	-1	0	0
1800	ENSG00000015413	DPEP1	2349	1.06129	-5.51917	4.67888	0.577845	0.288667	3.78076e-08	3.0484e-06	0.563424	---	---	s3	s2	0	0	1	0	0	-1	0	0
1801	ENSG00000108963	DPH1	2285	-1.96803	-3.35176	4.17027	2.11437	0.0491851	0.000816083	3.15606e-05	0.0345921	---	---	s3	s2	0	0	1	0	0	-1	0	0
1802	ENSG00000132768	DPH2	2371	4.85407	-5.7397	0.331446	0.852609	1.2883e-06	1.06967e-08	0.740337	0.393962	---	---	s1	s2	1	0	0	0	0	-1	0	0
1803	ENSG00000197635	DPP4	2371	-1.68613	3.17645	-4.48262	2.96127	0.091902	0.00151008	7.72416e-06	0.00309422	---	---	s2	s3	0	1	0	0	0	0	-1	0
1804	ENSG00000130226	DPP6	2365	-1.80532	0.248296	2.25565	-0.512523	0.0711518	0.803927	0.0241836	0.608333	---	---	s3	s1	0	0	0	0	0	0	0	0
1805	ENSG00000143196	DPT	2371	-2.94076	2.46557	0.337762	0.176295	0.00330586	0.0137501	0.735572	0.860077	---	---	s2	s1	0	0	0	0	-1	0	0	0
1806	ENSG00000188641	DPYD	2371	-6.0557	6.21684	-0.599182	0.331672	1.6212e-09	5.97652e-10	0.549109	0.740167	---	---	s2	s1	0	1	0	0	-1	0	0	0
1807	ENSG00000147647	DPYS	2356	-3.5844	-0.645052	4.75021	0.146136	0.000344724	0.518956	2.15433e-06	0.883826	---	---	s3	s1	0	0	1	0	-1	0	0	0
1808	ENSG00000092964	DPYSL2	2371	-3.50258	0.201594	4.35106	-0.600053	0.000469314	0.840251	1.41225e-05	0.548529	---	---	s3	s1	0	0	1	0	-1	0	0	0
1809	ENSG00000113657	DPYSL3	2371	-5.03055	-1.73388	8.08637	-0.205803	5.2576e-07	0.0830702	9.7043e-16	0.836962	---	---	s3	s1	0	0	1	0	-1	0	0	0
1810	ENSG00000117505	DR1	2371	1.9949	4.11007	-3.98822	-3.42242	0.0461686	4.0899e-05	6.85876e-05	0.0006312	---	yes	s2	s3	0	1	0	0	0	0	-1	0
1811	ENSG00000091138	SLC26A3	2365	5.4037	-2.00752	-1.85589	-2.17087	7.18228e-08	0.0448076	0.0635943	0.0300403	---	---	s1	s4	1	0	0	0	0	0	0	0
1812	ENSG00000184845	DRD1	2369	0.673737	-1.9072	1.65942	-0.223947	0.500544	0.056616	0.0971631	0.822818	---	---	s3	s2	0	0	0	0	0	0	0	0
1813	ENSG00000149295	DRD2	2369	1.71006	-10.0349	7.30766	2.53525	0.0873862	3.0968e-23	3.69813e-13	0.0113005	---	yes	s3	s2	0	0	1	0	0	-1	0	0
1814	ENSG00000151577	DRD3	2322	1.5191	-2.57775	-0.152871	1.55732	0.128874	0.0100059	0.878513	0.11953	---	---	s4	s2	0	0	0	0	0	0	0	0
1815	ENSG00000069696	DRD4	2371	-0.668854	-5.58121	4.87429	2.64562	0.503654	2.66085e-08	1.16426e-06	0.00820809	---	---	s3	s2	0	0	1	0	0	-1	0	0
1816	ENSG00000169676	DRD5	2319	-5.39725	-1.43577	2.35499	6.01417	7.45599e-08	0.151202	0.0186061	2.09517e-09	---	---	s4	s1	0	0	0	1	-1	0	0	0
1819	ENSG00000108591	DRG2	2371	-4.58609	0.270692	7.33344	-2.53816	4.75144e-06	0.786652	3.06385e-13	0.0112074	---	---	s3	s1	0	0	1	0	-1	0	0	0
1820	ENSG00000116017	ARID3A	2371	-0.143987	-10.9502	8.00516	5.26007	0.885523	2.94863e-27	1.85062e-15	1.56916e-07	---	yes	s3	s2	0	0	1	0	0	-1	0	0
1821	ENSG00000102385	DRP2	2371	-0.547395	-3.19864	2.81809	1.70308	0.584159	0.00139898	0.00487104	0.0886838	---	---	s3	s2	0	0	1	0	0	-1	0	0
1822	ENSG00000111676	ATN1	2371	-1.83789	-9.51534	4.35823	9.73299	0.0662037	4.29023e-21	1.36713e-05	5.59408e-22	---	---	s4	s2	0	0	0	1	0	-1	0	0
1823	ENSG00000134765	DSC1	2369	-3.45702	2.02844	-3.08462	5.16266	0.000555827	0.0426269	0.00206165	2.63738e-07	---	yes	s4	s1	0	0	0	1	-1	0	0	0
1824	ENSG00000134755	DSC2	2371	-1.62675	1.73902	-8.55399	9.22451	0.103922	0.0821612	2.1e-17	6.11429e-20	---	---	s4	s3	0	0	0	1	0	0	-1	0
1825	ENSG00000134762	DSC3	2371	0.991222	-4.26017	-2.51411	7.02113	0.321679	2.12249e-05	0.011999	2.86339e-12	---	---	s4	s2	0	0	0	1	0	-1	0	0
1826	ENSG00000171587	DSCAM	2365	-1.61557	-3.6058	1.91694	4.56764	0.106321	0.000317637	0.0553659	5.18579e-06	---	---	s4	s2	0	0	0	1	0	-1	0	0
1827	ENSG00000159200	RCAN1	2371	2.56895	5.04716	-8.63646	-0.356333	0.0102613	4.8252e-07	1.04647e-17	0.721623	---	yes	s2	s3	0	1	0	0	0	0	-1	0
1828	ENSG00000134760	DSG1	2369	4.3062	-7.96081	-4.09962	9.32445	1.72851e-05	2.62718e-15	4.27786e-05	2.4763e-20	---	---	s4	s2	0	0	0	1	0	-1	0	0
1829	ENSG00000046604	DSG2	2371	2.1711	3.24344	-7.72031	1.47098	0.0300227	0.00119738	1.69878e-14	0.141428	---	---	s2	s3	0	1	0	0	0	0	-1	0
1830	ENSG00000134757	DSG3	2363	-0.322473	2.17986	-9.13635	7.55849	0.747123	0.0293662	1.35138e-19	5.7982e-14	---	---	s4	s3	0	0	0	1	0	0	-1	0
1831	ENSG00000157514	TSC22D3	2371	-4.22315	5.12724	-3.213	2.288	2.50009e-05	3.17817e-07	0.00133119	0.0222254	---	---	s2	s1	0	1	0	0	-1	0	0	0
1832	ENSG00000096696	DSP	2371	1.24467	-9.07476	-1.61351	11.9956	0.213377	2.33243e-19	0.106768	3.15077e-32	s4	---	s4	s2	0	0	0	1	0	-1	0	0
1833	ENSG00000083782	EPYC	2320	1.82963	-2.51451	1.15842	-0.352278	0.0674342	0.0119871	0.246813	0.724662	---	---	s1	s2	0	0	0	0	0	0	0	0
1834	ENSG00000152591	DSPP	2345	-4.93272	-5.30322	5.84532	6.62514	8.67829e-07	1.24445e-07	5.7607e-09	4.28944e-11	---	---	s4	s2	0	0	0	1	0	-1	0	0
1836	ENSG00000155850	SLC26A2	2371	4.27642	-7.76427	3.98018	0.109764	1.97456e-05	1.21236e-14	7.09352e-05	0.912606	---	yes	s1	s2	1	0	0	0	0	-1	0	0
1837	ENSG00000134769	DTNA	2371	0.233188	-2.63487	4.61746	-1.96109	0.815636	0.00847183	4.09229e-06	0.0499858	---	---	s3	s2	0	0	1	0	0	-1	0	0
1838	ENSG00000138101	DTNB	2371	4.97838	-10.9584	6.97055	-0.101506	6.87343e-07	2.70578e-27	4.07758e-12	0.919157	---	---	s3	s2	0	0	1	0	0	-1	0	0
1839	ENSG00000113070	HBEGF	2371	-3.55498	3.99345	-10.9117	11.3436	0.000385415	6.71035e-05	4.41678e-27	4.42358e-29	---	---	s4	s3	0	0	0	1	0	0	-1	0
1840	ENSG00000135144	DTX1	2369	-2.18621	-1.32669	1.58188	2.73195	0.028898	0.184739	0.11381	0.00634287	---	---	s4	s1	0	0	0	1	0	0	0	0
1841	ENSG00000168393	DTYMK	2371	0.365654	7.77599	0.724304	-11.4127	0.714656	1.1078e-14	0.468951	2.08819e-29	---	---	s2	s4	0	1	0	0	0	0	0	-1
1842	ENSG00000106823	ECM2	2371	-0.576772	0.0144389	0.406121	0.264414	0.564148	0.988481	0.68469	0.791484	---	yes	s3	s1	0	0	0	0	0	0	0	0
1843	ENSG00000120129	DUSP1	2371	-7.15845	10.5004	-7.37096	3.77519	1.08366e-12	3.0549e-25	2.32847e-13	0.000163818	---	---	s2	s3	0	1	0	0	0	0	-1	0
1844	ENSG00000158050	DUSP2	2371	1.73834	-3.35553	3.45003	-1.673	0.0822803	0.000804615	0.000570333	0.0944601	---	---	s3	s2	0	0	1	0	0	-1	0	0
1845	ENSG00000108861	DUSP3	2371	-2.19023	5.5366	-3.2637	-0.725672	0.0286047	3.42427e-08	0.00111531	0.468112	---	---	s2	s3	0	1	0	0	0	0	-1	0
1846	ENSG00000120875	DUSP4	2371	-5.86922	12.9836	-6.76841	-1.38967	4.99215e-09	2.74891e-37	1.63573e-11	0.164759	s2	---	s2	s3	0	1	0	0	0	0	-1	0
1847	ENSG00000138166	DUSP5	2371	-7.38616	11.2858	-10.1401	6.04595	2.08254e-13	8.26841e-29	1.10826e-23	1.72074e-09	---	yes	s2	s3	0	1	0	0	0	0	-1	0
1848	ENSG00000139318	DUSP6	2371	-6.85646	6.78497	-6.00148	6.54083	8.9725e-12	1.46181e-11	2.25588e-09	7.47026e-11	---	---	s2	s1	0	1	0	0	-1	0	0	0
1849	ENSG00000164086	DUSP7	2371	-3.35968	-2.63436	-1.94893	9.94634	0.000792689	0.00848458	0.0514213	7.2942e-23	---	---	s4	s1	0	0	0	1	-1	0	0	0
1852	ENSG00000130829	DUSP9	2371	-2.27987	-5.15786	7.57619	1.24887	0.022704	2.70492e-07	5.07009e-14	0.211838	---	---	s3	s2	0	0	1	0	0	-1	0	0
1854	ENSG00000128951	DUT	2371	0.136595	2.74684	6.39269	-10.9082	0.891363	0.00606278	1.95671e-10	4.58092e-27	---	---	s3	s4	0	0	1	0	0	0	0	-1
1855	ENSG00000107404	DVL1	2371	1.73476	-2.25768	-5.48405	6.74607	0.0829141	0.024056	4.5981e-08	1.90271e-11	---	---	s4	s3	0	0	0	1	0	0	-1	0
1856	ENSG00000004975	DVL2	2371	-1.19752	-11.4308	12.4851	2.53342	0.231226	1.71394e-29	1.08424e-34	0.0113596	s3	---	s3	s2	0	0	1	0	0	-1	0	0
1857	ENSG00000161202	DVL3	2371	3.50234	-12.2171	3.79425	6.71056	0.000469728	2.48111e-33	0.000151803	2.41743e-11	---	---	s4	s2	0	0	0	1	0	-1	0	0
1859	ENSG00000157540	DYRK1A	2371	0.426764	-7.70225	4.8485	3.94634	0.66959	1.95025e-14	1.32458e-06	8.1665e-05	---	---	s3	s2	0	0	1	0	0	-1	0	0
1861	ENSG00000136827	TOR1A	2371	1.36511	2.44129	-4.15724	-0.309575	0.172349	0.0147076	3.3357e-05	0.756911	---	yes	s2	s3	0	0	0	0	0	0	-1	0
1869	ENSG00000101412	E2F1	2371	2.05788	-7.68248	6.9554	-0.409023	0.0397104	2.26772e-14	4.53076e-12	0.68256	---	---	s3	s2	0	0	1	0	0	-1	0	0
1870	ENSG00000007968	E2F2	2371	1.80308	-1.81119	0.86219	-0.898242	0.0715026	0.070238	0.38867	0.369148	---	---	s1	s2	0	0	0	0	0	0	0	0
1871	ENSG00000112242	E2F3	2371	8.66068	-10.7913	5.6802	-3.44331	8.51924e-18	1.54957e-26	1.5102e-08	0.000584625	s1	---	s1	s2	1	0	0	0	0	-1	0	0
1874	ENSG00000205250	E2F4	2351	1.69846	-10.9561	0.278896	11.5502	0.0895541	2.80554e-27	0.780349	4.6954e-30	s4	---	s4	s2	0	0	0	1	0	-1	0	0
1875	ENSG00000133740	E2F5	2371	3.26683	-4.51788	8.50219	-7.62061	0.0011031	6.55285e-06	3.24206e-17	3.62683e-14	---	---	s3	s4	0	0	1	0	0	0	0	-1
1876	ENSG00000169016	E2F6	2351	0.506055	2.93801	1.86606	-6.48875	0.612866	0.0033354	0.062157	1.05214e-10	---	---	s2	s4	0	1	0	0	0	0	0	-1
1877	ENSG00000167967	E4F1	2351	-2.7341	-0.0974506	1.34943	2.07285	0.00630207	0.922377	0.17733	0.0382946	---	---	s4	s1	0	0	0	0	-1	0	0	0
1879	ENSG00000164330	EBF1	2371	-8.2532	0.0773334	6.64211	2.96441	2.52865e-16	0.938365	3.82257e-11	0.00306293	---	---	s3	s1	0	0	1	0	-1	0	0	0
1880	ENSG00000169508	GPR183	2371	1.97242	-4.69899	-0.578014	4.16318	0.0486782	2.76431e-06	0.56331	3.25063e-05	---	---	s4	s2	0	0	0	1	0	-1	0	0
1889	ENSG00000117298	ECE1	2371	-5.93937	-2.27396	0.26221	10.2964	3.28235e-09	0.0230577	0.793182	2.36617e-24	---	---	s4	s1	0	0	0	1	-1	0	0	0
1890	ENSG00000025708	TYMP	2345	-8.41154	6.914	-6.82967	9.20771	6.93282e-17	6.05331e-12	1.08078e-11	7.17104e-20	---	---	s4	s1	0	0	0	1	-1	0	0	0
1891	ENSG00000104823	ECH1	2351	-2.40015	2.85638	0.672945	-1.37817	0.0164659	0.00432269	0.501048	0.168283	---	---	s2	s1	0	1	0	0	0	0	0	0
1892	ENSG00000127884	ECHS1	2351	-1.91872	12.9746	-5.5747	-7.6491	0.055141	3.14042e-37	2.76342e-08	2.93191e-14	---	---	s2	s4	0	1	0	0	0	0	0	-1
1893	ENSG00000143369	ECM1	2345	-2.03287	7.45742	-15.9714	9.94562	0.0421782	1.2353e-13	1.3831e-54	7.42637e-23	---	---	s4	s3	0	0	0	1	0	0	-1	0
1894	ENSG00000114346	ECT2	2371	5.89447	-1.87155	3.00268	-8.39936	4.29503e-09	0.0613921	0.00270408	7.6241e-17	---	---	s1	s4	1	0	0	0	0	0	0	-1
1896	ENSG00000158813	EDA	2371	3.08882	-6.38574	2.58859	1.39856	0.00203287	2.04599e-10	0.00969598	0.162076	---	---	s1	s2	1	0	0	0	0	-1	0	0
1901	ENSG00000170989	S1PR1	2352	-1.16352	-3.97708	4.4707	1.66007	0.244737	7.18758e-05	8.16669e-06	0.0970334	---	---	s3	s2	0	0	1	0	0	-1	0	0
1902	ENSG00000198121	LPAR1	2371	-3.23502	8.81091	-4.28025	-2.37733	0.00123306	2.35061e-18	1.94109e-05	0.0175173	---	---	s2	s3	0	1	0	0	0	0	-1	0
1903	ENSG00000213694	S1PR3	2371	-1.17605	0.199107	-0.962725	2.2875	0.239695	0.842196	0.335784	0.0222545	---	---	s4	s1	0	0	0	0	0	0	0	0
1906	ENSG00000078401	EDN1	2371	-0.653586	3.41872	-3.21393	-0.0342696	0.513442	0.00063981	0.0013269	0.972665	---	---	s2	s3	0	1	0	0	0	0	-1	0
1907	ENSG00000127129	EDN2	2371	-3.96221	3.81554	-3.21761	3.63681	7.64547e-05	0.000139364	0.00131009	0.00028193	---	---	s2	s1	0	1	0	0	-1	0	0	0
1908	ENSG00000124205	EDN3	2359	-2.15874	1.27496	1.89627	-0.99586	0.0309712	0.202449	0.058047	0.31942	---	---	s3	s1	0	0	0	0	0	0	0	0
1909	ENSG00000151617	EDNRA	2371	-3.78412	-1.56076	3.3429	3.11525	0.000158081	0.118714	0.000841978	0.00185989	---	---	s3	s1	0	0	1	0	-1	0	0	0
1910	ENSG00000136160	EDNRB	2371	-1.39911	-1.69579	4.53865	-1.01534	0.161912	0.0900565	5.94458e-06	0.310047	---	yes	s3	s2	0	0	1	0	0	0	0	0
1911	ENSG00000111752	PHC1	2351	-2.21687	-12.7	13.3566	4.39427	0.0267274	8.63314e-36	2.82855e-39	1.16085e-05	s3	---	s3	s2	0	0	1	0	0	-1	0	0
1912	ENSG00000134686	PHC2	2351	0.667587	1.11085	-5.98435	4.27052	0.504463	0.266746	2.50558e-09	2.02774e-05	---	---	s4	s3	0	0	0	1	0	0	-1	0
1915	ENSG00000156508	EEF1A1	2371	-1.43188	-2.52438	7.66649	-3.27044	0.152311	0.011655	2.56107e-14	0.0010892	---	---	s3	s4	0	0	1	0	0	0	0	-1
1917	ENSG00000101210	EEF1A2	2349	-3.29584	2.90711	2.33928	-2.15424	0.000995885	0.00368205	0.0194042	0.0313231	---	---	s2	s1	0	1	0	0	-1	0	0	0
1936	ENSG00000104529	EEF1D	2351	-0.733775	-3.88386	4.27408	1.20539	0.463159	0.00010565	1.9959e-05	0.228174	---	---	s3	s2	0	0	1	0	0	-1	0	0
1938	ENSG00000167658	EEF2	2371	-0.82323	-5.53559	5.06582	2.57597	0.41046	3.44384e-08	4.38024e-07	0.0100559	---	---	s3	s2	0	0	1	0	0	-1	0	0
1939	ENSG00000143486	EIF2D	2351	1.14885	3.49363	-0.484217	-5.4014	0.250733	0.000485318	0.628277	7.2781e-08	---	---	s2	s4	0	1	0	0	0	0	0	-1
1942	ENSG00000169242	EFNA1	2371	3.01463	0.355087	-3.4693	-0.460163	0.00260022	0.722556	0.000531132	0.645441	---	---	s1	s3	1	0	0	0	0	0	-1	0
1943	ENSG00000099617	EFNA2	2371	-5.19412	1.72186	3.3492	0.649434	2.23221e-07	0.0852259	0.00082314	0.516121	---	---	s3	s1	0	0	1	0	-1	0	0	0
1944	ENSG00000143590	EFNA3	2351	2.6843	3.76266	-3.53986	-4.30811	0.00731931	0.000172228	0.000408127	1.71429e-05	---	---	s2	s4	0	1	0	0	0	0	0	-1
1945	ENSG00000243364	EFNA4	2371	8.44149	1.87779	-4.26872	-8.36932	5.37692e-17	0.060533	2.04335e-05	9.76928e-17	---	---	s1	s4	1	0	0	0	0	0	0	-1
1946	ENSG00000184349	EFNA5	2371	-2.36067	-1.36168	-1.11076	5.98756	0.0183225	0.173429	0.266784	2.45439e-09	---	---	s4	s1	0	0	0	1	0	0	0	0
1947	ENSG00000090776	EFNB1	2351	-2.76342	0.31911	-5.47463	9.17911	0.00576454	0.749672	4.8505e-08	9.25233e-20	---	---	s4	s3	0	0	0	1	0	0	-1	0
1948	ENSG00000125266	EFNB2	2371	-5.51108	5.23544	-4.16727	4.81223	3.95251e-08	1.79078e-07	3.19335e-05	1.58646e-06	---	---	s2	s1	0	1	0	0	-1	0	0	0
1949	ENSG00000108947	EFNB3	2371	-2.29317	-4.28739	10.3403	-2.72361	0.0219255	1.88025e-05	1.52716e-24	0.00650456	---	---	s3	s2	0	0	1	0	0	-1	0	0
1950	ENSG00000138798	EGF	2371	1.85319	-0.0513346	-3.95022	2.04739	0.0639792	0.959063	8.03608e-05	0.0407301	---	---	s4	s3	0	0	0	0	0	0	-1	0
1951	ENSG00000008300	CELSR3	2365	-0.681711	-5.2833	4.48708	2.70161	0.495489	1.38491e-07	7.56681e-06	0.00694969	---	---	s3	s2	0	0	1	0	0	-1	0	0
1952	ENSG00000143126	CELSR2	2371	1.54751	-7.85114	1.8669	5.99348	0.121874	6.19283e-15	0.0620385	2.36801e-09	---	---	s4	s2	0	0	0	1	0	-1	0	0
1953	ENSG00000162591	MEGF6	2371	-2.81022	1.93591	-0.709919	1.84033	0.0049914	0.0529974	0.477824	0.065845	---	---	s2	s1	0	0	0	0	-1	0	0	0
1954	ENSG00000105429	MEGF8	2371	-0.568835	-10.5275	3.87328	9.88768	0.569522	2.32061e-25	0.000110292	1.2822e-22	---	yes	s4	s2	0	0	0	1	0	-1	0	0
1955	ENSG00000106780	MEGF9	2371	2.76968	0.966477	-3.79172	-0.586229	0.00565494	0.333904	0.000153345	0.557778	---	---	s1	s3	1	0	0	0	0	0	-1	0
1956	ENSG00000146648	EGFR	2371	-0.372011	-6.20537	-4.40333	13.6917	0.709918	6.42165e-10	1.11335e-05	4.0091e-41	s4	---	s4	s2	0	0	0	1	0	-1	0	0
1958	ENSG00000120738	EGR1	2371	-2.64502	-0.263894	-5.79003	10.1969	0.00822254	0.791884	7.97015e-09	6.33513e-24	---	---	s4	s3	0	0	0	1	0	0	-1	0
1959	ENSG00000122877	EGR2	2371	-4.22361	-0.39602	-1.16313	7.1744	2.49501e-05	0.692126	0.244892	9.66971e-13	---	---	s4	s1	0	0	0	1	-1	0	0	0
1960	ENSG00000179388	EGR3	2371	-3.85394	2.55011	-4.10686	6.11979	0.00011932	0.0108313	4.14682e-05	1.09322e-09	---	---	s4	s3	0	0	0	1	0	0	-1	0
1961	ENSG00000135625	EGR4	2351	-0.194661	-1.029	-0.626559	2.25551	0.845675	0.303587	0.53101	0.0241929	---	---	s4	s2	0	0	0	0	0	0	0	0
1962	ENSG00000113790	EHHADH	2371	-0.270445	5.28351	-5.43666	-0.473959	0.786842	1.38304e-07	5.98501e-08	0.635573	---	yes	s2	s3	0	1	0	0	0	0	-1	0
1965	ENSG00000134001	EIF2S1	2371	2.19072	2.89637	-3.78926	-2.33385	0.0285691	0.00380965	0.000154862	0.0196869	---	---	s2	s3	0	1	0	0	0	0	-1	0
1967	ENSG00000111361	EIF2B1	2371	1.61774	-6.32988	2.2245	3.58678	0.105852	2.92521e-10	0.0262085	0.000341563	---	yes	s4	s2	0	0	0	1	0	-1	0	0
1968	ENSG00000130741	EIF2S3	2360	3.43999	-5.60971	3.40871	-0.906683	0.000591847	2.26373e-08	0.000663683	0.364667	---	---	s1	s2	1	0	0	0	0	-1	0	0
1969	ENSG00000142627	EPHA2	2371	-4.65371	6.75237	-11.4633	9.69101	3.43994e-06	1.82345e-11	1.20186e-29	8.31336e-22	---	---	s4	s3	0	0	0	1	0	0	-1	0
1975	ENSG00000063046	EIF4B	2351	-0.400555	-10.8199	9.07665	4.24575	0.688784	1.16507e-26	2.30727e-19	2.2634e-05	---	---	s3	s2	0	0	1	0	0	-1	0	0
1977	ENSG00000151247	EIF4E	2371	1.9556	2.04662	-2.81542	-2.0111	0.0506297	0.0408057	0.00491167	0.0444276	---	---	s2	s3	0	0	0	0	0	0	-1	0
1978	ENSG00000187840	EIF4EBP1	2351	-3.25863	10.354	-0.913345	-7.9786	0.00113548	1.34466e-24	0.361155	2.291e-15	---	---	s2	s4	0	1	0	0	0	0	0	-1
1979	ENSG00000148730	EIF4EBP2	2371	2.73869	-2.23872	1.46466	-2.19093	0.00621458	0.0252668	0.143145	0.0285541	---	---	s1	s2	1	0	0	0	0	0	0	0
1981	ENSG00000114867	EIF4G1	2371	0.110461	-12.0579	2.19414	12.9096	0.912053	1.54789e-32	0.028322	6.75989e-37	s4	---	s4	s2	0	0	0	1	0	-1	0	0
1982	ENSG00000110321	EIF4G2	2351	1.37636	-8.86677	-0.88132	10.6459	0.168842	1.45664e-18	0.378235	7.01551e-26	---	---	s4	s2	0	0	0	1	0	-1	0	0
1983	ENSG00000100664	EIF5	2371	0.935277	1.23992	-4.15414	1.76911	0.349741	0.215127	3.38092e-05	0.0770049	---	---	s4	s3	0	0	0	0	0	0	-1	0
1984	ENSG00000132507	EIF5A	2351	-1.93186	-1.9816	-0.103371	5.09649	0.0534967	0.0476409	0.917677	3.73598e-07	---	---	s4	s2	0	0	0	1	0	0	0	0
1990	ENSG00000139610	CELA1	2343	-1.34	-2.32146	2.10877	2.33554	0.180375	0.0203474	0.0350708	0.0195992	---	---	s4	s2	0	0	0	0	0	0	0	0
1991	ENSG00000197561	ELANE	2338	-3.11809	2.19298	0.238981	0.845297	0.00184246	0.0284073	0.811142	0.398032	---	---	s2	s1	0	0	0	0	-1	0	0	0
1992	ENSG00000021355	SERPINB1	2371	-2.08045	13.2247	-16.2256	3.13491	0.0375911	1.42129e-38	3.1895e-56	0.00174012	---	---	s2	s3	0	1	0	0	0	0	-1	0
1993	ENSG00000107105	ELAVL2	2371	2.93896	-5.81905	0.763303	2.87875	0.00332499	6.71889e-09	0.445359	0.00402835	---	---	s1	s2	1	0	0	0	0	-1	0	0
1994	ENSG00000066044	ELAVL1	2371	2.91738	-10.0683	7.00554	1.37179	0.00356313	2.236e-23	3.1937e-12	0.170258	---	---	s3	s2	0	0	1	0	0	-1	0	0
1996	ENSG00000162374	ELAVL4	2332	-5.23074	-0.597424	7.07037	-0.403746	1.83897e-07	0.550282	2.03407e-12	0.686436	---	---	s3	s1	0	0	1	0	-1	0	0	0
1997	ENSG00000120690	ELF1	2371	5.81039	-3.98976	-3.92672	2.11219	7.07074e-09	6.8147e-05	8.85724e-05	0.0347744	---	---	s1	s2	1	0	0	0	0	-1	0	0
1998	ENSG00000109381	ELF2	2371	0.813384	-1.51833	6.21508	-5.88366	0.41608	0.129065	6.04274e-10	4.58117e-09	---	yes	s3	s4	0	0	1	0	0	0	0	-1
1999	ENSG00000163435	ELF3	2371	0.721593	3.4998	-6.61808	1.80228	0.470616	0.000474199	4.48503e-11	0.0716284	---	---	s2	s3	0	1	0	0	0	0	-1	0
2000	ENSG00000102034	ELF4	2371	0.847835	-5.23302	-4.78076	11.1039	0.396616	1.81415e-07	1.85336e-06	5.80654e-28	---	---	s4	s2	0	0	0	1	0	-1	0	0
2001	ENSG00000135374	ELF5	2371	6.35683	-1.29017	-5.64067	-0.159635	2.46268e-10	0.197118	1.89556e-08	0.873182	---	---	s1	s3	1	0	0	0	0	0	-1	0
2002	ENSG00000126767	ELK1	2371	-1.37275	-2.68534	2.90264	1.99797	0.16996	0.00729611	0.0037345	0.0458337	---	---	s3	s2	0	0	1	0	0	-1	0	0
2004	ENSG00000111145	ELK3	2371	-6.42786	3.5769	-4.71498	8.75507	1.55969e-10	0.000354657	2.5577e-06	3.80253e-18	---	---	s4	s1	0	0	0	1	-1	0	0	0
2005	ENSG00000158711	ELK4	2371	2.91072	-10.2383	0.419569	8.87328	0.00363963	4.21164e-24	0.674838	1.36909e-18	---	---	s4	s2	0	0	0	1	0	-1	0	0
2006	ENSG00000049540	ELN	2371	-3.27912	-6.01776	6.0162	5.27911	0.00105637	2.04342e-09	2.0629e-09	1.41629e-07	---	---	s3	s2	0	0	1	0	0	-1	0	0
2009	ENSG00000066629	EML1	2371	-2.39425	-1.85908	2.32675	2.86023	0.0167319	0.0631402	0.0200626	0.00427037	---	yes	s4	s1	0	0	0	1	0	0	0	0
2010	ENSG00000102119	EMD	2371	3.54118	-6.04154	0.507079	2.68256	0.00040603	1.7677e-09	0.612147	0.00735689	---	---	s1	s2	1	0	0	0	0	-1	0	0
2011	ENSG00000072518	MARK2	2371	1.48346	-7.99694	-3.25848	12.1862	0.138084	1.97501e-15	0.00113596	3.54655e-33	s4	---	s4	s2	0	0	0	1	0	-1	0	0
2012	ENSG00000134531	EMP1	2371	-1.7824	5.23264	-9.67063	6.02106	0.0748114	1.81778e-07	1.00709e-21	2.00275e-09	---	---	s4	s3	0	0	0	1	0	0	-1	0
2013	ENSG00000213853	EMP2	2371	3.35957	1.04913	-8.1022	3.19378	0.000793015	0.294227	8.5511e-16	0.00142265	---	---	s1	s3	1	0	0	0	0	0	-1	0
2014	ENSG00000142227	EMP3	2371	-2.66264	5.23359	-6.14604	3.37501	0.00780551	1.80856e-07	9.29283e-10	0.000750019	---	---	s2	s3	0	1	0	0	0	0	-1	0
2015	ENSG00000174837	ADGRE1	2332	-7.59507	-0.151095	2.36319	7.06695	4.42409e-14	0.879914	0.0181999	2.08369e-12	---	---	s4	s1	0	0	0	1	-1	0	0	0
2016	ENSG00000135638	EMX1	2369	-9.22741	6.18781	3.57941	-0.349204	5.96036e-20	7.16739e-10	0.000351299	0.726967	---	---	s2	s1	0	1	0	0	-1	0	0	0
2017	ENSG00000085733	CTTN	2371	-3.25923	-2.7914	-3.75991	12.1577	0.00113298	0.00529017	0.000174086	4.9224e-33	s4	yes	s4	s3	0	0	0	1	0	0	-1	0
2018	ENSG00000170370	EMX2	2371	-4.60705	-1.61385	5.71539	1.63762	4.3006e-06	0.106694	1.23201e-08	0.101633	---	---	s3	s1	0	0	1	0	-1	0	0	0
2020	ENSG00000164778	EN2	2371	1.44982	-4.8991	0.281053	4.13257	0.147241	1.02777e-06	0.778694	3.71187e-05	---	---	s4	s2	0	0	0	1	0	-1	0	0
2021	ENSG00000167136	ENDOG	2371	0.983492	8.3037	-5.37924	-5.9267	0.325466	1.67461e-16	8.21454e-08	3.54193e-09	---	---	s2	s4	0	1	0	0	0	0	0	-1
2022	ENSG00000106991	ENG	2371	-3.38887	0.350386	-3.55742	7.80987	0.000713285	0.72608	0.000381866	8.52864e-15	---	---	s4	s3	0	0	0	1	0	0	-1	0
2023	ENSG00000074800	ENO1	2371	-1.91381	-1.1858	-2.21604	6.41977	0.0557642	0.235818	0.0267833	1.6434e-10	---	yes	s4	s3	0	0	0	1	0	0	0	0
2026	ENSG00000111674	ENO2	2371	-2.7288	-0.957317	4.47314	-0.216299	0.00640356	0.338505	8.07207e-06	0.828773	---	---	s3	s1	0	0	1	0	-1	0	0	0
2027	ENSG00000108515	ENO3	2351	-2.23536	0.788536	6.00796	-4.76727	0.0254876	0.430463	2.17143e-09	1.98159e-06	---	---	s3	s4	0	0	1	0	0	0	0	-1
2028	ENSG00000138792	ENPEP	2371	-0.396182	-2.40754	3.16984	0.117189	0.692007	0.0161366	0.00154469	0.90672	---	---	s3	s2	0	0	1	0	0	0	0	0
2029	ENSG00000143420	ENSA	2371	-4.33005	9.94072	-2.79616	-4.00524	1.55282e-05	7.6999e-23	0.00521313	6.38639e-05	---	---	s2	s1	0	1	0	0	-1	0	0	0
2030	ENSG00000112759	SLC29A1	2371	6.25883	-10.2543	4.85954	-0.26508	4.58957e-10	3.59219e-24	1.25352e-06	0.790971	s1	yes	s1	s2	1	0	0	0	0	-1	0	0
2033	ENSG00000100393	EP300	2365	4.01994	-13.9388	4.03203	7.82286	6.00352e-05	1.69051e-42	5.70498e-05	7.72045e-15	---	---	s4	s2	0	0	0	1	0	-1	0	0
2034	ENSG00000116016	EPAS1	2371	-3.11333	0.102801	-9.17755	14.2586	0.00187196	0.918129	9.32472e-20	2.5596e-44	s4	---	s4	s3	0	0	0	1	0	0	-1	0
2035	ENSG00000159023	EPB41	2371	5.44891	-13.0287	7.69862	0.974362	5.59215e-08	1.58546e-37	2.00498e-14	0.329976	---	---	s3	s2	0	0	1	0	0	-1	0	0
2036	ENSG00000088367	EPB41L1	2371	1.05656	-5.8418	0.341081	5.77645	0.290822	5.87369e-09	0.733073	8.63074e-09	---	---	s4	s2	0	0	0	1	0	-1	0	0
2037	ENSG00000079819	EPB41L2	2371	1.20328	-5.42953	1.55973	3.70733	0.228987	6.22606e-08	0.118956	0.000214265	---	yes	s4	s2	0	0	0	1	0	-1	0	0
2038	ENSG00000166947	EPB42	2369	-2.31512	-2.46614	0.414141	5.66977	0.0206913	0.013728	0.678808	1.60389e-08	---	---	s4	s2	0	0	0	1	0	0	0	0
2039	ENSG00000158856	DMTN	2351	3.33646	-1.30659	-4.89271	2.83674	0.000861728	0.191479	1.06199e-06	0.00459679	---	---	s1	s3	1	0	0	0	0	0	-1	0
2040	ENSG00000148175	STOM	2371	0.965689	4.50955	-7.13224	0.757604	0.334298	6.81319e-06	1.30629e-12	0.448763	---	---	s2	s3	0	1	0	0	0	0	-1	0
2041	ENSG00000146904	EPHA1	2371	-1.92157	2.65836	-10.833	10.8778	0.0547802	0.00790507	1.00514e-26	6.29853e-27	---	yes	s4	s3	0	0	0	1	0	0	-1	0
2042	ENSG00000044524	EPHA3	2371	-3.44707	-1.38782	5.32067	0.321784	0.000576591	0.165323	1.13094e-07	0.747644	---	---	s3	s1	0	0	1	0	-1	0	0	0
2043	ENSG00000116106	EPHA4	2371	-6.22831	8.0584	-3.23075	1.13446	5.56151e-10	1.21287e-15	0.00125158	0.256715	s2	---	s2	s1	0	1	0	0	-1	0	0	0
2044	ENSG00000145242	EPHA5	2345	1.41044	-5.28894	3.18646	1.4571	0.158542	1.34439e-07	0.0014592	0.145223	---	---	s3	s2	0	0	1	0	0	-1	0	0
2045	ENSG00000135333	EPHA7	2371	-2.12875	-4.18121	8.70971	-1.37143	0.0333779	3.00502e-05	5.60845e-18	0.17037	---	---	s3	s2	0	0	1	0	0	-1	0	0
2046	ENSG00000070886	EPHA8	2371	-0.274736	-1.47562	4.83966	-3.04807	0.783543	0.140179	1.38433e-06	0.00232859	---	---	s3	s4	0	0	1	0	0	0	0	-1
2047	ENSG00000154928	EPHB1	2371	3.88125	-6.56106	5.40436	-2.43513	0.000106761	6.53957e-11	7.15463e-08	0.0149597	---	yes	s3	s2	0	0	1	0	0	-1	0	0
2048	ENSG00000133216	EPHB2	2371	1.09451	-6.45887	0.0134903	6.88894	0.273844	1.27582e-10	0.989238	7.17678e-12	---	---	s4	s2	0	0	0	1	0	-1	0	0
2049	ENSG00000182580	EPHB3	2371	3.65085	-5.17871	-3.9648	6.40047	0.000267034	2.42245e-07	7.56348e-05	1.86112e-10	---	---	s4	s2	0	0	0	1	0	-1	0	0
2050	ENSG00000196411	EPHB4	2371	1.17754	-3.27737	-1.90184	4.81796	0.239097	0.00106294	0.0573128	1.542e-06	---	---	s4	s2	0	0	0	1	0	-1	0	0
2051	ENSG00000106123	EPHB6	2371	-6.24754	4.59593	-0.817002	2.85418	4.92795e-10	4.53452e-06	0.414009	0.00435236	---	yes	s2	s1	0	1	0	0	-1	0	0	0
2052	ENSG00000143819	EPHX1	2371	4.13555	-2.2645	-4.25661	2.35283	3.66435e-05	0.0236333	2.15637e-05	0.0187127	---	---	s1	s3	1	0	0	0	0	0	-1	0
2053	ENSG00000120915	EPHX2	2371	-1.99403	5.47643	-1.12328	-3.24403	0.0462635	4.79799e-08	0.261431	0.00119489	---	---	s2	s4	0	1	0	0	0	0	0	-1
2054	ENSG00000111450	STX2	2371	2.14141	0.776547	-0.498036	-3.15875	0.032343	0.437504	0.618505	0.00160446	---	---	s1	s4	0	0	0	0	0	0	0	-1
2056	ENSG00000130427	EPO	2369	-3.97871	-1.59895	2.72566	4.09044	7.13721e-05	0.109964	0.0064646	4.44941e-05	---	---	s4	s1	0	0	0	1	-1	0	0	0
2057	ENSG00000187266	EPOR	2365	0.188031	-0.438159	0.498017	-0.221094	0.850868	0.661311	0.618518	0.825038	---	---	s3	s2	0	0	0	0	0	0	0	0
2058	ENSG00000136628	EPRS	2371	1.98476	-1.51295	0.853635	-1.50046	0.0472861	0.130425	0.393394	0.133629	---	---	s1	s2	0	0	0	0	0	0	0	0
2059	ENSG00000151491	EPS8	2371	1.17491	0.848201	0.282567	-2.88682	0.240148	0.396412	0.777534	0.00392676	---	---	s1	s4	0	0	0	0	0	0	0	-1
2060	ENSG00000085832	EPS15	2371	5.77428	-1.68956	-6.97482	2.50149	8.74081e-09	0.0912447	3.95803e-12	0.0124341	---	---	s1	s3	1	0	0	0	0	0	-1	0
2063	ENSG00000160113	NR2F6	2371	-0.654878	1.66314	-1.67393	0.52856	0.51261	0.0964164	0.0942768	0.59716	---	---	s2	s3	0	0	0	0	0	0	0	0
2064	ENSG00000141736	ERBB2	2371	-1.28582	-0.00758738	-2.45306	4.33728	0.198631	0.993947	0.0142364	1.50298e-05	---	yes	s4	s3	0	0	0	1	0	0	0	0
2065	ENSG00000065361	ERBB3	2371	1.613	-5.49978	-1.01875	6.14366	0.106879	4.21091e-08	0.308425	9.43104e-10	---	---	s4	s2	0	0	0	1	0	-1	0	0
2066	ENSG00000178568	ERBB4	2358	-4.98752	1.04108	5.44016	-1.00789	6.56182e-07	0.297944	5.87332e-08	0.313611	---	---	s3	s1	0	0	1	0	-1	0	0	0
2067	ENSG00000012061	ERCC1	2371	-5.67537	0.263883	0.0228338	6.82156	1.55277e-08	0.791893	0.981785	1.13935e-11	---	---	s4	s1	0	0	0	1	-1	0	0	0
2068	ENSG00000104884	ERCC2	2371	-2.37275	-5.20444	3.75116	5.56883	0.0177354	2.11302e-07	0.000180239	2.8542e-08	---	---	s4	s2	0	0	0	1	0	-1	0	0
2069	ENSG00000124882	EREG	2369	5.78815	-4.57044	-7.04277	6.28751	8.05916e-09	5.11723e-06	2.4602e-12	3.82926e-10	---	---	s4	s3	0	0	0	1	0	0	-1	0
2070	ENSG00000112319	EYA4	2371	-4.76216	-2.65269	2.22594	7.01816	2.03097e-06	0.00803852	0.026112	2.92361e-12	---	---	s4	s1	0	0	0	1	-1	0	0	0
2071	ENSG00000163161	ERCC3	2371	2.85281	-4.08764	3.03525	-1.69239	0.00437104	4.50302e-05	0.00242952	0.0907033	---	---	s3	s2	0	0	1	0	0	-1	0	0
2072	ENSG00000175595	ERCC4	2371	7.39552	-1.54713	-3.44985	-3.48377	1.94416e-13	0.121966	0.000570709	0.000503376	---	---	s1	s4	1	0	0	0	0	0	0	-1
2073	ENSG00000134899	ERCC5	2345	3.31281	-2.71737	-3.16364	2.78936	0.000937678	0.0066287	0.00157804	0.00532386	---	---	s1	s3	1	0	0	0	0	0	-1	0
2074	ENSG00000225830	ERCC6	2365	-1.03426	-8.45095	0.972807	11.1991	0.301122	4.97728e-17	0.330749	2.10858e-28	s4	---	s4	s2	0	0	0	1	0	-1	0	0
2077	ENSG00000105722	ERF	2371	1.01648	-7.94003	4.76453	3.5831	0.309503	3.09234e-15	2.00744e-06	0.000346391	---	---	s3	s2	0	0	1	0	0	-1	0	0
2078	ENSG00000157554	ERG	2371	-5.8119	-2.50023	2.9526	7.34253	7.0079e-09	0.0124785	0.00318208	2.86707e-13	---	---	s4	s1	0	0	0	1	-1	0	0	0
2079	ENSG00000100632	ERH	2371	-2.85098	9.13592	3.42984	-12.0343	0.00439618	1.3532e-19	0.000614265	2.0269e-32	---	yes	s2	s4	0	1	0	0	0	0	0	-1
2081	ENSG00000178607	ERN1	2371	-1.26441	-4.93268	-0.983163	9.12954	0.206208	8.67372e-07	0.325628	1.4326e-19	---	---	s4	s2	0	0	0	1	0	-1	0	0
2086	ENSG00000213462	ERV3-1	2316	4.41336	-1.95084	-2.94624	0.220303	1.06452e-05	0.051196	0.00324872	0.825654	---	---	s1	s3	1	0	0	0	0	0	-1	0
2091	ENSG00000105202	FBL	2351	1.94443	-7.61931	14.1432	-7.79479	0.0519629	3.67373e-14	1.20749e-43	9.61423e-15	s3	---	s3	s4	0	0	1	0	0	0	0	-1
2098	ENSG00000139684	ESD	2371	6.83099	-1.04914	1.48909	-8.97843	1.0683e-11	0.294222	0.136596	5.46065e-19	---	---	s1	s4	1	0	0	0	0	0	0	-1
2099	ENSG00000091831	ESR1	2365	-4.83746	0.810553	-0.52625	5.66078	1.39976e-06	0.417704	0.598764	1.68931e-08	---	---	s4	s1	0	0	0	1	-1	0	0	0
2100	ENSG00000140009	ESR2	2369	0.662033	1.05792	-1.19131	-0.887806	0.508015	0.2902	0.233651	0.374735	---	---	s2	s3	0	0	0	0	0	0	0	0
2101	ENSG00000173153	ESRRA	2351	0.647122	3.23744	-6.51832	2.14124	0.517617	0.00122284	8.67303e-11	0.0323573	---	---	s2	s3	0	1	0	0	0	0	-1	0
2103	ENSG00000119715	ESRRB	2371	-2.22934	-2.66325	5.15201	0.606281	0.0258849	0.00779136	2.78977e-07	0.544386	---	---	s3	s2	0	0	1	0	0	-1	0	0
2104	ENSG00000196482	ESRRG	2371	2.79853	-6.33072	6.41922	-2.4544	0.00517506	2.90954e-10	1.64922e-10	0.0141836	---	---	s3	s2	0	0	1	0	0	-1	0	0
2107	ENSG00000120705	ETF1	2371	2.58477	1.99966	-5.45296	0.119578	0.0098037	0.045651	5.46756e-08	0.904828	---	---	s1	s3	1	0	0	0	0	0	-1	0
2108	ENSG00000140374	ETFA	2351	-2.70048	9.57325	-5.95766	-2.14995	0.00697361	2.52366e-21	2.94372e-09	0.0316608	---	---	s2	s3	0	1	0	0	0	0	-1	0
2109	ENSG00000105379	ETFB	2351	-1.94493	5.9205	-2.49504	-2.35025	0.0519023	3.68014e-09	0.0126626	0.0188432	---	---	s2	s3	0	1	0	0	0	0	0	0
2110	ENSG00000171503	ETFDH	2371	0.541778	5.87854	-9.51895	2.07357	0.588023	4.72303e-09	4.14916e-21	0.0382275	---	---	s2	s3	0	1	0	0	0	0	-1	0
2113	ENSG00000134954	ETS1	2371	-1.59294	-2.58011	-0.383611	5.77852	0.111308	0.00993673	0.701302	8.52677e-09	---	---	s4	s2	0	0	0	1	0	-1	0	0
2114	ENSG00000157557	ETS2	2371	4.05566	-9.16458	-1.73463	8.4823	5.1609e-05	1.04735e-19	0.0829364	3.82803e-17	---	---	s4	s2	0	0	0	1	0	-1	0	0
2115	ENSG00000006468	ETV1	2371	-3.25451	-2.43756	5.86327	0.841019	0.00115189	0.01486	5.17181e-09	0.400422	---	---	s3	s1	0	0	1	0	-1	0	0	0
2116	ENSG00000105672	ETV2	2371	4.6823	4.77968	-5.30246	-6.26094	2.99697e-06	1.86326e-06	1.24833e-07	4.52902e-10	---	---	s2	s4	0	1	0	0	0	0	0	-1
2117	ENSG00000117036	ETV3	2371	-0.585386	-0.64708	-3.99977	5.98666	0.558344	0.517643	6.53483e-05	2.46779e-09	---	---	s4	s3	0	0	0	1	0	0	-1	0
2118	ENSG00000175832	ETV4	2371	1.39596	-6.10232	2.05561	3.76765	0.162856	1.21764e-09	0.0399293	0.000168814	---	---	s4	s2	0	0	0	1	0	-1	0	0
2119	ENSG00000244405	ETV5	2371	-2.21193	-0.564964	3.01885	0.210918	0.0270668	0.572152	0.00256443	0.832969	---	---	s3	s1	0	0	1	0	0	0	0	0
2120	ENSG00000139083	ETV6	2371	-3.57116	-1.98474	-0.466072	7.64703	0.000362484	0.0472881	0.641207	2.96914e-14	---	yes	s4	s1	0	0	0	1	-1	0	0	0
2121	ENSG00000072840	EVC	2371	-0.820842	-6.18985	0.440723	8.56365	0.411819	7.0755e-10	0.659454	1.93607e-17	---	---	s4	s2	0	0	0	1	0	-1	0	0
2122	ENSG00000085276	MECOM	2371	1.85086	0.70709	-4.70533	1.8951	0.0643135	0.47958	2.68046e-06	0.0582013	---	yes	s4	s3	0	0	0	0	0	0	-1	0
2123	ENSG00000126860	EVI2A	2371	-0.45983	-2.68605	1.48995	2.39237	0.645681	0.00728068	0.13637	0.0168174	---	---	s4	s2	0	0	0	0	0	-1	0	0
2124	ENSG00000185862	EVI2B	2365	-2.33637	-0.705481	-3.10949	7.32991	0.0195552	0.48058	0.00189645	3.14639e-13	---	---	s4	s3	0	0	0	1	0	0	-1	0
2125	ENSG00000167880	EVPL	2371	-0.773891	-1.6784	-5.27119	9.02944	0.439072	0.0934003	1.47804e-07	3.48377e-19	---	yes	s4	s3	0	0	0	1	0	0	-1	0
2128	ENSG00000106038	EVX1	2356	2.36655	-4.66815	-0.677889	3.74485	0.0180353	3.20995e-06	0.497909	0.000184834	---	---	s4	s2	0	0	0	1	0	-1	0	0
2130	ENSG00000182944	EWSR1	2371	-2.93139	-10.3584	8.84457	7.23284	0.00340678	1.27511e-24	1.75658e-18	6.35565e-13	s3	---	s3	s2	0	0	1	0	0	-1	0	0
2131	ENSG00000182197	EXT1	2371	-2.96553	-2.21574	-2.90972	9.96751	0.0030518	0.0268037	0.00365129	5.94634e-23	---	yes	s4	s1	0	0	0	1	-1	0	0	0
2132	ENSG00000151348	EXT2	2371	-1.22907	0.58687	-0.993683	1.88962	0.219166	0.557347	0.320479	0.0589314	---	---	s4	s1	0	0	0	0	0	0	0	0
2134	ENSG00000158008	EXTL1	2369	1.24332	-4.10081	2.40117	1.04606	0.213872	4.25597e-05	0.0164193	0.29564	---	---	s3	s2	0	0	0	0	0	-1	0	0
2135	ENSG00000162694	EXTL2	2371	1.23213	4.29266	3.83273	-11.5463	0.218022	1.83648e-05	0.000130028	4.8299e-30	---	---	s2	s4	0	1	0	0	0	0	0	-1
2137	ENSG00000012232	EXTL3	2371	-2.82377	-2.85428	-1.02045	8.46127	0.00478591	0.00435101	0.307618	4.56139e-17	---	---	s4	s2	0	0	0	1	0	-1	0	0
2138	ENSG00000104313	EYA1	2371	2.53509	-6.36054	6.10641	-1.74915	0.0113056	2.40496e-10	1.18735e-09	0.0803953	---	---	s3	s2	0	0	1	0	0	-1	0	0
2139	ENSG00000064655	EYA2	2371	-3.42619	-2.96294	6.60107	0.937863	0.000622554	0.0030775	5.02071e-11	0.34841	---	---	s3	s1	0	0	1	0	-1	0	0	0
2140	ENSG00000158161	EYA3	2371	5.66261	-6.50484	0.968343	0.109806	1.67117e-08	9.45652e-11	0.332972	0.912572	---	---	s1	s2	1	0	0	0	0	-1	0	0
2145	ENSG00000108799	EZH1	2371	-1.62291	-1.51998	4.06035	-0.43967	0.104743	0.12865	5.05909e-05	0.660216	---	yes	s3	s1	0	0	1	0	0	0	0	0
2146	ENSG00000106462	EZH2	2371	6.2755	-3.75672	3.8996	-7.40054	4.13106e-10	0.000176305	9.90318e-05	1.87355e-13	---	yes	s1	s4	1	0	0	0	0	0	0	-1
2147	ENSG00000180210	F2	2351	1.34507	-6.83903	3.95384	2.65919	0.178734	1.01314e-11	7.91814e-05	0.00788597	---	---	s3	s2	0	0	1	0	0	-1	0	0
2149	ENSG00000181104	F2R	2371	-6.04844	7.35147	-1.65508	0.0650765	1.69474e-09	2.68567e-13	0.0980407	0.948119	---	yes	s2	s1	0	1	0	0	-1	0	0	0
2150	ENSG00000164251	F2RL1	2371	-0.220227	12.3773	-13.2247	-1.12053	0.825714	3.84723e-34	1.42086e-38	0.262603	---	---	s2	s3	0	1	0	0	0	0	-1	0
2151	ENSG00000164220	F2RL2	2365	-1.78563	-2.0991	0.61116	4.28461	0.0742877	0.035914	0.541153	1.90388e-05	---	---	s4	s2	0	0	0	1	0	0	0	0
2152	ENSG00000117525	F3	2371	-6.47546	16.5226	-15.5433	4.28228	1.14538e-10	3.97835e-58	5.94974e-52	1.92365e-05	s2	yes	s2	s3	0	1	0	0	0	0	-1	0
2153	ENSG00000198734	F5	2371	-5.1733	5.79988	-5.09209	4.6814	2.49286e-07	7.52159e-09	3.82022e-07	3.00996e-06	---	yes	s2	s1	0	1	0	0	-1	0	0	0
2155	ENSG00000057593	F7	2369	0.124858	-6.61602	7.0953	0.555437	0.900647	4.54767e-11	1.6982e-12	0.578648	---	---	s3	s2	0	0	1	0	0	-1	0	0
2157	ENSG00000185010	F8	2371	0.303489	1.98033	-0.646575	-2.21604	0.761544	0.0477815	0.51797	0.0267832	---	---	s2	s4	0	0	0	0	0	0	0	0
2158	ENSG00000101981	F9	2225	-3.0069	2.14992	0.95082	-0.0315394	0.00266884	0.0316692	0.341799	0.974842	---	---	s2	s1	0	0	0	0	-1	0	0	0
2159	ENSG00000126218	F10	2371	1.75833	-4.05111	4.41977	-1.86676	0.078821	5.26159e-05	1.0326e-05	0.0620582	---	---	s3	s2	0	0	1	0	0	-1	0	0
2160	ENSG00000088926	F11	2333	-5.85673	-0.386952	4.77573	2.57064	5.38771e-09	0.698827	1.90173e-06	0.0102126	---	---	s3	s1	0	0	1	0	-1	0	0	0
2161	ENSG00000131187	F12	2351	-1.03667	7.27928	-4.68157	-2.80374	0.299997	4.55501e-13	3.00894e-06	0.00509291	---	---	s2	s3	0	1	0	0	0	0	-1	0
2162	ENSG00000124491	F13A1	2371	2.63447	-4.47262	-0.77063	3.24644	0.00848173	8.09131e-06	0.441003	0.00118489	---	---	s4	s2	0	0	0	1	0	-1	0	0
2165	ENSG00000143278	F13B	2358	-3.28064	-0.602785	2.50646	2.15606	0.00105081	0.54671	0.0122616	0.0311797	---	---	s3	s1	0	0	0	0	-1	0	0	0
2166	ENSG00000117480	FAAH	2345	0.792043	-0.954027	0.537128	-0.361708	0.428416	0.340169	0.59123	0.717603	---	---	s1	s2	0	0	0	0	0	0	0	0
2167	ENSG00000170323	FABP4	2351	-4.20401	1.47502	0.472044	2.8568	2.7204e-05	0.14034	0.636939	0.00431694	---	---	s4	s1	0	0	0	1	-1	0	0	0
2168	ENSG00000163586	FABP1	2340	-3.98785	3.35199	-0.285167	1.01018	6.87224e-05	0.000815109	0.775541	0.312514	---	---	s2	s1	0	1	0	0	-1	0	0	0
2169	ENSG00000145384	FABP2	2362	-3.00329	5.87775	-3.10351	-0.303701	0.0026988	4.74744e-09	0.00193508	0.761382	---	---	s2	s3	0	1	0	0	0	0	-1	0
2170	ENSG00000121769	FABP3	2371	4.86154	-0.716768	-3.21113	-1.67611	1.24104e-06	0.473588	0.00133987	0.0938481	---	yes	s1	s3	1	0	0	0	0	0	-1	0
2171	ENSG00000164687	FABP5	2351	4.38623	-1.50957	-2.77537	-0.513074	1.20424e-05	0.131289	0.00555756	0.607948	---	---	s1	s3	1	0	0	0	0	0	-1	0
2172	ENSG00000170231	FABP6	2351	-1.36408	2.56008	-1.82939	0.444946	0.172673	0.0105267	0.0674678	0.6564	---	---	s2	s3	0	0	0	0	0	0	0	0
2173	ENSG00000164434	FABP7	2363	2.25099	-4.22298	3.90486	-1.71715	0.0244776	2.50232e-05	9.69244e-05	0.0860823	---	---	s3	s2	0	0	1	0	0	-1	0	0
2175	ENSG00000187741	FANCA	2371	0.0566867	-9.96071	8.65718	3.11085	0.9548	6.34985e-23	8.77612e-18	0.00188774	s3	---	s3	s2	0	0	1	0	0	-1	0	0
2176	ENSG00000158169	FANCC	2371	6.73247	-8.04617	2.53748	-1.01321	2.08575e-11	1.33679e-15	0.0112291	0.311064	s1	yes	s1	s2	1	0	0	0	0	-1	0	0
2177	ENSG00000144554	FANCD2	2371	5.5619	-4.51754	3.14385	-4.66783	2.96841e-08	6.56331e-06	0.00168807	3.2138e-06	---	---	s1	s4	1	0	0	0	0	0	0	-1
2178	ENSG00000112039	FANCE	2371	3.00656	-9.30343	3.13205	4.5298	0.00266997	2.99548e-20	0.00175708	6.19685e-06	---	---	s4	s2	0	0	0	1	0	-1	0	0
2180	ENSG00000151726	ACSL1	2371	1.15252	2.48352	-8.81998	4.90501	0.249224	0.0130779	2.17327e-18	9.97638e-07	---	---	s4	s3	0	0	0	1	0	0	-1	0
2181	ENSG00000123983	ACSL3	2371	0.459664	1.07967	-5.63233	4.18614	0.6458	0.280397	1.98825e-08	2.94098e-05	---	---	s4	s3	0	0	0	1	0	0	-1	0
2182	ENSG00000068366	ACSL4	2351	-1.285	-0.487916	1.28054	0.832547	0.198919	0.625655	0.200483	0.405185	---	---	s3	s1	0	0	0	0	0	0	0	0
2184	ENSG00000103876	FAH	2371	3.38088	-0.817059	-5.6734	2.97533	0.000734259	0.413977	1.57057e-08	0.00295638	---	---	s1	s3	1	0	0	0	0	0	-1	0
2185	ENSG00000120899	PTK2B	2371	-3.03773	5.4609	-9.62736	7.30326	0.00240969	5.23154e-08	1.5114e-21	3.81741e-13	---	---	s4	s3	0	0	0	1	0	0	-1	0
2186	ENSG00000171634	BPTF	2371	2.12417	-15.671	7.85894	8.06413	0.0337596	9.68602e-53	5.82847e-15	1.1588e-15	---	---	s4	s2	0	0	0	1	0	-1	0	0
2187	ENSG00000181544	FANCB	2371	5.83366	-3.89404	3.31996	-6.01135	6.1634e-09	0.000101316	0.000913951	2.12464e-09	---	---	s1	s4	1	0	0	0	0	0	0	-1
2188	ENSG00000183161	FANCF	2371	8.06527	-5.4183	2.90901	-6.37615	1.14833e-15	6.62507e-08	0.00365951	2.17594e-10	s1	---	s1	s4	1	0	0	0	0	0	0	-1
2189	ENSG00000221829	FANCG	2371	2.98867	-4.44794	5.7096	-4.31882	0.00283075	9.07027e-06	1.2741e-08	1.63328e-05	---	---	s3	s2	0	0	1	0	0	-1	0	0
2191	ENSG00000078098	FAP	2371	-5.8904	5.28306	-5.77045	7.00048	4.40073e-09	1.38638e-07	8.9394e-09	3.30874e-12	---	---	s4	s1	0	0	0	1	-1	0	0	0
2192	ENSG00000077942	FBLN1	2371	-3.43192	-3.21765	9.56317	-1.84926	0.000609615	0.0013099	2.75177e-21	0.0645444	---	---	s3	s1	0	0	1	0	-1	0	0	0
2193	ENSG00000179115	FARSA	2371	0.622639	-6.99079	6.09509	1.46235	0.533582	3.54058e-12	1.27311e-09	0.143777	---	---	s3	s2	0	0	1	0	0	-1	0	0
2194	ENSG00000169710	FASN	2371	-2.57517	-4.83969	2.50318	6.75089	0.0100793	1.38407e-06	0.0123752	1.84177e-11	---	---	s4	s2	0	0	0	1	0	-1	0	0
2195	ENSG00000083857	FAT1	2371	-0.29017	0.93458	-7.66582	7.56235	0.771711	0.3501	2.57433e-14	5.62608e-14	---	yes	s4	s3	0	0	0	1	0	0	-1	0
2196	ENSG00000086570	FAT2	2371	0.407591	-5.73241	-3.45439	10.8299	0.683611	1.11604e-08	0.000561233	1.03759e-26	---	yes	s4	s2	0	0	0	1	0	-1	0	0
2197	ENSG00000149806	FAU	2345	-4.72834	11.004	2.46984	-10.7765	2.39802e-06	1.70175e-27	0.0135881	1.83358e-26	---	---	s2	s4	0	1	0	0	0	0	0	-1
2199	ENSG00000163520	FBLN2	2371	-1.49866	-5.5449	4.69972	3.84383	0.134094	3.26776e-08	2.75449e-06	0.000124316	---	---	s3	s2	0	0	1	0	0	-1	0	0
2200	ENSG00000166147	FBN1	2371	-2.79547	-3.12575	0.386105	7.18161	0.00522413	0.00179505	0.699454	9.18343e-13	---	---	s4	s2	0	0	0	1	0	-1	0	0
2201	ENSG00000138829	FBN2	2371	-8.26697	-1.77729	9.97843	1.85255	2.26036e-16	0.0756492	5.35058e-23	0.064071	---	---	s3	s1	0	0	1	0	-1	0	0	0
2202	ENSG00000115380	EFEMP1	2371	-8.4504	3.36979	0.880383	5.26523	4.99298e-17	0.000764296	0.378741	1.5262e-07	---	---	s4	s1	0	0	0	1	-1	0	0	0
2203	ENSG00000165140	FBP1	2371	-1.85744	7.33172	-7.50459	1.17434	0.0633727	3.10266e-13	8.66753e-14	0.240376	---	---	s2	s3	0	1	0	0	0	0	-1	0
2204	ENSG00000186431	FCAR	2350	-0.948539	-1.83999	0.641286	2.85111	0.342953	0.0658961	0.521399	0.00439478	---	---	s4	s2	0	0	0	1	0	0	0	0
2205	ENSG00000179639	FCER1A	2288	-1.51579	1.03156	-1.89943	2.67815	0.129711	0.302389	0.0576336	0.007456	---	---	s4	s3	0	0	0	1	0	0	0	0
2206	ENSG00000149534	MS4A2	2344	-3.97421	0.130401	2.13711	2.48494	7.27505e-05	0.89626	0.0326923	0.0130267	---	---	s4	s1	0	0	0	0	-1	0	0	0
2207	ENSG00000158869	FCER1G	2371	-4.53113	-1.53062	3.37209	3.98491	6.15825e-06	0.125996	0.000757973	6.95439e-05	---	yes	s4	s1	0	0	0	1	-1	0	0	0
2208	ENSG00000104921	FCER2	2351	-0.680422	-3.34753	3.0884	1.75833	0.496304	0.000828192	0.0020359	0.0788216	---	---	s3	s2	0	0	1	0	0	-1	0	0
2210	ENSG00000150337	FCGR1A	2345	-1.70266	-4.94082	-1.15943	9.88483	0.0887639	8.32893e-07	0.2464	1.33201e-22	---	---	s4	s2	0	0	0	1	0	-1	0	0
2212	ENSG00000143226	FCGR2A	2351	-0.424478	-1.52436	-1.55393	4.20051	0.671256	0.127552	0.120335	2.7625e-05	---	---	s4	s3	0	0	0	1	0	0	0	0
2213	ENSG00000072694	FCGR2B	2351	-5.32819	2.7879	-2.20892	5.56354	1.08647e-07	0.00534778	0.0272761	2.94373e-08	---	---	s4	s1	0	0	0	1	-1	0	0	0
2214	ENSG00000203747	FCGR3A	2289	0.0710912	-1.30018	-3.68204	5.62028	0.943331	0.193672	0.000236738	2.13857e-08	---	---	s4	s3	0	0	0	1	0	0	-1	0
2215	ENSG00000162747	FCGR3B	2306	-3.93528	2.60929	-3.84814	5.82938	8.55601e-05	0.00913173	0.000122256	6.34418e-09	---	---	s4	s1	0	0	0	1	-1	0	0	0
2217	ENSG00000104870	FCGRT	2351	1.49686	-5.44286	6.90123	-2.4526	0.134563	5.78783e-08	6.6075e-12	0.0142551	---	---	s3	s2	0	0	1	0	0	-1	0	0
2218	ENSG00000106692	FKTN	2371	5.79812	-6.43008	-0.511912	1.47268	7.5999e-09	1.53746e-10	0.60876	0.140971	---	---	s1	s2	1	0	0	0	0	-1	0	0
2219	ENSG00000085265	FCN1	2352	-4.60637	-1.81997	3.05057	4.7819	4.31644e-06	0.0688905	0.0023096	1.84389e-06	---	---	s4	s1	0	0	0	1	-1	0	0	0
2220	ENSG00000160339	FCN2	2320	-6.13195	4.39118	-0.871604	3.03783	1.0175e-09	1.17801e-05	0.383514	0.00240945	---	---	s2	s1	0	1	0	0	-1	0	0	0
2222	ENSG00000079459	FDFT1	2371	0.77867	8.75451	-5.61069	-5.97301	0.436252	3.82088e-18	2.24994e-08	2.68014e-09	---	---	s2	s4	0	1	0	0	0	0	0	-1
2224	ENSG00000160752	FDPS	2351	1.14366	6.28523	-7.32557	-1.46705	0.25288	3.89011e-10	3.25348e-13	0.142497	---	---	s2	s3	0	1	0	0	0	0	-1	0
2230	ENSG00000137714	FDX1	2371	2.65039	8.77351	-6.71973	-7.20068	0.00809349	3.24497e-18	2.27283e-11	8.01002e-13	---	---	s2	s4	0	1	0	0	0	0	0	-1
2232	ENSG00000161513	FDXR	2371	0.151934	4.47685	-3.0006	-2.6326	0.879252	7.93424e-06	0.00272262	0.00852843	---	---	s2	s3	0	1	0	0	0	0	-1	0
2235	ENSG00000066926	FECH	2371	-2.8399	6.30151	-0.427578	-3.98468	0.00455123	3.50351e-10	0.668997	6.96108e-05	s2	---	s2	s4	0	1	0	0	0	0	0	-1
2237	ENSG00000168496	FEN1	2371	-0.589813	-3.66529	7.58771	-2.79168	0.555372	0.000252488	4.6492e-14	0.00528557	---	---	s3	s2	0	0	1	0	0	-1	0	0
2239	ENSG00000076716	GPC4	2371	-1.09697	-1.03791	2.86722	-0.422515	0.272765	0.299419	0.00417753	0.672688	---	---	s3	s1	0	0	1	0	0	0	0	0
2241	ENSG00000151422	FER	2371	-4.17905	2.77055	-1.30236	3.14273	3.03344e-05	0.00563976	0.192919	0.00169451	---	---	s4	s1	0	0	0	1	-1	0	0	0
2242	ENSG00000182511	FES	2371	-1.81028	-3.16987	4.56216	1.36304	0.0703785	0.00154452	5.32129e-06	0.173	---	---	s3	s2	0	0	1	0	0	-1	0	0
2243	ENSG00000171560	FGA	2352	-2.82602	-0.381786	1.44302	2.47039	0.00475292	0.702654	0.149148	0.0135671	---	---	s4	s1	0	0	0	0	-1	0	0	0
2244	ENSG00000171564	FGB	2352	-3.81035	1.90228	2.02711	0.115234	0.000142332	0.0572573	0.0427642	0.908269	---	---	s3	s1	0	0	0	0	-1	0	0	0
2245	ENSG00000102302	FGD1	2371	4.24471	-11.2028	7.80069	0.223619	2.27313e-05	2.01821e-28	9.15541e-15	0.823073	---	---	s3	s2	0	0	1	0	0	-1	0	0
2246	ENSG00000113578	FGF1	2365	-0.798547	-0.537925	-2.17137	4.09919	0.424633	0.590679	0.0300025	4.28599e-05	---	---	s4	s3	0	0	0	1	0	0	0	0
2247	ENSG00000138685	FGF2	2371	-5.66625	-0.536575	1.66458	6.01742	1.63655e-08	0.591611	0.0961293	2.04765e-09	---	yes	s4	s1	0	0	0	1	-1	0	0	0
2250	ENSG00000138675	FGF5	2369	-6.08154	2.63188	-0.550195	4.87782	1.38386e-09	0.00854651	0.582238	1.14388e-06	---	---	s4	s1	0	0	0	1	-1	0	0	0
2251	ENSG00000111241	FGF6	2313	-0.535693	-0.292688	-0.34571	1.42463	0.592222	0.769787	0.729592	0.1544	---	---	s4	s1	0	0	0	0	0	0	0	0
2252	ENSG00000140285	FGF7	2371	-4.99155	2.02566	1.77918	1.72435	6.42537e-07	0.0429116	0.0753379	0.0847746	---	---	s2	s1	0	0	0	0	-1	0	0	0
2253	ENSG00000107831	FGF8	2371	-4.71021	-1.91179	6.70146	1.09151	2.61772e-06	0.0560238	2.56988e-11	0.275159	---	---	s3	s1	0	0	1	0	-1	0	0	0
2254	ENSG00000102678	FGF9	2360	-5.84828	0.0935974	9.04733	-2.55971	5.65606e-09	0.925437	2.98385e-19	0.0105379	---	---	s3	s1	0	0	1	0	-1	0	0	0
2255	ENSG00000070193	FGF10	2348	-1.63964	-1.46671	5.35031	-1.90547	0.101214	0.142588	9.63215e-08	0.0568412	---	---	s3	s4	0	0	1	0	0	0	0	0
2256	ENSG00000161958	FGF11	2371	-1.08464	-4.88463	5.36877	1.75552	0.27819	1.10541e-06	8.69946e-08	0.0793004	---	---	s3	s2	0	0	1	0	0	-1	0	0
2257	ENSG00000114279	FGF12	2371	0.755524	-3.25513	5.75715	-3.06231	0.45001	0.00114936	9.66189e-09	0.00222104	---	---	s3	s2	0	0	1	0	0	-1	0	0
2258	ENSG00000129682	FGF13	2351	1.03935	-2.07416	4.28224	-3.33801	0.298748	0.0381732	1.92457e-05	0.00085697	---	---	s3	s4	0	0	1	0	0	0	0	-1
2259	ENSG00000102466	FGF14	2371	-2.90571	-3.0922	8.3856	-1.44058	0.00369819	0.00200992	8.54219e-17	0.149837	---	---	s3	s2	0	0	1	0	0	-1	0	0
2260	ENSG00000077782	FGFR1	2371	-7.0805	-2.01976	7.51539	3.30014	1.88526e-12	0.043521	7.99651e-14	0.000980682	---	---	s3	s1	0	0	1	0	-1	0	0	0
2261	ENSG00000068078	FGFR3	2371	-1.55312	-2.26999	-0.801281	5.79	0.120529	0.0232974	0.423049	7.9711e-09	---	---	s4	s2	0	0	0	1	0	0	0	0
2262	ENSG00000179399	GPC5	2369	-5.18826	1.87225	4.14808	-0.422188	2.30297e-07	0.0612958	3.47108e-05	0.672926	---	---	s3	s1	0	0	1	0	-1	0	0	0
2263	ENSG00000066468	FGFR2	2371	-3.37631	0.23428	1.81166	1.96901	0.000746517	0.814788	0.0701648	0.049068	---	---	s4	s1	0	0	0	0	-1	0	0	0
2264	ENSG00000160867	FGFR4	2371	1.83353	-5.1645	2.55461	1.48012	0.0668498	2.61176e-07	0.0106927	0.138974	---	---	s3	s2	0	0	0	0	0	-1	0	0
2266	ENSG00000171557	FGG	2345	-4.2575	1.20626	3.23615	0.227951	2.14875e-05	0.227841	0.00122841	0.819704	---	---	s3	s1	0	0	1	0	-1	0	0	0
2267	ENSG00000104760	FGL1	2329	-5.57642	1.64389	2.92627	1.62085	2.73942e-08	0.100334	0.00346379	0.105185	---	---	s3	s1	0	0	1	0	-1	0	0	0
2268	ENSG00000000938	FGR	2371	-5.53192	-2.50457	4.77781	4.96224	3.51565e-08	0.0123268	1.88051e-06	7.46347e-07	---	---	s4	s1	0	0	0	1	-1	0	0	0
2271	ENSG00000091483	FH	2371	4.77933	0.762666	-0.520637	-6.47115	1.86653e-06	0.445739	0.602668	1.17797e-10	---	yes	s1	s4	1	0	0	0	0	0	0	-1
2272	ENSG00000189283	FHIT	2371	1.98694	2.5679	1.03126	-7.00061	0.0470435	0.0102926	0.302524	3.30579e-12	---	yes	s2	s4	0	0	0	0	0	0	0	-1
2273	ENSG00000022267	FHL1	2371	-0.0656593	-0.900069	3.13704	-2.1979	0.947655	0.368175	0.00172762	0.028053	---	---	s3	s4	0	0	1	0	0	0	0	0
2274	ENSG00000115641	FHL2	2371	-0.761474	11.9414	-17.2035	3.87916	0.44645	5.833e-32	1.35496e-62	0.000107675	s2	yes	s2	s3	0	1	0	0	0	0	-1	0
2275	ENSG00000183386	FHL3	2351	0.48554	-3.78593	-0.406689	4.68713	0.627339	0.000156974	0.684273	2.92915e-06	---	---	s4	s2	0	0	0	1	0	-1	0	0
2277	ENSG00000165197	FIGF	2329	-0.902991	-5.59075	4.45466	3.36135	0.366624	2.52542e-08	8.80007e-06	0.00078815	---	---	s3	s2	0	0	1	0	0	-1	0	0
2281	ENSG00000119782	FKBP1B	2371	-0.681613	4.94765	1.58058	-7.26924	0.495551	8.03884e-07	0.114109	4.88622e-13	---	---	s2	s4	0	1	0	0	0	0	0	-1
2286	ENSG00000173486	FKBP2	2351	-8.60575	9.40287	-0.203505	-0.953662	1.36396e-17	1.21762e-20	0.838758	0.340353	---	---	s2	s1	0	1	0	0	-1	0	0	0
2287	ENSG00000100442	FKBP3	2371	0.686263	4.81793	3.34327	-10.9451	0.492614	1.5422e-06	0.000840852	3.11106e-27	---	yes	s2	s4	0	1	0	0	0	0	0	-1
2288	ENSG00000004478	FKBP4	2371	-1.39519	0.779968	3.08521	-2.62053	0.16309	0.435488	0.00205761	0.00883539	---	---	s3	s4	0	0	1	0	0	0	0	-1
2289	ENSG00000096060	FKBP5	2365	1.03239	-4.5525	4.02784	0.110983	0.301995	5.57014e-06	5.80683e-05	0.91164	---	---	s3	s2	0	0	1	0	0	-1	0	0
2290	ENSG00000176165	FOXG1	2338	-2.92639	-4.39562	9.8004	-1.28334	0.00346229	1.15399e-05	2.99108e-22	0.199499	---	---	s3	s2	0	0	1	0	0	-1	0	0
2294	ENSG00000103241	FOXF1	2364	-4.11132	-3.16179	7.46394	1.11714	4.06846e-05	0.0015879	1.17391e-13	0.264047	---	---	s3	s1	0	0	1	0	-1	0	0	0
2295	ENSG00000137273	FOXF2	2371	0.246228	-3.87448	2.195	2.24345	0.805527	0.000109752	0.0282603	0.0249601	---	---	s4	s2	0	0	0	0	0	-1	0	0
2296	ENSG00000054598	FOXC1	2371	-1.91509	-1.23173	-3.38669	7.80097	0.0556017	0.218173	0.000718952	9.13592e-15	---	---	s4	s3	0	0	0	1	0	0	-1	0
2297	ENSG00000251493	FOXD1	2371	-4.29056	4.48181	-2.64447	2.56944	1.8538e-05	7.75345e-06	0.0082358	0.010247	---	yes	s2	s1	0	1	0	0	-1	0	0	0
2298	ENSG00000170122	FOXD4	2337	-0.601591	-1.1614	-1.45003	3.83861	0.547505	0.245597	0.147184	0.000127022	---	---	s4	s3	0	0	0	1	0	0	0	0
2299	ENSG00000168269	FOXI1	2363	-3.46208	-1.16822	0.917623	4.87045	0.000545557	0.242837	0.35891	1.18713e-06	---	---	s4	s1	0	0	0	1	-1	0	0	0
2300	ENSG00000176678	FOXL1	2363	-5.31161	-0.573388	-0.924448	8.54128	1.18833e-07	0.566437	0.355347	2.34097e-17	---	---	s4	s1	0	0	0	1	-1	0	0	0
2301	ENSG00000186790	FOXE3	2371	-3.55819	-4.79006	3.18833	7.18764	0.000380754	1.77029e-06	0.00144963	8.79485e-13	---	---	s4	s2	0	0	0	1	0	-1	0	0
2302	ENSG00000129654	FOXJ1	2371	1.22108	1.76791	1.30472	-5.27031	0.222178	0.0772049	0.192115	1.48503e-07	---	---	s2	s4	0	0	0	0	0	0	0	-1
2303	ENSG00000176692	FOXC2	2365	-3.5572	-5.7775	1.63106	10.2622	0.000382197	8.58036e-09	0.10301	3.33152e-24	---	---	s4	s2	0	0	0	1	0	-1	0	0
2304	ENSG00000178919	FOXE1	2369	-4.764	-1.09958	2.68499	4.47898	2.0128e-06	0.271628	0.00730374	7.85638e-06	---	---	s4	s1	0	0	0	1	-1	0	0	0
2305	ENSG00000111206	FOXM1	2371	1.80558	-11.6133	7.11545	4.51666	0.0711104	2.30541e-30	1.47178e-12	6.59032e-06	---	---	s3	s2	0	0	1	0	0	-1	0	0
2306	ENSG00000186564	FOXD2	2371	2.88113	-2.9518	-1.50644	1.80204	0.00399816	0.00319028	0.132087	0.0716664	---	yes	s1	s2	1	0	0	0	0	-1	0	0
2307	ENSG00000179772	FOXS1	2371	-5.54697	0.501015	1.8712	4.28294	3.22978e-08	0.616407	0.0614411	1.91793e-05	---	---	s4	s1	0	0	0	1	-1	0	0	0
2308	ENSG00000150907	FOXO1	2371	1.51664	-3.67574	0.0529585	2.73605	0.129491	0.000242429	0.957769	0.0062645	---	---	s4	s2	0	0	0	1	0	-1	0	0
2309	ENSG00000118689	FOXO3	2371	2.28776	-12.9205	6.26842	6.37698	0.0222391	5.92209e-37	4.32016e-10	2.1645e-10	---	---	s4	s2	0	0	0	1	0	-1	0	0
2312	ENSG00000143631	FLG	2371	-3.624	-2.59688	-2.16699	10.5032	0.000296192	0.00946557	0.0303353	2.97011e-25	---	---	s4	s1	0	0	0	1	-1	0	0	0
2313	ENSG00000151702	FLI1	2371	-6.78747	-2.9915	8.136	3.52984	1.43719e-11	0.0028047	6.52145e-16	0.000423731	---	---	s3	s1	0	0	1	0	-1	0	0	0
2314	ENSG00000177731	FLII	2371	-3.61094	-3.70087	-4.06753	14.311	0.000311428	0.000219756	4.90676e-05	1.28098e-44	s4	yes	s4	s3	0	0	0	1	0	0	-1	0
2315	ENSG00000120215	MLANA	2371	-1.21672	-4.15135	-1.09819	8.16153	0.22383	3.42198e-05	0.272235	5.311e-16	---	yes	s4	s2	0	0	0	1	0	-1	0	0
2316	ENSG00000196924	FLNA	2351	-0.506966	-8.54804	1.20129	10.3146	0.612226	2.21805e-17	0.229759	1.99186e-24	---	---	s4	s2	0	0	0	1	0	-1	0	0
2317	ENSG00000136068	FLNB	2371	-4.05581	0.29255	-3.36742	8.54215	5.15766e-05	0.769892	0.000770866	2.31964e-17	---	yes	s4	s1	0	0	0	1	-1	0	0	0
2318	ENSG00000128591	FLNC	2351	-7.83581	3.12151	2.23711	3.27849	6.99969e-15	0.00182116	0.0253725	0.00105888	---	---	s4	s1	0	0	0	1	-1	0	0	0
2319	ENSG00000132589	FLOT2	2365	1.45707	-6.20685	3.91765	1.77915	0.145229	6.36484e-10	9.19555e-05	0.0753437	---	---	s3	s2	0	0	1	0	0	-1	0	0
2321	ENSG00000102755	FLT1	2371	-4.68037	-2.78827	4.22012	4.86938	3.02508e-06	0.00534128	2.5337e-05	1.19329e-06	---	---	s4	s1	0	0	0	1	-1	0	0	0
2322	ENSG00000122025	FLT3	2363	0.356511	-4.54607	4.22151	0.745418	0.72149	5.74172e-06	2.51858e-05	0.456093	---	---	s3	s2	0	0	1	0	0	-1	0	0
2323	ENSG00000090554	FLT3LG	2371	-2.43556	0.777651	-2.74556	5.10857	0.0149419	0.436852	0.00608641	3.50508e-07	---	---	s4	s3	0	0	0	1	0	0	-1	0
2324	ENSG00000037280	FLT4	2371	-0.30618	-4.97865	5.74456	0.486209	0.759494	6.86377e-07	1.03981e-08	0.626864	---	---	s3	s2	0	0	1	0	0	-1	0	0
2326	ENSG00000010932	FMO1	2371	-6.62167	1.43291	3.14264	3.01403	4.37944e-11	0.152015	0.00169504	0.00260539	---	---	s3	s1	0	0	1	0	-1	0	0	0
2327	ENSG00000094963	FMO2	2371	-2.97504	0.293574	0.610789	2.70775	0.00295909	0.769109	0.541398	0.0068228	---	---	s4	s1	0	0	0	1	-1	0	0	0
2328	ENSG00000007933	FMO3	2371	-5.83211	-2.49826	7.40613	2.48794	6.22022e-09	0.0125477	1.79801e-13	0.0129167	---	---	s3	s1	0	0	1	0	-1	0	0	0
2329	ENSG00000076258	FMO4	2371	6.47388	0.10274	-7.50968	-0.0960946	1.15726e-10	0.918178	8.34444e-14	0.923454	---	---	s1	s3	1	0	0	0	0	0	-1	0
2330	ENSG00000131781	FMO5	2371	0.74295	6.79312	-7.04371	-1.92878	0.457586	1.38302e-11	2.44341e-12	0.0538773	---	---	s2	s3	0	1	0	0	0	0	-1	0
2331	ENSG00000122176	FMOD	2371	-3.08156	-0.222191	5.19861	-1.50119	0.00208289	0.824185	2.17965e-07	0.13344	---	---	s3	s1	0	0	1	0	-1	0	0	0
2332	ENSG00000102081	FMR1	2371	0.545595	-9.50313	5.73021	5.0673	0.585396	4.80377e-21	1.13043e-08	4.34658e-07	---	---	s3	s2	0	0	1	0	0	-1	0	0
2334	ENSG00000155966	AFF2	2365	-7.87278	-1.61016	9.4697	1.66403	5.23865e-15	0.107497	6.55581e-21	0.0962385	---	---	s3	s1	0	0	1	0	-1	0	0	0
2335	ENSG00000115414	FN1	2371	-2.14294	-4.20837	1.20038	6.83516	0.0322196	2.66806e-05	0.230112	1.03822e-11	---	---	s4	s2	0	0	0	1	0	-1	0	0
2339	ENSG00000168522	FNTA	2371	1.77124	3.4046	-0.457598	-6.14089	0.0766496	0.000673642	0.647283	9.59461e-10	---	---	s2	s4	0	1	0	0	0	0	0	-1
2348	ENSG00000110195	FOLR1	2371	1.33921	-0.710099	1.84439	-2.8055	0.180632	0.477712	0.065251	0.00506481	---	---	s3	s4	0	0	0	0	0	0	0	-1
2350	ENSG00000165457	FOLR2	2319	-0.313906	-3.65983	2.12407	2.72437	0.753621	0.000258018	0.0337698	0.00649072	---	---	s4	s2	0	0	0	1	0	-1	0	0
2352	ENSG00000110203	FOLR3	2345	-2.24197	-3.22921	0.523629	6.40423	0.0250567	0.00125847	0.600586	1.82028e-10	---	---	s4	s2	0	0	0	1	0	-1	0	0
2353	ENSG00000170345	FOS	2371	-4.13172	5.36853	-6.98034	5.97353	3.72561e-05	8.71086e-08	3.80851e-12	2.67177e-09	---	---	s4	s3	0	0	0	1	0	0	-1	0
2354	ENSG00000125740	FOSB	2371	0.0600281	1.41126	-6.48134	5.18945	0.952138	0.158298	1.10237e-10	2.28835e-07	---	yes	s4	s3	0	0	0	1	0	0	-1	0
2355	ENSG00000075426	FOSL2	2371	-0.821933	-2.30525	-9.18248	14.4927	0.411198	0.0212385	8.92089e-20	1.14135e-45	s4	---	s4	s3	0	0	0	1	0	0	-1	0
2356	ENSG00000136877	FPGS	2351	0.937077	3.03029	-7.74623	3.35054	0.348815	0.00246984	1.39711e-14	0.000819295	---	---	s4	s3	0	0	0	1	0	0	-1	0
2357	ENSG00000171051	FPR1	2365	-7.19707	3.82783	0.23767	3.83695	8.22611e-13	0.000132636	0.812158	0.000127835	---	---	s4	s1	0	0	0	1	-1	0	0	0
2358	ENSG00000171049	FPR2	2338	-2.18503	-0.714449	-1.22738	5.02787	0.0289856	0.475021	0.219805	5.33631e-07	---	---	s4	s1	0	0	0	1	0	0	0	0
2359	ENSG00000187474	FPR3	2362	-1.68262	-0.303644	0.841178	1.59455	0.092581	0.761426	0.400333	0.110948	---	---	s4	s1	0	0	0	0	0	0	0	0
2395	ENSG00000165060	FXN	2371	5.89959	-3.19231	-0.190208	-3.10578	4.1659e-09	0.00142988	0.849162	0.00192027	---	yes	s1	s2	1	0	0	0	0	-1	0	0
2444	ENSG00000111816	FRK	2371	-0.269666	4.12819	-1.60868	-3.18219	0.78744	3.78285e-05	0.107819	0.0014806	---	---	s2	s4	0	1	0	0	0	0	0	-1
2475	ENSG00000198793	MTOR	2351	1.08987	-8.79495	1.40394	8.28304	0.275882	2.71196e-18	0.160469	1.99096e-16	---	---	s4	s2	0	0	0	1	0	-1	0	0
2487	ENSG00000162998	FRZB	2371	-3.54338	1.18546	3.73773	-1.14572	0.00040268	0.235956	0.000190084	0.252028	---	---	s3	s1	0	0	1	0	-1	0	0	0
2488	ENSG00000131808	FSHB	2313	1.81289	-3.55845	1.41568	0.710631	0.0699786	0.000380567	0.157004	0.477385	---	---	s1	s2	0	0	0	0	0	-1	0	0
2491	ENSG00000102384	CENPI	2371	5.40092	-2.10749	0.921216	-5.11515	7.29163e-08	0.0351802	0.357031	3.38631e-07	---	yes	s1	s4	1	0	0	0	0	0	0	-1
2492	ENSG00000170820	FSHR	2327	-2.64794	-0.961696	2.06723	2.28097	0.0081531	0.336303	0.0388231	0.0226405	---	---	s4	s1	0	0	0	0	-1	0	0	0
2494	ENSG00000116833	NR5A2	2369	-1.60132	-0.869918	2.54488	0.349476	0.109438	0.384434	0.0109945	0.726763	---	---	s3	s1	0	0	0	0	0	0	0	0
2495	ENSG00000167996	FTH1	2371	1.14168	-5.71299	-1.5929	7.68102	0.253702	1.24929e-08	0.111316	2.29296e-14	---	yes	s4	s2	0	0	0	1	0	-1	0	0
2512	ENSG00000087086	FTL	2351	3.53634	-7.02236	2.52206	1.70456	0.00041357	2.84496e-12	0.0117325	0.0884081	---	---	s1	s2	1	0	0	0	0	-1	0	0
2515	ENSG00000104755	ADAM2	2270	-3.59671	2.82793	0.97697	-0.180135	0.000329161	0.00472619	0.328688	0.857063	---	---	s2	s1	0	1	0	0	-1	0	0	0
2516	ENSG00000136931	NR5A1	2362	-3.62052	-2.62079	6.42845	0.927298	0.000300201	0.00882902	1.55481e-10	0.353866	---	---	s3	s1	0	0	1	0	-1	0	0	0
2517	ENSG00000179163	FUCA1	2371	0.440778	8.2104	-8.14045	-2.14349	0.659414	3.57903e-16	6.29262e-16	0.0321751	---	---	s2	s3	0	1	0	0	0	0	-1	0
2519	ENSG00000001036	FUCA2	2371	1.56589	7.93923	-6.62437	-4.8581	0.117509	3.11191e-15	4.30151e-11	1.26262e-06	---	---	s2	s3	0	1	0	0	0	0	-1	0
2520	ENSG00000184502	GAST	2357	-1.08407	2.69789	-3.10864	1.31942	0.278443	0.00702775	0.00190193	0.187157	---	---	s2	s3	0	1	0	0	0	0	-1	0
2521	ENSG00000089280	FUS	2371	5.12958	-14.4065	5.20077	5.6531	3.13937e-07	3.60856e-45	2.15476e-07	1.76504e-08	---	---	s4	s2	0	0	0	1	0	-1	0	0
2523	ENSG00000174951	FUT1	2371	3.03584	-3.25038	1.94577	-1.79774	0.00242474	0.00116864	0.0518008	0.0723453	---	---	s1	s2	1	0	0	0	0	-1	0	0
2524	ENSG00000176920	FUT2	2371	-0.0421747	5.3945	-11.7983	5.78845	0.966363	7.55367e-08	2.93343e-31	8.04396e-09	---	yes	s4	s3	0	0	0	1	0	0	-1	0
2525	ENSG00000171124	FUT3	2371	0.553269	4.30377	-13.616	8.29903	0.580131	1.74739e-05	1.05081e-40	1.73989e-16	---	---	s4	s3	0	0	0	1	0	0	-1	0
2526	ENSG00000196371	FUT4	2365	1.4772	-0.397079	-2.27589	1.13873	0.139754	0.691345	0.0229416	0.25493	---	---	s1	s3	0	0	0	0	0	0	0	0
2527	ENSG00000130383	FUT5	2325	0.079178	1.12064	-0.500988	-0.980888	0.936898	0.262557	0.616427	0.32675	---	---	s2	s4	0	0	0	0	0	0	0	0
2528	ENSG00000156413	FUT6	2371	-2.12919	-0.220794	-3.98951	7.41545	0.0333417	0.825272	6.82204e-05	1.67863e-13	---	---	s4	s3	0	0	0	1	0	0	-1	0
2529	ENSG00000180549	FUT7	2369	0.969136	-5.73009	3.28667	2.48923	0.332576	1.13131e-08	0.0010286	0.0128704	---	---	s3	s2	0	0	1	0	0	-1	0	0
2530	ENSG00000033170	FUT8	2371	-6.33886	10.3732	-2.34672	-2.51521	2.7623e-10	1.09926e-24	0.0190212	0.0119618	---	---	s2	s1	0	1	0	0	-1	0	0	0
2531	ENSG00000119537	KDSR	2371	2.94832	-3.01744	-1.33897	1.61761	0.00322627	0.00257636	0.18071	0.105881	---	---	s1	s2	1	0	0	0	0	-1	0	0
2532	ENSG00000213088	ACKR1	2313	-1.4941	-0.173611	-1.04139	3.2399	0.135287	0.862187	0.297805	0.00121269	---	---	s4	s1	0	0	0	1	0	0	0	0
2533	ENSG00000082074	FYB	2344	-4.82811	0.10585	-1.17928	7.27659	1.46725e-06	0.915711	0.238405	4.64896e-13	---	---	s4	s1	0	0	0	1	-1	0	0	0
2534	ENSG00000010810	FYN	2371	-2.61847	-3.95763	5.81123	2.03784	0.00888867	7.79239e-05	7.03574e-09	0.0416768	---	yes	s3	s2	0	0	1	0	0	-1	0	0
2535	ENSG00000180340	FZD2	2371	-5.62817	1.50103	7.06208	-2.53365	2.03619e-08	0.13348	2.14692e-12	0.0113521	---	---	s3	s1	0	0	1	0	-1	0	0	0
2537	ENSG00000126709	IFI6	2371	-8.06735	11.6204	-3.22584	-0.925197	1.12942e-15	2.13128e-30	0.00127315	0.354958	---	---	s2	s1	0	1	0	0	-1	0	0	0
2538	ENSG00000131482	G6PC	2353	-2.54615	-3.55888	4.3628	2.98967	0.0109552	0.000379823	1.33954e-05	0.00282172	---	---	s3	s2	0	0	1	0	0	-1	0	0
2539	ENSG00000160211	G6PD	2371	-6.81937	-0.226598	1.22105	7.57091	1.15653e-11	0.820756	0.222189	5.27547e-14	---	---	s4	s1	0	0	0	1	-1	0	0	0
2542	ENSG00000137700	SLC37A4	2371	3.41072	-2.00225	2.94941	-4.98418	0.000658775	0.0453711	0.003215	6.67234e-07	---	---	s1	s4	1	0	0	0	0	0	0	-1
2547	ENSG00000196419	XRCC6	2351	-0.87325	-0.00425238	8.38373	-8.06671	0.382616	0.996607	8.71322e-17	1.13947e-15	---	---	s3	s4	0	0	1	0	0	0	0	-1
2548	ENSG00000171298	GAA	2371	-0.302086	-4.65176	1.60858	4.5816	0.762613	3.47237e-06	0.107841	4.85369e-06	---	---	s4	s2	0	0	0	1	0	-1	0	0
2549	ENSG00000109458	GAB1	2371	3.61177	-7.99255	-1.0024	6.73653	0.000310437	2.04467e-15	0.316254	2.02937e-11	---	---	s4	s2	0	0	0	1	0	-1	0	0
2550	ENSG00000204681	GABBR1	2371	-1.92322	-3.2916	5.40924	0.745491	0.0545722	0.00101083	6.96478e-08	0.456049	---	---	s3	s2	0	0	1	0	0	-1	0	0
2551	ENSG00000154727	GABPA	2371	3.06396	-2.44174	3.61089	-4.7033	0.00220887	0.0146892	0.00031149	2.70701e-06	---	---	s3	s4	0	0	1	0	0	0	0	-1
2553	ENSG00000104064	GABPB1	2371	-2.30765	5.2301	3.7189	-7.93352	0.0211047	1.84264e-07	0.000204739	3.25457e-15	---	yes	s2	s4	0	1	0	0	0	0	0	-1
2554	ENSG00000022355	GABRA1	2357	-2.7161	-1.80962	5.71247	-0.494445	0.00665394	0.0704822	1.25392e-08	0.621038	---	---	s3	s1	0	0	1	0	-1	0	0	0
2555	ENSG00000151834	GABRA2	2371	1.442	-2.92373	3.93702	-2.38151	0.149434	0.00349145	8.48778e-05	0.0173206	---	---	s3	s2	0	0	1	0	0	-1	0	0
2556	ENSG00000011677	GABRA3	2371	-5.38447	-4.99369	9.01279	3.42304	7.98172e-08	6.35511e-07	4.0353e-19	0.000629781	---	---	s3	s1	0	0	1	0	-1	0	0	0
2557	ENSG00000109158	GABRA4	2357	0.213362	-2.34527	1.11307	1.51786	0.831063	0.0190959	0.265792	0.129184	---	---	s4	s2	0	0	0	0	0	0	0	0
2558	ENSG00000186297	GABRA5	2356	-3.40765	-2.70051	8.89332	-1.85999	0.000666261	0.00697282	1.15476e-18	0.0630123	---	---	s3	s1	0	0	1	0	-1	0	0	0
2559	ENSG00000145863	GABRA6	2331	1.95116	-2.48804	-1.15977	2.00811	0.0511581	0.0129142	0.24626	0.044747	---	---	s4	s2	0	0	0	0	0	0	0	0
2560	ENSG00000163288	GABRB1	2357	-0.618771	-2.42984	-0.329037	4.27839	0.536127	0.0151797	0.742157	1.95772e-05	---	---	s4	s2	0	0	0	1	0	0	0	0
2561	ENSG00000145864	GABRB2	2343	-5.16938	-0.0534685	6.80024	-0.878063	2.54762e-07	0.957363	1.32122e-11	0.379999	---	---	s3	s1	0	0	1	0	-1	0	0	0
2562	ENSG00000166206	GABRB3	2371	-1.91923	-2.31318	7.65067	-2.9072	0.055075	0.020798	2.88817e-14	0.00368063	---	---	s3	s4	0	0	1	0	0	0	0	-1
2563	ENSG00000187730	GABRD	2371	-5.79307	-0.92562	6.97809	0.876657	7.82895e-09	0.354738	3.86883e-12	0.380762	---	---	s3	s1	0	0	1	0	-1	0	0	0
2565	ENSG00000163285	GABRG1	2339	-2.30878	-0.098625	1.69135	1.17137	0.0210429	0.921444	0.0909038	0.241571	---	---	s3	s1	0	0	0	0	0	0	0	0
2566	ENSG00000113327	GABRG2	2351	-3.66917	-1.61587	8.93474	-2.9832	0.000248756	0.106256	8.05528e-19	0.00288193	---	---	s3	s1	0	0	1	0	-1	0	0	0
2567	ENSG00000182256	GABRG3	2358	-2.07503	-4.34966	8.02761	-0.522787	0.0380924	1.42153e-05	1.55281e-15	0.601172	---	---	s3	s2	0	0	1	0	0	-1	0	0
2568	ENSG00000094755	GABRP	2369	-4.15536	4.27172	-0.77491	0.6159	3.36312e-05	2.01638e-05	0.43847	0.53802	---	---	s2	s1	0	1	0	0	-1	0	0	0
2569	ENSG00000146276	GABRR1	2371	-0.134187	-5.24908	6.41977	-0.113145	0.893266	1.66455e-07	1.64337e-10	0.909925	---	---	s3	s2	0	0	1	0	0	-1	0	0
2570	ENSG00000111886	GABRR2	2351	-2.37015	-4.04441	3.79464	3.99204	0.017861	5.41469e-05	0.000151593	6.75159e-05	---	---	s4	s2	0	0	0	1	0	-1	0	0
2571	ENSG00000128683	GAD1	2371	-2.50816	3.02731	3.88886	-4.99238	0.0122025	0.00249398	0.000103487	6.39799e-07	---	yes	s3	s4	0	0	1	0	0	0	0	-1
2580	ENSG00000178950	GAK	2371	-3.7093	0.941197	-5.33091	9.44856	0.000212612	0.3467	1.06971e-07	7.94851e-21	---	yes	s4	s3	0	0	0	1	0	0	-1	0
2581	ENSG00000054983	GALC	2371	-2.27261	2.16847	-1.03852	1.22577	0.0231391	0.0302221	0.299135	0.220409	---	---	s2	s1	0	0	0	0	0	0	0	0
2582	ENSG00000117308	GALE	2371	-4.07071	14.29	-11.9041	0.207838	4.84072e-05	1.69246e-44	8.90633e-32	0.835373	---	---	s2	s3	0	1	0	0	0	0	-1	0
2583	ENSG00000135454	B4GALNT1	2371	0.80377	-4.70242	3.50686	1.15638	0.42161	2.71864e-06	0.000461856	0.247642	---	yes	s3	s2	0	0	1	0	0	-1	0	0
2584	ENSG00000108479	GALK1	2371	-2.0667	5.88805	-1.4261	-3.33903	0.0388711	4.46279e-09	0.153972	0.000853721	---	---	s2	s4	0	1	0	0	0	0	0	-1
2585	ENSG00000156958	GALK2	2371	0.609504	5.38971	-3.97177	-3.31097	0.542249	7.75537e-08	7.34691e-05	0.000943697	---	---	s2	s3	0	1	0	0	0	0	-1	0
2587	ENSG00000166573	GALR1	2341	-5.92513	-0.921387	4.59325	3.55452	3.58149e-09	0.356943	4.59556e-06	0.000386175	---	---	s3	s1	0	0	1	0	-1	0	0	0
2588	ENSG00000141012	GALNS	2371	0.333802	-9.75639	0.557453	11.5575	0.738559	4.48263e-22	0.577271	4.27124e-30	---	---	s4	s2	0	0	0	1	0	-1	0	0
2589	ENSG00000141429	GALNT1	2371	-3.22027	6.82385	-7.03553	3.02778	0.00129802	1.12166e-11	2.58807e-12	0.00249016	---	---	s2	s3	0	1	0	0	0	0	-1	0
2590	ENSG00000143641	GALNT2	2371	-1.80685	-4.46154	-0.728382	8.92795	0.070912	8.5175e-06	0.466452	8.50001e-19	---	---	s4	s2	0	0	0	1	0	-1	0	0
2591	ENSG00000115339	GALNT3	2371	4.85785	-0.260014	-6.87399	1.69537	1.26418e-06	0.794875	7.95507e-12	0.0901368	---	---	s1	s3	1	0	0	0	0	0	-1	0
2592	ENSG00000213930	GALT	2371	-0.718071	-1.65461	1.27786	1.629	0.472784	0.0981364	0.201425	0.103446	---	---	s4	s2	0	0	0	0	0	0	0	0
2593	ENSG00000130005	GAMT	2351	-0.289777	-0.310694	5.98698	-5.79515	0.772013	0.756061	2.46594e-09	7.74177e-09	---	---	s3	s4	0	0	1	0	0	0	0	-1
2595	ENSG00000214013	GANC	2364	2.97939	1.95124	-6.37755	0.687548	0.00291765	0.0511466	2.15774e-10	0.491805	---	---	s1	s3	1	0	0	0	0	0	-1	0
2596	ENSG00000172020	GAP43	2371	-7.79882	0.850182	5.89805	2.21442	9.28868e-15	0.39531	4.20426e-09	0.0268944	---	---	s3	s1	0	0	1	0	-1	0	0	0
2597	ENSG00000111640	GAPDH	2351	-3.79362	0.193054	0.326305	4.15626	0.000152214	0.846933	0.744223	3.35085e-05	---	---	s4	s1	0	0	0	1	-1	0	0	0
2615	ENSG00000137507	LRRC32	2371	-0.875388	0.666411	-5.18381	5.94768	0.381451	0.505213	2.35791e-07	3.12235e-09	---	---	s4	s3	0	0	0	1	0	0	-1	0
2617	ENSG00000106105	GARS	911	4.00528	-2.8474	-0.730157	-1.98827	6.70049e-05	0.00450714	0.465482	0.0470812	---	---	s1	s2	1	0	0	0	0	-1	0	0
2618	ENSG00000159131	GART	2371	3.10021	-7.87922	-1.82533	8.18949	0.0019566	4.97696e-15	0.0680765	4.23848e-16	---	yes	s4	s2	0	0	0	1	0	-1	0	0
2619	ENSG00000180447	GAS1	2371	-1.93288	-3.58878	2.98544	3.77574	0.0533704	0.000338968	0.00286074	0.000163457	---	---	s4	s2	0	0	0	1	0	-1	0	0
2620	ENSG00000148935	GAS2	2371	1.92003	-6.30189	11.0771	-6.30032	0.0549737	3.49506e-10	7.71633e-28	3.53014e-10	---	---	s3	s2	0	0	1	0	0	-1	0	0
2621	ENSG00000183087	GAS6	2371	0.771448	-2.33596	-2.92754	5.25605	0.440519	0.0195763	0.00344912	1.60345e-07	---	---	s4	s3	0	0	0	1	0	0	-1	0
2622	ENSG00000141013	GAS8	2351	0.565271	-5.71607	0.465504	6.09015	0.571943	1.22843e-08	0.641614	1.31405e-09	---	---	s4	s2	0	0	0	1	0	-1	0	0
2623	ENSG00000102145	GATA1	2352	-5.9497	-3.50611	4.98303	6.52884	3.088e-09	0.000463228	6.71567e-07	8.09474e-11	---	---	s4	s1	0	0	0	1	-1	0	0	0
2624	ENSG00000179348	GATA2	2371	-3.83114	0.597291	3.08426	0.680932	0.000130868	0.55037	0.00206411	0.495981	---	yes	s3	s1	0	0	1	0	-1	0	0	0
2625	ENSG00000107485	GATA3	2371	-11.1032	4.20706	-1.66289	10.3401	5.85009e-28	2.6835e-05	0.0964671	1.52975e-24	---	---	s4	s1	0	0	0	1	-1	0	0	0
2626	ENSG00000136574	GATA4	2356	-2.64267	-0.867846	6.5016	-2.64072	0.00827999	0.385567	9.67109e-11	0.00832764	---	---	s3	s1	0	0	1	0	-1	0	0	0
2627	ENSG00000141448	GATA6	2371	-1.21918	-0.993422	-3.82377	7.0684	0.222898	0.320606	0.00013482	2.05341e-12	---	---	s4	s3	0	0	0	1	0	0	-1	0
2628	ENSG00000171766	GATM	2371	1.5912	4.19972	-5.28064	-1.62156	0.111699	2.77127e-05	1.40465e-07	0.105031	---	---	s2	s3	0	1	0	0	0	0	-1	0
2629	ENSG00000177628	GBA	2302	2.38354	-2.96124	-7.68658	9.26688	0.0172279	0.0030954	2.2223e-14	4.26753e-20	---	---	s4	s3	0	0	0	1	0	0	-1	0
2631	ENSG00000146729	GBAS	2351	6.90136	-0.209488	2.4719	-11.3082	6.60149e-12	0.834086	0.01351	6.57837e-29	---	---	s1	s4	1	0	0	0	0	0	0	-1
2632	ENSG00000114480	GBE1	2371	3.41403	3.6527	-6.3213	-2.10248	0.000650859	0.000265128	3.08939e-10	0.0356168	---	---	s2	s3	0	1	0	0	0	0	-1	0
2633	ENSG00000117228	GBP1	2371	-2.75932	5.80957	-9.96685	6.85173	0.00583668	7.10481e-09	5.98405e-23	9.26879e-12	---	---	s4	s3	0	0	0	1	0	0	-1	0
2635	ENSG00000117226	GBP3	2371	0.139484	9.69342	-16.0395	4.34788	0.88908	8.12685e-22	4.82188e-55	1.4327e-05	---	---	s2	s3	0	1	0	0	0	0	-1	0
2637	ENSG00000168505	GBX2	2369	1.79517	-5.78802	7.0154	-2.51033	0.0727535	8.06552e-09	2.98127e-12	0.0121279	---	yes	s3	s2	0	0	1	0	0	-1	0	0
2638	ENSG00000145321	GC	2365	-3.06024	-1.14479	2.41289	2.68206	0.00223647	0.252412	0.0159022	0.00736807	---	---	s4	s1	0	0	0	1	-1	0	0	0
2639	ENSG00000105607	GCDH	2371	1.45104	-2.62513	4.6685	-3.57398	0.146902	0.00871719	3.20345e-06	0.000358621	---	---	s3	s4	0	0	1	0	0	0	0	-1
2641	ENSG00000115263	GCG	2352	-3.09201	2.28158	1.0501	-0.177199	0.00201143	0.0226034	0.293779	0.859367	---	---	s2	s1	0	0	0	0	-1	0	0	0
2642	ENSG00000215644	GCGR	2345	-6.5738	-0.860888	7.78967	0.823703	6.02598e-11	0.389388	1.00117e-14	0.410192	---	---	s3	s1	0	0	1	0	-1	0	0	0
2643	ENSG00000131979	GCH1	2371	-0.566195	7.91294	-4.76887	-4.11841	0.571315	3.82416e-15	1.96507e-06	3.94571e-05	---	---	s2	s3	0	1	0	0	0	0	-1	0
2644	ENSG00000137880	GCHFR	2365	-5.92047	10.1522	2.27042	-7.91857	3.67788e-09	9.86488e-24	0.0232719	3.66315e-15	---	---	s2	s4	0	1	0	0	0	0	0	-1
2645	ENSG00000106633	GCK	2362	-2.15049	-1.9039	5.3055	-0.633814	0.0316177	0.0570443	1.22837e-07	0.526263	---	---	s3	s1	0	0	1	0	0	0	0	0
2646	ENSG00000084734	GCKR	2369	-2.94564	6.55941	-5.06881	0.899802	0.00325433	6.6119e-11	4.31286e-07	0.368317	---	---	s2	s3	0	1	0	0	0	0	-1	0
2647	ENSG00000135441	BLOC1S1	2351	-4.01093	13.6504	-3.29651	-8.30638	6.23687e-05	6.97806e-41	0.000993521	1.64518e-16	---	---	s2	s4	0	1	0	0	0	0	0	-1
2648	ENSG00000108773	KAT2A	2371	0.506346	-8.66801	8.42471	1.20879	0.612661	8.00415e-18	6.18025e-17	0.226863	---	yes	s3	s2	0	0	1	0	0	-1	0	0
2649	ENSG00000148200	NR6A1	2371	4.31772	-11.0909	3.11348	5.0667	1.64135e-05	6.66925e-28	0.00187106	4.36019e-07	---	---	s4	s2	0	0	0	1	0	-1	0	0
2650	ENSG00000187210	GCNT1	2371	-2.26338	1.2799	-1.23388	2.56969	0.0237023	0.200707	0.217371	0.0102395	---	---	s4	s1	0	0	0	0	0	0	0	0
2651	ENSG00000111846	GCNT2	2371	-1.98581	-1.47088	6.53444	-2.7147	0.0471691	0.141456	7.79035e-11	0.00668173	---	---	s3	s4	0	0	1	0	0	0	0	-1
2658	ENSG00000263761	GDF2	2296	-1.84413	1.81461	-1.66411	1.8354	0.0652928	0.0697151	0.0962261	0.0665759	---	---	s4	s1	0	0	0	0	0	0	0	0
2660	ENSG00000138379	MSTN	2371	-1.6423	-2.48811	2.99813	1.98163	0.10066	0.0129108	0.00274466	0.0476364	---	---	s3	s2	0	0	1	0	0	0	0	0
2661	ENSG00000164404	GDF9	2371	2.00933	0.368964	0.265484	-3.30778	0.0446149	0.712188	0.790659	0.000954442	---	---	s1	s4	0	0	0	0	0	0	0	-1
2662	ENSG00000266524	GDF10	2341	3.58039	-3.68162	1.03638	-0.932033	0.000350073	0.000237004	0.30013	0.351416	---	---	s1	s2	1	0	0	0	0	-1	0	0
2664	ENSG00000203879	GDI1	2351	-2.0424	-5.15757	3.02292	5.85574	0.0412236	2.7109e-07	0.00253058	5.41396e-09	---	---	s4	s2	0	0	0	1	0	-1	0	0
2665	ENSG00000057608	GDI2	2371	8.29528	-1.26141	-3.47468	-4.93264	1.79394e-16	0.207285	0.000520654	8.67561e-07	---	---	s1	s4	1	0	0	0	0	0	0	-1
2668	ENSG00000168621	GDNF	2371	-6.49836	-1.15789	5.96721	3.1306	9.86552e-11	0.247027	2.77578e-09	0.00176577	---	---	s3	s1	0	0	1	0	-1	0	0	0
2669	ENSG00000164949	GEM	2371	-1.05064	4.025	-1.84554	-1.80029	0.293529	5.87631e-05	0.0650841	0.0719416	---	yes	s2	s3	0	1	0	0	0	0	0	0
2670	ENSG00000131095	GFAP	2371	-0.276483	3.45269	-1.50684	-2.42219	0.782201	0.000564767	0.131985	0.0155017	---	---	s2	s4	0	1	0	0	0	0	0	0
2671	ENSG00000127554	GFER	2351	1.09665	5.71748	-4.95861	-3.23812	0.272909	1.21839e-08	7.6072e-07	0.00121998	---	---	s2	s3	0	1	0	0	0	0	-1	0
2672	ENSG00000162676	GFI1	2365	-4.64361	2.70088	1.38216	0.857923	3.61141e-06	0.00696494	0.167054	0.391022	---	---	s2	s1	0	1	0	0	-1	0	0	0
2673	ENSG00000198380	GFPT1	2371	3.35917	-2.05462	-6.87705	5.91418	0.000794141	0.0400254	7.78938e-12	3.81783e-09	---	---	s4	s3	0	0	0	1	0	0	-1	0
2674	ENSG00000151892	GFRA1	2371	-4.50981	0.423888	4.95228	-0.276609	6.80495e-06	0.671686	7.85189e-07	0.782105	---	---	s3	s1	0	0	1	0	-1	0	0	0
2676	ENSG00000146013	GFRA3	2371	-0.748086	-3.70121	9.64969	-4.72247	0.454483	0.000219463	1.22604e-21	2.46609e-06	---	---	s3	s4	0	0	1	0	0	0	0	-1
2677	ENSG00000115486	GGCX	2371	0.251898	1.45913	-4.49343	2.72177	0.801142	0.144662	7.34542e-06	0.00654086	---	---	s4	s3	0	0	0	1	0	0	-1	0
2683	ENSG00000086062	B4GALT1	2371	-0.873598	0.353709	-8.97281	10.5681	0.382426	0.723589	5.73696e-19	1.53594e-25	---	---	s4	s3	0	0	0	1	0	0	-1	0
2686	ENSG00000131067	GGT7	2371	5.3298	-7.4103	6.452	-4.32071	1.07619e-07	1.74357e-13	1.334e-10	1.61948e-05	---	---	s3	s2	0	0	1	0	0	-1	0	0
2687	ENSG00000099998	GGT5	2351	-3.26937	-0.438541	2.18417	2.26414	0.00109343	0.661034	0.0290483	0.0236564	---	---	s4	s1	0	0	0	0	-1	0	0	0
2688	ENSG00000259384	GH1	2336	-0.633689	-1.47889	2.36182	0.097056	0.526346	0.139305	0.0182671	0.92269	---	---	s3	s2	0	0	0	0	0	0	0	0
2689	ENSG00000136487	GH2	2333	-5.31789	0.562324	2.829	2.81983	1.14979e-07	0.57395	0.00470936	0.00484559	---	---	s3	s1	0	0	1	0	-1	0	0	0
2690	ENSG00000112964	GHR	2371	3.89055	-4.00889	0.00130442	0.228661	0.000102774	6.28918e-05	0.998959	0.819152	---	---	s1	s2	1	0	0	0	0	-1	0	0
2691	ENSG00000118702	GHRH	2345	-2.08027	-2.59989	5.28708	0.16713	0.0376096	0.00938384	1.35793e-07	0.867282	---	---	s3	s2	0	0	1	0	0	-1	0	0
2692	ENSG00000106128	GHRHR	2354	-4.73813	-0.733383	0.668662	6.18882	2.28555e-06	0.463398	0.503776	7.12939e-10	---	---	s4	s1	0	0	0	1	-1	0	0	0
2693	ENSG00000121853	GHSR	2357	-5.96854	-2.25173	3.96782	6.06411	2.75586e-09	0.0244314	7.47003e-05	1.54123e-09	---	---	s4	s1	0	0	0	1	-1	0	0	0
2694	ENSG00000134812	GIF	2350	-1.73339	-2.70966	0.923256	4.66364	0.0831583	0.00678415	0.355969	3.28103e-06	---	---	s4	s2	0	0	0	1	0	-1	0	0
2696	ENSG00000010310	GIPR	2371	-1.4299	3.21228	-5.11332	3.27617	0.152877	0.0013345	3.41897e-07	0.00106743	---	---	s4	s3	0	0	0	1	0	0	-1	0
2697	ENSG00000152661	GJA1	2371	-1.95781	1.4683	-2.84289	3.71041	0.0503698	0.142156	0.00450897	0.000211686	---	---	s4	s3	0	0	0	1	0	0	-1	0
2700	ENSG00000121743	GJA3	2371	-3.61258	-1.01377	1.93622	3.73972	0.000309469	0.310797	0.0529592	0.000188596	---	---	s4	s1	0	0	0	1	-1	0	0	0
2702	ENSG00000265107	GJA5	2352	-7.88501	1.39794	3.15341	4.56948	4.77284e-15	0.162263	0.00163413	5.14248e-06	---	---	s4	s1	0	0	0	1	-1	0	0	0
2703	ENSG00000121634	GJA8	2344	1.81377	0.191559	-2.5833	0.305491	0.0698408	0.848105	0.00984606	0.760019	---	---	s1	s3	0	0	0	0	0	0	-1	0
2706	ENSG00000165474	GJB2	2371	-3.11705	1.77423	-9.28269	12.003	0.00184864	0.0761536	3.61524e-20	2.89679e-32	s4	---	s4	s3	0	0	0	1	0	0	-1	0
2709	ENSG00000189280	GJB5	2365	-2.96566	9.32168	-9.99698	2.73021	0.00305058	2.54264e-20	4.48263e-23	0.00637637	---	---	s2	s3	0	1	0	0	0	0	-1	0
2710	ENSG00000198814	GK	2371	3.10787	1.38516	-3.22805	-2.16342	0.00190679	0.166135	0.0012634	0.0306088	---	---	s1	s3	1	0	0	0	0	0	-1	0
2717	ENSG00000102393	GLA	2371	5.32753	0.705518	-1.12574	-6.41426	1.08953e-07	0.480557	0.260389	1.70281e-10	---	---	s1	s4	1	0	0	0	0	0	0	-1
2719	ENSG00000147257	GPC3	2371	-6.00001	2.55784	7.28944	-3.67514	2.27598e-09	0.0105942	4.22062e-13	0.000242996	---	---	s3	s1	0	0	1	0	-1	0	0	0
2729	ENSG00000001084	GCLC	2371	2.92467	-7.03147	2.45042	2.56428	0.003481	2.66287e-12	0.014341	0.0104001	---	yes	s1	s2	1	0	0	0	0	-1	0	0
2730	ENSG00000023909	GCLM	2371	3.4078	-1.31606	-5.59887	3.50493	0.000665825	0.188283	2.40663e-08	0.0004652	---	---	s4	s3	0	0	0	1	0	0	-1	0
2731	ENSG00000178445	GLDC	2351	4.35014	-4.29933	0.95276	-1.00286	1.41863e-05	1.78311e-05	0.34081	0.316029	---	---	s1	s2	1	0	0	0	0	-1	0	0
2733	ENSG00000119392	GLE1	2371	5.86952	-9.23153	-0.517117	4.87279	4.98319e-09	5.7399e-20	0.605123	1.17305e-06	---	yes	s1	s2	1	0	0	0	0	-1	0	0
2734	ENSG00000090863	GLG1	2365	-3.67391	-4.45606	1.04828	9.32794	0.000244177	8.73737e-06	0.294619	2.40203e-20	---	---	s4	s2	0	0	0	1	0	-1	0	0
2735	ENSG00000111087	GLI1	2371	-4.43451	0.153518	3.87271	1.14635	9.64962e-06	0.878003	0.000110546	0.251766	---	---	s3	s1	0	0	1	0	-1	0	0	0
2736	ENSG00000074047	GLI2	2371	-8.04008	1.2897	2.99452	5.11323	1.4031e-15	0.197281	0.00277722	3.42057e-07	---	---	s4	s1	0	0	0	1	-1	0	0	0
2737	ENSG00000106571	GLI3	2371	-5.22489	-0.73522	0.459228	7.0743	1.89467e-07	0.462278	0.646113	1.96958e-12	---	---	s4	s1	0	0	0	1	-1	0	0	0
2738	ENSG00000250571	GLI4	2371	1.22015	-2.75761	2.72936	-0.995919	0.222529	0.00586723	0.00639275	0.319391	---	---	s3	s2	0	0	1	0	0	-1	0	0
2739	ENSG00000124767	GLO1	2371	5.90486	2.92821	0.126674	-11.6103	4.03658e-09	0.00344167	0.899209	2.3831e-30	---	yes	s1	s4	1	0	0	0	0	0	0	-1
2740	ENSG00000112164	GLP1R	2345	-2.5985	-2.13526	7.29907	-1.93128	0.00942202	0.0328429	3.94874e-13	0.0535684	---	---	s3	s1	0	0	1	0	-1	0	0	0
2741	ENSG00000145888	GLRA1	2371	0.299984	-7.49806	3.10889	5.76964	0.764216	9.09986e-14	0.00190025	8.98168e-09	---	---	s4	s2	0	0	0	1	0	-1	0	0
2742	ENSG00000101958	GLRA2	2365	2.53755	-5.27612	5.236	-2.17758	0.011227	1.43957e-07	1.7858e-07	0.0295356	---	---	s3	s2	0	0	1	0	0	-1	0	0
2743	ENSG00000109738	GLRB	2371	-1.46197	1.64026	0.288599	-0.575083	0.143881	0.101083	0.772914	0.56529	---	---	s2	s1	0	0	0	0	0	0	0	0
2744	ENSG00000115419	GLS	2371	4.34825	-9.26506	0.0231448	6.23712	1.43034e-05	4.24067e-20	0.981537	5.26198e-10	---	---	s4	s2	0	0	0	1	0	-1	0	0
2745	ENSG00000173221	GLRX	2371	-1.92799	10.0397	-12.3418	2.93969	0.0539755	2.95292e-23	5.82223e-34	0.00331718	---	---	s2	s3	0	1	0	0	0	0	-1	0
2746	ENSG00000148672	GLUD1	2371	0.938513	1.66051	-2.17289	-0.934312	0.348076	0.0969436	0.0298872	0.350238	---	---	s2	s3	0	0	0	0	0	0	0	0
2747	ENSG00000182890	GLUD2	2371	-0.446693	1.17598	-2.25113	1.52238	0.655137	0.23972	0.0244687	0.128048	---	---	s4	s3	0	0	0	0	0	0	0	0
2752	ENSG00000135821	GLUL	2371	-1.38482	0.488197	2.76592	-1.9086	0.166237	0.625455	0.00572021	0.0564342	---	---	s3	s4	0	0	1	0	0	0	0	0
2760	ENSG00000196743	GM2A	2371	-4.30116	4.18346	-4.04634	4.50324	1.76796e-05	2.97557e-05	5.36906e-05	7.0169e-06	---	---	s4	s1	0	0	0	1	-1	0	0	0
2762	ENSG00000112699	GMDS	2371	-0.288525	4.28019	-0.600795	-4.46776	0.77297	1.94164e-05	0.548034	8.27563e-06	---	---	s2	s4	0	1	0	0	0	0	0	-1
2764	ENSG00000197045	GMFB	2371	2.63602	7.04035	-3.39871	-8.68345	0.00844314	2.5019e-12	0.000688241	7.01783e-18	---	---	s2	s4	0	1	0	0	0	0	0	-1
2765	ENSG00000104499	GML	2325	1.32718	-1.36299	-1.80492	2.0658	0.184578	0.173019	0.071216	0.0389578	---	---	s4	s3	0	0	0	0	0	0	0	0
2766	ENSG00000137198	GMPR	2371	0.327402	-0.527481	4.09966	-4.23308	0.743392	0.597909	4.27695e-05	2.39295e-05	---	---	s3	s4	0	0	1	0	0	0	0	-1
2767	ENSG00000088256	GNA11	2371	0.841385	-4.80675	-0.524808	5.69106	0.400217	1.63015e-06	0.599766	1.41842e-08	---	---	s4	s2	0	0	0	1	0	-1	0	0
2768	ENSG00000146535	GNA12	2371	-0.609781	-5.71504	-2.67924	11.2805	0.542066	1.23457e-08	0.00743003	8.75917e-29	---	---	s4	s2	0	0	0	1	0	-1	0	0
2769	ENSG00000060558	GNA15	2369	-1.4768	6.64368	-9.18693	3.32822	0.139861	3.78352e-11	8.57769e-20	0.000887419	---	---	s2	s3	0	1	0	0	0	0	-1	0
2770	ENSG00000127955	GNAI1	2371	-1.04494	1.77461	0.867414	-1.90947	0.296159	0.0760903	0.385803	0.0563216	---	---	s2	s4	0	0	0	0	0	0	0	0
2771	ENSG00000114353	GNAI2	2351	-5.75656	-0.518295	3.45669	4.06968	9.70524e-09	0.604301	0.000556573	4.86325e-05	---	---	s4	s1	0	0	0	1	-1	0	0	0
2773	ENSG00000065135	GNAI3	2371	2.58202	7.40527	-8.70708	-3.2591	0.00988182	1.80946e-13	5.73587e-18	0.00113349	---	---	s2	s3	0	1	0	0	0	0	-1	0
2774	ENSG00000141404	GNAL	2371	1.17861	-4.07858	-0.808628	4.63605	0.238672	4.68083e-05	0.418811	3.74428e-06	---	---	s4	s2	0	0	0	1	0	-1	0	0
2775	ENSG00000087258	GNAO1	2371	-5.30161	-4.90872	9.99337	2.18987	1.25412e-07	9.79111e-07	4.63024e-23	0.0286307	---	---	s3	s1	0	0	1	0	-1	0	0	0
2776	ENSG00000156052	GNAQ	2351	-1.5846	0.364796	-4.15666	6.10977	0.113193	0.715296	3.34505e-05	1.16452e-09	---	---	s4	s3	0	0	0	1	0	0	-1	0
2778	ENSG00000087460	GNAS	2369	1.40996	-12.5063	6.16299	7.14246	0.158683	8.46046e-35	8.36546e-10	1.21491e-12	---	yes	s4	s2	0	0	0	1	0	-1	0	0
2779	ENSG00000114349	GNAT1	2369	-1.48281	-1.55541	2.61074	1.00794	0.138259	0.119982	0.00909174	0.313588	---	---	s3	s2	0	0	1	0	0	0	0	0
2781	ENSG00000128266	GNAZ	2371	-0.212105	-6.71205	8.10874	0.0289823	0.832044	2.39329e-11	8.11468e-16	0.976881	---	---	s3	s2	0	0	1	0	0	-1	0	0
2782	ENSG00000078369	GNB1	2371	0.0607279	-6.69777	0.984217	7.44573	0.951581	2.63443e-11	0.325109	1.34215e-13	---	---	s4	s2	0	0	0	1	0	-1	0	0
2783	ENSG00000172354	GNB2	2351	-0.414497	-1.36211	-3.29371	5.90868	0.678548	0.173292	0.00100342	3.95008e-09	---	---	s4	s3	0	0	0	1	0	0	-1	0
2784	ENSG00000111664	GNB3	2351	-0.979172	-3.17725	5.31917	-0.51329	0.327596	0.00150608	1.14104e-07	0.607797	---	---	s3	s2	0	0	1	0	0	-1	0	0
2785	ENSG00000162188	GNG3	2351	0.988642	-5.69914	2.04078	3.77644	0.32294	1.355e-08	0.0413841	0.000163036	---	---	s4	s2	0	0	0	1	0	-1	0	0
2786	ENSG00000168243	GNG4	2371	3.7452	-7.92708	6.83023	-2.0948	0.000184545	3.42314e-15	1.07381e-11	0.0362949	---	---	s3	s2	0	0	1	0	0	-1	0	0
2787	ENSG00000174021	GNG5	2345	2.64149	6.62259	-10.2915	-0.661761	0.00830919	4.36274e-11	2.5147e-24	0.50819	---	---	s2	s3	0	1	0	0	0	0	-1	0
2788	ENSG00000176533	GNG7	2371	-0.120816	-2.74043	5.13621	-1.9396	0.903847	0.006182	3.03181e-07	0.052547	---	---	s3	s2	0	0	1	0	0	-1	0	0
2790	ENSG00000242616	GNG10	2345	-2.63589	10.4798	-0.989871	-8.85216	0.00844712	3.81126e-25	0.322339	1.65632e-18	---	---	s2	s4	0	1	0	0	0	0	0	-1
2791	ENSG00000127920	GNG11	2358	-5.85298	6.48476	1.20581	-2.23263	5.50128e-09	1.07922e-10	0.228011	0.025667	---	---	s2	s1	0	1	0	0	-1	0	0	0
2792	ENSG00000127928	GNGT1	2371	0.446222	0.21072	0.887036	-1.80795	0.655478	0.833124	0.37515	0.0707409	---	---	s3	s4	0	0	0	0	0	0	0	0
2793	ENSG00000167083	GNGT2	2324	-2.98871	-0.589737	1.09812	3.2889	0.002831	0.555425	0.272267	0.00102081	---	---	s4	s1	0	0	0	1	-1	0	0	0
2794	ENSG00000204590	GNL1	2371	-1.94195	-7.36377	9.87435	1.18168	0.0522616	2.45445e-13	1.45691e-22	0.237453	---	---	s3	s2	0	0	1	0	0	-1	0	0
2796	ENSG00000147437	GNRH1	2371	-0.611291	5.50012	-6.97336	1.32899	0.541066	4.20302e-08	3.99851e-12	0.18398	---	---	s2	s3	0	1	0	0	0	0	-1	0
2797	ENSG00000125787	GNRH2	2364	-5.52286	-3.90422	8.0054	3.27108	3.70059e-08	9.71804e-05	1.84943e-15	0.00108679	---	---	s3	s1	0	0	1	0	-1	0	0	0
2798	ENSG00000109163	GNRHR	2371	-1.8132	-0.382058	-0.314534	3.13009	0.0699281	0.702453	0.753143	0.00176884	---	---	s4	s1	0	0	0	1	0	0	0	0
2799	ENSG00000135677	GNS	2371	-2.51207	-0.639755	-1.95231	6.1781	0.0120684	0.522394	0.051019	7.61377e-10	---	yes	s4	s1	0	0	0	1	0	0	0	0
2800	ENSG00000136935	GOLGA1	2371	5.67554	-2.29687	-10.7784	7.45321	1.55133e-08	0.0217129	1.77192e-26	1.26979e-13	---	---	s4	s3	0	0	0	1	0	0	-1	0
2801	ENSG00000167110	GOLGA2	2371	-4.11967	-1.20731	-3.96555	11.3661	3.92447e-05	0.227435	7.53986e-05	3.46445e-29	---	---	s4	s1	0	0	0	1	-1	0	0	0
2802	ENSG00000090615	GOLGA3	2365	-2.19234	-4.42244	-0.764558	9.41842	0.0284524	1.02014e-05	0.444611	1.05074e-20	---	---	s4	s2	0	0	0	1	0	-1	0	0
2803	ENSG00000144674	GOLGA4	2371	4.92137	-6.89244	-5.20729	8.37536	9.18503e-07	7.00571e-12	2.0812e-07	9.29523e-17	---	---	s4	s2	0	0	0	1	0	-1	0	0
2804	ENSG00000173230	GOLGB1	2371	-4.07168	-2.00885	0.0446347	7.74774	4.82062e-05	0.044666	0.964402	1.37656e-14	---	---	s4	s1	0	0	0	1	-1	0	0	0
2805	ENSG00000120053	GOT1	2351	0.415545	5.63438	-2.48083	-4.9909	0.677781	1.96692e-08	0.0131773	6.45054e-07	---	---	s2	s4	0	1	0	0	0	0	0	-1
2806	ENSG00000125166	GOT2	2371	0.438063	-2.08582	0.66883	1.38847	0.661381	0.0371015	0.503669	0.165126	---	yes	s4	s2	0	0	0	0	0	0	0	0
2810	ENSG00000175793	SFN	2371	-2.22721	9.55801	-12.7296	4.29654	0.0260268	2.88707e-21	5.93084e-36	1.80488e-05	---	---	s2	s3	0	1	0	0	0	0	-1	0
2811	ENSG00000185245	GP1BA	2371	-3.22804	-8.98926	3.99278	11.3448	0.00126343	4.96461e-19	6.72906e-05	4.36657e-29	s4	---	s4	s2	0	0	0	1	0	-1	0	0
2812	ENSG00000203618	GP1BB	1627	-2.50973	-4.88346	3.59315	4.14816	0.0121788	1.14494e-06	0.000336449	3.52477e-05	---	---	s4	s2	0	0	0	1	0	-1	0	0
2813	ENSG00000169347	GP2	2363	-2.96167	6.97991	-3.19025	-1.64522	0.00309025	3.82326e-12	0.00144015	0.100057	---	---	s2	s3	0	1	0	0	0	0	-1	0
2814	ENSG00000178732	GP5	2371	-5.72265	-4.94433	7.09751	5.82939	1.18118e-08	8.17564e-07	1.67143e-12	6.32122e-09	---	---	s3	s1	0	0	1	0	-1	0	0	0
2815	ENSG00000169704	GP9	2336	-3.79721	1.03781	1.5326	1.74327	0.000150068	0.299464	0.12551	0.0814182	---	---	s4	s1	0	0	0	0	-1	0	0	0
2817	ENSG00000063660	GPC1	2371	-1.03176	2.54033	-7.34378	6.05765	0.30229	0.011138	2.84111e-13	1.60196e-09	---	yes	s4	s3	0	0	0	1	0	0	-1	0
2819	ENSG00000167588	GPD1	2371	-3.2642	5.95529	-3.61016	0.475156	0.00111337	2.98252e-09	0.000312353	0.63472	---	---	s2	s3	0	1	0	0	0	0	-1	0
2820	ENSG00000115159	GPD2	2371	2.56691	0.807848	-8.52059	4.95695	0.0103218	0.419259	2.77936e-17	7.6675e-07	---	---	s4	s3	0	0	0	1	0	0	-1	0
2821	ENSG00000105220	GPI	2371	-2.33017	-4.82761	2.08769	6.88544	0.0198806	1.46982e-06	0.0369325	7.35231e-12	---	---	s4	s2	0	0	0	1	0	-1	0	0
2822	ENSG00000112293	GPLD1	2371	-2.19661	-3.13127	6.01519	0.234202	0.0281449	0.00176178	2.07553e-09	0.814848	---	---	s3	s2	0	0	1	0	0	-1	0	0
2823	ENSG00000150625	GPM6A	2371	-2.58943	3.35854	2.63544	-3.93385	0.00967239	0.000795956	0.00845761	8.60012e-05	---	---	s2	s4	0	1	0	0	0	0	0	-1
2824	ENSG00000046653	GPM6B	2371	3.6792	-8.02586	8.17042	-3.31501	0.000239181	1.57068e-15	4.94364e-16	0.000930222	---	---	s3	s2	0	0	1	0	0	-1	0	0
2825	ENSG00000183671	GPR1	2369	-1.80032	-1.1427	-1.89493	5.86208	0.0719379	0.253277	0.0582234	5.20895e-09	---	---	s4	s3	0	0	0	1	0	0	0	0
2826	ENSG00000184451	CCR10	2371	-4.91951	-0.629416	8.37831	-2.06885	9.27157e-07	0.529137	9.07187e-17	0.0386683	---	---	s3	s1	0	0	1	0	-1	0	0	0
2827	ENSG00000181773	GPR3	2371	-2.07701	1.18952	-1.03038	2.22665	0.0379078	0.234355	0.302939	0.0260646	---	---	s4	s1	0	0	0	0	0	0	0	0
2828	ENSG00000177464	GPR4	2363	-3.50341	-0.864134	3.5828	1.59915	0.000467889	0.387602	0.00034681	0.109921	---	---	s3	s1	0	0	1	0	-1	0	0	0
2829	ENSG00000173578	XCR1	2356	-2.76932	-2.77713	2.11258	4.76871	0.00566136	0.00552751	0.0347418	1.96738e-06	---	---	s4	s2	0	0	0	1	0	-1	0	0
2830	ENSG00000146360	GPR6	2334	1.99718	-3.69571	3.22335	-1.34127	0.0459213	0.000224325	0.0012845	0.179962	---	---	s3	s2	0	0	1	0	0	-1	0	0
2831	ENSG00000183729	NPBWR1	2349	-1.41458	0.334777	-1.31409	2.79316	0.157324	0.737823	0.188945	0.00526201	---	---	s4	s1	0	0	0	1	0	0	0	0
2832	ENSG00000125522	NPBWR2	2320	0.912803	-3.73053	1.57892	1.87289	0.361441	0.000195664	0.114491	0.0612091	---	---	s4	s2	0	0	0	0	0	-1	0	0
2833	ENSG00000186810	CXCR3	2365	0.64191	-5.73814	1.65203	4.71113	0.520994	1.07975e-08	0.0986604	2.60641e-06	---	---	s4	s2	0	0	0	1	0	-1	0	0
2834	ENSG00000119973	PRLHR	2339	-3.1462	-0.725216	5.50053	-1.12261	0.0016749	0.468392	4.19918e-08	0.261718	---	---	s3	s1	0	0	1	0	-1	0	0	0
2835	ENSG00000132975	GPR12	2369	-2.4231	-0.160663	4.03379	-1.14951	0.0154631	0.872372	5.66241e-05	0.250463	---	---	s3	s1	0	0	1	0	0	0	0	0
2837	ENSG00000181408	UTS2R	2345	-3.35847	-2.4233	4.88747	1.98635	0.000796304	0.0154557	1.09049e-06	0.0471106	---	---	s3	s1	0	0	1	0	-1	0	0	0
2838	ENSG00000154165	GPR15	2333	-2.4029	0.742015	0.634993	1.3711	0.0163435	0.458153	0.525495	0.170477	---	---	s4	s1	0	0	0	0	0	0	0	0
2840	ENSG00000144230	GPR17	2369	-6.55383	-4.18719	6.3474	6.71963	6.85938e-11	2.92761e-05	2.61611e-10	2.27475e-11	---	---	s4	s1	0	0	0	1	-1	0	0	0
2841	ENSG00000125245	GPR18	2371	4.29856	-6.15216	-0.961303	3.48916	1.78867e-05	8.94681e-10	0.336498	0.000493383	---	---	s1	s2	1	0	0	0	0	-1	0	0
2842	ENSG00000183150	GPR19	2371	1.54575	-2.86595	7.10366	-6.03468	0.122299	0.00419422	1.60016e-12	1.84334e-09	---	---	s3	s4	0	0	1	0	0	0	0	-1
2843	ENSG00000204882	GPR20	2360	-6.44377	-1.29676	7.55858	1.5193	1.4083e-10	0.194841	5.7967e-14	0.128822	---	---	s3	s1	0	0	1	0	-1	0	0	0
2845	ENSG00000172209	GPR22	2371	4.62895	-4.12691	-1.43206	1.02833	3.87361e-06	3.80382e-05	0.152259	0.303901	---	---	s1	s2	1	0	0	0	0	-1	0	0
2846	ENSG00000147145	LPAR4	2346	-2.19802	0.712871	2.06134	-0.410084	0.0280453	0.475997	0.0393807	0.681782	---	---	s3	s1	0	0	0	0	0	0	0	0
2847	ENSG00000128285	MCHR1	2356	-3.79608	-1.77482	6.12134	0.380898	0.000150714	0.0760573	1.08388e-09	0.703313	---	---	s3	s1	0	0	1	0	-1	0	0	0
2848	ENSG00000170128	GPR25	2350	-2.62504	-3.446	3.81662	3.53668	0.00872002	0.00057896	0.00013879	0.000413046	---	---	s3	s2	0	0	1	0	0	-1	0	0
2849	ENSG00000154478	GPR26	2356	-1.63865	0.971419	2.12642	-1.51647	0.101421	0.33144	0.0335717	0.129535	---	---	s3	s1	0	0	0	0	0	0	0	0
2850	ENSG00000170837	GPR27	2371	-5.6953	0.758088	7.22837	-1.67201	1.38403e-08	0.448474	6.56391e-13	0.0946535	---	---	s3	s1	0	0	1	0	-1	0	0	0
2852	ENSG00000164850	GPER1	2371	-2.45731	-2.25891	-0.889371	7.04345	0.0140693	0.0239793	0.373894	2.44799e-12	---	---	s4	s1	0	0	0	1	0	0	0	0
2853	ENSG00000120436	GPR31	2217	-0.623425	-0.0562614	-0.717702	1.63722	0.533069	0.955139	0.473017	0.101727	---	---	s4	s3	0	0	0	0	0	0	0	0
2854	ENSG00000142511	GPR32	2239	-3.63503	0.22381	1.39725	2.70602	0.000284216	0.822926	0.162478	0.00686109	---	---	s4	s1	0	0	0	1	-1	0	0	0
2856	ENSG00000214943	GPR33	1636	-0.895497	-0.758813	0.805452	0.871849	0.370653	0.448074	0.420676	0.383419	---	---	s4	s1	0	0	0	0	0	0	0	0
2857	ENSG00000171659	GPR34	2371	-2.67551	-1.73133	-0.642697	6.35281	0.00751297	0.0835227	0.520483	2.52685e-10	---	---	s4	s1	0	0	0	1	-1	0	0	0
2859	ENSG00000178623	GPR35	2371	-2.67885	4.96306	-3.09208	0.425595	0.00743869	7.43243e-07	0.00201073	0.670441	---	---	s2	s3	0	1	0	0	0	0	-1	0
2861	ENSG00000170775	GPR37	2371	-1.8057	-0.14177	1.00961	1.35425	0.0710916	0.887274	0.312784	0.175787	---	---	s4	s1	0	0	0	0	0	0	0	0
2862	ENSG00000102539	MLNR	2371	0.200287	-6.51247	5.34367	2.20805	0.841274	8.99644e-11	9.97865e-08	0.0273362	---	---	s3	s2	0	0	1	0	0	-1	0	0
2863	ENSG00000183840	GPR39	2371	-3.8185	2.16219	-6.10142	8.81656	0.000137712	0.0307033	1.22446e-09	2.2385e-18	---	---	s4	s3	0	0	0	1	0	0	-1	0
2864	ENSG00000126266	FFAR1	2350	-0.38347	0.373069	0.453546	-0.493464	0.701406	0.709131	0.650198	0.621731	---	---	s3	s4	0	0	0	0	0	0	0	0
2865	ENSG00000185897	FFAR3	2323	0.315376	-3.40846	-0.156724	4.13346	0.752504	0.000664461	0.875476	3.70034e-05	---	---	s4	s2	0	0	0	1	0	-1	0	0
2867	ENSG00000126262	FFAR2	2369	-5.37019	6.83649	-1.67807	-0.110789	8.63287e-08	1.02907e-11	0.0934661	0.911793	---	---	s2	s1	0	1	0	0	-1	0	0	0
2868	ENSG00000125388	GRK4	2371	-2.59103	4.13385	-0.105343	-1.90491	0.00962769	3.69141e-05	0.916113	0.0569123	---	---	s2	s1	0	1	0	0	-1	0	0	0
2869	ENSG00000198873	GRK5	2371	-3.06607	-2.67509	2.81579	4.22534	0.00219339	0.00752239	0.00490605	2.47613e-05	---	---	s4	s1	0	0	0	1	-1	0	0	0
2870	ENSG00000198055	GRK6	2365	-1.76944	0.167831	1.04666	0.868136	0.0769503	0.86673	0.295362	0.385408	---	---	s3	s1	0	0	0	0	0	0	0	0
2872	ENSG00000099875	MKNK2	2371	-3.42085	-1.71177	-3.79321	10.9178	0.000634829	0.0870694	0.000152434	4.14413e-27	---	---	s4	s3	0	0	0	1	0	0	-1	0
2873	ENSG00000169727	GPS1	2351	-3.48088	4.21818	7.16927	-8.94445	0.000508895	2.5562e-05	1.00547e-12	7.39902e-19	---	---	s3	s4	0	0	1	0	0	0	0	-1
2874	ENSG00000132522	GPS2	2351	-1.71869	-3.75065	4.99809	1.48843	0.0858033	0.000180641	6.21709e-07	0.136773	---	---	s3	s2	0	0	1	0	0	-1	0	0
2875	ENSG00000167701	GPT	2351	-1.17447	0.323927	-1.14727	2.31922	0.240327	0.746022	0.251386	0.0204687	---	---	s4	s1	0	0	0	0	0	0	0	0
2876	ENSG00000233276	GPX1	2351	-0.574941	8.30546	-3.2441	-6.25341	0.565387	1.65764e-16	0.00119476	4.75594e-10	---	---	s2	s4	0	1	0	0	0	0	0	-1
2877	ENSG00000176153	GPX2	2371	3.2921	-1.30108	-3.40488	1.24693	0.00100903	0.193357	0.000672959	0.212547	---	---	s1	s3	1	0	0	0	0	0	-1	0
2878	ENSG00000211445	GPX3	2371	-2.74447	3.42467	-1.85824	1.11287	0.00610651	0.000626014	0.0632582	0.265877	---	---	s2	s1	0	1	0	0	-1	0	0	0
2879	ENSG00000167468	GPX4	2351	-0.973409	4.10844	2.54496	-6.87073	0.33045	4.11987e-05	0.0109924	8.15171e-12	---	---	s2	s4	0	1	0	0	0	0	0	-1
2880	ENSG00000224586	GPX5	2320	-2.55252	2.82676	-0.989783	0.67168	0.0107582	0.00474243	0.322383	0.501855	---	---	s2	s1	0	1	0	0	0	0	0	0
2882	ENSG00000116157	GPX7	2371	-0.828171	-0.674443	9.23795	-8.15534	0.407657	0.500095	5.41667e-20	5.58242e-16	---	---	s3	s4	0	0	1	0	0	0	0	-1
2885	ENSG00000177885	GRB2	2371	0.354583	-4.81564	0.0461333	5.69077	0.722934	1.55983e-06	0.963208	1.42077e-08	---	---	s4	s2	0	0	0	1	0	-1	0	0
2886	ENSG00000141738	GRB7	2351	0.804518	-2.17527	1.41515	0.219603	0.421179	0.0297094	0.157157	0.826199	---	---	s3	s2	0	0	0	0	0	0	0	0
2887	ENSG00000106070	GRB10	2371	-3.3655	-0.0867251	-0.202527	4.59398	0.000776221	0.930897	0.839522	4.57674e-06	---	yes	s4	s1	0	0	0	1	-1	0	0	0
2888	ENSG00000115290	GRB14	2371	1.34724	-0.767551	1.76089	-2.6498	0.178032	0.44283	0.0783861	0.00810759	---	yes	s3	s4	0	0	0	0	0	0	0	-1
2889	ENSG00000107263	RAPGEF1	2371	1.61505	-11.6478	-0.857604	13.9848	0.106433	1.57217e-30	0.391198	9.22809e-43	s4	---	s4	s2	0	0	0	1	0	-1	0	0
2890	ENSG00000155511	GRIA1	2363	-3.86034	-0.445604	5.87419	-0.978569	0.000116268	0.655924	4.84902e-09	0.327893	---	---	s3	s1	0	0	1	0	-1	0	0	0
2891	ENSG00000120251	GRIA2	2358	-8.63918	2.6209	4.94493	1.97751	1.02592e-17	0.0088262	8.1539e-07	0.0481	---	---	s3	s1	0	0	1	0	-1	0	0	0
2892	ENSG00000125675	GRIA3	2369	-5.75424	0.275499	2.84685	3.75792	9.82827e-09	0.782957	0.00445349	0.000175476	---	---	s4	s1	0	0	0	1	-1	0	0	0
2893	ENSG00000152578	GRIA4	2371	-2.49353	-3.27631	8.01793	-1.33714	0.0127156	0.00106691	1.67263e-15	0.181305	---	---	s3	s2	0	0	1	0	0	-1	0	0
2894	ENSG00000182771	GRID1	2371	-5.27534	-1.6394	7.84511	0.231505	1.44534e-07	0.101263	6.48994e-15	0.816943	---	---	s3	s1	0	0	1	0	-1	0	0	0
2895	ENSG00000152208	GRID2	2365	-8.54105	3.28785	3.34056	2.75476	2.34432e-17	0.00102434	0.000849091	0.00591854	---	---	s3	s1	0	0	1	0	-1	0	0	0
2896	ENSG00000030582	GRN	2371	-1.65275	-3.16192	-3.06922	9.68142	0.0985139	0.00158715	0.00217049	9.09891e-22	---	yes	s4	s2	0	0	0	1	0	-1	0	0
2897	ENSG00000171189	GRIK1	2371	-3.83362	-0.450982	3.73447	1.32187	0.000129562	0.652044	0.000192546	0.186338	---	---	s3	s1	0	0	1	0	-1	0	0	0
2898	ENSG00000164418	GRIK2	2371	-4.83415	-1.71259	7.34795	0.302958	1.42278e-06	0.0869182	2.75585e-13	0.761949	---	---	s3	s1	0	0	1	0	-1	0	0	0
2899	ENSG00000163873	GRIK3	2371	-6.41305	-0.733931	8.55104	-0.265764	1.71617e-10	0.463063	2.15258e-17	0.790444	---	---	s3	s1	0	0	1	0	-1	0	0	0
2900	ENSG00000149403	GRIK4	2369	-4.44648	-1.54459	8.1119	-1.20677	9.13183e-06	0.122578	7.91477e-16	0.22764	---	---	s3	s1	0	0	1	0	-1	0	0	0
2901	ENSG00000105737	GRIK5	2371	-3.69193	-1.4683	5.02137	1.05474	0.000227589	0.142156	5.51258e-07	0.291652	---	yes	s3	s1	0	0	1	0	-1	0	0	0
2902	ENSG00000176884	GRIN1	2369	-0.570464	0.149988	-0.538031	1.11913	0.568417	0.880787	0.590606	0.2632	---	---	s4	s1	0	0	0	0	0	0	0	0
2903	ENSG00000183454	GRIN2A	2351	-3.74757	1.1193	-1.45314	4.87413	0.000182858	0.263125	0.146318	1.16584e-06	---	---	s4	s1	0	0	0	1	-1	0	0	0
2904	ENSG00000273079	GRIN2B	2362	2.03031	-8.82609	6.37644	1.64173	0.0424369	2.06648e-18	2.1735e-10	0.100779	---	---	s3	s2	0	0	1	0	0	-1	0	0
2905	ENSG00000161509	GRIN2C	2371	-0.762084	-6.6658	8.84101	-0.102218	0.446085	3.2635e-11	1.81171e-18	0.918592	---	---	s3	s2	0	0	1	0	0	-1	0	0
2906	ENSG00000105464	GRIN2D	2371	1.30057	-1.07885	-4.04202	4.17578	0.193533	0.280764	5.46839e-05	3.07704e-05	---	---	s4	s3	0	0	0	1	0	0	-1	0
2907	ENSG00000178719	GRINA	2351	3.85804	-10.9608	3.12902	5.46148	0.00011738	2.67118e-27	0.00177543	5.21891e-08	---	---	s4	s2	0	0	0	1	0	-1	0	0
2908	ENSG00000113580	NR3C1	2371	-4.53695	-0.0497054	-0.0147282	5.82628	5.99217e-06	0.960361	0.98825	6.43808e-09	---	---	s4	s1	0	0	0	1	-1	0	0	0
2909	ENSG00000160007	ARHGAP35	2371	2.59561	-11.5482	3.97085	6.87467	0.00950059	4.73063e-30	7.37526e-05	7.91757e-12	---	---	s4	s2	0	0	0	1	0	-1	0	0
2911	ENSG00000152822	GRM1	2371	0.870349	-4.90214	1.92049	3.06233	0.384198	1.01215e-06	0.0549163	0.00222092	---	---	s4	s2	0	0	0	1	0	-1	0	0
2912	ENSG00000164082	GRM2	2371	-5.81142	-0.573277	5.33986	2.20368	7.028e-09	0.566512	1.01882e-07	0.0276427	---	---	s3	s1	0	0	1	0	-1	0	0	0
2913	ENSG00000198822	GRM3	2371	-4.52706	0.372537	3.60476	1.27211	6.27688e-06	0.709526	0.000318894	0.203459	---	---	s3	s1	0	0	1	0	-1	0	0	0
2914	ENSG00000124493	GRM4	2351	-1.63371	-0.998532	4.05837	-1.10878	0.102454	0.318124	5.10319e-05	0.26764	---	---	s3	s1	0	0	1	0	0	0	0	0
2915	ENSG00000168959	GRM5	2350	-2.24861	0.937565	-0.642675	2.34346	0.02463	0.348564	0.520498	0.019189	---	---	s4	s1	0	0	0	0	0	0	0	0
2916	ENSG00000113262	GRM6	2371	-1.23437	-3.80171	3.75283	2.32164	0.217188	0.000147327	0.000179054	0.020337	---	---	s3	s2	0	0	1	0	0	-1	0	0
2918	ENSG00000179603	GRM8	2371	5.5593	-9.19217	4.97672	-0.812983	3.0124e-08	8.17855e-20	6.93173e-07	0.416309	---	---	s1	s2	1	0	0	0	0	-1	0	0
2919	ENSG00000163739	CXCL1	2371	-2.06387	7.80403	-9.87627	3.33809	0.0391384	8.92209e-15	1.43044e-22	0.000856602	---	---	s2	s3	0	1	0	0	0	0	-1	0
2920	ENSG00000081041	CXCL2	2369	-1.65714	5.83464	-6.43469	1.65549	0.0976236	6.12867e-09	1.49248e-10	0.0979576	---	yes	s2	s3	0	1	0	0	0	0	-1	0
2921	ENSG00000163734	CXCL3	2371	0.81616	3.66011	-5.46529	0.241935	0.41449	0.000257615	5.10524e-08	0.808851	---	yes	s2	s3	0	1	0	0	0	0	-1	0
2922	ENSG00000134443	GRP	2339	-2.06763	-1.67977	6.42858	-2.25162	0.0387847	0.0931367	1.55636e-10	0.0244387	---	---	s3	s4	0	0	1	0	0	0	0	0
2923	ENSG00000167004	PDIA3	2371	-2.39677	-1.21246	-3.1735	8.16475	0.0166174	0.225457	0.00152542	5.17506e-16	---	---	s4	s3	0	0	0	1	0	0	-1	0
2925	ENSG00000126010	GRPR	2371	7.65938	-7.76414	-0.137026	0.435346	2.70345e-14	1.21359e-14	0.891022	0.663351	s1	---	s1	s2	1	0	0	0	0	-1	0	0
2926	ENSG00000132463	GRSF1	2360	4.14161	3.69583	-6.39477	-2.96732	3.57011e-05	0.000224162	1.93234e-10	0.00303431	---	---	s1	s3	1	0	0	0	0	0	-1	0
2931	ENSG00000105723	GSK3A	2371	1.73766	-7.44311	0.623984	6.62629	0.0823999	1.36842e-13	0.532698	4.24707e-11	---	---	s4	s2	0	0	0	1	0	-1	0	0
2932	ENSG00000082701	GSK3B	2371	2.53552	-9.65094	-0.653083	9.8651	0.011292	1.21169e-21	0.513766	1.59184e-22	---	---	s4	s2	0	0	0	1	0	-1	0	0
2934	ENSG00000148180	GSN	2371	-5.49905	8.03081	-9.57014	7.10505	4.22814e-08	1.51028e-15	2.57888e-21	1.58449e-12	s2	---	s2	s3	0	1	0	0	0	0	-1	0
2935	ENSG00000103342	GSPT1	2371	4.73443	-8.22019	-2.29825	7.04239	2.3263e-06	3.30621e-16	0.0216344	2.4662e-12	---	---	s4	s2	0	0	0	1	0	-1	0	0
2936	ENSG00000104687	GSR	2371	-0.494681	5.08914	-4.34349	-1.1268	0.620871	3.87949e-07	1.46145e-05	0.25994	s2	yes	s2	s3	0	1	0	0	0	0	-1	0
2937	ENSG00000100983	GSS	2371	5.36406	-5.17433	-4.38077	4.67722	8.92681e-08	2.47939e-07	1.2341e-05	3.07149e-06	---	---	s1	s2	1	0	0	0	0	-1	0	0
2938	ENSG00000243955	GSTA1	2358	-1.43033	2.3302	0.883929	-2.15732	0.152756	0.0198797	0.376825	0.0310818	---	---	s2	s4	0	0	0	0	0	0	0	0
2940	ENSG00000174156	GSTA3	2343	-6.42588	3.71706	1.0124	2.19647	1.58322e-10	0.000206284	0.311449	0.028156	---	---	s2	s1	0	1	0	0	-1	0	0	0
2941	ENSG00000170899	GSTA4	2371	-0.281144	-3.09654	9.49087	-5.9396	0.778625	0.00198083	5.38027e-21	3.27794e-09	---	---	s3	s4	0	0	1	0	0	0	0	-1
2944	ENSG00000134184	GSTM1	2351	-5.24519	0.981299	4.06663	0.845124	1.70084e-07	0.326546	4.92689e-05	0.398128	---	---	s3	s1	0	0	1	0	-1	0	0	0
2946	ENSG00000213366	GSTM2	2351	-2.3075	-1.70491	7.64773	-3.21837	0.0211137	0.0883428	2.96242e-14	0.00130678	---	---	s3	s4	0	0	1	0	0	0	0	-1
2947	ENSG00000134202	GSTM3	2371	2.74737	2.17325	1.49058	-7.99034	0.00605296	0.0298601	0.136204	2.08069e-15	---	---	s1	s4	1	0	0	0	0	0	0	-1
2948	ENSG00000168765	GSTM4	2371	2.89938	0.383978	-3.14176	-0.709315	0.00377347	0.701029	0.00170008	0.478199	---	---	s1	s3	1	0	0	0	0	0	-1	0
2949	ENSG00000134201	GSTM5	2358	-6.97203	4.01999	1.9198	1.47538	4.04125e-12	6.00298e-05	0.0550041	0.140243	---	---	s2	s1	0	1	0	0	-1	0	0	0
2950	ENSG00000084207	GSTP1	2351	-0.389865	1.74851	0.510721	-2.30884	0.696672	0.0805063	0.609594	0.0210391	---	---	s2	s4	0	0	0	0	0	0	0	0
2954	ENSG00000100577	GSTZ1	2371	-3.0226	9.50668	-2.73601	-5.1985	0.00253299	4.64839e-21	0.0062653	2.18088e-07	---	---	s2	s4	0	1	0	0	0	0	0	-1
2956	ENSG00000116062	MSH6	2371	2.64828	-12.1447	12.2546	-1.25049	0.00814382	5.71769e-33	1.60713e-33	0.211243	s3	---	s3	s2	0	0	1	0	0	-1	0	0
2957	ENSG00000165417	GTF2A1	2371	7.8164	-11.0442	1.35747	2.59221	8.10804e-15	1.09446e-27	0.17476	0.00959489	s1	---	s1	s2	1	0	0	0	0	-1	0	0
2958	ENSG00000140307	GTF2A2	2371	-1.43065	13.4143	-1.98133	-13.0675	0.152661	1.33858e-39	0.0476693	9.86207e-38	---	---	s2	s4	0	1	0	0	0	0	0	-1
2959	ENSG00000137947	GTF2B	2371	0.822515	13.0997	-7.34286	-9.48547	0.410867	6.63769e-38	2.86019e-13	5.65573e-21	---	---	s2	s4	0	1	0	0	0	0	0	-1
2960	ENSG00000153767	GTF2E1	2371	7.25973	-5.37741	-1.08513	-1.01846	5.23439e-13	8.297e-08	0.277976	0.308562	---	---	s1	s2	1	0	0	0	0	-1	0	0
2961	ENSG00000197265	GTF2E2	2371	-0.846216	9.04053	-6.15377	-3.65359	0.397518	3.15865e-19	8.85743e-10	0.000264211	---	yes	s2	s3	0	1	0	0	0	0	-1	0
2962	ENSG00000125651	GTF2F1	2371	-2.72635	-7.02339	5.12763	6.83289	0.0064511	2.81824e-12	3.17161e-07	1.05448e-11	---	---	s4	s2	0	0	0	1	0	-1	0	0
2963	ENSG00000188342	GTF2F2	2371	6.10729	-2.69487	1.43495	-5.81369	1.18092e-09	0.00709133	0.151433	6.93446e-09	---	---	s1	s4	1	0	0	0	0	0	0	-1
2965	ENSG00000110768	GTF2H1	2371	4.90478	2.56429	-0.411696	-9.15599	9.98775e-07	0.0103998	0.680599	1.13104e-19	---	---	s1	s4	1	0	0	0	0	0	0	-1
2967	ENSG00000111358	GTF2H3	2351	0.459688	3.34752	0.301894	-5.21002	0.645783	0.000828226	0.762759	2.05258e-07	---	---	s2	s4	0	1	0	0	0	0	0	-1
2968	ENSG00000213780	GTF2H4	2345	0.702977	-2.71321	4.59025	-2.42822	0.48214	0.00671231	4.66102e-06	0.0152478	---	---	s3	s2	0	0	1	0	0	-1	0	0
2969	ENSG00000263001	GTF2I	2358	1.31278	-9.76283	4.61953	5.60138	0.189385	4.2391e-22	4.0533e-06	2.37393e-08	---	---	s4	s2	0	0	0	1	0	-1	0	0
2971	ENSG00000122034	GTF3A	2371	8.34127	-1.42191	2.64166	-11.7826	1.23066e-16	0.155184	0.00830442	3.49657e-31	---	---	s1	s4	1	0	0	0	0	0	0	-1
2972	ENSG00000185024	BRF1	2371	0.567212	-6.1378	2.46226	4.4204	0.570624	9.77976e-10	0.0138773	1.02961e-05	---	yes	s4	s2	0	0	0	1	0	-1	0	0
2975	ENSG00000077235	GTF3C1	2371	2.17735	-10.4091	3.55663	6.48342	0.0295532	7.66894e-25	0.00038301	1.08756e-10	---	---	s4	s2	0	0	0	1	0	-1	0	0
2976	ENSG00000115207	GTF3C2	2365	2.95977	-9.62703	0.707824	7.70167	0.00310926	1.51953e-21	0.479124	1.96069e-14	---	---	s4	s2	0	0	0	1	0	-1	0	0
2977	ENSG00000152402	GUCY1A2	2371	-4.21206	-0.167954	3.19922	2.01558	2.62516e-05	0.866634	0.00139622	0.0439565	---	---	s3	s1	0	0	1	0	-1	0	0	0
2978	ENSG00000048545	GUCA1A	2363	-2.07388	-1.60246	3.55161	0.784191	0.0381984	0.109187	0.000390375	0.433007	---	---	s3	s1	0	0	1	0	0	0	0	0
2979	ENSG00000112599	GUCA1B	2371	1.01353	-5.66181	0.264109	5.68708	0.310911	1.67892e-08	0.791719	1.45139e-08	---	---	s4	s2	0	0	0	1	0	-1	0	0
2980	ENSG00000197273	GUCA2A	2350	-2.3025	1.77162	-0.0992386	0.727194	0.0213939	0.0765875	0.920957	0.46718	---	---	s2	s1	0	0	0	0	0	0	0	0
2981	ENSG00000044012	GUCA2B	2229	-6.20357	7.99583	-1.11209	-1.21658	6.56093e-10	2.04754e-15	0.26622	0.223891	---	---	s2	s1	0	1	0	0	-1	0	0	0
2982	ENSG00000164116	GUCY1A3	2351	-4.70379	4.61993	0.542463	-0.603661	2.70191e-06	4.04607e-06	0.587551	0.546127	---	---	s2	s1	0	1	0	0	-1	0	0	0
2983	ENSG00000061918	GUCY1B3	2351	-3.9732	4.44288	1.37855	-2.20436	7.30499e-05	9.28788e-06	0.168163	0.0275958	---	---	s2	s1	0	1	0	0	-1	0	0	0
2984	ENSG00000070019	GUCY2C	2371	0.648667	-0.749164	-3.1181	3.56474	0.516617	0.453833	0.0018421	0.000371426	---	---	s4	s3	0	0	0	1	0	0	-1	0
2986	ENSG00000101890	GUCY2F	2346	-7.66411	2.79032	3.81975	1.77958	2.61802e-14	0.00530823	0.000137056	0.075275	---	---	s3	s1	0	0	1	0	-1	0	0	0
2987	ENSG00000143774	GUK1	2371	-3.84974	17.5841	-8.7241	-7.03287	0.000121376	3.74871e-65	4.95909e-18	2.63678e-12	---	---	s2	s3	0	1	0	0	0	0	-1	0
2990	ENSG00000169919	GUSB	2371	2.38627	-0.93034	-0.565005	-1.1969	0.0170982	0.35229	0.572124	0.231465	---	---	s1	s4	0	0	0	0	0	0	0	0
2992	ENSG00000163754	GYG1	2371	4.147	2.05684	-3.47005	-4.07378	3.48726e-05	0.0398106	0.000529675	4.77769e-05	---	---	s1	s4	1	0	0	0	0	0	0	-1
2993	ENSG00000170180	GYPA	2346	-1.20729	-3.07741	4.18734	0.872693	0.227441	0.00211226	2.92671e-05	0.38292	---	---	s3	s2	0	0	1	0	0	-1	0	0
2994	ENSG00000250361	GYPB	2344	-4.89881	-2.58396	4.92807	4.06585	1.03003e-06	0.0098274	8.88561e-07	4.9437e-05	---	---	s3	s1	0	0	1	0	-1	0	0	0
2995	ENSG00000136732	GYPC	2338	-2.45838	-2.31525	4.03756	1.61797	0.0140288	0.0206858	5.575e-05	0.105805	---	---	s3	s1	0	0	1	0	0	0	0	0
2996	ENSG00000197465	GYPE	2363	-7.34856	0.436224	3.15288	5.17625	2.74631e-13	0.662714	0.00163698	2.45495e-07	---	---	s4	s1	0	0	0	1	-1	0	0	0
2997	ENSG00000104812	GYS1	2371	-0.0188318	-7.56798	-1.50825	11.5904	0.984977	5.39313e-14	0.131623	2.96962e-30	---	---	s4	s2	0	0	0	1	0	-1	0	0
2998	ENSG00000111713	GYS2	2333	-0.800881	-2.72371	2.87669	1.33993	0.423282	0.00650336	0.00405529	0.180399	---	---	s3	s2	0	0	1	0	0	-1	0	0
2999	ENSG00000100450	GZMH	2318	-3.32563	-3.22857	3.92437	3.9991	0.000895946	0.00126151	8.94912e-05	6.55767e-05	---	---	s4	s1	0	0	0	1	-1	0	0	0
3000	ENSG00000132518	GUCY2D	2371	-7.14304	3.65983	3.32543	0.602572	1.20959e-12	0.000257897	0.000896271	0.546851	---	---	s2	s1	0	1	0	0	-1	0	0	0
3001	ENSG00000145649	GZMA	2359	0.311334	0.0696352	-0.180502	-0.284198	0.755574	0.94449	0.856774	0.776284	---	---	s1	s4	0	0	0	0	0	0	0	0
3002	ENSG00000100453	GZMB	2371	6.01067	-8.64276	3.76213	-0.726047	2.13335e-09	9.92e-18	0.000172559	0.467882	---	---	s1	s2	1	0	0	0	0	-1	0	0
3003	ENSG00000113088	GZMK	2331	-3.35197	1.97649	-0.579054	2.30152	0.000815222	0.0482169	0.562608	0.02145	---	---	s4	s1	0	0	0	0	-1	0	0	0
3004	ENSG00000197540	GZMM	2371	-8.09549	3.76547	6.57366	-1.87965	9.02232e-16	0.000170283	6.01804e-11	0.0602787	---	---	s3	s1	0	0	1	0	-1	0	0	0
3005	ENSG00000189060	H1F0	2371	-1.64512	-1.34431	4.17227	-0.758363	0.100078	0.178978	3.12456e-05	0.448309	---	yes	s3	s1	0	0	1	0	0	0	0	0
3006	ENSG00000187837	HIST1H1C	2371	-0.327835	0.481821	8.20139	-9.23657	0.743065	0.629978	3.84983e-16	5.4846e-20	---	---	s3	s4	0	0	1	0	0	0	0	-1
3007	ENSG00000124575	HIST1H1D	2371	3.25839	1.8253	2.63199	-9.50575	0.0011363	0.0680816	0.00854361	4.68842e-21	---	---	s1	s4	1	0	0	0	0	0	0	-1
3008	ENSG00000168298	HIST1H1E	2365	5.36458	-4.40855	7.27133	-9.13276	8.90355e-08	1.08718e-05	4.81649e-13	1.39449e-19	---	---	s3	s4	0	0	1	0	0	0	0	-1
3009	ENSG00000184357	HIST1H1B	2371	-1.13679	3.98069	3.75996	-7.86935	0.255741	7.07819e-05	0.000174057	5.37469e-15	---	---	s2	s4	0	1	0	0	0	0	0	-1
3010	ENSG00000187475	HIST1H1T	2371	-0.742865	-1.40648	3.24826	-0.812427	0.457637	0.159711	0.00117736	0.416628	---	---	s3	s2	0	0	1	0	0	0	0	0
3013	ENSG00000196866	HIST1H2AD	2290	-1.09238	3.11023	3.33346	-6.26653	0.274783	0.00189248	0.0008714	4.39796e-10	---	---	s3	s4	0	0	1	0	0	0	0	-1
3014	ENSG00000188486	H2AFX	2371	0.762034	-1.59206	8.92216	-8.68032	0.446115	0.111505	8.94101e-19	7.20777e-18	---	---	s3	s4	0	0	1	0	0	0	0	-1
3015	ENSG00000164032	H2AFZ	2351	1.43882	4.236	2.44289	-10.0903	0.150335	2.3631e-05	0.0146435	1.81968e-23	---	---	s2	s4	0	1	0	0	0	0	0	-1
3017	ENSG00000158373	HIST1H2BD	2365	-2.04515	-7.72887	8.62607	3.06181	0.0409508	1.59252e-14	1.14446e-17	0.0022248	---	---	s3	s2	0	0	1	0	0	-1	0	0
3021	ENSG00000163041	H3F3A	2337	-5.93878	3.6291	3.48174	-1.05857	3.30059e-09	0.000290522	0.000507311	0.289906	---	---	s2	s1	0	1	0	0	-1	0	0	0
3024	ENSG00000124610	HIST1H1A	2365	0.162354	-1.87879	1.72212	0.315789	0.871041	0.0603956	0.0851787	0.752191	---	---	s3	s2	0	0	0	0	0	0	0	0
3026	ENSG00000148702	HABP2	2369	-6.05625	1.47259	3.4743	1.89998	1.61597e-09	0.140995	0.000521395	0.0575575	---	---	s3	s1	0	0	1	0	-1	0	0	0
3028	ENSG00000072506	HSD17B10	2351	0.692146	1.51516	1.84721	-4.85403	0.488914	0.129865	0.0648424	1.28923e-06	---	---	s3	s4	0	0	0	0	0	0	0	-1
3029	ENSG00000063854	HAGH	2351	-0.589112	5.06689	-6.04721	0.872107	0.555843	4.35865e-07	1.70969e-09	0.383239	---	---	s2	s3	0	1	0	0	0	0	-1	0
3030	ENSG00000084754	HADHA	2371	1.18287	0.492546	-6.16695	4.60521	0.23698	0.622379	8.16116e-10	4.33861e-06	---	---	s4	s3	0	0	0	1	0	0	-1	0
3032	ENSG00000138029	HADHB	2371	1.02875	2.76809	-6.05178	1.74207	0.3037	0.00568241	1.66049e-09	0.0816263	---	---	s2	s3	0	1	0	0	0	0	-1	0
3033	ENSG00000138796	HADH	2371	4.82195	2.66259	-3.47381	-5.71074	1.51177e-06	0.0078067	0.000522329	1.26573e-08	---	---	s1	s4	1	0	0	0	0	0	0	-1
3034	ENSG00000084110	HAL	2371	-4.7742	3.49944	-1.88322	3.5945	1.91427e-06	0.000474848	0.0597925	0.000331645	---	---	s4	s1	0	0	0	1	-1	0	0	0
3036	ENSG00000105509	HAS1	2365	-3.86212	-1.61416	-0.350187	7.38848	0.000115426	0.106627	0.72623	2.04902e-13	---	---	s4	s1	0	0	0	1	-1	0	0	0
3037	ENSG00000170961	HAS2	2371	3.27255	-2.89123	-2.114	1.89854	0.00108114	0.00387227	0.0346192	0.057747	---	---	s1	s2	1	0	0	0	0	-1	0	0
3038	ENSG00000103044	HAS3	2371	-1.31095	0.113154	-5.2878	7.3582	0.190003	0.909918	1.35136e-07	2.55662e-13	---	---	s4	s3	0	0	0	1	0	0	-1	0
3040	ENSG00000188536	HBA2	2296	-6.57785	4.93706	3.63693	-2.11164	5.89274e-11	8.50151e-07	0.000281986	0.0348255	---	---	s2	s1	0	1	0	0	-1	0	0	0
3042	ENSG00000206177	HBM	2345	-4.11394	3.14757	1.74118	-0.76402	4.0239e-05	0.00166705	0.0817831	0.444932	---	---	s2	s1	0	1	0	0	-1	0	0	0
3043	ENSG00000244734	HBB	2369	-5.54069	6.30436	-0.805186	-0.191432	3.34659e-08	3.44127e-10	0.420793	0.848204	---	---	s2	s1	0	1	0	0	-1	0	0	0
3045	ENSG00000223609	HBD	2316	-6.12373	4.6098	1.63225	-0.0552307	1.07082e-09	4.24981e-06	0.102762	0.955959	---	---	s2	s1	0	1	0	0	-1	0	0	0
3046	ENSG00000213931	HBE1	2352	-3.2605	2.12652	1.26462	-0.0224162	0.00112806	0.0335641	0.206132	0.982118	---	---	s2	s1	0	0	0	0	-1	0	0	0
3048	ENSG00000196565	HBG2	2278	-6.09373	1.88141	3.26949	1.50804	1.29168e-09	0.0600442	0.00109347	0.131684	---	---	s3	s1	0	0	1	0	-1	0	0	0
3049	ENSG00000086506	HBQ1	2369	-0.279641	-3.57544	7.39354	-3.09757	0.779777	0.000356646	1.97314e-13	0.00197401	---	---	s3	s2	0	0	1	0	0	-1	0	0
3050	ENSG00000130656	HBZ	2343	1.04777	-1.14529	0.0791996	0.0645189	0.294855	0.252204	0.936881	0.948563	---	---	s1	s2	0	0	0	0	0	0	0	0
3052	ENSG00000004961	HCCS	2371	4.1891	3.57883	-8.19772	-0.985702	2.90317e-05	0.000352062	3.96594e-16	0.32438	---	---	s1	s3	1	0	0	0	0	0	-1	0
3053	ENSG00000099937	SERPIND1	2371	-2.14249	-2.89563	-1.35348	8.00299	0.0322558	0.00381858	0.176033	1.88262e-15	---	---	s4	s2	0	0	0	1	0	-1	0	0
3054	ENSG00000172534	HCFC1	2371	3.3838	-16.0678	6.25937	8.6437	0.000726527	3.19513e-55	4.57407e-10	9.84101e-18	---	---	s4	s2	0	0	0	1	0	-1	0	0
3055	ENSG00000101336	HCK	2371	-5.89421	-1.18564	4.10769	4.44013	4.30171e-09	0.235885	4.13201e-05	9.40275e-06	---	---	s4	s1	0	0	0	1	-1	0	0	0
3059	ENSG00000180353	HCLS1	2371	-3.50086	-1.51396	2.10288	4.06182	0.000472333	0.130169	0.0355811	5.02742e-05	---	---	s4	s1	0	0	0	1	-1	0	0	0
3060	ENSG00000161610	HCRT	2333	-3.33947	2.0131	2.06921	-0.655654	0.000852592	0.0442193	0.0386362	0.512111	---	---	s3	s1	0	0	0	0	-1	0	0	0
3061	ENSG00000121764	HCRTR1	2371	-3.97575	0.0983611	1.94485	2.75107	7.22601e-05	0.921654	0.0519114	0.00598525	---	---	s4	s1	0	0	0	1	-1	0	0	0
3062	ENSG00000137252	HCRTR2	2360	-1.23486	-3.66424	6.3947	-0.721472	0.217007	0.00025354	1.93315e-10	0.47069	---	---	s3	s2	0	0	1	0	0	-1	0	0
3064	ENSG00000197386	HTT	2371	0.0630181	-8.09376	0.0330921	10.3583	0.949757	9.14819e-16	0.973604	1.27562e-24	---	---	s4	s2	0	0	0	1	0	-1	0	0
3065	ENSG00000116478	HDAC1	2371	0.378571	2.58393	-0.448366	-3.30564	0.70504	0.00982759	0.65393	0.000961718	---	---	s2	s4	0	1	0	0	0	0	0	-1
3066	ENSG00000196591	HDAC2	2371	7.48045	-12.109	12.1501	-7.2649	1.03737e-13	8.62316e-33	5.37697e-33	5.04219e-13	s3	---	s3	s2	0	0	1	0	0	-1	0	0
3067	ENSG00000140287	HDC	2369	-4.06133	-0.687923	3.99801	1.62403	5.03808e-05	0.491569	6.58344e-05	0.104502	---	---	s3	s1	0	0	1	0	-1	0	0	0
3068	ENSG00000143321	HDGF	2371	4.02582	-11.0174	-0.604057	9.56663	5.85597e-05	1.4528e-27	0.545863	2.66458e-21	---	---	s4	s2	0	0	0	1	0	-1	0	0
3069	ENSG00000115677	HDLBP	2371	0.133384	-7.64851	-0.182029	9.92913	0.893901	2.93591e-14	0.855576	8.6093e-23	---	---	s4	s2	0	0	0	1	0	-1	0	0
3070	ENSG00000119969	HELLS	2371	1.04354	-10.3089	13.0125	-2.16377	0.296804	2.08891e-24	1.93137e-37	0.030582	s3	---	s3	s2	0	0	1	0	0	-1	0	0
3071	ENSG00000123338	NCKAP1L	2351	-4.18968	-1.70488	6.26371	0.606016	2.89668e-05	0.0883483	4.45673e-10	0.544563	---	---	s3	s1	0	0	1	0	-1	0	0	0
3073	ENSG00000213614	HEXA	2345	0.558842	1.13014	-2.66589	0.77226	0.576323	0.258533	0.00773132	0.440038	---	---	s2	s3	0	0	0	0	0	0	-1	0
3074	ENSG00000049860	HEXB	2371	2.36809	5.62776	-13.0872	3.71013	0.01796	2.04097e-08	7.73954e-38	0.00021192	---	---	s2	s3	0	1	0	0	0	0	-1	0
3075	ENSG00000000971	CFH	2371	-2.20214	3.72232	-3.36279	1.6953	0.0277516	0.000202003	0.000783846	0.0901494	---	---	s2	s3	0	1	0	0	0	0	-1	0
3077	ENSG00000010704	HFE	2371	-0.908362	6.81888	-7.51525	0.626119	0.363779	1.16041e-11	8.00514e-14	0.531297	---	---	s2	s3	0	1	0	0	0	0	-1	0
3078	ENSG00000244414	CFHR1	2283	-0.896293	-3.45826	0.636896	4.80674	0.370191	0.000553638	0.524257	1.63401e-06	---	---	s4	s2	0	0	0	1	0	-1	0	0
3081	ENSG00000113924	HGD	2371	-6.29458	10.4381	-4.8951	0.126789	3.66109e-10	5.7282e-25	1.04867e-06	0.899119	s2	---	s2	s1	0	1	0	0	-1	0	0	0
3082	ENSG00000019991	HGF	2371	-0.205018	-1.95785	0.84235	1.84729	0.837576	0.0503647	0.399677	0.0648301	---	---	s4	s2	0	0	0	0	0	0	0	0
3083	ENSG00000109758	HGFAC	2371	-4.5121	-1.88539	5.35173	2.25986	6.73256e-06	0.0595	9.54956e-08	0.0239204	---	---	s3	s1	0	0	1	0	-1	0	0	0
3084	ENSG00000157168	NRG1	2371	-2.62379	0.629298	-0.950741	3.5532	0.00875161	0.529214	0.341833	0.000388011	---	---	s4	s1	0	0	0	1	-1	0	0	0
3087	ENSG00000152804	HHEX	2371	0.251272	-1.03858	4.36736	-3.76686	0.801626	0.299107	1.31168e-05	0.000169346	---	---	s3	s4	0	0	1	0	0	0	0	-1
3090	ENSG00000177374	HIC1	2371	-7.66906	-0.435508	5.31331	4.35027	2.5116e-14	0.663233	1.17703e-07	1.41732e-05	---	---	s3	s1	0	0	1	0	-1	0	0	0
3091	ENSG00000100644	HIF1A	2371	-3.27802	-2.95391	-1.93421	10.2548	0.00106048	0.00316861	0.0532059	3.5733e-24	---	---	s4	s1	0	0	0	1	-1	0	0	0
3092	ENSG00000127946	HIP1	2371	-1.77978	-7.27313	7.11174	3.77152	0.0752395	4.75064e-13	1.51103e-12	0.000166228	---	---	s3	s2	0	0	1	0	0	-1	0	0
3093	ENSG00000078140	UBE2K	2371	1.48757	-0.174194	-3.60407	2.29047	0.136998	0.861728	0.000319737	0.0220815	---	yes	s4	s3	0	0	0	0	0	0	-1	0
3094	ENSG00000169567	HINT1	2371	-0.578183	11.0523	-4.13626	-8.71921	0.563196	1.00382e-27	3.65317e-05	5.17104e-18	---	---	s2	s4	0	1	0	0	0	0	0	-1
3096	ENSG00000095951	HIVEP1	2371	3.41798	-10.9966	1.13476	8.33606	0.000641537	1.80999e-27	0.256589	1.28448e-16	---	---	s4	s2	0	0	0	1	0	-1	0	0
3097	ENSG00000010818	HIVEP2	2371	1.9872	-6.47242	-4.1993	10.5556	0.0470157	1.16831e-10	2.77642e-05	1.74427e-25	---	yes	s4	s2	0	0	0	1	0	-1	0	0
3098	ENSG00000156515	HK1	2371	-4.25605	-3.66609	-3.12511	14.0143	2.1617e-05	0.000251707	0.0017989	6.28764e-43	s4	---	s4	s1	0	0	0	1	-1	0	0	0
3099	ENSG00000159399	HK2	2371	-2.95482	-0.0295292	-4.51121	8.83139	0.00315931	0.976445	6.76067e-06	1.96898e-18	---	---	s4	s3	0	0	0	1	0	0	-1	0
3101	ENSG00000160883	HK3	2369	-10.0344	1.453	4.85728	5.27689	3.11345e-23	0.146358	1.26787e-06	1.43341e-07	---	---	s4	s1	0	0	0	1	-1	0	0	0
3104	ENSG00000204859	ZBTB48	2371	-0.710656	-0.702186	0.980584	0.723325	0.477368	0.482632	0.326898	0.469552	---	---	s3	s1	0	0	0	0	0	0	0	0
3105	ENSG00000206503	HLA-A	2344	-1.02034	1.495	-5.16283	5.02412	0.307675	0.13505	2.6373e-07	5.43928e-07	---	---	s4	s3	0	0	0	1	0	0	-1	0
3106	ENSG00000234745	HLA-B	2345	-4.84554	6.47868	-8.5146	7.09695	1.34527e-06	1.12404e-10	2.94008e-17	1.68312e-12	---	---	s4	s3	0	0	0	1	0	0	-1	0
3107	ENSG00000204525	HLA-C	2345	-4.95092	6.32192	-7.17902	5.98507	7.91251e-07	3.08315e-10	9.38432e-13	2.49553e-09	---	---	s2	s3	0	1	0	0	0	0	-1	0
3108	ENSG00000204257	HLA-DMA	2371	-2.3048	5.72532	-5.39014	1.48629	0.0212636	1.16304e-08	7.73711e-08	0.137336	---	---	s2	s3	0	1	0	0	0	0	-1	0
3109	ENSG00000242574	HLA-DMB	2344	-3.81353	6.47576	-2.50572	-0.694687	0.000140535	1.1457e-10	0.0122874	0.487321	---	---	s2	s1	0	1	0	0	-1	0	0	0
3110	ENSG00000130675	MNX1	2371	1.28324	-2.15057	2.71311	-1.83501	0.199534	0.0316108	0.00671373	0.0666302	---	yes	s3	s2	0	0	1	0	0	0	0	0
[truncated: 16,324 more rows]

## Sheet: Enriched Terms_s1_top200up
Category	Term	Count in Selected Genes	Count in Total Population	P-value
GO	nucleoplasm	78	3472	2.25818e-11
GO	heterocyclic compound binding	92	5137	3.42342e-08
GO	organic cyclic compound binding	93	5227	3.7563e-08
GO	intracellular organelle	137	9218	9.26755e-08
GO	intracellular membrane-bounded organelle	119	7644	2.13407e-07
GO	nucleic acid metabolic process	48	2067	2.42717e-07
GO	nucleobase-containing compound metabolic process	53	2520	1.10878e-06
GO	binding	178	13905	1.28645e-06
GO	cytosol	83	4841	2.00229e-06
GO	organelle	144	10315	2.28329e-06
GO	nucleic acid binding	63	3325	2.81534e-06
GO	heterocycle metabolic process	54	2694	3.73512e-06
GO	cellular aromatic compound metabolic process	54	2734	5.81837e-06
GO	protein binding	151	11193	7.90944e-06
GO	perichromatin fibrils	3	5	1.2468e-05
GO	membrane-bounded organelle	130	9211	1.33284e-05
GO	cellular nitrogen compound metabolic process	56	3017	2.3691e-05
GO	organic cyclic compound metabolic process	55	2958	2.74864e-05
GO	nucleus	78	4788	3.715e-05
GO	UTP binding	2	2	0.000117678
GO	protein-containing complex	73	4586	0.000171366
GO	DNA repair	15	464	0.000175934
GO	nuclear export signal receptor activity	3	11	0.000196023
GO	DNA metabolic process	19	697	0.000225006
GO	regulation of macromolecule biosynthetic process	60	3633	0.000332072
GO	vacuolar proton-transporting V-type ATPase, V1 domain	2	3	0.0003505
GO	pyrimidine ribonucleotide binding	2	3	0.0003505
GO	molecular_function	189	15989	0.000354127
GO	centrosome	15	496	0.000358453
GO	regulation of cell cycle	26	1166	0.000391555
GO	RNA metabolic process	31	1501	0.000396595
GO	RNA processing	20	790	0.000400774
GO	RNA binding	31	1510	0.000439145
GO	organic substance transport	38	2004	0.000448724
GO	adenyl ribonucleotide binding	30	1451	0.000488097
GO	adenyl nucleotide binding	30	1461	0.000546626
GO	interchromatin granule	2	4	0.000695973
GO	cell cycle process	22	953	0.000714493
GO	DNA binding	36	1910	0.000726217
GO	protein export from nucleus	4	39	0.000828724
GO	regulation of cellular macromolecule biosynthetic process	57	3525	0.000853156
GO	regulation of biosynthetic process	61	3851	0.000891931
GO	cellular response to DNA damage stimulus	18	720	0.000906083
GO	regulation of cellular biosynthetic process	60	3773	0.000906144
GO	regulation of nucleocytoplasmic transport	6	107	0.00111587
GO	nitrogen compound transport	32	1671	0.00114704
GO	phosphatidylinositol bisphosphate kinase activity	2	5	0.00115164
GO	phosphatidylinositol-3,4-bisphosphate 5-kinase activity	2	5	0.00115164
GO	phosphatidylinositol-4,5-bisphosphate 3-kinase activity	2	5	0.00115164
GO	cyclohydrolase activity	2	5	0.00115164
GO	regulation of translation	11	336	0.00116559
GO	tubulin binding	11	336	0.00116559
GO	regulation of cellular amide metabolic process	12	389	0.00117227
GO	DNA recombination	8	191	0.00118287
GO	ATP binding	28	1395	0.00120022
GO	lysosome organization	4	43	0.00120204
GO	lytic vacuole organization	4	43	0.00120204
GO	negative regulation of gene expression	33	1761	0.00137049
GO	regulation of cellular response to heat	5	76	0.00143035
GO	chaperone complex	3	21	0.00145834
GO	purine ribonucleotide binding	33	1773	0.00153333
GO	cellular response to stress	30	1560	0.00155526
GO	negative regulation of cellular protein catabolic process	5	78	0.00160616
GO	purine nucleotide binding	33	1785	0.00171281
GO	regulation of extracellular exosome assembly	2	6	0.0017151
GO	pyrimidine nucleotide binding	2	6	0.0017151
GO	tetrahydrofolate biosynthetic process	2	6	0.0017151
GO	ribonucleotide binding	33	1788	0.00176045
GO	microtubule organizing center	16	644	0.00185527
GO	establishment or maintenance of cell polarity	7	162	0.00199854
GO	chromosome	8	209	0.00208839
GO	negative regulation of cellular macromolecule biosynthetic process	26	1311	0.00214027
GO	establishment of cell polarity	5	84	0.002229
GO	regulation of mitotic cell cycle	16	656	0.00223247
GO	enzyme binding	37	2111	0.00225238
GO	regulation of gene expression	65	4324	0.0022659
GO	posttranscriptional regulation of gene expression	13	478	0.00227249
GO	proton-transporting V-type ATPase, V1 domain	2	7	0.00238396
GO	negative regulation of cell cycle	14	540	0.00241356
GO	negative regulation of RNA metabolic process	25	1259	0.00256721
GO	positive regulation of biosynthetic process	34	1904	0.00256856
GO	DNA secondary structure binding	3	26	0.0027393
GO	mRNA polyadenylation	3	26	0.0027393
GO	basal RNA polymerase II transcription machinery binding	4	54	0.00280726
GO	basal transcription machinery binding	4	54	0.00280726
GO	mitotic spindle pole	3	27	0.00305724
GO	folic acid-containing compound biosynthetic process	2	8	0.0031559
GO	glycolipid transport	2	8	0.0031559
GO	positive regulation of macromolecule biosynthetic process	32	1781	0.00315936
GO	regulation of protein import into nucleus	4	56	0.00320587
GO	purine ribonucleoside triphosphate binding	31	1710	0.00322044
GO	RNA polyadenylation	3	28	0.00339693
GO	regulation of protein import	4	57	0.00341893
GO	negative regulation of nucleobase-containing compound metabolic process	26	1359	0.00348065
GO	double-strand break repair	7	179	0.00348982
GO	nucleotide binding	35	2018	0.00356175
GO	nucleoside phosphate binding	35	2019	0.00359029
GO	positive regulation of cellular biosynthetic process	33	1875	0.00374441
GO	double-strand break repair via homologous recombination	5	95	0.00380138
GO	negative regulation of macromolecule metabolic process	42	2565	0.00392397
GO	recombinational repair	5	96	0.00397555
GO	negative regulation of transforming growth factor beta production	2	9	0.00402861
GO	mitochondrial fragmentation involved in apoptotic process	2	9	0.00402861
GO	phospholipase activator activity	2	9	0.00402861
GO	negative regulation of macromolecule biosynthetic process	26	1377	0.0041407
GO	nucleocytoplasmic carrier activity	3	30	0.00414337
GO	mRNA metabolic process	14	575	0.00422292
GO	mRNA processing	11	397	0.00423756
GO	RNA polymerase binding	4	61	0.00436742
GO	intracellular transport	24	1245	0.0045388
GO	regulation of cellular metabolic process	80	5734	0.00487551
GO	cytoplasmic stress granule	4	63	0.0049021
GO	ubiquitin-like protein ligase binding	9	294	0.00499458
GO	histone H2B ubiquitination	2	10	0.00499983
GO	mitotic cell cycle process	14	587	0.00505242
GO	response to unfolded protein	4	64	0.0051852
GO	negative regulation of cellular catabolic process	8	243	0.00521074
GO	regulation of RNA metabolic process	52	3404	0.00529082
GO	regulation of macromolecule metabolic process	81	5840	0.00536584
GO	regulation of nucleobase-containing compound metabolic process	55	3652	0.00542634
GO	negative regulation of proteolysis involved in cellular protein catabolic process	4	65	0.00547904
GO	regulation of cell cycle process	16	720	0.00548921
GO	cellular component organization or biogenesis	68	4737	0.00560154
GO	negative regulation of catabolic process	9	301	0.00580456
GO	vacuole organization	5	105	0.00580843
GO	regulation of transforming growth factor beta production	3	34	0.00591574
GO	COP9 signalosome	3	34	0.00591574
GO	proton-transporting two-sector ATPase complex, catalytic domain	2	11	0.00606734
GO	phosphatidylinositol 3-kinase activity	2	11	0.00606734
GO	positive regulation of mRNA 3'-end processing	2	11	0.00606734
GO	positive regulation of histone H3-K9 methylation	2	11	0.00606734
GO	lipase activator activity	2	11	0.00606734
GO	regulation of intracellular protein transport	8	250	0.00615594
GO	regulation of mRNA metabolic process	9	304	0.00618127
GO	organelle organization	37	2245	0.0062705
GO	Cul4-RING E3 ubiquitin ligase complex	3	35	0.00641918
GO	positive regulation of viral genome replication	3	35	0.00641918
GO	small molecule binding	39	2405	0.00650893
GO	protein transport	24	1283	0.00654396
GO	negative regulation of cell cycle process	9	307	0.00657656
GO	regulation of nitrogen compound metabolic process	75	5366	0.00662851
GO	kinase activity	16	735	0.0066472
GO	establishment of protein localization	25	1357	0.00668415
GO	negative regulation of cellular biosynthetic process	26	1431	0.0067866
GO	beta-tubulin binding	3	36	0.0069474
GO	transferase activity, transferring phosphorus-containing groups	18	872	0.00697474
GO	cellular component organization	67	4696	0.0070046
GO	meiotic cell cycle process	6	155	0.00703524
GO	positive regulation of cell cycle	10	367	0.0070377
GO	mRNA 3'-end processing	4	70	0.00711556
GO	regulation of cellular catabolic process	17	807	0.00714366
GO	phosphotransferase activity, alcohol group as acceptor	15	676	0.00718551
GO	regulation of sequestering of triglyceride	2	12	0.00722895
GO	erythrocyte maturation	2	12	0.00722895
GO	negative regulation of protein import into nucleus	2	12	0.00722895
GO	negative regulation of protein import	2	12	0.00722895
GO	telomere maintenance via recombination	2	12	0.00722895
GO	RNA polymerase II complex binding	3	37	0.00750068
GO	magnesium ion binding	7	207	0.00762263
GO	negative regulation of mitotic cell cycle phase transition	7	207	0.00762263
GO	chromosome organization	10	373	0.00784565
GO	cellular process involved in reproduction in multicellular organism	9	316	0.00787982
GO	negative regulation of nitrogen compound metabolic process	36	2204	0.00807827
GO	single-stranded DNA binding	5	114	0.00816867
GO	organelle assembly	12	497	0.00836808
GO	peptide transport	24	1311	0.00845133
GO	heat shock protein binding	5	115	0.00846644
GO	Fanconi anaemia nuclear complex	2	13	0.00848252
GO	pteridine-containing compound biosynthetic process	2	13	0.00848252
GO	polynucleotide adenylyltransferase activity	2	13	0.00848252
GO	lateral element	2	13	0.00848252
GO	inner cell mass cell proliferation	2	13	0.00848252
GO	response to topologically incorrect protein	4	74	0.00863549
GO	negative regulation of biosynthetic process	26	1460	0.00870996
GO	negative regulation of mRNA metabolic process	4	76	0.00946915
GO	biological regulation	138	11180	0.00948882
GO	fibrillar center	5	119	0.00973283
GO	serine family amino acid biosynthetic process	2	14	0.00982591
GO	mismatched DNA binding	2	14	0.00982591
GO	DNA damage response, signal transduction by p53 class mediator resulting in transcription of p21 class mediator	2	14	0.00982591
GO	regulation of centrosome duplication	3	41	0.00996964
GO	primary metabolic process	90	6778	0.0106052
GO	ubiquitin ligase complex	8	275	0.0106221
GO	phosphorylation	21	1122	0.010727
GO	kinetochore	5	122	0.0107641
GO	B cell receptor transport into membrane raft	1	1	0.0108749
GO	B cell receptor transport within lipid bilayer	1	1	0.0108749
GO	chemokine receptor transport out of membrane raft	1	1	0.0108749
GO	chemokine receptor transport within lipid bilayer	1	1	0.0108749
GO	negative regulation of transforming growth factor beta3 production	1	1	0.0108749
GO	protein transport out of membrane raft	1	1	0.0108749
GO	dol-P-Man:Man(5)GlcNAc(2)-PP-Dol alpha-1,3-mannosyltransferase activity	1	1	0.0108749
GO	Sec62/Sec63 complex	1	1	0.0108749
GO	AMP phosphorylation	1	1	0.0108749
GO	CDP phosphorylation	1	1	0.0108749
GO	CMP phosphorylation	1	1	0.0108749
GO	dADP phosphorylation	1	1	0.0108749
GO	dAMP phosphorylation	1	1	0.0108749
GO	dCDP phosphorylation	1	1	0.0108749
GO	dCMP phosphorylation	1	1	0.0108749
GO	dGDP phosphorylation	1	1	0.0108749
GO	GDP phosphorylation	1	1	0.0108749
GO	TDP phosphorylation	1	1	0.0108749
GO	UDP phosphorylation	1	1	0.0108749
GO	ribose-5-phosphate isomerase activity	1	1	0.0108749
GO	DNA topoisomerase (ATP-hydrolyzing) activator activity	1	1	0.0108749
GO	nuclear inner membrane organization	1	1	0.0108749
GO	Golgi-associated vesicle lumen	1	1	0.0108749
GO	inositol tetrakisphosphate 3-kinase activity	1	1	0.0108749
GO	inositol tetrakisphosphate 5-kinase activity	1	1	0.0108749
GO	inositol-1,4,5-trisphosphate 6-kinase activity	1	1	0.0108749
GO	myo-inositol-1,2,3,4,6-heptakisphosphate 5-kinase activity	1	1	0.0108749
GO	negative regulation of hemoglobin biosynthetic process	1	1	0.0108749
GO	negative regulation of translational initiation by iron	1	1	0.0108749
GO	regulation of eIF2 alpha phosphorylation by heme	1	1	0.0108749
GO	cellular response to nitroglycerin	1	1	0.0108749
GO	translation elongation factor binding	1	1	0.0108749
GO	CTP binding	1	1	0.0108749
GO	negative regulation of transforming growth factor beta activation	1	1	0.0108749
GO	ooplasm	1	1	0.0108749
GO	sulfonylurea receptor binding	1	1	0.0108749
GO	10-formyltetrahydrofolate biosynthetic process	1	1	0.0108749
GO	formate-tetrahydrofolate ligase activity	1	1	0.0108749
GO	positive regulation of hepatic stellate cell proliferation	1	1	0.0108749
GO	regulation of hepatic stellate cell proliferation	1	1	0.0108749
GO	positive regulation of metanephric cap mesenchymal cell proliferation	1	1	0.0108749
GO	regulation of metanephric cap mesenchymal cell proliferation	1	1	0.0108749
GO	IMP cyclohydrolase activity	1	1	0.0108749
GO	phosphoribosylaminoimidazolecarboxamide formyltransferase activity	1	1	0.0108749
GO	Ras palmitoyltransferase activity	1	1	0.0108749
GO	histone H2B conserved C-terminal lysine ubiquitination	1	1	0.0108749
GO	2-oxobutyrate catabolic process	1	1	0.0108749
GO	phytanoyl-CoA dioxygenase activity	1	1	0.0108749
GO	negative regulation of timing of anagen	1	1	0.0108749
GO	positive regulation of transforming growth factor-beta secretion	1	1	0.0108749
GO	right ventricular compact myocardium morphogenesis	1	1	0.0108749
GO	negative regulation of protein homooligomerization	1	1	0.0108749
GO	negative regulation of protein oligomerization	1	1	0.0108749
GO	positive regulation of locomotion involved in locomotory behavior	1	1	0.0108749
GO	regulation of protein homooligomerization	1	1	0.0108749
GO	positive regulation of RNA interference	1	1	0.0108749
GO	actin filament bundle distribution	1	1	0.0108749
GO	actin filament bundle retrograde transport	1	1	0.0108749
GO	endoplasmic reticulum polarization	1	1	0.0108749
GO	fructosamine-3-kinase activity	1	1	0.0108749
GO	fructoselysine metabolic process	1	1	0.0108749
GO	protein-fructosamine 3-kinase activity	1	1	0.0108749
GO	ncRNA polyadenylation involved in polyadenylation-dependent ncRNA catabolic process	1	1	0.0108749
GO	Atg8 ligase activity	1	1	0.0108749
GO	cholesterol storage	1	1	0.0108749
GO	positive regulation of histone H4-K20 methylation	1	1	0.0108749
GO	BRCA2-MAGE-D1 complex	1	1	0.0108749
GO	calmodulin-lysine N-methyltransferase activity	1	1	0.0108749
GO	tubulin N-acetyltransferase activity	1	1	0.0108749
GO	proteasome core complex assembly	1	1	0.0108749
GO	positive regulation of endosome organization	1	1	0.0108749
GO	eukaryotic translation initiation factor 2 complex assembly	1	1	0.0108749
GO	platelet dense granule	1	1	0.0108749
GO	positive regulation of eye pigmentation	1	1	0.0108749
GO	glycolipid translocation	1	1	0.0108749
GO	cell competition in a multicellular organism	1	1	0.0108749
GO	histone H2A-T120 phosphorylation	1	1	0.0108749
GO	histone kinase activity (H2A-T120 specific)	1	1	0.0108749
GO	xylulokinase activity	1	1	0.0108749
GO	xylulose catabolic process	1	1	0.0108749
GO	amide transport	24	1340	0.0108862
GO	ribonucleoprotein granule	7	222	0.0109479
GO	regulation of metabolic process	85	6344	0.010954
GO	negative regulation of metabolic process	43	2803	0.0110168
GO	negative regulation of cell cycle phase transition	7	223	0.0112018
GO	positive regulation of exosomal secretion	2	15	0.0112571
GO	pentose metabolic process	2	15	0.0112571
GO	positive regulation of neuron migration	2	15	0.0112571
GO	DNA damage response, signal transduction resulting in transcription	2	15	0.0112571
GO	negative regulation of ubiquitin-dependent protein catabolic process	3	43	0.0113607
GO	regulation of macroautophagy	6	172	0.0114148
GO	negative regulation of protein catabolic process	5	124	0.0114917
GO	ubiquitin protein ligase binding	8	279	0.011515
GO	nucleic acid transport	6	174	0.0120331
GO	RNA transport	6	174	0.0120331
GO	RNA polymerase core enzyme binding	3	44	0.012096
GO	regulation of mitotic cell cycle phase transition	10	400	0.0124008
GO	carbohydrate derivative binding	34	2114	0.0125579
GO	positive regulation of cellular process	71	5159	0.012627
GO	establishment of RNA localization	6	176	0.0126747
GO	regulation of cellular process	126	10111	0.0127306
GO	tetrahydrofolate metabolic process	2	16	0.0127739
GO	histone mRNA catabolic process	2	16	0.0127739
GO	mitotic recombination	2	16	0.0127739
GO	multicellular organism development	15	724	0.0129211
GO	vesicle organization	8	285	0.0129566
GO	nucleobase-containing compound transport	7	230	0.0131003
GO	positive regulation of gene expression	34	2121	0.0131553
GO	regulation of mRNA processing	5	129	0.0134555
GO	metabolic process	100	7733	0.0136295
GO	cell cycle checkpoint	5	130	0.0138738
GO	regulation of exosomal secretion	2	17	0.0143744
GO	negative regulation of mRNA splicing, via spliceosome	2	17	0.0143744
GO	execution phase of apoptosis	2	17	0.0143744
GO	proton-exporting ATPase activity, phosphorylative mechanism	2	17	0.0143744
GO	four-way junction DNA binding	2	17	0.0143744
GO	positive regulation of histone H3-K4 methylation	2	17	0.0143744
GO	regulation of primary metabolic process	75	5537	0.0146145
GO	cellular localization	32	1982	0.0146488
GO	intracellular protein transport	16	807	0.0152384
GO	supramolecular complex	19	1018	0.0153604
GO	negative regulation of mitotic cell cycle	8	295	0.0156473
GO	exon-exon junction complex	2	18	0.0160567
GO	condensed chromosome kinetochore	4	89	0.0161702
GO	interstrand cross-link repair	3	49	0.0161764
GO	regulation of microtubule cytoskeleton organization	6	186	0.0162458
GO	positive regulation of transcription, DNA-templated	25	1464	0.016326
GO	negative regulation of cellular metabolic process	37	2391	0.0163512
GO	positive regulation of biological process	76	5652	0.0165002
GO	nucleocytoplasmic transport	7	242	0.0168765
GO	ribonucleoprotein complex	13	615	0.0172594
GO	telomere maintenance	4	91	0.0174086
GO	positive regulation of nucleic acid-templated transcription	26	1548	0.0174474
GO	cellular process	164	13891	0.0174775
GO	positive regulation of RNA biosynthetic process	26	1549	0.0175767
GO	protein tyrosine kinase activator activity	2	19	0.0178187
GO	gamma-tubulin complex	2	19	0.0178187
GO	negative regulation of RNA splicing	2	19	0.0178187
GO	chaperone-mediated protein complex assembly	2	19	0.0178187
GO	oocyte maturation	2	19	0.0178187
GO	cellular_component	191	16801	0.0178745
GO	nuclear transport	7	245	0.0179295
GO	negative regulation of proteasomal protein catabolic process	3	51	0.0179989
GO	cellular metabolic process	91	7003	0.0185761
GO	positive regulation of RNA metabolic process	27	1633	0.0186453
GO	microtubule binding	7	247	0.0186568
GO	telomere organization	4	94	0.0193745
GO	intrinsic apoptotic signaling pathway	5	142	0.0195893
GO	ATPase activity, coupled to transmembrane movement of ions, rotational mechanism	2	20	0.0196585
GO	proton-transporting ATPase activity, rotational mechanism	2	20	0.0196585
GO	negative regulation of nucleocytoplasmic transport	2	20	0.0196585
GO	cadherin binding	8	309	0.0200657
GO	response to ionizing radiation	5	143	0.0201257
GO	anion binding	40	2668	0.0202762
GO	regulation of cell cycle phase transition	10	433	0.0203967
GO	spindle microtubule	3	54	0.0209384
GO	positive regulation of neuron apoptotic process	3	54	0.0209384
GO	negative regulation of transcription, DNA-templated	20	1127	0.0212847
GO	nitrogen compound metabolic process	83	6329	0.0214109
GO	mRNA modification	2	21	0.0215744
GO	positive regulation of cell adhesion mediated by integrin	2	21	0.0215744
GO	miRNA metabolic process	2	21	0.0215744
GO	glomerular parietal epithelial cell differentiation	1	2	0.0216321
GO	positive regulation of nephron tubule epithelial cell differentiation	1	2	0.0216321
GO	negative regulation of mitochondrial RNA catabolic process	1	2	0.0216321
GO	dADP metabolic process	1	2	0.0216321
GO	dGDP metabolic process	1	2	0.0216321
GO	purine deoxyribonucleoside triphosphate biosynthetic process	1	2	0.0216321
GO	TRAM-dependent toll-like receptor 4 signaling pathway	1	2	0.0216321
GO	TRAM-dependent toll-like receptor signaling pathway	1	2	0.0216321
GO	female meiosis chromosome separation	1	2	0.0216321
GO	beta-aspartyl-peptidase activity	1	2	0.0216321
GO	flavonoid binding	1	2	0.0216321
GO	inositol tetrakisphosphate 6-kinase activity	1	2	0.0216321
GO	inositol tetrakisphosphate kinase activity	1	2	0.0216321
GO	PAN complex	1	2	0.0216321
GO	de novo' cotranslational protein folding	1	2	0.0216321
GO	ubiquitin modification-dependent histone binding	1	2	0.0216321
GO	heme export	1	2	0.0216321
GO	lateral cell cortex	1	2	0.0216321
GO	cellular response to diamide	1	2	0.0216321
GO	response to diamide	1	2	0.0216321
GO	response to nitroglycerin	1	2	0.0216321
GO	HSP90-CDC37 chaperone complex	1	2	0.0216321
GO	sperm head plasma membrane	1	2	0.0216321
GO	myoblast fate determination	1	2	0.0216321
GO	resolution of mitotic recombination intermediates	1	2	0.0216321
GO	resolution of recombination intermediates	1	2	0.0216321
GO	aromatic amino acid family biosynthetic process	1	2	0.0216321
GO	histidine biosynthetic process	1	2	0.0216321
GO	mitochondrial translational initiation	1	2	0.0216321
GO	positive regulation of testosterone secretion	1	2	0.0216321
GO	regulation of testosterone secretion	1	2	0.0216321
GO	manchette assembly	1	2	0.0216321
GO	2-oxobutyrate metabolic process	1	2	0.0216321
GO	negative regulation of hair follicle maturation	1	2	0.0216321
GO	negative regulation of late endosome to lysosome transport	1	2	0.0216321
GO	negative regulation of vacuolar transport	1	2	0.0216321
GO	positive regulation of dopamine biosynthetic process	1	2	0.0216321
GO	regulation of dopamine biosynthetic process	1	2	0.0216321
GO	regulation of protein oligomerization	1	2	0.0216321
GO	regulation of terminal button organization	1	2	0.0216321
GO	negative regulation of DNA-templated transcription, termination	1	2	0.0216321
GO	negative regulation of termination of RNA polymerase II transcription, poly(A)-coupled	1	2	0.0216321
GO	negative regulation of termination of RNA polymerase II transcription	1	2	0.0216321
GO	pre-miRNA export from nucleus	1	2	0.0216321
GO	RNA nuclear export complex	1	2	0.0216321
GO	fructosamine metabolic process	1	2	0.0216321
GO	protein deglycation	1	2	0.0216321
GO	protein-ribulosamine 3-kinase activity	1	2	0.0216321
GO	ncRNA polyadenylation	1	2	0.0216321
GO	snoRNA polyadenylation	1	2	0.0216321
GO	Atg12 transferase activity	1	2	0.0216321
GO	telomeric loop formation	1	2	0.0216321
GO	cholesterol O-acyltransferase activity	1	2	0.0216321
GO	sterol O-acyltransferase activity	1	2	0.0216321
GO	BRCA1-BARD1 complex	1	2	0.0216321
GO	positive regulation of histone H4-K16 acetylation	1	2	0.0216321
GO	regulation of histone H4-K20 methylation	1	2	0.0216321
GO	cell cycle DNA replication maintenance of fidelity	1	2	0.0216321
GO	mitotic DNA replication maintenance of fidelity	1	2	0.0216321
GO	mitotic recombination-dependent replication fork processing	1	2	0.0216321
GO	recruitment of 3'-end processing factors to RNA polymerase II holoenzyme complex	1	2	0.0216321
GO	DNA end binding	1	2	0.0216321
GO	alpha-tubulin acetylation	1	2	0.0216321
GO	sphingomyelin phosphodiesterase activator activity	1	2	0.0216321
GO	glycolipid transporter activity	1	2	0.0216321
GO	BLOC-3 complex	1	2	0.0216321
GO	phospholipase A2 activator activity	1	2	0.0216321
GO	nuclear export	5	146	0.0217923
GO	promoter-specific chromatin binding	3	55	0.0219731
GO	response to gamma radiation	3	55	0.0219731
GO	transferase complex	14	706	0.0224737
GO	mitotic cell cycle checkpoint	4	99	0.0229454
GO	nuclear-transcribed mRNA catabolic process	5	148	0.0229519
GO	regulation of centrosome cycle	3	56	0.0230354
GO	microtubule	9	379	0.0231858
GO	regulation of G1/S transition of mitotic cell cycle	5	149	0.0235463
GO	positive regulation of viral life cycle	3	57	0.0241252
GO	phosphate-containing compound metabolic process	30	1903	0.024134
GO	establishment of localization in cell	32	2061	0.0242879
GO	cellular response to heat	3	58	0.0252425
GO	cellular component assembly	32	2069	0.0254934
GO	cellular response to unfolded protein	2	23	0.0256265
GO	protein binding involved in protein folding	2	23	0.0256265
GO	regulation of histone H3-K9 methylation	2	23	0.0256265
GO	protein dimerization activity	17	931	0.0256852
GO	intracellular non-membrane-bounded organelle	37	2470	0.0258306
GO	nuclear matrix	4	103	0.0260722
GO	negative regulation of G1/S transition of mitotic cell cycle	4	103	0.0260722
GO	regulation of biological process	129	10593	0.0270731
GO	regulation of protein stability	7	267	0.0270995
GO	positive regulation of mitotic cell cycle	5	155	0.0273221
GO	cellular response to drug	3	60	0.0275595
GO	double-strand break repair via nonhomologous end joining	3	60	0.0275595
GO	non-membrane-bounded organelle	37	2483	0.0277422
GO	positive regulation of posttranscriptional gene silencing	2	24	0.0277592
GO	folic acid-containing compound metabolic process	2	24	0.0277592
GO	regulation of DNA methylation	2	24	0.0277592
GO	transcription initiation from RNA polymerase II promoter	5	156	0.0279867
GO	phosphorus metabolic process	30	1927	0.0280258
GO	organic substance metabolic process	92	7205	0.0284918
GO	negative regulation of cell cycle G1/S phase transition	4	106	0.0285772
GO	cytoplasmic ribonucleoprotein granule	6	212	0.0286464
GO	negative regulation of RNA catabolic process	3	61	0.0287591
GO	symbiotic process	14	730	0.0287889
GO	biological_process	183	15988	0.029206
GO	regulation of organelle assembly	6	213	0.0292202
GO	regulation of nucleic acid-templated transcription	45	3150	0.0296852
GO	negative regulation of mRNA processing	2	25	0.0299606
GO	regulation of response to extracellular stimulus	2	25	0.0299606
GO	regulation of response to nutrient levels	2	25	0.0299606
GO	regulation of cellular protein localization	11	528	0.0299788
GO	non-recombinational repair	3	62	0.029986
GO	regulation of intracellular transport	8	334	0.030052
GO	chromosome segregation	4	108	0.030324
GO	chromatin binding	11	529	0.0303344
GO	regulation of RNA biosynthetic process	45	3155	0.0304112
GO	establishment of localization	55	3994	0.0306443
GO	negative regulation of nucleic acid-templated transcription	20	1173	0.0308231
GO	regulation of DNA biosynthetic process	4	109	0.0312206
GO	negative regulation of RNA biosynthetic process	20	1175	0.0313009
GO	double-stranded DNA binding	8	337	0.031445
GO	macromolecule metabolic process	74	5641	0.0319662
GO	positive regulation of nucleobase-containing compound metabolic process	28	1792	0.0320883
GO	RNA 3'-end processing	4	110	0.0321327
GO	regulation of execution phase of apoptosis	2	26	0.0322291
GO	negative regulation of fibroblast proliferation	2	26	0.0322291
GO	histone monoubiquitination	2	26	0.0322291
GO	proteinase activated receptor binding	1	3	0.0322729
GO	mitochondrial L-ornithine transmembrane transport	1	3	0.0322729
GO	alpha-1,3-mannosyltransferase activity	1	3	0.0322729
GO	gamma-tubulin small complex	1	3	0.0322729
GO	protein phosphatase 4 complex	1	3	0.0322729
GO	uridine transport	1	3	0.0322729
GO	purine deoxyribonucleoside diphosphate metabolic process	1	3	0.0322729
GO	D-ribose metabolic process	1	3	0.0322729
GO	nuclear condensin complex	1	3	0.0322729
GO	protein kinase D signaling	1	3	0.0322729
GO	positive regulation of CDP-diacylglycerol-serine O-phosphatidyltransferase activity	1	3	0.0322729
GO	positive regulation of serine C-palmitoyltransferase activity	1	3	0.0322729
GO	regulation of CDP-diacylglycerol-serine O-phosphatidyltransferase activity	1	3	0.0322729
GO	regulation of translational initiation by iron	1	3	0.0322729
GO	response to iron ion starvation	1	3	0.0322729
GO	sister chromatid biorientation	1	3	0.0322729
GO	cellular response to L-glutamine	1	3	0.0322729
GO	response to L-glutamine	1	3	0.0322729
GO	adenyl deoxyribonucleotide binding	1	3	0.0322729
GO	aryl hydrocarbon receptor complex	1	3	0.0322729
GO	dATP binding	1	3	0.0322729
GO	negative regulation of complement-dependent cytotoxicity	1	3	0.0322729
GO	methenyltetrahydrofolate cyclohydrolase activity	1	3	0.0322729
GO	methylenetetrahydrofolate dehydrogenase (NAD+) activity	1	3	0.0322729
GO	methylenetetrahydrofolate dehydrogenase (NADP+) activity	1	3	0.0322729
GO	methylenetetrahydrofolate dehydrogenase [NAD(P)+] activity	1	3	0.0322729
GO	fibroblast apoptotic process	1	3	0.0322729
GO	dihydrofolate metabolic process	1	3	0.0322729
GO	negative regulation of cysteine-type endopeptidase activity involved in execution phase of apoptosis	1	3	0.0322729
GO	smoothened signaling pathway involved in spinal cord motor neuron cell fate specification	1	3	0.0322729
GO	smoothened signaling pathway involved in ventral spinal cord interneuron specification	1	3	0.0322729
GO	methyl-branched fatty acid metabolic process	1	3	0.0322729
GO	MutLalpha complex	1	3	0.0322729
GO	amidase activity	1	3	0.0322729
GO	glutaminyl-tRNA synthase (glutamine-hydrolyzing) activity	1	3	0.0322729
GO	glutaminyl-tRNAGln biosynthesis via transamidation	1	3	0.0322729
GO	glutamyl-tRNA(Gln) amidotransferase complex	1	3	0.0322729
GO	oxoglutarate dehydrogenase (succinyl-transferring) activity	1	3	0.0322729
GO	regulation of transforming growth factor-beta secretion	1	3	0.0322729
GO	olfactory nerve development	1	3	0.0322729
GO	right ventricular cardiac muscle tissue morphogenesis	1	3	0.0322729
GO	mitochondrion to lysosome transport	1	3	0.0322729
GO	mitochondrion-derived vesicle mediated transport	1	3	0.0322729
GO	mitochondrion-derived vesicle	1	3	0.0322729
GO	positive regulation of Wnt protein secretion	1	3	0.0322729
GO	regulation of late endosome to lysosome transport	1	3	0.0322729
GO	nuclear proteasome complex	1	3	0.0322729
GO	regulation of termination of RNA polymerase II transcription, poly(A)-coupled	1	3	0.0322729
GO	regulation of termination of RNA polymerase II transcription	1	3	0.0322729
GO	nucleocytoplasmic transport complex	1	3	0.0322729
GO	RISC complex binding	1	3	0.0322729
GO	cytoplasmic actin-based contraction involved in cell motility	1	3	0.0322729
GO	negative regulation of nuclear-transcribed mRNA catabolic process, deadenylation-dependent decay	1	3	0.0322729
GO	negative regulation of nuclear-transcribed mRNA poly(A) tail shortening	1	3	0.0322729
GO	positive regulation of 3'-UTR-mediated mRNA stabilization	1	3	0.0322729
GO	regulation of 3'-UTR-mediated mRNA stabilization	1	3	0.0322729
GO	DNA ligase IV complex	1	3	0.0322729
GO	ESCRT-0 complex	1	3	0.0322729
GO	regulation of nucleotide-excision repair	1	3	0.0322729
GO	t-UTP complex	1	3	0.0322729
GO	regulation of eye pigmentation	1	3	0.0322729
GO	FFAT motif binding	1	3	0.0322729
GO	ubiquitin recycling	1	3	0.0322729
GO	D-xylose metabolic process	1	3	0.0322729
GO	positive regulation of nucleocytoplasmic transport	3	64	0.0325216
GO	positive regulation of cell cycle process	7	278	0.0327063
GO	cellular anatomical entity	188	16562	0.0331324
GO	identical protein binding	27	1719	0.0331536
GO	regulation of catabolic process	17	961	0.0333376
GO	DNA conformation change	5	164	0.0336736
GO	regulation of cell cycle G1/S phase transition	5	164	0.0336736
GO	regulation of DNA metabolic process	8	342	0.033864
GO	regulation of transcription, DNA-templated	44	3095	0.0339206
GO	gamma-tubulin binding	2	27	0.0345628
GO	chaperone cofactor-dependent protein refolding	2	27	0.0345628
GO	cellular response to copper ion	2	27	0.0345628
GO	ion transmembrane transporter activity, phosphorylative mechanism	2	27	0.0345628
GO	phagosome acidification	2	27	0.0345628
GO	regulation of mRNA 3'-end processing	2	27	0.0345628
GO	positive regulation of cellular response to transforming growth factor beta stimulus	2	27	0.0345628
GO	positive regulation of transforming growth factor beta receptor signaling pathway	2	27	0.0345628
GO	mitotic G2/M transition checkpoint	2	27	0.0345628
GO	lysosomal membrane	8	347	0.0364068
GO	lytic vacuole membrane	8	347	0.0364068
GO	intrinsic apoptotic signaling pathway in response to DNA damage	3	67	0.0365281
GO	transport	53	3868	0.0369496
GO	endoplasmic reticulum exit site	2	28	0.0369602
GO	regulation of spindle assembly	2	28	0.0369602
GO	axonal growth cone	2	28	0.0369602
GO	telomere maintenance via telomere lengthening	2	28	0.0369602
GO	mismatch repair	2	28	0.0369602
GO	regulation of histone H3-K4 methylation	2	28	0.0369602
GO	mRNA catabolic process	5	169	0.0375675
GO	endosome organization	3	68	0.0379174
GO	iron ion transport	3	68	0.0379174
GO	regulation of hematopoietic stem cell differentiation	3	68	0.0379174
GO	multivesicular body assembly	2	29	0.0394196
GO	replication fork processing	2	29	0.0394196
GO	beta-catenin-TCF complex assembly	2	29	0.0394196
GO	vesicle budding from membrane	2	29	0.0394196
GO	histone mRNA metabolic process	2	29	0.0394196
GO	mitochondrion	20	1207	0.0397274
GO	organophosphate biosynthetic process	10	486	0.0402826
GO	negative regulation of transcription by RNA polymerase II	15	838	0.0405022
GO	protein homodimerization activity	12	624	0.0405169
GO	chromatin organization	12	624	0.0405169
GO	regulation of microtubule-based process	6	231	0.040865
GO	positive regulation of intracellular protein transport	5	173	0.0408736
GO	regulation of protein localization to nucleus	4	119	0.0410424
GO	transferase activity	32	2154	0.041411
GO	multivesicular body organization	2	30	0.0419393
GO	de novo' protein folding	2	30	0.0419393
GO	cellular response to topologically incorrect protein	2	30	0.0419393
GO	positive regulation of mRNA processing	2	30	0.0419393
GO	reciprocal meiotic recombination	2	30	0.0419393
GO	pteridine-containing compound metabolic process	2	30	0.0419393
GO	negative regulation of protein localization to nucleus	2	30	0.0419393
GO	adenylyltransferase activity	2	30	0.0419393
GO	localization	60	4498	0.0422015
GO	protein modification by small protein conjugation or removal	16	916	0.0422061
GO	positive regulation of organelle assembly	3	71	0.0422451
GO	regulation of transforming growth factor beta3 production	1	4	0.0427985
GO	positive regulation of extracellular exosome assembly	1	4	0.0427985
GO	equatorial microtubule organizing center	1	4	0.0427985
GO	ASAP complex	1	4	0.0427985
GO	DNA topoisomerase type I activity	1	4	0.0427985
GO	pyrimidine nucleoside transport	1	4	0.0427985
GO	meiotic chromosome separation	1	4	0.0427985
GO	inositol-1,4,5-trisphosphate 3-kinase activity	1	4	0.0427985
GO	regulation of serine C-palmitoyltransferase activity	1	4	0.0427985
GO	pre-snoRNP complex	1	4	0.0427985
GO	eukaryotic translation initiation factor 2alpha kinase activity	1	4	0.0427985
GO	regulation of hemoglobin biosynthetic process	1	4	0.0427985
GO	regulation of translational initiation by eIF2 alpha phosphorylation	1	4	0.0427985
GO	cofactor transmembrane transporter activity	1	4	0.0427985
GO	psychomotor behavior	1	4	0.0427985
GO	Ran protein signal transduction	1	4	0.0427985
GO	cellular response to sodium arsenite	1	4	0.0427985
GO	positive regulation of inclusion body assembly	1	4	0.0427985
GO	positive regulation of mRNA polyadenylation	1	4	0.0427985
GO	response to hypobaric hypoxia	1	4	0.0427985
GO	response to psychosocial stress	1	4	0.0427985
GO	response to sodium arsenite	1	4	0.0427985
GO	purine deoxyribonucleotide binding	1	4	0.0427985
GO	telomerase holoenzyme complex assembly	1	4	0.0427985
GO	10-formyltetrahydrofolate metabolic process	1	4	0.0427985
GO	positive regulation of hepatic stellate cell activation	1	4	0.0427985
GO	positive regulation of DNA methylation	1	4	0.0427985
GO	smoothened signaling pathway involved in ventral spinal cord patterning	1	4	0.0427985
GO	positive regulation of neutrophil apoptotic process	1	4	0.0427985
GO	single base insertion or deletion binding	1	4	0.0427985
GO	mRNA pseudouridine synthesis	1	4	0.0427985
GO	semicircular canal morphogenesis	1	4	0.0427985
GO	negative regulation of lysosomal protein catabolic process	1	4	0.0427985
GO	negative regulation of protein catabolic process in the vacuole	1	4	0.0427985
GO	regulation of vacuolar transport	1	4	0.0427985
GO	regulation of Wnt protein secretion	1	4	0.0427985
GO	retromer, cargo-selective complex	1	4	0.0427985
GO	regulation of DNA-templated transcription, termination	1	4	0.0427985
GO	RNA polymerase II C-terminal domain phosphoserine binding	1	4	0.0427985
GO	regulation of RNA interference	1	4	0.0427985
GO	Rad51B-Rad51C-Rad51D-XRCC2 complex	1	4	0.0427985
GO	TRAMP complex	1	4	0.0427985
GO	telomeric 3' overhang formation	1	4	0.0427985
GO	cholesterol esterification	1	4	0.0427985
GO	positive regulation of amyloid precursor protein biosynthetic process	1	4	0.0427985
GO	steroid esterification	1	4	0.0427985
GO	sterol esterification	1	4	0.0427985
GO	sperm chromatin condensation	1	4	0.0427985
GO	negative regulation of mammary gland epithelial cell proliferation	1	4	0.0427985
GO	positive regulation by virus of viral protein levels in host cell	1	4	0.0427985
GO	cysteine-type endopeptidase activity involved in execution phase of apoptosis	1	4	0.0427985
GO	luteolysis	1	4	0.0427985
GO	ER to Golgi ceramide transport	1	4	0.0427985
GO	estrogen response element binding	1	4	0.0427985
GO	phosphatidylinositol-4-phosphate phosphatase activity	1	4	0.0427985
GO	regulation of endosome organization	1	4	0.0427985
GO	endoplasmic reticulum membrane organization	1	4	0.0427985
GO	photoreceptor cell morphogenesis	1	4	0.0427985
GO	negative regulation of mitochondrial calcium ion concentration	1	4	0.0427985
GO	maturation of 5.8S rRNA from tricistronic rRNA transcript (SSU-rRNA, 5.8S rRNA, LSU-rRNA)	1	4	0.0427985
GO	polar body extrusion after meiotic divisions	1	4	0.0427985
GO	ncRNA metabolic process	9	425	0.0432594
GO	repressing transcription factor binding	3	72	0.0437405
GO	double-stranded RNA binding	3	72	0.0437405
GO	regulation of cellular component organization	33	2246	0.0439681
GO	Flemming body	2	31	0.0445178
GO	pyrophosphate hydrolysis-driven proton transmembrane transporter activity	2	31	0.0445178
GO	positive regulation of protein targeting to mitochondrion	2	31	0.0445178
GO	negative regulation of proteasomal ubiquitin-dependent protein catabolic process	2	31	0.0445178
GO	regulation of cell cycle checkpoint	2	31	0.0445178
GO	homologous recombination	2	31	0.0445178
GO	hydrolase activity, acting on carbon-nitrogen (but not peptide) bonds, in cyclic amidines	2	31	0.0445178
GO	viral process	12	634	0.0447793
GO	regulation of neuron death	7	298	0.0447868
GO	response to estrogen	3	73	0.045262
GO	regulation of DNA repair	4	123	0.0454084
GO	plasma membrane bounded cell projection assembly	7	299	0.045457
GO	protein localization	28	1855	0.0465969
GO	regulation of translational initiation	3	74	0.0468096
GO	negative regulation of myeloid cell differentiation	3	74	0.0468096
GO	de novo' posttranslational protein folding	2	32	0.0471535
GO	renal water homeostasis	2	32	0.0471535
GO	regulation of growth	12	641	0.0479424
GO	negative regulation of biological process	64	4878	0.0481223
GO	iron ion homeostasis	3	75	0.0483831
GO	serine family amino acid metabolic process	2	33	0.0498449
GO	transcription factor TFIID complex	2	33	0.0498449
GO	positive regulation of multicellular organism growth	2	33	0.0498449
GO	ciliary base	2	33	0.0498449
GO	positive regulation of mRNA metabolic process	3	76	0.0499823
GO	DNA-binding transcription repressor activity, RNA polymerase II-specific	6	243	0.0500577
GO	DNA-binding transcription repressor activity	6	243	0.0500577
GO	mitotic cell cycle	4	128	0.051217
GO	macromolecule localization	28	1872	0.0512397
GO	cellular response to stimulus	39	2773	0.0522169
GO	positive regulation of telomerase activity	2	34	0.0525905
GO	protein kinase activity	11	580	0.0527181
GO	protein transport into membrane raft	1	5	0.0532102
GO	actomyosin contractile ring assembly	1	5	0.0532102
GO	actomyosin contractile ring organization	1	5	0.0532102
GO	assembly of actomyosin apparatus involved in cytokinesis	1	5	0.0532102
GO	ubiquitin-independent protein catabolic process via the multivesicular body sorting pathway	1	5	0.0532102
GO	regulation of mitochondrial RNA catabolic process	1	5	0.0532102
GO	L-ornithine transmembrane transporter activity	1	5	0.0532102
GO	microtubule nucleation by interphase microtubule organizing center	1	5	0.0532102
GO	polar microtubule	1	5	0.0532102
GO	positive regulation of MHC class I biosynthetic process	1	5	0.0532102
GO	negative regulation of fat cell proliferation	1	5	0.0532102
GO	positive regulation of vascular associated smooth muscle cell apoptotic process	1	5	0.0532102
GO	deoxyribonucleoside diphosphate metabolic process	1	5	0.0532102
GO	DNA topoisomerase binding	1	5	0.0532102
GO	female meiosis chromosome segregation	1	5	0.0532102
GO	positive regulation of DNA topoisomerase (ATP-hydrolyzing) activity	1	5	0.0532102
GO	regulation of DNA topoisomerase (ATP-hydrolyzing) activity	1	5	0.0532102
GO	inositol trisphosphate kinase activity	1	5	0.0532102
GO	detection of virus	1	5	0.0532102
GO	cytosolic ribosome	1	5	0.0532102
GO	head morphogenesis	1	5	0.0532102
GO	transcription factor TFIIA complex	1	5	0.0532102
GO	positive regulation of spindle assembly	1	5	0.0532102
GO	nuclear stress granule	1	5	0.0532102
GO	positive regulation of apoptotic DNA fragmentation	1	5	0.0532102
GO	deoxyribonucleotide binding	1	5	0.0532102
GO	regulation of cysteine-type endopeptidase activity involved in execution phase of apoptosis	1	5	0.0532102
GO	FHF complex	1	5	0.0532102
GO	tRNA pseudouridine synthesis	1	5	0.0532102
GO	negative regulation of sequestering of triglyceride	1	5	0.0532102
GO	NFAT protein binding	1	5	0.0532102
GO	thiamine pyrophosphate binding	1	5	0.0532102
GO	keratinocyte migration	1	5	0.0532102
GO	negative regulation of hair follicle development	1	5	0.0532102
GO	regulation of timing of anagen	1	5	0.0532102
GO	positive regulation of dopamine receptor signaling pathway	1	5	0.0532102
GO	tubular endosome	1	5	0.0532102
GO	guanylyltransferase activity	1	5	0.0532102
GO	RNA 3' uridylation	1	5	0.0532102
GO	cellular response to indole-3-methanol	1	5	0.0532102
GO	response to indole-3-methanol	1	5	0.0532102
GO	H3 histone acetyltransferase activity	1	5	0.0532102
GO	regulation by virus of viral protein levels in host cell	1	5	0.0532102
GO	lysine N-acetyltransferase activity, acting on acetyl phosphate as donor	1	5	0.0532102
GO	clathrin coat disassembly	1	5	0.0532102
GO	synaptic vesicle uncoating	1	5	0.0532102
GO	melanosome assembly	1	5	0.0532102
GO	COPII-coated vesicle budding	1	5	0.0532102
GO	negative regulation of protein K63-linked ubiquitination	1	5	0.0532102
GO	histone H2A phosphorylation	1	5	0.0532102
GO	spindle assembly involved in meiosis	1	5	0.0532102
GO	glucuronate catabolic process to xylulose 5-phosphate	1	5	0.0532102
GO	glucuronate catabolic process	1	5	0.0532102
GO	xylulose 5-phosphate biosynthetic process	1	5	0.0532102
GO	xylulose 5-phosphate metabolic process	1	5	0.0532102
GO	regulation of fibroblast proliferation	3	78	0.0532572
GO	DNA damage response, signal transduction by p53 class mediator	3	78	0.0532572
GO	mRNA binding	6	247	0.0533826
GO	cellular macromolecule metabolic process	58	4388	0.0536293
GO	protein ubiquitination	12	653	0.0537177
GO	DNA-templated transcription, initiation	5	187	0.0538005
GO	RNA biosynthetic process	11	583	0.0543093
GO	proton transmembrane transport	4	131	0.0548885
GO	nuclear speck	8	378	0.0550624
GO	bicellular tight junction assembly	2	35	0.0553887
GO	Ran GTPase binding	2	35	0.0553887
GO	purine ribonucleoside monophosphate metabolic process	2	35	0.0553887
GO	transferrin transport	2	35	0.0553887
GO	RNA polymerase II repressing transcription factor binding	2	35	0.0553887
GO	euchromatin	2	35	0.0553887
GO	DNA repair complex	2	35	0.0553887
GO	protein deubiquitination	6	250	0.0559626
GO	cytosolic transport	4	132	0.0561433
GO	cell projection assembly	7	314	0.0562888
GO	carbohydrate derivative transport	3	80	0.0566329
GO	positive regulation of cellular protein localization	7	315	0.0570634
GO	mRNA transport	4	133	0.0574134
GO	cell maturation	4	133	0.0574134
GO	rRNA processing	5	191	0.0578835
GO	cellular lipid metabolic process	15	882	0.0581972
GO	lipid translocation	2	36	0.0582382
GO	negative regulation of G0 to G1 transition	2	36	0.0582382
GO	retrograde transport, endosome to Golgi	3	81	0.0583582
GO	regulation of hematopoietic progenitor cell differentiation	3	81	0.0583582
GO	nucleobase-containing compound biosynthetic process	16	958	0.0586601
GO	nucleolus	14	809	0.0587863
GO	protein-containing complex localization	4	135	0.0599998
GO	mRNA 3'-UTR binding	3	82	0.060108
GO	regulation of intracellular pH	3	82	0.060108
GO	regulation of developmental growth	7	319	0.0602279
GO	lipid modification	5	194	0.0610596
GO	regulation of mitotic spindle organization	2	37	0.0611375
GO	DNA-dependent DNA replication maintenance of fidelity	2	37	0.0611375
GO	histone ubiquitination	2	37	0.0611375
GO	cytoplasm	57	4337	0.061164
GO	negative regulation of cellular process	58	4424	0.0613052
GO	nuclear body	13	741	0.0616071
GO	vacuolar membrane	8	388	0.0621831
GO	L-ornithine transmembrane transport	1	6	0.0635093
GO	ornithine transport	1	6	0.0635093
GO	posttranslational protein targeting to membrane, translocation	1	6	0.0635093
GO	bacterial-type RNA polymerase transcriptional activator activity, sequence-specific DNA binding	1	6	0.0635093
GO	deoxyribonucleoside triphosphate biosynthetic process	1	6	0.0635093
GO	pentose-phosphate shunt, non-oxidative branch	1	6	0.0635093
GO	negative regulation of T cell migration	1	6	0.0635093
GO	positive regulation of RIG-I signaling pathway	1	6	0.0635093
GO	nuclear membrane organization	1	6	0.0635093
GO	positive regulation of cytoplasmic mRNA processing body assembly	1	6	0.0635093
GO	maintenance of centrosome location	1	6	0.0635093
GO	positive regulation of protein localization to cell cortex	1	6	0.0635093
GO	cellular response to salt	1	6	0.0635093
GO	embryonic process involved in female pregnancy	1	6	0.0635093
GO	positive regulation of DNA catabolic process	1	6	0.0635093
GO	positive regulation of microtubule binding	1	6	0.0635093
GO	positive regulation of transcription from RNA polymerase II promoter in response to heat stress	1	6	0.0635093
GO	zona pellucida receptor complex	1	6	0.0635093
GO	positive regulation of tau-protein kinase activity	1	6	0.0635093
GO	regulation of transforming growth factor beta activation	1	6	0.0635093
GO	crossover junction endodeoxyribonuclease activity	1	6	0.0635093
GO	regulation of hepatic stellate cell activation	1	6	0.0635093
GO	de novo' IMP biosynthetic process	1	6	0.0635093
GO	negative regulation of smoothened signaling pathway involved in dorsal/ventral neural tube patterning	1	6	0.0635093
GO	DNA insertion or deletion binding	1	6	0.0635093
GO	MutSalpha complex binding	1	6	0.0635093
GO	negative regulation of receptor biosynthetic process	1	6	0.0635093
GO	protein localization to nucleolus	1	6	0.0635093
GO	negative regulation of hair cycle	1	6	0.0635093
GO	nose development	1	6	0.0635093
GO	positive regulation of catecholamine metabolic process	1	6	0.0635093
GO	positive regulation of dopamine metabolic process	1	6	0.0635093
GO	regulation of locomotion involved in locomotory behavior	1	6	0.0635093
GO	pre-miRNA binding	1	6	0.0635093
GO	Cdc42 protein signal transduction	1	6	0.0635093
GO	gamma-tubulin large complex	1	6	0.0635093
GO	gamma-tubulin ring complex	1	6	0.0635093
GO	negative regulation of histone H3-K4 methylation	1	6	0.0635093
GO	endodermal cell fate commitment	1	6	0.0635093
GO	microtubule bundle	1	6	0.0635093
GO	ribosomal small subunit export from nucleus	1	6	0.0635093
GO	cell proliferation in external granule layer	1	6	0.0635093
GO	cerebellar granule cell precursor proliferation	1	6	0.0635093
GO	regulation of vitamin D receptor signaling pathway	1	6	0.0635093
GO	clathrin coat of coated pit	1	6	0.0635093
GO	vesicle uncoating	1	6	0.0635093
GO	endoplasmic reticulum-plasma membrane tethering	1	6	0.0635093
GO	pentose catabolic process	1	6	0.0635093
GO	purine nucleoside monophosphate metabolic process	2	38	0.0640852
GO	positive regulation of protein import into nucleus	2	38	0.0640852
GO	general transcription initiation factor binding	2	38	0.0640852
GO	positive regulation of cellular component organization	18	1123	0.0641764
GO	regulation of autophagy	7	325	0.0651737
GO	negative regulation of G2/M transition of mitotic cell cycle	3	85	0.0655034
GO	positive regulation of kidney development	2	39	0.0670799
GO	centrosome cycle	2	39	0.0670799
GO	positive regulation of protein import	2	39	0.0670799
GO	negative regulation of DNA biosynthetic process	2	39	0.0670799
GO	regulation of neuron migration	2	39	0.0670799
GO	protein phosphorylation	15	902	0.0677772
GO	chromosome, telomeric region	4	141	0.0681241
GO	chordate embryonic development	5	201	0.0688484
GO	regulation of cellular pH	3	87	0.0692199
GO	tight junction assembly	2	40	0.0701202
GO	response to copper ion	2	40	0.0701202
GO	positive regulation of histone methylation	2	40	0.0701202
GO	regulation of protein export from nucleus	2	40	0.0701202
GO	regulation of G0 to G1 transition	2	40	0.0701202
GO	response to hypoxia	6	266	0.0709779
GO	protein modification by small protein removal	6	266	0.0709779
GO	RNA catabolic process	5	203	0.0711705
GO	rRNA metabolic process	5	203	0.0711705
GO	organic substance biosynthetic process	32	2264	0.0719828
GO	RNA polymerase II-specific DNA-binding transcription factor binding	6	267	0.0719866
GO	membrane organization	11	613	0.0720073
GO	spindle	5	204	0.0723476
GO	dicarboxylic acid metabolic process	3	89	0.07303
GO	regulation of spindle organization	2	41	0.0732049
GO	mitochondrial nucleoid	2	41	0.0732049
GO	nucleoid	2	41	0.0732049
GO	ATP generation from ADP	2	41	0.0732049
GO	ATPase-coupled cation transmembrane transporter activity	2	41	0.0732049
GO	ATPase-coupled ion transmembrane transporter activity	2	41	0.0732049
GO	ATPase-coupled transmembrane transporter activity	2	41	0.0732049
GO	cellular modified amino acid biosynthetic process	2	41	0.0732049
GO	negative regulation of intracellular protein transport	2	41	0.0732049
GO	nuclear ubiquitin ligase complex	2	41	0.0732049
GO	positive regulation of protein acetylation	2	41	0.0732049
GO	cilium assembly	5	205	0.0735354
GO	glomerular epithelial cell differentiation	1	7	0.0736968
GO	glomerular visceral epithelial cell differentiation	1	7	0.0736968
GO	positive regulation of epithelial cell differentiation involved in kidney development	1	7	0.0736968
GO	renal filtration cell differentiation	1	7	0.0736968
GO	positive regulation of NK T cell activation	1	7	0.0736968
GO	regulation of MHC class I biosynthetic process	1	7	0.0736968
GO	positive regulation of sequestering of triglyceride	1	7	0.0736968
GO	nucleoside transmembrane transporter activity	1	7	0.0736968
GO	nucleoside transmembrane transport	1	7	0.0736968
GO	nucleoside transport	1	7	0.0736968
GO	commitment of neuronal cell to specific neuron type in forebrain	1	7	0.0736968
GO	meiotic chromosome condensation	1	7	0.0736968
GO	L-serine biosynthetic process	1	7	0.0736968
GO	box C/D snoRNP assembly	1	7	0.0736968
GO	heme transporter activity	1	7	0.0736968
GO	negative regulation of double-strand break repair via nonhomologous end joining	1	7	0.0736968
GO	STAT family protein binding	1	7	0.0736968
GO	ATP-dependent protein binding	1	7	0.0736968
GO	histone methyltransferase binding	1	7	0.0736968
GO	nitric-oxide synthase regulator activity	1	7	0.0736968
GO	5'-flap endonuclease activity	1	7	0.0736968
GO	positive regulation of mitotic cell cycle spindle assembly checkpoint	1	7	0.0736968
GO	positive regulation of spindle checkpoint	1	7	0.0736968
GO	negative regulation of monocyte differentiation	1	7	0.0736968
GO	brainstem development	1	7	0.0736968
GO	hydroxymethyl-, formyl- and related transferase activity	1	7	0.0736968
GO	1-phosphatidylinositol-4-phosphate 3-kinase activity	1	7	0.0736968
GO	regulation of neutrophil apoptotic process	1	7	0.0736968
GO	mismatch repair complex	1	7	0.0736968
GO	behavioral response to nicotine	1	7	0.0736968
GO	oxoglutarate dehydrogenase complex	1	7	0.0736968
GO	atrioventricular canal development	1	7	0.0736968
GO	voluntary musculoskeletal movement	1	7	0.0736968
GO	proteasome regulatory particle, lid subcomplex	1	7	0.0736968
GO	DNA recombinase mediator complex	1	7	0.0736968
GO	cytochrome-b5 reductase activity, acting on NAD(P)H	1	7	0.0736968
GO	protein repair	1	7	0.0736968
GO	miRNA catabolic process	1	7	0.0736968
GO	5'-3' exodeoxyribonuclease activity	1	7	0.0736968
GO	protection from non-homologous end joining at telomere	1	7	0.0736968
GO	foam cell differentiation	1	7	0.0736968
GO	macrophage derived foam cell differentiation	1	7	0.0736968
GO	BRCA1-A complex	1	7	0.0736968
GO	positive regulation of histone H4 acetylation	1	7	0.0736968
GO	regulation of histone H4-K16 acetylation	1	7	0.0736968
GO	establishment of protein localization to telomere	1	7	0.0736968
GO	nuclear lamina	1	7	0.0736968
GO	Smc5-Smc6 complex	1	7	0.0736968
GO	ectopic germ cell programmed cell death	1	7	0.0736968
GO	ceramide 1-phosphate binding	1	7	0.0736968
GO	ceramide 1-phosphate transporter activity	1	7	0.0736968
GO	ceramide 1-phosphate transport	1	7	0.0736968
GO	intermembrane lipid transfer	1	7	0.0736968
GO	negative regulation of fibroblast apoptotic process	1	7	0.0736968
GO	cell proliferation in hindbrain	1	7	0.0736968
GO	endoplasmic reticulum localization	1	7	0.0736968
GO	modulation by virus of host morphology or physiology	1	7	0.0736968
GO	negative regulation of protein polyubiquitination	1	7	0.0736968
GO	positive regulation of phospholipase A2 activity	1	7	0.0736968
GO	cellular triglyceride homeostasis	1	7	0.0736968
GO	histone threonine kinase activity	1	7	0.0736968
GO	histone-threonine phosphorylation	1	7	0.0736968
GO	meiotic cytokinesis	1	7	0.0736968
GO	positive regulation of transcription by RNA polymerase II	18	1146	0.0746631
GO	positive regulation of cellular amide metabolic process	4	146	0.0753068
GO	endosomal transport	5	207	0.0759428
GO	homeostatic process	22	1464	0.0760926
GO	sphingolipid metabolic process	4	147	0.0767876
GO	mitotic spindle	3	91	0.0769318
GO	establishment of organelle localization	6	272	0.0771537
GO	positive regulation of intracellular transport	5	208	0.0771624
GO	DNA-binding transcription factor binding	7	339	0.0776474
GO	phosphatidylinositol metabolic process	4	148	0.0782831
GO	positive regulation of neuron death	3	92	0.0789166
GO	lipid transport	6	274	0.079278
GO	tight junction organization	2	43	0.0795019
GO	regulation of membrane lipid distribution	2	43	0.0795019
GO	ncRNA processing	7	341	0.0795362
GO	regulation of cellular component biogenesis	14	849	0.0801139
GO	regulation of mRNA splicing, via spliceosome	3	93	0.0809237
GO	regulation of viral genome replication	3	93	0.0809237
GO	cellular developmental process	35	2542	0.0820064
GO	establishment of protein localization to membrane	5	212	0.0821465
GO	regulation of response to DNA damage stimulus	5	212	0.0821465
GO	response to decreased oxygen levels	6	277	0.0825259
GO	intracellular pH reduction	2	44	0.0827117
GO	phosphatidylinositol phosphorylation	2	44	0.0827117
GO	regulation of protein targeting to mitochondrion	2	44	0.0827117
GO	ligase activity, forming carbon-nitrogen bonds	2	44	0.0827117
GO	negative regulation of myeloid leukocyte differentiation	2	44	0.0827117
GO	ciliary tip	2	44	0.0827117
GO	somatic diversification of immune receptors	2	44	0.0827117
GO	phosphatidylinositol biosynthetic process	3	94	0.0829528
GO	chromosomal region	5	213	0.0834188
GO	protein transport within lipid bilayer	1	8	0.0837741
GO	regulation of vascular associated smooth muscle cell apoptotic process	1	8	0.0837741
GO	insulin secretion involved in cellular response to glucose stimulus	1	8	0.0837741
GO	intramolecular oxidoreductase activity, interconverting aldoses and ketoses	1	8	0.0837741
GO	forebrain neuron fate commitment	1	8	0.0837741
GO	condensin complex	1	8	0.0837741
GO	positive regulation of isomerase activity	1	8	0.0837741
GO	regulation of isomerase activity	1	8	0.0837741
GO	regulation of protein localization to cell cortex	1	8	0.0837741
GO	dendritic growth cone	1	8	0.0837741
GO	TPR domain binding	1	8	0.0837741
GO	negative regulation of collateral sprouting	1	8	0.0837741
GO	flap endonuclease activity	1	8	0.0837741
GO	embryonic neurocranium morphogenesis	1	8	0.0837741
GO	tetrahydrofolate interconversion	1	8	0.0837741
GO	ribosome disassembly	1	8	0.0837741
GO	positive regulation of cell proliferation involved in kidney development	1	8	0.0837741
GO	regulation of somatic stem cell population maintenance	1	8	0.0837741
GO	regulation of smoothened signaling pathway involved in dorsal/ventral neural tube patterning	1	8	0.0837741
GO	positive regulation of myeloid cell apoptotic process	1	8	0.0837741
GO	MDM2/MDM4 family protein binding	1	8	0.0837741
GO	negative regulation of cholesterol storage	1	8	0.0837741
GO	oxidoreductase activity, acting on the aldehyde or oxo group of donors, disulfide as acceptor	1	8	0.0837741
GO	ventricular compact myocardium morphogenesis	1	8	0.0837741
GO	cAMP-dependent protein kinase inhibitor activity	1	8	0.0837741
GO	proteasome regulatory particle	1	8	0.0837741
GO	phosphoserine residue binding	1	8	0.0837741
GO	RNA polymerase II C-terminal domain binding	1	8	0.0837741
GO	regulation of type B pancreatic cell development	1	8	0.0837741
GO	anaphase-promoting complex binding	1	8	0.0837741
GO	negative regulation of centriole replication	1	8	0.0837741
GO	positive regulation of histone H3-K9 acetylation	1	8	0.0837741
GO	protein K6-linked ubiquitination	1	8	0.0837741
GO	Cdc73/Paf1 complex	1	8	0.0837741
GO	SUMO ligase complex	1	8	0.0837741
GO	entry of bacterium into host cell	1	8	0.0837741
GO	mRNA editing complex	1	8	0.0837741
GO	RNA N6-methyladenosine methyltransferase complex	1	8	0.0837741
GO	positive regulation of NLRP3 inflammasome complex assembly	1	8	0.0837741
GO	astral microtubule	1	8	0.0837741
GO	negative regulation of granulocyte differentiation	1	8	0.0837741
GO	phosphatidylinositol phosphate 4-phosphatase activity	1	8	0.0837741
GO	positive regulation of cell cycle phase transition	3	95	0.0850037
GO	regulation of cellular response to stress	12	707	0.0854833
GO	L-alpha-amino acid transmembrane transport	2	45	0.0859607
GO	regulation of lipid storage	2	45	0.0859607
GO	positive regulation of cell cycle G1/S phase transition	2	45	0.0859607
GO	DNA replication	4	153	0.0859769
GO	phospholipid metabolic process	7	348	0.0863561
GO	catalytic complex	19	1248	0.0863728
GO	melanosome	3	96	0.0870761
GO	pigment granule	3	96	0.0870761
GO	regulation of pH	3	96	0.0870761
GO	negative regulation of cell cycle G2/M phase transition	3	97	0.0891699
GO	ribonucleoside monophosphate metabolic process	2	46	0.0892477
GO	cellular macromolecule biosynthetic process	15	941	0.0893816
GO	transcription, DNA-templated	8	421	0.0896258
GO	endoplasmic reticulum	16	1019	0.0897223
GO	embryo development ending in birth or egg hatching	5	218	0.0899361
GO	cytoskeletal protein binding	15	942	0.0899875
GO	glycerophospholipid metabolic process	6	284	0.0903891
GO	macromolecule biosynthetic process	18	1177	0.0905414
GO	nucleic acid-templated transcription	8	422	0.0905523
GO	chromatin remodeling	4	156	0.0907638
GO	heterocycle biosynthetic process	16	1021	0.0908915
GO	biosynthetic process	32	2319	0.0921771
GO	protein serine/threonine kinase activity	8	424	0.0924219
GO	ADP metabolic process	2	47	0.0925714
GO	pH reduction	2	47	0.0925714
GO	primary active transmembrane transporter activity	2	47	0.0925714
GO	cell body	8	425	0.0933651
GO	regulation of biological quality	46	3507	0.0934167
GO	G1/S transition of mitotic cell cycle	3	99	0.0934202
GO	response to heat	3	99	0.0934202
GO	protein localization to membrane raft	1	9	0.0937423
GO	microtubule nucleation by microtubule organizing center	1	9	0.0937423
GO	adenyl-nucleotide exchange factor activity	1	9	0.0937423
GO	regulation of NK T cell activation	1	9	0.0937423
GO	posttranslational protein targeting to endoplasmic reticulum membrane	1	9	0.0937423
GO	DNA topological change	1	9	0.0937423
GO	regulation of fat cell proliferation	1	9	0.0937423
GO	purine deoxyribonucleoside triphosphate metabolic process	1	9	0.0937423
GO	pre-mRNA intronic binding	1	9	0.0937423
GO	regulation of cytoplasmic mRNA processing body assembly	1	9	0.0937423
GO	small nucleolar ribonucleoprotein complex assembly	1	9	0.0937423
GO	ubiquitin-dependent protein binding	1	9	0.0937423
GO	heme transport	1	9	0.0937423
GO	motor behavior	1	9	0.0937423
GO	positive regulation of cell cycle checkpoint	1	9	0.0937423
GO	embryonic viscerocranium morphogenesis	1	9	0.0937423
GO	G1 DNA damage checkpoint	1	9	0.0937423
GO	fatty acid alpha-oxidation	1	9	0.0937423
GO	short-chain fatty acid catabolic process	1	9	0.0937423
GO	MICOS complex	1	9	0.0937423
GO	manchette	1	9	0.0937423
GO	regulation of hair follicle maturation	1	9	0.0937423
GO	D1 dopamine receptor binding	1	9	0.0937423
GO	positive regulation of cellular amine metabolic process	1	9	0.0937423
GO	regulation of lysosomal protein catabolic process	1	9	0.0937423
GO	cAMP-dependent protein kinase complex	1	9	0.0937423
GO	negative regulation of cAMP-dependent protein kinase activity	1	9	0.0937423
GO	nucleotide-activated protein kinase complex	1	9	0.0937423
GO	RNA polymerase II regulatory region DNA binding	1	9	0.0937423
GO	telomere maintenance in response to DNA damage	1	9	0.0937423
GO	replication fork protection	1	9	0.0937423
GO	modification of postsynaptic structure	1	9	0.0937423
GO	nonhomologous end joining complex	1	9	0.0937423
GO	positive regulation of ligase activity	1	9	0.0937423
GO	coenzyme binding	1	9	0.0937423
GO	keratinocyte development	1	9	0.0937423
GO	phosphatidylinositol-4,5-bisphosphate 5-phosphatase activity	1	9	0.0937423
GO	positive regulation of developmental pigmentation	1	9	0.0937423
GO	positive regulation of synaptic vesicle recycling	1	9	0.0937423
GO	WASH complex	1	9	0.0937423
GO	regulation of cell proliferation	4	158	0.0940248
GO	anatomical structure maturation	4	158	0.0940248
GO	macroautophagy	3	100	0.0955764
GO	regulation of cell division	4	159	0.095676
GO	transcription elongation factor complex	2	48	0.0959308
GO	regulation of cell adhesion mediated by integrin	2	48	0.0959308
GO	protein destabilization	2	48	0.0959308
GO	endoplasmic reticulum organization	2	48	0.0959308
GO	protein targeting	6	289	0.0962475
GO	aromatic compound biosynthetic process	16	1030	0.0962739
GO	cell cycle G1/S phase transition	3	101	0.0977529
GO	signal transduction in response to DNA damage	3	101	0.0977529
GO	positive regulation of viral process	3	101	0.0977529
GO	DNA packaging	2	49	0.0993246
GO	regulation of telomerase activity	2	49	0.0993246
GO	autophagy	5	225	0.0994908
GO	process utilizing autophagic mechanism	5	225	0.0994908
GO	Ras GTPase binding	7	361	0.0998802
GO	neuronal cell body	7	361	0.0998802
GO	nucleotide-excision repair	3	102	0.0999494
GO	regulation of chromosome segregation	3	102	0.0999494
GO	regulation of cell cycle arrest	3	102	0.0999494
GO	trans-Golgi network	4	162	0.100711
GO	phospholipid biosynthetic process	5	226	0.100896
GO	cilium organization	5	226	0.100896
GO	positive regulation of protein transport	7	363	0.102059
GO	DNA-dependent ATPase activity	3	103	0.102166
GO	ribonucleoprotein complex assembly	4	163	0.102416
GO	protein modification by small protein conjugation	12	731	0.102741
GO	positive regulation of fibroblast proliferation	2	50	0.102752
GO	apoptotic mitochondrial changes	2	50	0.102752
GO	deadenylation-dependent decapping of nuclear-transcribed mRNA	1	10	0.103603
GO	L-serine metabolic process	1	10	0.103603
GO	regulation of translational initiation in response to stress	1	10	0.103603
GO	negative regulation of delayed rectifier potassium channel activity	1	10	0.103603
GO	maintenance of organelle location	1	10	0.103603
GO	negative regulation of inclusion body assembly	1	10	0.103603
GO	regulation of microtubule binding	1	10	0.103603
GO	positive regulation of cell size	1	10	0.103603
GO	virion attachment to host cell	1	10	0.103603
GO	endodeoxyribonuclease activity, producing 3'-phosphomonoesters	1	10	0.103603
GO	negative regulation of cell-cell adhesion mediated by cadherin	1	10	0.103603
GO	histidine metabolic process	1	10	0.103603
GO	regulation of tubulin deacetylation	1	10	0.103603
GO	negative regulation of execution phase of apoptosis	1	10	0.103603
GO	1-phosphatidylinositol-3-kinase activity	1	10	0.103603
GO	mismatch repair complex binding	1	10	0.103603
GO	negative regulation of cell growth involved in cardiac muscle cell development	1	10	0.103603
GO	positive regulation of fatty acid beta-oxidation	1	10	0.103603
GO	carbon-nitrogen ligase activity, with glutamine as amido-N-donor	1	10	0.103603
GO	olfactory behavior	1	10	0.103603
GO	neurotransmitter receptor transport, endosome to plasma membrane	1	10	0.103603
GO	neurotransmitter receptor transport, endosome to postsynaptic membrane	1	10	0.103603
GO	cAMP-dependent protein kinase regulator activity	1	10	0.103603
GO	netrin-activated signaling pathway	1	10	0.103603
GO	substrate-dependent cell migration, cell extension	1	10	0.103603
GO	mitotic DNA replication checkpoint	1	10	0.103603
GO	snoRNA 3'-end processing	1	10	0.103603
GO	programmed cell death involved in cell development	1	10	0.103603
GO	positive regulation of ceramide biosynthetic process	1	10	0.103603
GO	positive regulation of sphingolipid biosynthetic process	1	10	0.103603
GO	90S preribosome	1	10	0.103603
GO	Golgi vesicle budding	1	10	0.103603
GO	regulation of protein K63-linked ubiquitination	1	10	0.103603
GO	regulation of vesicle size	1	10	0.103603
GO	response to temperature stimulus	4	164	0.104135
GO	positive regulation of nitrogen compound metabolic process	40	3025	0.104623
GO	organophosphate metabolic process	13	810	0.104655
GO	regulation of cellular localization	15	966	0.105316
GO	Fc receptor signaling pathway	4	165	0.105867
GO	transcription by RNA polymerase II	6	297	0.106034
GO	chaperone-mediated protein folding	2	51	0.106211
GO	cellular monovalent inorganic cation homeostasis	3	105	0.106657
GO	regulation of mRNA stability	4	166	0.107612
GO	regulation of transcription by RNA polymerase II	28	2023	0.108122
GO	chemical homeostasis	16	1049	0.108288
GO	Fc-epsilon receptor signaling pathway	3	106	0.108931
GO	nuclear receptor binding	3	106	0.108931
GO	regulation of transport	24	1696	0.109655
GO	T cell costimulation	2	52	0.109701
GO	L-amino acid transmembrane transporter activity	2	52	0.109701
GO	negative regulation of mRNA catabolic process	2	52	0.109701
GO	response to oxygen levels	6	300	0.109832
GO	positive regulation of developmental growth	4	168	0.11114
GO	embryo development	5	234	0.112494
GO	sequence-specific double-stranded DNA binding	5	234	0.112494
GO	lymphocyte costimulation	2	53	0.113222
GO	regulation of kidney development	2	53	0.113222
GO	condensed chromosome	2	53	0.113222
GO	cytoplasmic microtubule organization	2	53	0.113222
GO	maintenance of apical/basal cell polarity	1	11	0.113356
GO	maintenance of epithelial cell apical/basal polarity	1	11	0.113356
GO	urea cycle	1	11	0.113356
GO	microtubule minus-end binding	1	11	0.113356
GO	purine deoxyribonucleotide metabolic process	1	11	0.113356
GO	centriole-centriole cohesion	1	11	0.113356
GO	potassium:proton antiporter activity	1	11	0.113356
GO	cellular response to manganese ion	1	11	0.113356
GO	ubiquitination-like modification-dependent protein binding	1	11	0.113356
GO	protoporphyrinogen IX metabolic process	1	11	0.113356
GO	attachment of mitotic spindle microtubules to kinetochore	1	11	0.113356
GO	negative regulation of voltage-gated potassium channel activity	1	11	0.113356
GO	cellular response to angiotensin	1	11	0.113356
GO	cellular response to potassium ion	1	11	0.113356
GO	regulation of apoptotic DNA fragmentation	1	11	0.113356
GO	adhesion of symbiont to host cell	1	11	0.113356
GO	regulation of complement-dependent cytotoxicity	1	11	0.113356
GO	regulation of tau-protein kinase activity	1	11	0.113356
GO	purine nucleobase biosynthetic process	1	11	0.113356
GO	adherens junction assembly	1	11	0.113356
GO	palmitoyltransferase complex	1	11	0.113356
GO	dihydrolipoyl dehydrogenase complex	1	11	0.113356
GO	keratinocyte proliferation	1	11	0.113356
GO	negative regulation of stem cell proliferation	1	11	0.113356
GO	endosome to plasma membrane protein transport	1	11	0.113356
GO	regulation of dendritic spine maintenance	1	11	0.113356
GO	regulation of dopamine receptor signaling pathway	1	11	0.113356
GO	regulation of protein catabolic process in the vacuole	1	11	0.113356
GO	very-low-density lipoprotein particle assembly	1	11	0.113356
GO	negative regulation of histone H3-K9 methylation	1	11	0.113356
GO	TFIID-class transcription factor complex binding	1	11	0.113356
GO	cell fate commitment involved in formation of primary germ layer	1	11	0.113356
GO	regulation of ligase activity	1	11	0.113356
GO	phosphatidylinositol-3-phosphatase activity	1	11	0.113356
GO	maturation of LSU-rRNA from tricistronic rRNA transcript (SSU-rRNA, 5.8S rRNA, LSU-rRNA)	1	11	0.113356
GO	meiotic spindle organization	1	11	0.113356
GO	nuclear chromosome, telomeric region	3	108	0.113535
GO	ribonucleoprotein complex subunit organization	4	170	0.11472
GO	cellular biosynthetic process	29	2121	0.115224
GO	RNA polymerase II transcription regulatory region sequence-specific DNA binding	3	109	0.115865
GO	negative regulation of cellular protein localization	3	109	0.115865
GO	positive regulation of macromolecule metabolic process	43	3311	0.11618
GO	positive regulation of Wnt signaling pathway	4	171	0.116529
GO	positive regulation of protein tyrosine kinase activity	2	54	0.116771
GO	positive regulation of establishment of protein localization	7	376	0.116846
GO	animal organ development	18	1223	0.117888
GO	cell	16	1065	0.11909
GO	spliceosomal complex	4	173	0.120184
GO	alpha-amino acid biosynthetic process	2	55	0.120348
GO	protein self-association	2	55	0.120348
GO	clathrin-coated pit	2	55	0.120348
GO	negative regulation of intracellular transport	2	55	0.120348
GO	regulation of synaptic vesicle cycle	3	111	0.120578
GO	regulation of cellular protein catabolic process	5	240	0.121596
GO	protein kinase regulator activity	4	174	0.12203
GO	regulation of RNA stability	4	174	0.12203
GO	regulation of nephron tubule epithelial cell differentiation	1	12	0.123004
GO	nitrogen cycle metabolic process	1	12	0.123004
GO	urea metabolic process	1	12	0.123004
GO	positive regulation of smooth muscle cell apoptotic process	1	12	0.123004
GO	sleep	1	12	0.123004
GO	removal of superoxide radicals	1	12	0.123004
GO	AMP metabolic process	1	12	0.123004
GO	pentose-phosphate shunt	1	12	0.123004
GO	sodium:proton antiporter activity	1	12	0.123004
GO	negative regulation by host of viral transcription	1	12	0.123004
GO	amyloid precursor protein catabolic process	1	12	0.123004
GO	detection of mechanical stimulus involved in sensory perception of pain	1	12	0.123004
GO	condensed nuclear chromosome, centromeric region	1	12	0.123004
GO	protein localization to kinetochore	1	12	0.123004
GO	iron coordination entity transport	1	12	0.123004
GO	low-density lipoprotein particle receptor activity	1	12	0.123004
GO	dendrite terminus	1	12	0.123004
GO	dicarboxylic acid biosynthetic process	1	12	0.123004
GO	imidazole-containing compound metabolic process	1	12	0.123004
GO	methionine biosynthetic process	1	12	0.123004
GO	core promoter binding	1	12	0.123004
GO	cellular response to interleukin-7	1	12	0.123004
GO	response to interleukin-7	1	12	0.123004
GO	pseudouridine synthase activity	1	12	0.123004
GO	enamel mineralization	1	12	0.123004
GO	regulation of growth hormone secretion	1	12	0.123004
GO	neurotransmitter receptor transport to plasma membrane	1	12	0.123004
GO	neurotransmitter receptor transport to postsynaptic membrane	1	12	0.123004
GO	protein localization to endosome	1	12	0.123004
GO	snoRNA processing	1	12	0.123004
GO	negative regulation of centrosome duplication	1	12	0.123004
GO	signal transduction involved in G2 DNA damage checkpoint	1	12	0.123004
GO	Cul4A-RING E3 ubiquitin ligase complex	1	12	0.123004
GO	preribosome, small subunit precursor	1	12	0.123004
GO	phosphatidylinositol monophosphate phosphatase activity	1	12	0.123004
GO	phosphatidylinositol phosphate 5-phosphatase activity	1	12	0.123004
GO	photoreceptor cell outer segment organization	1	12	0.123004
GO	negative regulation of mitochondrial membrane potential	1	12	0.123004
GO	regulation of vesicle-mediated transport	9	528	0.123013
GO	L-amino acid transport	2	56	0.123953
GO	nucleoside diphosphate phosphorylation	2	56	0.123953
GO	lipid phosphorylation	2	56	0.123953
GO	exonuclease activity, active with either ribo- or deoxyribonucleic acids and producing 5'-phosphomonoesters	2	56	0.123953
GO	positive regulation of establishment of protein localization to mitochondrion	2	56	0.123953
GO	inner ear morphogenesis	2	56	0.123953
GO	small GTPase binding	7	384	0.126474
GO	positive regulation of cellular component biogenesis	8	458	0.127555
GO	sterol binding	2	57	0.127583
GO	inositol phosphate metabolic process	2	57	0.127583
GO	lateral plasma membrane	2	57	0.127583
GO	meiotic nuclear division	2	57	0.127583
GO	cell division	7	385	0.127705
GO	regulation of stem cell differentiation	3	114	0.127777
GO	nucleotide phosphorylation	2	58	0.131238
GO	purine nucleoside diphosphate metabolic process	2	58	0.131238
GO	purine ribonucleoside diphosphate metabolic process	2	58	0.131238
GO	cellular iron ion homeostasis	2	58	0.131238
GO	transcription coactivator activity	6	316	0.131243
GO	dolichol-linked oligosaccharide biosynthetic process	1	13	0.132547
GO	nucleoside monophosphate phosphorylation	1	13	0.132547
GO	monovalent cation:proton antiporter activity	1	13	0.132547
GO	chromosome separation	1	13	0.132547
GO	methylguanosine-cap decapping	1	13	0.132547
GO	poly(A)-specific ribonuclease activity	1	13	0.132547
GO	RNA decapping	1	13	0.132547
GO	protein localization to microtubule	1	13	0.132547
GO	SUMO binding	1	13	0.132547
GO	regulation of DNA catabolic process	1	13	0.132547
GO	RNA polymerase II intronic transcription regulatory region sequence-specific DNA binding	1	13	0.132547
GO	adhesion of symbiont to host	1	13	0.132547
GO	dendritic spine development	1	13	0.132547
GO	HOPS complex	1	13	0.132547
GO	phosphatidylinositol kinase activity	1	13	0.132547
GO	somatic hypermutation of immunoglobulin genes	1	13	0.132547
GO	negative regulation of appetite	1	13	0.132547
GO	negative regulation of macrophage derived foam cell differentiation	1	13	0.132547
GO	negative regulation of response to food	1	13	0.132547
GO	positive regulation of gluconeogenesis	1	13	0.132547
GO	plasma membrane tubulation	1	13	0.132547
GO	mitochondrial sorting and assembly machinery complex	1	13	0.132547
GO	mechanosensory behavior	1	13	0.132547
GO	establishment of protein localization to postsynaptic membrane	1	13	0.132547
GO	protein kinase A catalytic subunit binding	1	13	0.132547
GO	oxidoreductase activity, acting on NAD(P)H, heme protein as acceptor	1	13	0.132547
GO	regulation of amyloid precursor protein biosynthetic process	1	13	0.132547
GO	negative regulation of intracellular estrogen receptor signaling pathway	1	13	0.132547
GO	modification of synaptic structure	1	13	0.132547
GO	transcription factor TFTC complex	1	13	0.132547
GO	tRNA (guanine) methyltransferase activity	1	13	0.132547
GO	TRAPP complex	1	13	0.132547
GO	ribonucleoprotein complex export from nucleus	1	13	0.132547
GO	ribosomal subunit export from nucleus	1	13	0.132547
GO	ribosome localization	1	13	0.132547
GO	rRNA-containing ribonucleoprotein complex export from nucleus	1	13	0.132547
GO	proteasome assembly	1	13	0.132547
GO	clathrin coat	1	13	0.132547
GO	phosphatidylinositol-4,5-bisphosphate phosphatase activity	1	13	0.132547
GO	cell morphogenesis involved in neuron differentiation	1	13	0.132547
GO	regulation of phospholipase A2 activity	1	13	0.132547
GO	negative regulation of membrane potential	1	13	0.132547
GO	positive regulation of mitochondrion organization	3	116	0.132661
GO	transporter activity	16	1085	0.133469
GO	positive regulation of apoptotic process	10	614	0.133523
GO	mitotic cell cycle phase transition	5	248	0.134249
GO	regulation of cell adhesion	11	692	0.134634
GO	deoxyribonuclease activity	2	59	0.134917
GO	peptide-lysine-N-acetyltransferase activity	2	59	0.134917
GO	negative regulation of DNA metabolic process	3	117	0.135127
GO	cytoskeleton-dependent intracellular transport	4	181	0.135287
GO	early endosome	5	249	0.135871
GO	RNA export from nucleus	3	118	0.137609
GO	transition metal ion homeostasis	3	118	0.137609
GO	signal transduction by p53 class mediator	3	118	0.137609
GO	ribonucleoside diphosphate metabolic process	2	60	0.138619
GO	nuclear division	2	60	0.138619
GO	regulation of organelle organization	18	1254	0.138881
GO	positive regulation of programmed cell death	10	620	0.139554
GO	negative regulation of cell population proliferation	6	322	0.139755
GO	reproductive process	19	1337	0.139924
GO	transition metal ion transport	3	119	0.140106
GO	developmental maturation	4	184	0.141142
GO	oligosaccharide-lipid intermediate biosynthetic process	1	14	0.141988
GO	male germ cell nucleus	1	14	0.141988
GO	sterol transporter activity	1	14	0.141988
GO	condensed chromosome outer kinetochore	1	14	0.141988
GO	negative regulation of lymphocyte migration	1	14	0.141988
GO	metal ion:proton antiporter activity	1	14	0.141988
GO	production of miRNAs involved in gene silencing by miRNA	1	14	0.141988
GO	negative regulation of ERAD pathway	1	14	0.141988
GO	positive regulation of execution phase of apoptosis	1	14	0.141988
GO	pronucleus	1	14	0.141988
GO	sequence-specific single stranded DNA binding	1	14	0.141988
GO	MHC class II protein complex binding	1	14	0.141988
GO	regulation of mitotic cell cycle spindle assembly checkpoint	1	14	0.141988
GO	regulation of mitotic spindle checkpoint	1	14	0.141988
GO	regulation of spindle checkpoint	1	14	0.141988
GO	nucleobase biosynthetic process	1	14	0.141988
GO	oxygen transport	1	14	0.141988
GO	positive regulation of metanephros development	1	14	0.141988
GO	regulation of cell proliferation involved in kidney development	1	14	0.141988
GO	phosphatidylinositol phosphate kinase activity	1	14	0.141988
GO	phosphatidylinositol-3-phosphate biosynthetic process	1	14	0.141988
GO	somatic diversification of immune receptors via somatic mutation	1	14	0.141988
GO	negative regulation of pri-miRNA transcription by RNA polymerase II	1	14	0.141988
GO	positive regulation of fatty acid oxidation	1	14	0.141988
GO	tricarboxylic acid cycle enzyme complex	1	14	0.141988
GO	adult heart development	1	14	0.141988
GO	female genitalia development	1	14	0.141988
GO	secondary palate development	1	14	0.141988
GO	multicellular organismal movement	1	14	0.141988
GO	musculoskeletal movement	1	14	0.141988
GO	RISC complex	1	14	0.141988
GO	RNAi effector complex	1	14	0.141988
GO	regulation of nuclear-transcribed mRNA poly(A) tail shortening	1	14	0.141988
GO	autophagy of nucleus	1	14	0.141988
GO	negative regulation of centrosome cycle	1	14	0.141988
GO	negative regulation of histone acetylation	1	14	0.141988
GO	regulation of histone H3-K9 acetylation	1	14	0.141988
GO	regulation of histone H4 acetylation	1	14	0.141988
GO	establishment of protein localization to chromosome	1	14	0.141988
GO	response to UV-C	1	14	0.141988
GO	C2H2 zinc finger domain binding	1	14	0.141988
GO	mRNA methylation	1	14	0.141988
GO	PRC1 complex	1	14	0.141988
GO	cysteine-type endopeptidase activity involved in apoptotic process	1	14	0.141988
GO	neural retina development	1	14	0.141988
GO	regulation of granulocyte differentiation	1	14	0.141988
GO	ceramide binding	1	14	0.141988
GO	ceramide transport	1	14	0.141988
GO	cellular response to estrogen stimulus	1	14	0.141988
GO	photoreceptor outer segment membrane	1	14	0.141988
GO	nuclear chromosome	2	61	0.142343
GO	positive regulation of alpha-beta T cell activation	2	61	0.142343
GO	COPII vesicle coating	2	61	0.142343
GO	protein monoubiquitination	2	61	0.142343
GO	ribonucleoprotein complex biogenesis	2	61	0.142343
GO	transcription regulator activity	22	1589	0.143369
GO	cell projection organization	12	780	0.14399
GO	protein kinase binding	10	625	0.144689
GO	membrane lipid metabolic process	4	186	0.145101
GO	positive regulation of translation	3	121	0.145147
GO	apoptotic signaling pathway	5	255	0.145785
GO	Rac GTPase binding	2	62	0.146088
GO	positive regulation of protein localization to cell periphery	2	62	0.146088
GO	protein localization to chromosome	2	62	0.146088
GO	catalytic activity, acting on DNA	4	187	0.147097
GO	cell cycle phase transition	5	256	0.147467
GO	ATPase activity	7	401	0.148216
GO	regulation of mRNA catabolic process	4	188	0.149103
GO	regulation of muscle cell apoptotic process	2	63	0.149853
GO	organelle disassembly	2	63	0.149853
GO	cell aging	2	63	0.149853
GO	glycerophospholipid biosynthetic process	4	189	0.15112
GO	positive regulation of DNA metabolic process	4	189	0.15112
GO	neurotransmitter reuptake	1	15	0.151325
GO	filopodium assembly	1	15	0.151325
GO	NADPH regeneration	1	15	0.151325
GO	cellular response to chemokine	1	15	0.151325
GO	response to chemokine	1	15	0.151325
GO	regulation of RIG-I signaling pathway	1	15	0.151325
GO	meiotic chromosome segregation	1	15	0.151325
GO	prepulse inhibition	1	15	0.151325
GO	calcium-dependent protein kinase C activity	1	15	0.151325
GO	protein kinase C activity	1	15	0.151325
GO	nBAF complex	1	15	0.151325
GO	presynaptic modulation of chemical synaptic transmission	1	15	0.151325
GO	lipoprotein particle receptor activity	1	15	0.151325
GO	regulation of inclusion body assembly	1	15	0.151325
GO	endodeoxyribonuclease activity, producing 5'-phosphomonoesters	1	15	0.151325
GO	somite development	1	15	0.151325
GO	sulfur amino acid biosynthetic process	1	15	0.151325
GO	ribosomal small subunit binding	1	15	0.151325
GO	positive regulation of glial cell proliferation	1	15	0.151325
GO	negative regulation of glycolytic process	1	15	0.151325
GO	negative regulation of response to extracellular stimulus	1	15	0.151325
GO	negative regulation of response to nutrient levels	1	15	0.151325
GO	regulation of cholesterol storage	1	15	0.151325
GO	tooth mineralization	1	15	0.151325
GO	snoRNA metabolic process	1	15	0.151325
GO	cytoplasmic ubiquitin ligase complex	1	15	0.151325
GO	telomere capping	1	15	0.151325
GO	negative regulation of fatty acid biosynthetic process	1	15	0.151325
GO	regulation of mammary gland epithelial cell proliferation	1	15	0.151325
GO	regulation of NLRP3 inflammasome complex assembly	1	15	0.151325
GO	synaptic vesicle priming	1	15	0.151325
GO	regulation of developmental pigmentation	1	15	0.151325
GO	hydrolase activity, acting on carbon-nitrogen (but not peptide) bonds	3	124	0.152817
GO	basolateral plasma membrane	4	190	0.153147
GO	regulation of G2/M transition of mitotic cell cycle	4	190	0.153147
GO	regulation of histone methylation	2	64	0.153638
GO	cerebral cortex development	2	64	0.153638
GO	damaged DNA binding	2	64	0.153638
GO	positive regulation of secretion by cell	6	332	0.154497
GO	transcription regulatory region sequence-specific DNA binding	4	191	0.155185
GO	proton transmembrane transporter activity	3	125	0.155403
GO	sterol transport	2	65	0.157442
GO	multicellular organismal water homeostasis	2	65	0.157442
GO	vesicle coating	2	65	0.157442
GO	positive regulation of DNA biosynthetic process	2	65	0.157442
GO	regulation of RNA splicing	3	126	0.158001
GO	negative regulation of translation	3	126	0.158001
GO	negative regulation of epithelial cell proliferation	3	126	0.158001
GO	Golgi apparatus	14	955	0.158343
GO	transcription factor binding	10	638	0.158491
GO	regulatory region nucleic acid binding	4	193	0.159291
GO	cellular nitrogen compound biosynthetic process	18	1282	0.159586
GO	midbody abscission	1	16	0.160562
GO	nucleoside diphosphate kinase activity	1	16	0.160562
GO	potassium ion antiporter activity	1	16	0.160562
GO	stress granule assembly	1	16	0.160562
GO	3'-UTR-mediated mRNA destabilization	1	16	0.160562
GO	regulation of delayed rectifier potassium channel activity	1	16	0.160562
GO	GDP-dissociation inhibitor activity	1	16	0.160562
GO	intronic transcription regulatory region sequence-specific DNA binding	1	16	0.160562
GO	response to angiotensin	1	16	0.160562
GO	response to potassium ion	1	16	0.160562
GO	response to salt	1	16	0.160562
GO	skeletal muscle tissue regeneration	1	16	0.160562
GO	methionine metabolic process	1	16	0.160562
GO	oxidoreductase activity, acting on the CH-NH group of donors, NAD or NADP as acceptor	1	16	0.160562
GO	cytoplasmic sequestering of transcription factor	1	16	0.160562
GO	2-oxoglutarate metabolic process	1	16	0.160562
GO	short-chain fatty acid metabolic process	1	16	0.160562
GO	pseudouridine synthesis	1	16	0.160562
GO	face development	1	16	0.160562
GO	ventricular trabecula myocardium morphogenesis	1	16	0.160562
GO	centrosome duplication	1	16	0.160562
GO	protein localization to chromosome, telomeric region	1	16	0.160562
GO	determination of adult lifespan	1	16	0.160562
GO	dentate gyrus development	1	16	0.160562
GO	regulation of ceramide biosynthetic process	1	16	0.160562
GO	regulation of DNA damage checkpoint	1	16	0.160562
GO	ribosomal small subunit biogenesis	1	16	0.160562
GO	regulation of fibroblast apoptotic process	1	16	0.160562
GO	inositol phosphate dephosphorylation	1	16	0.160562
GO	RNA splicing	6	336	0.160581
GO	nucleoside monophosphate metabolic process	2	66	0.161263
GO	microtubule organizing center organization	2	66	0.161263
GO	cellular response to hydrogen peroxide	2	66	0.161263
GO	vascular endothelial growth factor receptor signaling pathway	2	66	0.161263
GO	vesicle tethering complex	2	66	0.161263
GO	regulation of viral process	4	194	0.161359
GO	positive regulation of cell adhesion	7	412	0.16317
GO	regulation of multicellular organism growth	2	67	0.165101
GO	regulation of stem cell proliferation	2	67	0.165101
GO	cellular response to oxidative stress	4	196	0.165525
GO	heart development	4	196	0.165525
GO	protein targeting to membrane	3	129	0.165878
GO	regulation of peptide transport	10	646	0.167301
GO	negative regulation of neuron death	4	197	0.167622
GO	stem cell population maintenance	3	130	0.168529
GO	peptide N-acetyltransferase activity	2	68	0.168955
GO	preribosome	2	68	0.168955
GO	anchored component of external side of plasma membrane	1	17	0.169699
GO	RNA polymerase II CTD heptapeptide repeat kinase activity	1	17	0.169699
GO	germ cell nucleus	1	17	0.169699
GO	multicellular organism aging	1	17	0.169699
GO	protein transmembrane transporter activity	1	17	0.169699
GO	protein transporter activity	1	17	0.169699
GO	deoxyribonucleoside triphosphate metabolic process	1	17	0.169699
GO	mitotic chromosome condensation	1	17	0.169699
GO	negative regulation of translational initiation	1	17	0.169699
GO	regulation of translation in response to stress	1	17	0.169699
GO	protein localization to chromosome, centromeric region	1	17	0.169699
GO	RNA polymerase II general transcription initiation factor activity	1	17	0.169699
GO	cellular response to arsenic-containing substance	1	17	0.169699
GO	female meiotic nuclear division	1	17	0.169699
GO	positive regulation of protein localization to cell surface	1	17	0.169699
GO	folic acid metabolic process	1	17	0.169699
GO	negative regulation of cell division	1	17	0.169699
GO	cofactor binding	1	17	0.169699
GO	regulation of clathrin-dependent endocytosis	1	17	0.169699
GO	regulation of mesoderm development	1	17	0.169699
GO	negative regulation of cardiac muscle cell differentiation	1	17	0.169699
GO	regulation of cell growth involved in cardiac muscle cell development	1	17	0.169699
GO	mitochondrial fusion	1	17	0.169699
GO	chemosensory behavior	1	17	0.169699
GO	dopamine receptor binding	1	17	0.169699
GO	positive regulation of mitochondrial fission	1	17	0.169699
GO	proteasome accessory complex	1	17	0.169699
GO	DNA replication checkpoint	1	17	0.169699
GO	5'-3' exonuclease activity	1	17	0.169699
GO	dosage compensation by inactivation of X chromosome	1	17	0.169699
GO	negative regulation of peptidyl-lysine acetylation	1	17	0.169699
GO	RNA polymerase II general transcription initiation factor binding	1	17	0.169699
GO	positive regulation of transcription elongation from RNA polymerase II promoter	1	17	0.169699
GO	regulation of membrane lipid metabolic process	1	17	0.169699
GO	regulation of sphingolipid biosynthetic process	1	17	0.169699
GO	proteasome binding	1	17	0.169699
GO	phosphorylated carbohydrate dephosphorylation	1	17	0.169699
GO	peptidase activator activity involved in apoptotic process	1	17	0.169699
GO	histone kinase activity	1	17	0.169699
GO	V(D)J recombination	1	17	0.169699
GO	regulation of neuron apoptotic process	4	198	0.169729
GO	in utero embryonic development	4	199	0.171845
GO	negative regulation of cellular protein metabolic process	14	970	0.171903
GO	Fc-gamma receptor signaling pathway involved in phagocytosis	2	69	0.172824
GO	immune response-regulating cell surface receptor signaling pathway involved in phagocytosis	2	69	0.172824
GO	protein domain specific binding	10	651	0.172926
GO	regulation of lipid localization	3	132	0.173868
GO	maintenance of cell number	3	132	0.173868
GO	monovalent inorganic cation homeostasis	3	132	0.173868
GO	negative regulation of hemopoiesis	3	132	0.173868
GO	sequence-specific DNA binding	10	653	0.175201
GO	protein-containing complex assembly	16	1137	0.175286
GO	kinase regulator activity	4	201	0.176104
GO	monosaccharide binding	2	70	0.176708
GO	regulation of protein acetylation	2	70	0.176708
GO	signal transduction involved in DNA damage checkpoint	2	70	0.176708
GO	signal transduction involved in DNA integrity checkpoint	2	70	0.176708
GO	cellular component biogenesis	2	70	0.176708
GO	glycerolipid biosynthetic process	4	202	0.178248
GO	epithelial cell differentiation involved in kidney development	1	18	0.178737
GO	regulation of epithelial cell differentiation involved in kidney development	1	18	0.178737
GO	respiratory burst	1	18	0.178737
GO	endocytic vesicle lumen	1	18	0.178737
GO	proline-rich region binding	1	18	0.178737
GO	mitogen-activated protein kinase kinase kinase binding	1	18	0.178737
GO	solute:proton antiporter activity	1	18	0.178737
GO	regulation of viral-induced cytoplasmic pattern recognition receptor signaling pathway	1	18	0.178737
GO	3'-UTR-mediated mRNA stabilization	1	18	0.178737
GO	amyloid-beta metabolic process	1	18	0.178737
GO	response to manganese ion	1	18	0.178737
GO	general transcription initiation factor activity	1	18	0.178737
GO	ubiquitin-like protein-specific protease activity	1	18	0.178737
GO	regulation of mRNA polyadenylation	1	18	0.178737
GO	DNA polymerase binding	1	18	0.178737
GO	regulation of collateral sprouting	1	18	0.178737
GO	endonuclease activity, active with either ribo- or deoxyribonucleic acids and producing 3'-phosphomonoesters	1	18	0.178737
GO	cadherin binding involved in cell-cell adhesion	1	18	0.178737
GO	gas transport	1	18	0.178737
GO	purine ribonucleoside monophosphate biosynthetic process	1	18	0.178737
GO	regulation of fatty acid beta-oxidation	1	18	0.178737
GO	transcription factor activity, direct ligand regulated sequence-specific DNA binding	1	18	0.178737
GO	vesicle transport along actin filament	1	18	0.178737
GO	innervation	1	18	0.178737
GO	olfactory bulb development	1	18	0.178737
GO	3',5'-cyclic-GMP phosphodiesterase activity	1	18	0.178737
GO	activation of protein kinase A activity	1	18	0.178737
GO	mitotic G2 DNA damage checkpoint	1	18	0.178737
GO	negative regulation of phagocytosis	1	18	0.178737
GO	negative regulation of histone methylation	1	18	0.178737
GO	H4 histone acetyltransferase activity	1	18	0.178737
GO	inositol phosphate catabolic process	1	18	0.178737
GO	maturation of 5.8S rRNA	1	18	0.178737
GO	regulation of cell death	21	1557	0.179243
GO	lipid homeostasis	3	134	0.179254
GO	protein localization to nucleus	3	134	0.179254
GO	Rho GTPase binding	3	134	0.179254
GO	positive regulation of cellular metabolic process	40	3185	0.179449
GO	amino acid transmembrane transport	2	71	0.180605
GO	RNA polymerase II transcription factor complex	2	71	0.180605
GO	phagocytosis	2	71	0.180605
GO	regulation of establishment of protein localization to mitochondrion	2	71	0.180605
GO	Fc receptor mediated stimulatory signaling pathway	2	71	0.180605
GO	positive regulation of gliogenesis	2	71	0.180605
GO	DNA damage checkpoint	2	71	0.180605
GO	signal transduction involved in cell cycle checkpoint	2	71	0.180605
GO	spindle organization	3	135	0.181965
GO	positive regulation of T cell activation	4	204	0.182561
GO	glycerolipid metabolic process	6	350	0.182665
GO	cell cycle	7	426	0.183139
GO	protein binding, bridging	2	72	0.184516
GO	cellular amino acid biosynthetic process	2	72	0.184516
GO	Fc-gamma receptor signaling pathway	2	72	0.184516
GO	nucleic acid phosphodiester bond hydrolysis	5	278	0.186461
GO	microtubule-based process	10	663	0.186787
GO	plasma membrane bounded cell projection organization	9	584	0.186891
GO	nuclease activity	4	206	0.186909
GO	maintenance of cell polarity	1	19	0.187677
GO	mitotic cytokinetic process	1	19	0.187677
GO	macromolecule transmembrane transporter activity	1	19	0.187677
GO	brain morphogenesis	1	19	0.187677
GO	Rac guanyl-nucleotide exchange factor activity	1	19	0.187677
GO	toll-like receptor 4 signaling pathway	1	19	0.187677
GO	osteoblast development	1	19	0.187677
GO	amyloid precursor protein metabolic process	1	19	0.187677
GO	inositol trisphosphate metabolic process	1	19	0.187677
GO	necroptotic process	1	19	0.187677
GO	condensed chromosome, centromeric region	1	19	0.187677
GO	negative regulation of potassium ion transmembrane transporter activity	1	19	0.187677
GO	embryonic placenta development	1	19	0.187677
GO	positive regulation of phosphoprotein phosphatase activity	1	19	0.187677
GO	positive regulation of transforming growth factor beta production	1	19	0.187677
GO	protein-DNA complex disassembly	1	19	0.187677
GO	regulation of monocyte differentiation	1	19	0.187677
GO	L-ascorbic acid binding	1	19	0.187677
GO	regulation of response to food	1	19	0.187677
GO	negative regulation of epidermis development	1	19	0.187677
GO	regulation of catecholamine metabolic process	1	19	0.187677
GO	regulation of dopamine metabolic process	1	19	0.187677
GO	retromer complex	1	19	0.187677
GO	transcytosis	1	19	0.187677
GO	negative regulation of cellular senescence	1	19	0.187677
GO	G2 DNA damage checkpoint	1	19	0.187677
GO	dosage compensation	1	19	0.187677
GO	regulation of gene expression by genetic imprinting	1	19	0.187677
GO	female gonad development	1	19	0.187677
GO	negative regulation of DNA-dependent DNA replication	1	19	0.187677
GO	positive regulation of long-term synaptic potentiation	1	19	0.187677
GO	post-anal tail morphogenesis	1	19	0.187677
GO	BLOC complex	1	19	0.187677
GO	ubiquitin-dependent protein catabolic process via the multivesicular body sorting pathway	1	19	0.187677
GO	water homeostasis	2	73	0.188439
GO	positive regulation of protein localization to nucleus	2	73	0.188439
GO	apical part of cell	2	73	0.188439
GO	cell adhesion molecule binding	8	507	0.188562
GO	regulation of proteolysis involved in cellular protein catabolic process	4	207	0.189096
GO	neuron projection morphogenesis	4	207	0.189096
GO	regulation of cell cycle G2/M phase transition	4	207	0.189096
GO	GTPase binding	8	508	0.189922
GO	cation homeostasis	10	667	0.191518
GO	amino acid transmembrane transporter activity	2	74	0.192373
GO	neural tube closure	2	74	0.192373
GO	positive regulation of secretion	6	356	0.192484
GO	epithelium development	3	139	0.192914
GO	cell cycle arrest	3	139	0.192914
GO	regulation of viral life cycle	3	139	0.192914
GO	regulation of symbiotic process	4	209	0.193493
GO	transferase activity, transferring one-carbon groups	4	209	0.193493
GO	positive regulation of cell death	10	669	0.193903
GO	germ cell development	3	140	0.195677
GO	spindle pole	3	140	0.195677
GO	perinuclear region of cytoplasm	10	671	0.196302
GO	regulation of telomere maintenance	2	75	0.196318
GO	viral budding via host ESCRT complex	1	20	0.19652
GO	2 iron, 2 sulfur cluster binding	1	20	0.19652
GO	dsRNA processing	1	20	0.19652
GO	production of small RNA involved in gene silencing by RNA	1	20	0.19652
GO	signal transduction involved in regulation of gene expression	1	20	0.19652
GO	purine nucleobase metabolic process	1	20	0.19652
GO	purine nucleoside monophosphate biosynthetic process	1	20	0.19652
GO	negative regulation of lipid storage	1	20	0.19652
GO	actin filament-based transport	1	20	0.19652
GO	regulation of cAMP-dependent protein kinase activity	1	20	0.19652
GO	negative regulation of telomere maintenance via telomerase	1	20	0.19652
GO	regulation of nuclear-transcribed mRNA catabolic process, deadenylation-dependent decay	1	20	0.19652
GO	fatty-acyl-CoA binding	1	20	0.19652
GO	positive regulation of glycoprotein biosynthetic process	1	20	0.19652
GO	negative regulation of protein acetylation	1	20	0.19652
GO	protein phosphatase 1 binding	1	20	0.19652
GO	intraciliary transport particle B	1	20	0.19652
GO	nucleotide-excision repair, preincision complex stabilization	1	20	0.19652
GO	acetylation-dependent protein binding	1	20	0.19652
GO	lysine-acetylated histone binding	1	20	0.19652
GO	organic cyclic compound biosynthetic process	16	1161	0.196638
GO	positive regulation of cellular catabolic process	6	359	0.197469
GO	mitochondrial transport	3	141	0.19845
GO	negative regulation of cell death	13	917	0.199786
GO	plasma membrane bounded cell projection morphogenesis	4	212	0.200149
GO	cytoskeleton-dependent cytokinesis	2	76	0.200273
GO	spindle assembly	2	76	0.200273
GO	filopodium	2	76	0.200273
GO	nucleoside diphosphate metabolic process	2	76	0.200273
GO	RNA polymerase II cis-regulatory region sequence-specific DNA binding	2	76	0.200273
GO	RNA methylation	2	76	0.200273
GO	negative regulation of cellular amide metabolic process	3	142	0.201232
GO	maintenance of location	3	142	0.201232
GO	leukocyte differentiation	5	286	0.201496
GO	regulation of apoptotic process	19	1419	0.203118
GO	positive regulation of organelle organization	9	597	0.203524
GO	embryonic skeletal system morphogenesis	2	77	0.204237
GO	antiporter activity	2	77	0.204237
GO	SWI/SNF superfamily-type complex	2	77	0.204237
GO	tube closure	2	77	0.204237
GO	positive regulation of cell cycle arrest	2	77	0.204237
GO	regulation of exocytosis	4	214	0.204625
GO	inorganic ion homeostasis	10	678	0.204799
GO	regulation of mitotic spindle assembly	1	21	0.205267
GO	establishment of mitochondrion localization, microtubule-mediated	1	21	0.205267
GO	mitochondrion transport along microtubule	1	21	0.205267
GO	microtubule nucleation	1	21	0.205267
GO	mRNA cis splicing, via spliceosome	1	21	0.205267
GO	positive regulation of lipid storage	1	21	0.205267
GO	myeloid cell homeostasis	1	21	0.205267
GO	SWI/SNF complex	1	21	0.205267
GO	membrane protein ectodomain proteolysis	1	21	0.205267
GO	macrophage differentiation	1	21	0.205267
GO	attachment of spindle microtubules to kinetochore	1	21	0.205267
GO	dynein complex binding	1	21	0.205267
GO	negative regulation of cardiac muscle cell apoptotic process	1	21	0.205267
GO	negative regulation of cell cycle arrest	1	21	0.205267
GO	telomere maintenance via telomerase	1	21	0.205267
GO	inward rectifier potassium channel activity	1	21	0.205267
GO	regulation of cell-cell adhesion mediated by cadherin	1	21	0.205267
GO	aspartate family amino acid biosynthetic process	1	21	0.205267
GO	peptidyl-L-cysteine S-palmitoylation	1	21	0.205267
GO	peptidyl-S-diacylglycerol-L-cysteine biosynthetic process from peptidyl-cysteine	1	21	0.205267
GO	early endosome to late endosome transport	1	21	0.205267
GO	negative regulation of cardiocyte differentiation	1	21	0.205267
GO	negative regulation of purine nucleotide metabolic process	1	21	0.205267
GO	regulation of hair follicle development	1	21	0.205267
GO	regulation of establishment of cell polarity	1	21	0.205267
GO	telomerase RNA binding	1	21	0.205267
GO	positive regulation of protein export from nucleus	1	21	0.205267
GO	nucleotide-excision repair, DNA duplex unwinding	1	21	0.205267
GO	nucleotide-excision repair, DNA incision, 3'-to lesion	1	21	0.205267
GO	phosphatidylinositol bisphosphate phosphatase activity	1	21	0.205267
GO	phosphatidylinositol dephosphorylation	1	21	0.205267
GO	melanocyte differentiation	1	21	0.205267
GO	pigment cell differentiation	1	21	0.205267
GO	carbohydrate kinase activity	1	21	0.205267
GO	glucuronate metabolic process	1	21	0.205267
GO	uronic acid metabolic process	1	21	0.205267
GO	Golgi apparatus subcompartment	4	215	0.206874
GO	transferase activity, transferring acyl groups other than amino-acyl groups	4	215	0.206874
GO	regulation of synaptic vesicle exocytosis	2	78	0.20821
GO	regulation of protein targeting	2	78	0.20821
GO	cis-regulatory region sequence-specific DNA binding	2	78	0.20821
GO	regulation of cellular amine metabolic process	2	78	0.20821
GO	positive regulation of metabolic process	44	3588	0.208872
GO	cell projection morphogenesis	4	216	0.20913
GO	nuclear hormone receptor binding	3	145	0.209634
GO	cholesterol homeostasis	2	79	0.212191
GO	regulation of double-strand break repair	2	79	0.212191
GO	phospholipid transport	2	79	0.212191
GO	ubiquitin binding	2	79	0.212191
GO	presynapse	4	218	0.213663
GO	response to abiotic stimulus	14	1013	0.213866
GO	intrinsic component of external side of plasma membrane	1	22	0.213919
GO	mitochondrial respiratory chain complex IV assembly	1	22	0.213919
GO	regulation of smooth muscle cell apoptotic process	1	22	0.213919
GO	nucleoside monophosphate kinase activity	1	22	0.213919
GO	aspartic-type endopeptidase activity	1	22	0.213919
GO	calcium-dependent protein serine/threonine kinase activity	1	22	0.213919
GO	programmed necrotic cell death	1	22	0.213919
GO	nuclear-transcribed mRNA poly(A) tail shortening	1	22	0.213919
GO	TBP-class protein binding	1	22	0.213919
GO	mRNA transcription	1	22	0.213919
GO	MHC protein complex binding	1	22	0.213919
GO	positive regulation of T-helper cell differentiation	1	22	0.213919
GO	regulation of metanephros development	1	22	0.213919
GO	negative regulation of nucleotide metabolic process	1	22	0.213919
GO	aorta morphogenesis	1	22	0.213919
GO	heart trabecula morphogenesis	1	22	0.213919
GO	DNA strand elongation	1	22	0.213919
GO	exodeoxyribonuclease activity, producing 5'-phosphomonoesters	1	22	0.213919
GO	exodeoxyribonuclease activity	1	22	0.213919
GO	positive regulation of glycoprotein metabolic process	1	22	0.213919
GO	DNA double-strand break processing	1	22	0.213919
GO	genetic imprinting	1	22	0.213919
GO	regulation of centriole replication	1	22	0.213919
GO	ribosome biogenesis	1	22	0.213919
GO	fibroblast growth factor binding	1	22	0.213919
GO	positive regulation of dendrite extension	1	22	0.213919
GO	regulation of protein polyubiquitination	1	22	0.213919
GO	response to stress	36	2895	0.213953
GO	regulation of cytoskeleton organization	8	526	0.215089
GO	protein kinase activator activity	2	80	0.21618
GO	sterol homeostasis	2	80	0.21618
GO	ATPase binding	2	80	0.21618
GO	protein-containing complex binding	16	1182	0.216302
GO	regulation of ubiquitin-dependent protein catabolic process	3	148	0.218113
GO	regulation of programmed cell death	19	1438	0.219499
GO	positive regulation of lipid localization	2	81	0.220176
GO	ATPase complex	2	81	0.220176
GO	exonuclease activity	2	81	0.220176
GO	regulation of cytokinesis	2	81	0.220176
GO	actin filament-based movement	2	81	0.220176
GO	positive regulation of mitotic cell cycle phase transition	2	81	0.220176
GO	lipid biosynthetic process	8	530	0.220851
GO	neuronal stem cell population maintenance	1	23	0.222478
GO	glucose 6-phosphate metabolic process	1	23	0.222478
GO	positive regulation of gene silencing by miRNA	1	23	0.222478
GO	aspartic-type peptidase activity	1	23	0.222478
GO	detection of stimulus involved in sensory perception of pain	1	23	0.222478
GO	response to lead ion	1	23	0.222478
GO	calcium-dependent protein kinase activity	1	23	0.222478
GO	necrotic cell death	1	23	0.222478
GO	negative regulation of potassium ion transmembrane transport	1	23	0.222478
GO	calyx of Held	1	23	0.222478
GO	cellular response to interleukin-4	1	23	0.222478
GO	response to salt stress	1	23	0.222478
GO	RNA-dependent DNA biosynthetic process	1	23	0.222478
GO	vesicle-mediated transport between endosomal compartments	1	23	0.222478
GO	aorta development	1	23	0.222478
GO	cytoplasmic sequestering of protein	1	23	0.222478
GO	ferrous iron binding	1	23	0.222478
GO	regulation of appetite	1	23	0.222478
GO	regulation of receptor biosynthetic process	1	23	0.222478
GO	basement membrane organization	1	23	0.222478
GO	cAMP binding	1	23	0.222478
GO	positive regulation of oligodendrocyte differentiation	1	23	0.222478
GO	cholesterol efflux	1	23	0.222478
GO	low-density lipoprotein particle clearance	1	23	0.222478
GO	regulation of transcription by RNA polymerase III	1	23	0.222478
GO	nucleotide-excision repair, DNA damage recognition	1	23	0.222478
GO	sphingolipid binding	1	23	0.222478
GO	cellular protein-containing complex localization	1	23	0.222478
GO	potassium ion transmembrane transporter activity	3	150	0.223805
GO	roof of mouth development	2	82	0.224177
GO	multicellular organism growth	2	82	0.224177
GO	positive regulation of protein binding	2	82	0.224177
GO	DNA integrity checkpoint	2	82	0.224177
GO	negative regulation of protein metabolic process	14	1023	0.224235
GO	positive regulation of leukocyte cell-cell adhesion	4	223	0.225115
GO	developmental process	58	4860	0.225172
GO	RNA polymerase II proximal promoter sequence-specific DNA binding	8	533	0.22521
GO	potassium ion transmembrane transport	3	151	0.226662
GO	voltage-gated potassium channel activity	2	83	0.228184
GO	voltage-gated potassium channel complex	2	83	0.228184
GO	tRNA modification	2	83	0.228184
GO	regulation of protein transport	9	616	0.228887
GO	positive regulation of activated T cell proliferation	1	24	0.230944
GO	establishment of mitochondrion localization	1	24	0.230944
GO	regulation of mitochondrial translation	1	24	0.230944
GO	neurotransmitter uptake	1	24	0.230944
GO	negative regulation of viral transcription	1	24	0.230944
GO	neuropeptide binding	1	24	0.230944
GO	negative regulation of striated muscle cell apoptotic process	1	24	0.230944
GO	misfolded protein binding	1	24	0.230944
GO	negative regulation of cell killing	1	24	0.230944
GO	one-carbon metabolic process	1	24	0.230944
GO	positive regulation of collagen biosynthetic process	1	24	0.230944
GO	regulation of defense response to virus by virus	1	24	0.230944
GO	transcription coactivator binding	1	24	0.230944
GO	cranial nerve development	1	24	0.230944
GO	trabecula morphogenesis	1	24	0.230944
GO	cGMP-mediated signaling	1	24	0.230944
GO	regulation of establishment or maintenance of cell polarity	1	24	0.230944
GO	DNA-directed DNA polymerase activity	1	24	0.230944
GO	acyl-CoA binding	1	24	0.230944
GO	male meiosis I	1	24	0.230944
GO	SAGA-type complex	1	24	0.230944
GO	regulation of rhodopsin mediated signaling pathway	1	24	0.230944
GO	regulation of dendrite extension	1	24	0.230944
GO	regulation of synaptic vesicle recycling	1	24	0.230944
GO	carbohydrate phosphorylation	1	24	0.230944
GO	microtubule cytoskeleton organization	6	379	0.231866
GO	regulation of protein tyrosine kinase activity	2	84	0.232197
GO	cytokinesis	2	84	0.232197
GO	organelle fission	2	84	0.232197
GO	activating transcription factor binding	2	84	0.232197
GO	RNA modification	3	153	0.232397
GO	DNA-binding transcription factor activity	16	1201	0.234831
GO	T cell receptor signaling pathway	3	154	0.235275
GO	vesicle-mediated transport in synapse	2	85	0.236213
GO	N-acetyltransferase activity	2	85	0.236213
GO	regulation of leukocyte cell-cell adhesion	5	304	0.236716
GO	lipid metabolic process	15	1120	0.238088
GO	focal adhesion	6	383	0.238967
GO	viral budding	1	25	0.239319
GO	positive regulation of muscle cell apoptotic process	1	25	0.239319
GO	phagocytic cup	1	25	0.239319
GO	G-protein alpha-subunit binding	1	25	0.239319
GO	regulation of interferon-gamma-mediated signaling pathway	1	25	0.239319
GO	regulation of response to interferon-gamma	1	25	0.239319
GO	oxidoreductase activity, acting on the CH-NH group of donors	1	25	0.239319
GO	positive regulation of collagen metabolic process	1	25	0.239319
GO	positive regulation of mesenchymal cell proliferation	1	25	0.239319
GO	negative regulation of embryonic development	1	25	0.239319
GO	phosphatidylinositol 3-kinase complex	1	25	0.239319
GO	intramolecular transferase activity	1	25	0.239319
GO	negative regulation of cardiac muscle tissue growth	1	25	0.239319
GO	negative regulation of heart growth	1	25	0.239319
GO	positive regulation of lipid catabolic process	1	25	0.239319
GO	clathrin-dependent endocytosis	1	25	0.239319
GO	negative regulation of cell aging	1	25	0.239319
GO	structural constituent of nuclear pore	1	25	0.239319
GO	spliceosomal complex assembly	1	25	0.239319
GO	sex chromosome	1	25	0.239319
GO	ESCRT complex	1	25	0.239319
GO	global genome nucleotide-excision repair	1	25	0.239319
GO	glycolipid binding	1	25	0.239319
GO	maturation of SSU-rRNA from tricistronic rRNA transcript (SSU-rRNA, 5.8S rRNA, LSU-rRNA)	1	25	0.239319
GO	melanosome organization	1	25	0.239319
GO	mitochondrial calcium ion homeostasis	1	25	0.239319
GO	maturation of LSU-rRNA	1	25	0.239319
GO	regulation of fatty acid metabolic process	2	86	0.240234
GO	hemopoiesis	2	86	0.240234
GO	microtubule cytoskeleton	3	156	0.241049
GO	cellular response to lipopolysaccharide	3	156	0.241049
GO	developmental process involved in reproduction	12	873	0.24246
GO	positive regulation of cell proliferation	7	465	0.243574
GO	host cell nucleus	3	157	0.243945
GO	kinase activator activity	2	87	0.244258
GO	positive regulation of exocytosis	2	87	0.244258
GO	hematopoietic progenitor cell differentiation	2	87	0.244258
GO	monovalent inorganic cation transport	6	386	0.244336
GO	protein localization to organelle	9	628	0.245492
GO	kinase binding	10	710	0.245523
GO	late endosome	3	158	0.246847
GO	cullin-RING ubiquitin ligase complex	3	158	0.246847
GO	host intracellular membrane-bounded organelle	3	158	0.246847
GO	host intracellular organelle	3	158	0.246847
GO	nuclear outer membrane	1	26	0.247602
GO	mannosyltransferase activity	1	26	0.247602
GO	cation:cation antiporter activity	1	26	0.247602
GO	disordered domain specific binding	1	26	0.247602
GO	negative regulation of stress fiber assembly	1	26	0.247602
GO	coronary vasculature development	1	26	0.247602
GO	adult walking behavior	1	26	0.247602
GO	regulation of release of sequestered calcium ion into cytosol by sarcoplasmic reticulum	1	26	0.247602
GO	positive regulation of behavior	1	26	0.247602
GO	regulation of mitochondrial fission	1	26	0.247602
GO	cellular response to glucagon stimulus	1	26	0.247602
GO	negative regulation of telomere maintenance via telomere lengthening	1	26	0.247602
GO	plasma lipoprotein particle assembly	1	26	0.247602
GO	phosphatidylinositol phosphate phosphatase activity	1	26	0.247602
GO	polyol catabolic process	1	26	0.247602
GO	pigment granule organization	1	26	0.247602
GO	sphingolipid biosynthetic process	2	88	0.248285
GO	insulin receptor signaling pathway	2	88	0.248285
GO	steroid hormone receptor binding	2	88	0.248285
GO	potassium ion transport	3	159	0.249754
GO	cell-substrate junction	6	390	0.25155
GO	regulation of gene silencing by RNA	2	89	0.252313
GO	regulation of posttranscriptional gene silencing	2	89	0.252313
GO	positive regulation of transport	12	882	0.25317
GO	organelle subcompartment	4	236	0.255577
GO	cell differentiation involved in kidney development	1	27	0.255796
GO	regulation of mitochondrial gene expression	1	27	0.255796
GO	peptide transmembrane transporter activity	1	27	0.255796
GO	nucleobase-containing small molecule interconversion	1	27	0.255796
GO	threonine-type peptidase activity	1	27	0.255796
GO	protein kinase C-activating G protein-coupled receptor signaling pathway	1	27	0.255796
GO	inositol phosphate biosynthetic process	1	27	0.255796
GO	myelin sheath	1	27	0.255796
GO	snoRNA binding	1	27	0.255796
GO	response to interleukin-4	1	27	0.255796
GO	protein-cysteine S-acyltransferase activity	1	27	0.255796
GO	protein-cysteine S-palmitoyltransferase activity	1	27	0.255796
GO	regulation of myeloid cell apoptotic process	1	27	0.255796
GO	negative regulation of ATP metabolic process	1	27	0.255796
GO	negative regulation of cardiac muscle hypertrophy	1	27	0.255796
GO	embryonic hindlimb morphogenesis	1	27	0.255796
[truncated: 1,929 more rows]

## Sheet: Terms with Genes_s1_top_up
Category	Term	Count in Selected Genes	Count in Total Population	P-value	Gene	Title	Symbol
GO	nucleoplasm	78	3472	2.25818e-11	10128	leucine rich pentatricopeptide repeat containing	LRPPRC
GO	nucleoplasm	78	3472	2.25818e-11	1024	cyclin dependent kinase 8	CDK8
GO	nucleoplasm	78	3472	2.25818e-11	10808	heat shock protein family H (Hsp110) member 1	HSPH1
GO	nucleoplasm	78	3472	2.25818e-11	10921	RNA binding protein with serine rich domain 1	RNPS1
GO	nucleoplasm	78	3472	2.25818e-11	11193	WW domain binding protein 4	WBP4
GO	nucleoplasm	78	3472	2.25818e-11	114885	oxysterol binding protein like 11	OSBPL11
GO	nucleoplasm	78	3472	2.25818e-11	116447	DNA topoisomerase I mitochondrial	TOP1MT
GO	nucleoplasm	78	3472	2.25818e-11	1434	chromosome segregation 1 like	CSE1L
GO	nucleoplasm	78	3472	2.25818e-11	151987	protein phosphatase 4 regulatory subunit 2	PPP4R2
GO	nucleoplasm	78	3472	2.25818e-11	152006	ring finger protein 38	RNF38
GO	nucleoplasm	78	3472	2.25818e-11	1871	E2F transcription factor 3	E2F3
GO	nucleoplasm	78	3472	2.25818e-11	201931	transmembrane protein 192	TMEM192
GO	nucleoplasm	78	3472	2.25818e-11	2176	FA complementation group C	FANCC
GO	nucleoplasm	78	3472	2.25818e-11	2188	FA complementation group F	FANCF
GO	nucleoplasm	78	3472	2.25818e-11	221178	spermatogenesis associated 13	SPATA13
GO	nucleoplasm	78	3472	2.25818e-11	221264	adenylate kinase 9	AK9
GO	nucleoplasm	78	3472	2.25818e-11	22841	RAB11 family interacting protein 2	RAB11FIP2
GO	nucleoplasm	78	3472	2.25818e-11	22950	solute carrier family 4 member 1 adaptor protein	SLC4A1AP
GO	nucleoplasm	78	3472	2.25818e-11	23177	centrosomal protein 68	CEP68
GO	nucleoplasm	78	3472	2.25818e-11	23243	ankyrin repeat domain 28	ANKRD28
GO	nucleoplasm	78	3472	2.25818e-11	23314	SATB homeobox 2	SATB2
GO	nucleoplasm	78	3472	2.25818e-11	23397	non-SMC condensin I complex subunit H	NCAPH
GO	nucleoplasm	78	3472	2.25818e-11	23435	TAR DNA binding protein	TARDBP
GO	nucleoplasm	78	3472	2.25818e-11	23683	protein kinase D3	PRKD3
GO	nucleoplasm	78	3472	2.25818e-11	253430	inositol polyphosphate multikinase	IPMK
GO	nucleoplasm	78	3472	2.25818e-11	26039	SS18L1 subunit of BAF chromatin remodeling complex	SS18L1
GO	nucleoplasm	78	3472	2.25818e-11	26747	nuclear FMR1 interacting protein 1	NUFIP1
GO	nucleoplasm	78	3472	2.25818e-11	27000	DnaJ heat shock protein family (Hsp40) member C2	DNAJC2
GO	nucleoplasm	78	3472	2.25818e-11	283489	chromosome alignment maintaining phosphoprotein 1	CHAMP1
GO	nucleoplasm	78	3472	2.25818e-11	2957	general transcription factor IIA subunit 1	GTF2A1
GO	nucleoplasm	78	3472	2.25818e-11	3297	heat shock transcription factor 1	HSF1
GO	nucleoplasm	78	3472	2.25818e-11	3305	heat shock protein family A (Hsp70) member 1 like	HSPA1L
GO	nucleoplasm	78	3472	2.25818e-11	3326	heat shock protein 90 alpha family class B member 1	HSP90AB1
GO	nucleoplasm	78	3472	2.25818e-11	348654	GEN1 Holliday junction 5' flap endonuclease	GEN1
GO	nucleoplasm	78	3472	2.25818e-11	4289	muskelin 1	MKLN1
GO	nucleoplasm	78	3472	2.25818e-11	4528	mitochondrial translational initiation factor 2	MTIF2
GO	nucleoplasm	78	3472	2.25818e-11	4602	MYB proto-oncogene, transcription factor	MYB
GO	nucleoplasm	78	3472	2.25818e-11	4609	MYC proto-oncogene, bHLH transcription factor	MYC
GO	nucleoplasm	78	3472	2.25818e-11	51322	WW domain containing adaptor with coiled-coil	WAC
GO	nucleoplasm	78	3472	2.25818e-11	51684	SUFU negative regulator of hedgehog signaling	SUFU
GO	nucleoplasm	78	3472	2.25818e-11	5291	phosphatidylinositol-4,5-bisphosphate 3-kinase catalytic subunit beta	PIK3CB
GO	nucleoplasm	78	3472	2.25818e-11	5395	PMS1 homolog 2, mismatch repair system component	PMS2
GO	nucleoplasm	78	3472	2.25818e-11	5465	peroxisome proliferator activated receptor alpha	PPARA
GO	nucleoplasm	78	3472	2.25818e-11	55636	chromodomain helicase DNA binding protein 7	CHD7
GO	nucleoplasm	78	3472	2.25818e-11	5718	proteasome 26S subunit, non-ATPase 12	PSMD12
GO	nucleoplasm	78	3472	2.25818e-11	57466	SR-related CTD associated factor 4	SCAF4
GO	nucleoplasm	78	3472	2.25818e-11	57510	exportin 5	XPO5
GO	nucleoplasm	78	3472	2.25818e-11	5890	RAD51 paralog B	RAD51B
GO	nucleoplasm	78	3472	2.25818e-11	5933	RB transcriptional corepressor like 1	RBL1
GO	nucleoplasm	78	3472	2.25818e-11	606495	cytochrome b5 reductase like	CYB5RL
GO	nucleoplasm	78	3472	2.25818e-11	63967	claspin	CLSPN
GO	nucleoplasm	78	3472	2.25818e-11	64328	exportin 4	XPO4
GO	nucleoplasm	78	3472	2.25818e-11	64858	DNA cross-link repair 1B	DCLRE1B
GO	nucleoplasm	78	3472	2.25818e-11	65110	UPF3A regulator of nonsense mediated mRNA decay	UPF3A
GO	nucleoplasm	78	3472	2.25818e-11	672	BRCA1 DNA repair associated	BRCA1
GO	nucleoplasm	78	3472	2.25818e-11	6732	SRSF protein kinase 1	SRPK1
GO	nucleoplasm	78	3472	2.25818e-11	675	BRCA2 DNA repair associated	BRCA2
GO	nucleoplasm	78	3472	2.25818e-11	6873	TATA-box binding protein associated factor 2	TAF2
GO	nucleoplasm	78	3472	2.25818e-11	7342	upstream binding protein 1	UBP1
GO	nucleoplasm	78	3472	2.25818e-11	7465	WEE1 G2 checkpoint kinase	WEE1
GO	nucleoplasm	78	3472	2.25818e-11	7799	PR/SET domain 2	PRDM2
GO	nucleoplasm	78	3472	2.25818e-11	78994	proline rich 14	PRR14
GO	nucleoplasm	78	3472	2.25818e-11	79577	cell division cycle 73	CDC73
GO	nucleoplasm	78	3472	2.25818e-11	79677	structural maintenance of chromosomes 6	SMC6
GO	nucleoplasm	78	3472	2.25818e-11	79728	partner and localizer of BRCA2	PALB2
GO	nucleoplasm	78	3472	2.25818e-11	79823	calmodulin-lysine N-methyltransferase	CAMKMT
GO	nucleoplasm	78	3472	2.25818e-11	79840	non-homologous end joining factor 1	NHEJ1
GO	nucleoplasm	78	3472	2.25818e-11	80012	polyhomeotic homolog 3	PHC3
GO	nucleoplasm	78	3472	2.25818e-11	83879	cell division cycle associated 7	CDCA7
GO	nucleoplasm	78	3472	2.25818e-11	8451	cullin 4A	CUL4A
GO	nucleoplasm	78	3472	2.25818e-11	84725	pleckstrin homology domain containing A8	PLEKHA8
GO	nucleoplasm	78	3472	2.25818e-11	84916	UTP4 small subunit processome component	CIRH1A
GO	nucleoplasm	78	3472	2.25818e-11	84946	LTV1 ribosome biogenesis factor	LTV1
GO	nucleoplasm	78	3472	2.25818e-11	8624	proteasome assembly chaperone 1	PSMG1
GO	nucleoplasm	78	3472	2.25818e-11	8805	tripartite motif containing 24	TRIM24
[truncated: 4,653 more rows]

## Sheet: Enriched Terms_s2__top200up
Category	Term	Count in Selected Genes	Count in Total Population	P-value
[truncated: 4,131 more rows]

[truncated: 5 more sheets: Terms with Genes_s2_top_up, Enriched Terms_s3__top200up, Terms with Genes_s3_top_up, Enriched Terms_s4__top200up, Terms with Genes_s4_top_up]
