# Supplementary material for: Pan-cancer molecular subtypes of metastasis reveal distinct and evolving transcriptional programs
Source: Cell Rep Med. 2023 Feb 1;4(2):100932. doi: 10.1016/j.xcrm.2023.100932 (PMC9975284; doi:10.1016/j.xcrm.2023.100932)
Supplement: Table S4. Gene-level correlations in patient tumor metastases compendium dataset, related to Figure 1 — Provided as an Excel file. For 18,319 genes represented in the compendium datasets, subtype-level correlations are provided. [file mmc5.xlsx]

## Sheet: met patient dataset correlates
				subtype association	subtype association	subtype association	subtype association	subtype association	subtype association	subtype association	subtype association
				t	t	t	t	p	p	p	p
entrez id	gene_id	symbol	# tumors with data	s1	s2	s3	s4	s1	s2	s3	s4	top 200 subtype-specific up genes, PDX compendium	top subtype, positive correlates	top subtype, negative correlates
1	ENSG00000121410	A1BG	2176	-2.86918	4.47317	1.15172	-3.17972	0.00415513	8.10409e-06	0.249561	0.00149491	---	s2	s4
2	ENSG00000175899	A2M	2405	-6.557	3.79194	-2.38087	4.97014	6.69781e-11	0.000153159	0.0173491	7.16171e-07	---	s4	s1
9	ENSG00000171428	NAT1	2405	-1.20615	13.0303	-7.46211	-4.73243	0.22788	1.49419e-37	1.18328e-13	2.34725e-06	s2	s2	s3
10	ENSG00000156006	NAT2	2327	-2.07987	6.80255	-1.14623	-4.03831	0.0376466	1.30271e-11	0.251819	5.55809e-05	---	s2	s4
12	ENSG00000196136	SERPINA3	2405	-4.30405	6.33416	-4.1083	1.80541	1.74423e-05	2.83943e-10	4.11924e-05	0.0711364	---	s2	s1
13	ENSG00000114771	AADAC	2375	-2.95981	7.16405	-2.2933	-2.31519	0.00310881	1.04069e-12	0.0219178	0.0206875	---	s2	s1
14	ENSG00000127837	AAMP	2405	-0.578328	1.67143	-2.01158	0.889884	0.563097	0.0947672	0.0443752	0.373617	---	s2	s3
15	ENSG00000129673	AANAT	2375	-4.54734	0.372042	1.11325	2.98506	5.70595e-06	0.709895	0.265713	0.00286415	---	s4	s1
16	ENSG00000090861	AARS	2374	2.7037	-5.85915	-0.85197	4.55509	0.00690625	5.29902e-09	0.394317	5.5014e-06	---	s4	s2
18	ENSG00000183044	ABAT	2405	-1.75619	2.60839	1.69762	-2.87657	0.0791826	0.00915339	0.0897098	0.00405569	---	s2	s4
19	ENSG00000165029	ABCA1	2405	-4.86202	-0.00347288	-2.50741	7.62485	1.23695e-06	0.997229	0.0122273	3.49481e-14	---	s4	s1
20	ENSG00000107331	ABCA2	2405	-6.81848	-1.60751	1.00795	7.58175	1.15974e-11	0.108073	0.313578	4.83841e-14	---	s4	s1
21	ENSG00000167972	ABCA3	2392	-6.00839	1.06003	2.19376	2.53042	2.16044e-09	0.289238	0.0283489	0.0114563	---	s4	s1
22	ENSG00000131269	ABCB7	2405	9.69119	-2.46508	-0.189965	-6.75782	8.19415e-22	0.0137677	0.849353	1.75184e-11	---	s1	s4
23	ENSG00000204574	ABCF1	2392	6.77398	-12.222	2.73765	3.29667	1.57193e-11	2.29797e-33	0.0062338	0.000992699	---	s1	s2
24	ENSG00000198691	ABCA4	2375	-5.26209	2.53596	2.73276	-0.369619	1.55198e-07	0.0112777	0.00632713	0.711699	---	s3	s1
25	ENSG00000097007	ABL1	2405	-1.60158	-8.71357	2.5307	8.41966	0.10938	5.38074e-18	0.0114469	6.39682e-17	---	s4	s2
26	ENSG00000002726	AOC1	2387	-2.2321	2.99612	-1.13816	0.190402	0.0257009	0.00276257	0.255167	0.84901	---	s2	s1
27	ENSG00000143322	ABL2	2375	2.1856	-8.87502	-0.451898	7.87765	0.0289421	1.34708e-18	0.651384	5.0348e-15	---	s4	s2
28	ENSG00000175164	ABO	2362	-0.162373	1.05912	-1.37992	0.469856	0.871026	0.289651	0.167741	0.638502	---	s2	s3
29	ENSG00000159842	ABR	2405	-1.77289	-6.30861	-1.59598	10.5405	0.0763735	3.34091e-10	0.110626	1.99796e-25	---	s4	s2
30	ENSG00000060971	ACAA1	2405	-4.86826	8.28868	-5.44062	1.69492	1.19891e-06	1.88023e-16	5.84705e-08	0.0902206	---	s2	s3
31	ENSG00000278540	ACACA	1933	6.2241	-3.08942	1.06156	-4.1781	5.92496e-10	0.00203404	0.288566	3.0706e-05	---	s1	s4
32	ENSG00000076555	ACACB	2405	-5.24634	0.382447	3.35808	1.29073	1.68717e-07	0.702163	0.000797091	0.196921	---	s3	s1
33	ENSG00000115361	ACADL	2405	-2.79627	7.01445	-1.56206	-3.11604	0.00521073	2.98956e-12	0.118406	0.00185463	---	s2	s4
34	ENSG00000117054	ACADM	2405	6.36803	2.09487	-1.22814	-7.43225	2.28646e-10	0.0362873	0.219516	1.47606e-13	---	s1	s4
35	ENSG00000122971	ACADS	2405	-6.49948	10.287	-3.84809	-0.427886	9.76734e-11	2.55641e-24	0.000122142	0.668773	---	s2	s1
36	ENSG00000196177	ACADSB	2405	2.37027	5.58574	-3.46705	-4.80113	0.0178537	2.58932e-08	0.000535448	1.67466e-06	---	s2	s4
37	ENSG00000072778	ACADVL	2405	-7.98567	1.95637	-0.750812	6.66738	2.14579e-15	0.0505373	0.452839	3.21963e-11	---	s4	s1
38	ENSG00000075239	ACAT1	2405	3.78386	3.02198	-1.8357	-5.17917	0.000158186	0.00253774	0.066525	2.41384e-07	---	s1	s4
39	ENSG00000120437	ACAT2	2405	5.90232	1.06066	-0.114364	-7.01338	4.09078e-09	0.288951	0.908959	3.01218e-12	---	s1	s4
40	ENSG00000108684	ASIC2	2347	-3.84253	-0.484701	6.7144	-2.68256	0.000125009	0.627933	2.3611e-11	0.00735746	---	s3	s1
41	ENSG00000110881	ASIC1	2405	-1.49058	-5.36715	6.27183	0.731866	0.136202	8.76567e-08	4.21787e-10	0.464321	---	s3	s2
43	ENSG00000087085	ACHE	2405	-7.71715	3.13733	1.62157	2.55281	1.73112e-14	0.00172558	0.105027	0.0107472	---	s2	s1
47	ENSG00000131473	ACLY	2405	4.72527	-5.68668	-0.370072	1.81751	2.43064e-06	1.45236e-08	0.711362	0.069263	---	s1	s2
48	ENSG00000122729	ACO1	2405	0.408451	4.54326	-7.58506	2.59833	0.682979	5.81311e-06	4.71934e-14	0.00942514	---	s2	s3
49	ENSG00000100312	ACR	2375	-2.83596	-0.391768	3.76927	-0.695075	0.00460753	0.695265	0.00016772	0.487077	---	s3	s1
50	ENSG00000100412	ACO2	2405	0.393819	1.17481	-4.57678	3.15696	0.69375	0.240187	4.96222e-06	0.00161398	---	s4	s3
51	ENSG00000161533	ACOX1	2392	3.84293	3.30671	-4.04336	-3.19657	0.000124744	0.000957943	5.43585e-05	0.00140889	---	s1	s3
52	ENSG00000143727	ACP1	2405	11.2027	-1.90173	-0.890363	-8.09897	1.9761e-28	0.0573263	0.37336	8.71884e-16	---	s1	s4
53	ENSG00000134575	ACP2	2405	-6.97746	3.66275	-4.55491	7.88268	3.87192e-12	0.000254913	5.50258e-06	4.81651e-15	---	s4	s1
54	ENSG00000102575	ACP5	2405	-7.83202	8.13134	-5.20918	4.54959	7.14378e-15	6.72636e-16	2.05797e-07	5.64237e-06	---	s2	s1
55	ENSG00000014257	ACPP	2387	-1.3462	8.41424	-8.15515	0.840862	0.178365	6.71688e-17	5.57339e-16	0.40051	---	s2	s3
56	ENSG00000134940	ACRV1	2405	-0.526366	-4.25721	7.42879	-2.62812	0.598682	2.14943e-05	1.51437e-13	0.00864055	---	s3	s2
58	ENSG00000143632	ACTA1	2405	-3.67346	0.715004	1.52941	1.29252	0.000244519	0.474676	0.126295	0.196302	---	s3	s1
59	ENSG00000107796	ACTA2	2405	-7.25366	2.10999	-1.22887	6.28479	5.44639e-13	0.0349622	0.219241	3.88601e-10	---	s4	s1
60	ENSG00000075624	ACTB	2405	-2.53523	-0.0729707	-6.53307	9.67749	0.0113002	0.941836	7.83878e-11	9.32305e-22	---	s4	s3
70	ENSG00000159251	ACTC1	2405	-5.39464	0.0518954	-0.0232411	5.40544	7.53794e-08	0.958616	0.98146	7.10243e-08	---	s4	s1
71	ENSG00000184009	ACTG1	2112	0.673412	-3.32567	0.360779	2.55367	0.500759	0.000897177	0.718301	0.0107293	s4	s4	s2
72	ENSG00000163017	ACTG2	2405	-5.56087	1.44588	-0.547566	4.59229	2.9814e-08	0.148341	0.584041	4.61019e-06	---	s4	s1
81	ENSG00000130402	ACTN4	2405	-2.84387	-3.35708	-2.84508	9.71207	0.00449459	0.000799983	0.00447758	6.72924e-22	s4	s4	s2
86	ENSG00000136518	ACTL6A	2405	13.9451	-3.90683	0.468682	-9.9656	1.46635e-42	9.60955e-05	0.639339	5.97101e-23	---	s1	s4
87	ENSG00000072110	ACTN1	2405	-7.11763	-1.66685	-3.39394	12.9339	1.44362e-12	0.0956755	0.000700121	4.84326e-37	s4	s4	s1
88	ENSG00000077522	ACTN2	2375	-7.62319	1.95882	5.01992	0.178326	3.55458e-14	0.0502511	5.55305e-07	0.858482	---	s3	s1
89	ENSG00000248746	ACTN3	2317	-5.65412	2.8012	2.31594	0.137449	1.75935e-08	0.00513361	0.0206486	0.890688	---	s2	s1
90	ENSG00000115170	ACVR1	2405	-1.9054	1.3447	-5.5148	6.31132	0.0568474	0.178848	3.86528e-08	3.28397e-10	---	s4	s3
91	ENSG00000135503	ACVR1B	2405	1.36801	-2.18198	-0.890865	1.94611	0.171436	0.0292073	0.373091	0.0517578	---	s4	s2
92	ENSG00000121989	ACVR2A	2405	4.71072	-2.538	1.80303	-3.88173	2.60916e-06	0.0112113	0.0715087	0.000106509	---	s1	s4
93	ENSG00000114739	ACVR2B	2375	0.814958	-11.5676	11.854	-0.754592	0.415178	3.80815e-30	1.56274e-31	0.450569	s3	s3	s2
94	ENSG00000139567	ACVRL1	2405	-9.38197	2.24872	-1.89545	8.99103	1.44803e-20	0.0246204	0.0581525	4.84154e-19	---	s4	s1
95	ENSG00000243989	ACY1	1996	-2.32058	5.65687	-2.65605	-1.07445	0.0204099	1.76419e-08	0.00796909	0.282751	---	s2	s3
97	ENSG00000119640	ACYP1	2405	7.42567	-4.21745	4.03965	-7.15592	1.54966e-13	2.5623e-05	5.52106e-05	1.09909e-12	---	s1	s4
100	ENSG00000196839	ADA	2405	-3.4669	-1.23089	-0.333093	5.21086	0.000535747	0.218485	0.739093	2.03961e-07	---	s4	s1
101	ENSG00000151651	ADAM8	2405	-7.80177	3.99611	-5.20161	9.0512	9.02955e-15	6.63312e-05	2.14263e-07	2.84588e-19	---	s4	s1
102	ENSG00000137845	ADAM10	2405	4.67493	2.49354	-8.2271	1.18995	3.10321e-06	0.0127145	3.10484e-16	0.234185	---	s1	s3
103	ENSG00000160710	ADAR	2405	1.38108	-5.8165	-1.87017	6.96186	0.167382	6.80844e-09	0.0615817	4.31638e-12	s4	s4	s2
104	ENSG00000197381	ADARB1	2405	-4.38454	-5.07327	1.46942	8.47671	1.21234e-05	4.20945e-07	0.141851	3.98037e-17	---	s4	s2
105	ENSG00000185736	ADARB2	2317	-5.62401	-1.12014	5.87636	0.644898	2.09058e-08	0.26277	4.79928e-09	0.519057	---	s3	s1
107	ENSG00000164742	ADCY1	2405	-3.4284	-4.42817	7.85395	0.0421484	0.00061737	9.92885e-06	6.02469e-15	0.966384	---	s3	s2
108	ENSG00000078295	ADCY2	2375	-4.88585	-0.706774	5.30151	0.0938785	1.09852e-06	0.479777	1.25461e-07	0.925214	---	s3	s1
109	ENSG00000138031	ADCY3	2405	-0.598453	-9.23167	1.7142	8.82864	0.549594	5.67203e-20	0.0866216	1.99851e-18	---	s4	s2
111	ENSG00000173175	ADCY5	2189	-10.5076	0.0153388	7.76386	2.24175	3.14666e-25	0.987763	1.25553e-14	0.0250773	---	s3	s1
112	ENSG00000174233	ADCY6	2392	-2.61319	-2.54137	-0.0372551	5.47304	0.00902636	0.0111047	0.970285	4.88518e-08	---	s4	s1
113	ENSG00000121281	ADCY7	2362	-4.38526	-1.88264	-4.4367	11.4196	1.2093e-05	0.0598715	9.55436e-06	1.94929e-29	---	s4	s3
114	ENSG00000155897	ADCY8	2369	-4.98819	1.497	3.95304	-0.797762	6.53719e-07	0.134527	7.94275e-05	0.425089	---	s3	s1
115	ENSG00000162104	ADCY9	2392	-5.93367	-0.373782	-1.32406	7.84384	3.39269e-09	0.7086	0.185611	6.53153e-15	---	s4	s1
116	ENSG00000141433	ADCYAP1	2375	-7.3084	1.166	6.81172	-1.12	3.6756e-13	0.243733	1.21806e-11	0.262825	---	s3	s1
117	ENSG00000078549	ADCYAP1R1	2375	-7.33496	-0.118579	6.51359	0.60981	3.02864e-13	0.905619	8.92789e-11	0.542046	---	s3	s1
118	ENSG00000087274	ADD1	2405	-5.9003	-3.61943	2.10483	7.7091	4.14031e-09	0.000301354	0.0354095	1.84104e-14	---	s4	s1
119	ENSG00000075340	ADD2	2405	-6.51031	-2.79499	10.2644	-1.09654	9.09985e-11	0.00523129	3.19867e-24	0.272952	---	s3	s1
120	ENSG00000148700	ADD3	2405	5.70133	-3.54183	-1.53639	-0.225393	1.33438e-08	0.00040492	0.124574	0.821692	---	s1	s2
123	ENSG00000147872	PLIN2	2405	0.487393	2.94509	-4.45165	0.998773	0.626024	0.00325958	8.91066e-06	0.318005	---	s2	s3
124	ENSG00000187758	ADH1A	2405	-2.89947	3.72776	-0.0422838	-1.09472	0.00377184	0.000197651	0.966276	0.273751	---	s2	s1
125	ENSG00000196616	ADH1B	2256	-3.77757	4.76419	-1.18716	-0.119093	0.00016247	2.01683e-06	0.23529	0.905212	---	s2	s1
126	ENSG00000248144	ADH1C	2359	-2.78857	5.83135	-0.974561	-2.48814	0.00533669	6.25217e-09	0.329878	0.0129097	---	s2	s1
127	ENSG00000198099	ADH4	2189	-3.06742	1.59211	2.86798	-1.66547	0.00218563	0.111504	0.00417063	0.0959632	---	s3	s1
128	ENSG00000197894	ADH5	2405	2.05183	3.1703	-1.85977	-3.559	0.0402944	0.001542	0.0630403	0.000379488	---	s2	s4
130	ENSG00000172955	ADH6	2405	-1.84188	2.88042	1.76594	-3.15974	0.065616	0.00400665	0.0775336	0.00159871	---	s2	s4
131	ENSG00000196344	ADH7	2320	-2.27632	1.99532	0.075603	0.0307927	0.0229178	0.0461251	0.939741	0.975437	---	s2	s1
132	ENSG00000156110	ADK	2405	9.15004	3.75078	-5.56665	-7.36812	1.18068e-19	0.000180451	2.88538e-08	2.36693e-13	---	s1	s4
133	ENSG00000148926	ADM	2405	-4.64223	2.97334	-3.39327	5.03291	3.63226e-06	0.00297512	0.000701827	5.18883e-07	---	s4	s1
134	ENSG00000163485	ADORA1	2405	-5.16146	-0.717606	2.63634	3.17383	2.65099e-07	0.47307	0.00843459	0.00152344	---	s4	s1
135	ENSG00000128271	ADORA2A	1843	-9.36813	1.02418	4.12987	3.72057	2.08255e-20	0.305883	3.79211e-05	0.000204738	---	s3	s1
136	ENSG00000170425	ADORA2B	2405	-0.90882	0.901692	-1.12255	1.12156	0.363536	0.367311	0.26174	0.262164	---	s4	s3
140	ENSG00000282608	ADORA3	2371	-7.19476	7.31555	-5.13044	4.72863	8.35769e-13	3.49091e-13	3.12519e-07	2.39307e-06	---	s2	s1
141	ENSG00000144843	ADPRH	2375	-5.00124	2.05788	-3.17514	6.1736	6.11311e-07	0.0397106	0.00151686	7.82777e-10	---	s4	s1
142	ENSG00000143799	PARP1	2392	7.28605	-9.3695	6.052	-3.58881	4.31431e-13	1.6298e-20	1.65614e-09	0.000338867	s3	s1	s2
143	ENSG00000102699	PARP4	2405	7.16671	-1.87526	-9.29858	4.59891	1.01752e-12	0.060878	3.09612e-20	4.46742e-06	---	s1	s3
146	ENSG00000171873	ADRA1D	2360	-4.63735	-0.575839	2.18621	2.94657	3.72194e-06	0.564779	0.0288981	0.00324474	---	s4	s1
147	ENSG00000170214	ADRA1B	2405	-8.49439	1.04043	4.79452	2.24651	3.43415e-17	0.298244	1.73027e-06	0.0247618	---	s3	s1
148	ENSG00000120907	ADRA1A	2375	-5.18904	3.79531	2.9935	-2.07931	2.29305e-07	0.00015115	0.00278645	0.0376959	---	s2	s1
150	ENSG00000150594	ADRA2A	2405	-3.9807	-0.193951	1.55684	2.56535	7.0751e-05	0.846231	0.119641	0.0103673	---	s4	s1
152	ENSG00000184160	ADRA2C	2375	-5.70762	-3.88094	8.29223	1.27691	1.28854e-08	0.000106892	1.83771e-16	0.201759	---	s3	s1
153	ENSG00000043591	ADRB1	2360	-5.07622	5.66696	0.357119	-1.45308	4.15113e-07	1.63075e-08	0.721035	0.146334	---	s2	s1
154	ENSG00000169252	ADRB2	2405	-4.0864	5.28231	-5.79592	4.49122	4.52485e-05	1.39033e-07	7.68539e-09	7.41646e-06	---	s2	s3
155	ENSG00000188778	ADRB3	2327	-6.18352	0.841521	3.2893	1.7557	7.38281e-10	0.400142	0.00101935	0.079271	---	s3	s1
156	ENSG00000173020	ADRBK1	2357	-3.64967	-3.03162	-2.65074	9.95816	0.000268288	0.00245892	0.00808538	6.54678e-23	---	s4	s1
157	ENSG00000100077	ADRBK2	2357	1.65591	-4.489	1.93269	1.15156	0.0978743	7.50065e-06	0.0533946	0.24962	---	s3	s2
158	ENSG00000239900	ADSL	2405	9.09251	-3.73826	0.194708	-5.17804	1.97233e-19	0.000189624	0.845638	2.42835e-07	---	s1	s4
159	ENSG00000035687	ADSS	2387	11.7677	-1.05834	-6.47416	-3.57196	4.08253e-31	0.290007	1.15369e-10	0.00036133	---	s1	s3
160	ENSG00000196961	AP2A1	2189	-7.89311	-2.17926	0.129483	10.3231	4.6197e-15	0.0294189	0.896987	1.99485e-24	---	s4	s1
162	ENSG00000100280	AP1B1	2392	-5.95709	0.509095	-6.17072	12.2588	2.94675e-09	0.610733	7.96059e-10	1.50051e-33	---	s4	s3
163	ENSG00000006125	AP2B1	2392	5.47532	-2.52835	-1.26987	-1.37928	4.82344e-08	0.0115238	0.204253	0.167936	---	s1	s2
164	ENSG00000166747	AP1G1	2392	8.01274	-2.02758	-6.31532	0.886106	1.7363e-15	0.0427138	3.20437e-10	0.375649	---	s1	s3
165	ENSG00000106624	AEBP1	2392	-9.88252	0.704222	-1.91621	11.3095	1.33576e-22	0.481363	0.055457	6.30571e-29	---	s4	s1
166	ENSG00000104964	AES	2387	-4.94598	0.471327	-0.583552	5.08909	8.10399e-07	0.63745	0.559577	3.87854e-07	---	s4	s1
173	ENSG00000079557	AFM	2324	-2.38796	3.8677	1.09424	-2.95758	0.0170217	0.000112889	0.273962	0.00313198	---	s2	s4
174	ENSG00000081051	AFP	2401	-4.27002	3.34191	2.78508	-2.29679	2.03061e-05	0.000844809	0.00539346	0.0217167	---	s2	s1
175	ENSG00000038002	AGA	2405	1.63928	5.80893	-6.97512	-0.629053	0.101286	7.11935e-09	3.93565e-12	0.529374	---	s2	s3
176	ENSG00000157766	ACAN	2375	-5.25113	-0.260426	1.8565	3.59084	1.64612e-07	0.794558	0.0635057	0.000336302	---	s4	s1
177	ENSG00000204305	AGER	2362	-7.37047	-1.8145	5.1329	3.92387	2.33965e-13	0.0697273	3.08595e-07	8.9629e-05	---	s3	s1
178	ENSG00000162688	AGL	2405	7.00086	0.815133	-1.99981	-5.79775	3.28811e-12	0.415077	0.0456337	7.60342e-09	---	s1	s4
181	ENSG00000159723	AGRP	2375	-6.73617	0.419153	2.94539	3.16401	2.0336e-11	0.675142	0.00325689	0.00157579	---	s4	s1
182	ENSG00000101384	JAG1	2405	-2.92747	0.36849	-2.98864	5.74366	0.00344941	0.71254	0.00283062	1.04355e-08	---	s4	s3
183	ENSG00000135744	AGT	2405	-3.85176	2.66135	1.60325	-0.728003	0.000120341	0.00783464	0.109012	0.466683	---	s2	s1
185	ENSG00000144891	AGTR1	2405	-2.52661	5.71551	-0.320053	-3.3209	0.0115806	1.22915e-08	0.748956	0.000910681	---	s2	s4
186	ENSG00000180772	AGTR2	2355	-1.84246	1.53667	2.42463	-2.37724	0.0655344	0.124508	0.015399	0.0175223	---	s3	s4
187	ENSG00000134817	APLNR	2405	-9.34354	2.23923	-1.5245	8.55198	2.05696e-20	0.0252319	0.127516	2.11901e-17	---	s4	s1
189	ENSG00000172482	AGXT	2327	-5.71616	3.957	3.22206	-1.99293	1.22924e-08	7.81725e-05	0.00129033	0.0463857	---	s2	s1
190	ENSG00000169297	NR0B1	2309	-5.2756	0.660155	6.63469	-2.41807	1.4467e-07	0.509221	4.03875e-11	0.0156799	---	s3	s1
191	ENSG00000101444	AHCY	2405	5.86574	-1.72156	0.170632	-4.1888	5.08714e-09	0.0852778	0.864528	2.90545e-05	---	s1	s4
196	ENSG00000106546	AHR	2405	1.90615	4.73679	-9.87781	3.2029	0.0567493	2.29781e-06	1.39023e-22	0.00137832	---	s2	s3
197	ENSG00000145192	AHSG	2330	-3.24119	4.3407	1.02744	-2.54528	0.00120713	1.48101e-05	0.304318	0.010983	---	s2	s1
199	ENSG00000204472	AIF1	2405	-7.59675	8.60581	-7.24994	5.96	4.32148e-14	1.34566e-17	5.59465e-13	2.89337e-09	---	s2	s1
202	ENSG00000112297	AIM1	2387	6.59343	-0.451847	-9.02539	3.33215	5.27385e-11	0.65142	3.59418e-19	0.000874934	---	s1	s3
203	ENSG00000106992	AK1	2392	-7.57749	6.47364	-0.712931	1.29225	5.00544e-14	1.15715e-10	0.475958	0.196394	---	s2	s1
204	ENSG00000004455	AK2	2405	5.67959	0.892632	-4.38981	-2.02897	1.51304e-08	0.372143	1.18355e-05	0.0425711	---	s1	s3
207	ENSG00000142208	AKT1	2405	-7.75332	2.22059	-3.16744	8.78541	1.31174e-14	0.0264714	0.00155717	2.90341e-18	---	s4	s1
208	ENSG00000105221	AKT2	2362	-3.94414	-3.56514	3.07806	4.59888	8.24215e-05	0.000370883	0.00210748	4.47211e-06	---	s4	s1
210	ENSG00000148218	ALAD	2405	-4.68312	4.94654	-2.23896	1.69895	2.98272e-06	8.07687e-07	0.0252497	0.0894578	---	s2	s1
211	ENSG00000023330	ALAS1	2375	2.08555	5.2651	-5.80796	-1.69725	0.0371263	1.52704e-07	7.17121e-09	0.0897804	---	s2	s3
212	ENSG00000158578	ALAS2	2405	-5.78279	2.0418	0.387494	3.15808	8.30109e-09	0.04128	0.698425	0.00160782	---	s4	s1
213	ENSG00000163631	ALB	2405	-1.705	2.47309	0.41269	-1.41605	0.0883244	0.0134637	0.679871	0.156891	---	s2	s1
214	ENSG00000170017	ALCAM	2405	-1.2766	4.82131	-4.43918	0.734982	0.201865	1.51526e-06	9.43813e-06	0.462422	---	s2	s3
215	ENSG00000101986	ABCD1	2405	-4.38538	-1.63552	-4.07557	10.7396	1.20774e-05	0.10207	4.73927e-05	2.59612e-26	---	s4	s1
216	ENSG00000165092	ALDH1A1	2405	-2.01198	4.11044	-0.142803	-2.29525	0.0443336	4.08158e-05	0.886458	0.0218043	---	s2	s4
217	ENSG00000111275	ALDH2	2405	-2.18749	8.28372	-6.14405	-0.251076	0.0288026	1.95802e-16	9.38786e-10	0.801777	---	s2	s3
218	ENSG00000108602	ALDH3A1	2330	-4.36976	2.19822	0.23762	1.72312	1.29843e-05	0.0280314	0.812197	0.0849992	---	s2	s1
219	ENSG00000137124	ALDH1B1	2405	4.14968	-2.06409	-2.90961	1.16127	3.44528e-05	0.0391164	0.00365204	0.245649	---	s1	s3
220	ENSG00000184254	ALDH1A3	2392	-3.5222	2.98326	-6.58209	7.28212	0.000435997	0.00288085	5.68235e-11	4.43919e-13	---	s4	s3
221	ENSG00000006534	ALDH3B1	2405	-6.22248	8.517	-8.49346	5.97656	5.75544e-10	2.84213e-17	3.46092e-17	2.6181e-09	---	s2	s3
222	ENSG00000132746	ALDH3B2	2405	-3.35178	7.61464	-4.54155	-0.0490823	0.000815369	3.77526e-14	5.85992e-06	0.960858	---	s2	s3
223	ENSG00000143149	ALDH9A1	2392	3.29254	3.67779	-3.73532	-3.37326	0.00100734	0.000240451	0.000191863	0.00075468	---	s2	s3
224	ENSG00000072210	ALDH3A2	2392	2.23126	2.69254	-2.42704	-2.61472	0.0257566	0.0071405	0.0152959	0.00898612	---	s2	s4
225	ENSG00000173208	ABCD2	2375	-0.922433	0.878934	-0.165807	0.148333	0.356397	0.379526	0.868323	0.882092	---	s2	s1
226	ENSG00000149925	ALDOA	2405	-2.15338	4.8492	-7.16827	4.43639	0.031388	1.31883e-06	1.00625e-12	9.5604e-06	---	s2	s3
229	ENSG00000136872	ALDOB	2375	-2.57918	3.10769	0.259638	-1.05412	0.00996323	0.00190789	0.795166	0.291937	---	s2	s1
230	ENSG00000109107	ALDOC	2405	-1.57519	0.175103	2.19331	-0.926375	0.115345	0.861013	0.0283809	0.354344	---	s3	s1
231	ENSG00000085662	AKR1B1	2392	-5.79539	1.22047	0.65409	3.78317	7.71446e-09	0.222407	0.513117	0.000158645	---	s4	s1
238	ENSG00000171094	ALK	2405	-6.27401	-0.526134	4.94613	1.6327	4.16019e-10	0.598843	8.09353e-07	0.102664	---	s3	s1
239	ENSG00000108839	ALOX12	2375	-4.16275	-1.92072	3.9189	2.13809	3.25652e-05	0.0548871	9.14717e-05	0.032611	---	s3	s1
240	ENSG00000012779	ALOX5	2405	-8.41787	6.39224	-7.33193	9.29156	6.49261e-17	1.9573e-10	3.08458e-13	3.29995e-20	s2	s4	s1
241	ENSG00000132965	ALOX5AP	2405	-5.10251	7.72298	-8.98916	6.20854	3.61391e-07	1.65557e-14	4.92178e-19	6.28092e-10	---	s2	s3
242	ENSG00000179477	ALOX12B	2375	-4.34018	-0.0156344	3.62879	0.545938	1.48333e-05	0.987527	0.000290771	0.58516	---	s3	s1
246	ENSG00000161905	ALOX15	2362	-1.65805	2.30969	0.214686	-1.06984	0.097441	0.0209912	0.83003	0.284803	---	s2	s1
247	ENSG00000179593	ALOX15B	2392	-4.56779	5.54811	-5.87144	4.7645	5.17917e-06	3.20619e-08	4.92118e-09	2.00667e-06	---	s2	s3
248	ENSG00000163295	ALPI	2327	-3.2874	1.38369	1.17191	0.544172	0.00102623	0.166587	0.241352	0.586375	---	s2	s1
249	ENSG00000162551	ALPL	2405	-7.47597	4.89637	0.673139	1.41925	1.06751e-13	1.04103e-06	0.500923	0.155955	---	s2	s1
250	ENSG00000163283	ALPP	2357	-4.5054	0.346665	2.3006	1.68007	6.94837e-06	0.728874	0.0215014	0.0930765	---	s3	s1
251	ENSG00000163286	ALPPL2	2335	-3.43837	2.63019	0.0594737	0.504675	0.000595493	0.0085899	0.95258	0.613835	---	s2	s1
257	ENSG00000156150	ALX3	2326	-4.42061	-3.19677	9.21013	-1.68259	1.02947e-05	0.00140842	7.05982e-20	0.092589	---	s3	s1
258	ENSG00000178522	AMBN	2295	-0.595565	-0.494272	3.57524	-2.63742	0.551525	0.621162	0.000357139	0.00841046	---	s3	s4
259	ENSG00000106927	AMBP	2375	-2.81573	4.73742	1.79064	-4.20514	0.0049068	2.2924e-06	0.0734789	2.70597e-05	---	s2	s4
262	ENSG00000123505	AMD1	2405	12.3804	-3.62878	-4.6809	-3.21825	3.58862e-34	0.000290703	3.01496e-06	0.00130691	---	s1	s3
265	ENSG00000125363	AMELX	2361	-0.264438	-0.409673	0.876804	-0.2153	0.791466	0.682083	0.380683	0.829552	---	s3	s2
267	ENSG00000159461	AMFR	2405	-2.67187	2.03151	-6.15017	7.01135	0.00759386	0.0423132	9.03811e-10	3.05521e-12	---	s4	s3
269	ENSG00000135409	AMHR2	2360	-4.09283	2.80242	3.16625	-2.30919	4.40464e-05	0.00511359	0.00156389	0.0210194	---	s3	s1
270	ENSG00000116748	AMPD1	2405	-3.35849	1.70173	-0.308543	1.84944	0.000795922	0.0889362	0.757696	0.0645164	---	s4	s1
271	ENSG00000116337	AMPD2	2375	-4.18997	-7.30554	4.05154	7.89768	2.892e-05	3.75281e-13	5.25164e-05	4.30583e-15	---	s4	s2
273	ENSG00000078053	AMPH	2405	-7.58607	-0.0197637	7.32644	-0.100793	4.68345e-14	0.984234	3.21048e-13	0.919723	---	s3	s1
274	ENSG00000136717	BIN1	2405	-4.82657	-0.127603	0.227813	4.76167	1.47617e-06	0.898474	0.819811	2.03411e-06	---	s4	s1
275	ENSG00000145020	AMT	2405	-7.02029	-1.75335	6.93978	1.63618	2.86957e-12	0.0796689	5.03226e-12	0.101934	---	s3	s1
283	ENSG00000214274	ANG	2392	-2.59866	8.95462	-5.5375	-1.17043	0.00941639	6.69082e-19	3.40391e-08	0.241946	s2	s2	s3
284	ENSG00000154188	ANGPT1	2405	-2.58426	-0.340708	2.98697	-0.18651	0.00981718	0.733353	0.00284604	0.85206	---	s3	s1
285	ENSG00000091879	ANGPT2	2405	-2.65409	-1.7359	2.2742	2.15924	0.00800462	0.0827096	0.0230417	0.0309301	---	s3	s1
286	ENSG00000029534	ANK1	2392	-7.32981	2.32302	3.56767	0.996867	3.13766e-13	0.0202618	0.000367255	0.31893	---	s3	s1
287	ENSG00000145362	ANK2	2362	-6.31789	-3.25391	5.94297	3.612	3.15932e-10	0.00115434	3.21387e-09	0.000310184	---	s3	s1
288	ENSG00000151150	ANK3	2405	1.06541	-0.459318	-1.10883	0.602451	0.286796	0.646047	0.267613	0.546931	---	s1	s3
290	ENSG00000166825	ANPEP	2405	-5.41916	5.01965	-3.97464	4.19287	6.58453e-08	5.55589e-07	7.25632e-05	2.85418e-05	---	s2	s1
291	ENSG00000151729	SLC25A4	2405	-0.505814	3.44294	0.447042	-3.72292	0.613034	0.000585266	0.654885	0.000201459	---	s2	s4
292	ENSG00000005022	SLC25A5	2405	6.037	2.87277	-4.42356	-4.51952	1.81365e-09	0.00410458	1.01414e-05	6.4982e-06	---	s1	s4
293	ENSG00000169100	SLC25A6	2364	0.305035	-0.635147	-1.01001	1.45227	0.760366	0.525394	0.312593	0.146559	---	s4	s3
301	ENSG00000135046	ANXA1	2405	-1.9696	7.7101	-11.7433	5.81406	0.0489987	1.827e-14	5.28521e-31	6.90728e-09	---	s2	s3
302	ENSG00000182718	ANXA2	2405	-2.0605	10.6411	-15.1328	6.0958	0.0394584	7.15898e-26	1.74382e-49	1.26487e-09	s2	s2	s3
306	ENSG00000138772	ANXA3	2405	3.7633	6.67645	-11.0851	0.456013	0.000171702	3.02995e-11	6.94164e-28	0.648422	---	s2	s3
307	ENSG00000196975	ANXA4	2375	4.42593	8.29051	-13.2668	0.202061	1.00371e-05	1.86382e-16	8.38708e-39	0.839886	---	s2	s3
308	ENSG00000164111	ANXA5	2405	-1.05078	4.15697	-7.6589	4.57724	0.293464	3.33794e-05	2.69925e-14	4.95154e-06	---	s4	s3
309	ENSG00000197043	ANXA6	2405	-7.42224	0.647517	-0.47995	7.2778	1.58941e-13	0.517359	0.631307	4.57307e-13	---	s4	s1
310	ENSG00000138279	ANXA7	2392	3.5482	6.26097	-10.2055	0.244698	0.000395342	4.5214e-10	5.76418e-24	0.806712	---	s2	s3
311	ENSG00000122359	ANXA11	2405	0.453742	5.21009	-12.125	6.41598	0.650055	2.04806e-07	6.96078e-33	1.6797e-10	---	s4	s3
312	ENSG00000104537	ANXA13	2375	1.2967	2.44708	-0.322124	-3.63395	0.19486	0.0144739	0.747387	0.000285038	---	s2	s4
313	ENSG00000136250	AOAH	2405	-0.875304	1.51847	-6.69838	6.31048	0.381496	0.129027	2.61559e-11	3.30156e-10	---	s4	s3
314	ENSG00000131480	AOC2	2375	-4.0228	-2.85971	5.84938	1.00432	5.93084e-05	0.00427735	5.61492e-09	0.315325	---	s3	s1
316	ENSG00000138356	AOX1	2405	-3.25194	6.50954	-1.9834	-1.67275	0.00116207	9.14558e-11	0.0474365	0.0945069	---	s2	s1
317	ENSG00000120868	APAF1	2405	7.80474	-3.96298	1.48773	-5.06051	8.82434e-15	7.6177e-05	0.136954	4.49794e-07	---	s1	s4
318	ENSG00000164978	NUDT2	2405	3.91661	5.98717	-5.70259	-4.43658	9.23043e-05	2.45531e-09	1.32474e-08	9.55216e-06	---	s2	s3
319	ENSG00000175336	APOF	2349	-3.91526	6.05332	-0.56194	-2.04169	9.2883e-05	1.64725e-09	0.57421	0.0412934	---	s2	s1
320	ENSG00000107282	APBA1	2362	-3.47753	-1.31158	2.44479	2.33932	0.000515209	0.189789	0.0145664	0.0194021	---	s3	s1
321	ENSG00000034053	APBA2	2375	-7.27534	-6.39046	10.2538	3.54224	4.67276e-13	1.98436e-10	3.6037e-24	0.000404389	s3	s3	s1
322	ENSG00000166313	APBB1	2375	-10.7313	-4.28962	11.2607	3.616	2.8765e-26	1.86148e-05	1.08113e-28	0.000305429	---	s3	s1
323	ENSG00000163697	APBB2	2375	-4.31446	-2.64839	2.78291	4.28503	1.66548e-05	0.00814111	0.00543002	1.89999e-05	---	s4	s1
324	ENSG00000134982	APC	2375	1.55241	-4.26572	2.02965	0.915993	0.120698	2.07066e-05	0.0425038	0.359764	---	s3	s2
325	ENSG00000132703	APCS	2327	-1.89274	3.75973	0.42925	-2.63368	0.0585168	0.000174295	0.667781	0.0085026	---	s2	s4
326	ENSG00000160224	AIRE	2360	-4.80643	-1.40744	3.903	2.2096	1.63319e-06	0.159428	9.76699e-05	0.0272286	---	s3	s1
327	ENSG00000164062	APEH	2405	-0.457081	3.88923	-5.78264	2.31783	0.647654	0.000103293	8.30852e-09	0.0205422	s2	s2	s3
328	ENSG00000100823	APEX1	2405	3.86776	-2.24394	2.94161	-4.57147	0.000112758	0.0249268	0.00329638	5.08855e-06	---	s1	s4
329	ENSG00000110330	BIRC2	2405	6.48365	1.74808	-5.27244	-2.83474	1.08302e-10	0.0805784	1.46628e-07	0.00462469	---	s1	s3
330	ENSG00000023445	BIRC3	2405	0.122806	6.5447	-9.97382	3.16023	0.902271	7.26218e-11	5.51528e-23	0.00159604	---	s2	s3
331	ENSG00000101966	XIAP	2375	8.05129	-1.99637	-3.82338	-1.80326	1.28255e-15	0.0460072	0.000135022	0.0714736	---	s1	s3
332	ENSG00000089685	BIRC5	2392	7.26178	-5.67795	5.78982	-7.2511	5.14377e-13	1.52833e-08	7.9713e-09	5.55679e-13	---	s1	s4
333	ENSG00000105290	APLP1	2392	-9.18537	-1.05117	11.2464	-1.37767	8.63692e-20	0.293289	1.24706e-28	0.168434	---	s3	s1
334	ENSG00000084234	APLP2	2405	-0.513395	3.55312	-7.05907	4.06809	0.607722	0.000388022	2.1848e-12	4.89274e-05	---	s4	s3
335	ENSG00000118137	APOA1	2330	-4.05113	3.34549	3.08658	-2.84007	5.26414e-05	0.00083441	0.00204858	0.00454953	---	s2	s1
336	ENSG00000158874	APOA2	2372	-3.58494	3.85485	0.769453	-1.39124	0.000343967	0.000118883	0.441701	0.164282	---	s2	s1
337	ENSG00000110244	APOA4	2321	-4.41682	5.1446	0.826371	-2.02637	1.04764e-05	2.90575e-07	0.408679	0.0428415	---	s2	s1
338	ENSG00000084674	APOB	2330	-3.38199	4.4981	0.474536	-1.98857	0.00073152	7.19314e-06	0.635162	0.046866	---	s2	s1
339	ENSG00000111701	APOBEC1	2316	-0.441055	3.7882	-1.78481	-1.78073	0.659214	0.000155613	0.0744227	0.0750877	---	s2	s3
341	ENSG00000130208	APOC1	2392	-4.40419	8.56153	-4.08851	-0.469992	1.10856e-05	1.96114e-17	4.48495e-05	0.638404	---	s2	s1
343	ENSG00000103375	AQP8	2317	-2.2763	-0.23199	1.95706	0.461773	0.0229189	0.816566	0.0504602	0.644288	---	s3	s1
344	ENSG00000234906	APOC2	2252	-4.66631	6.50943	-1.74693	-0.50036	3.24669e-06	9.27173e-11	0.0807859	0.616871	---	s2	s1
345	ENSG00000110245	APOC3	2330	-3.43998	4.7589	1.23297	-3.01502	0.00059201	2.06583e-06	0.217712	0.00259735	---	s2	s1
346	ENSG00000267467	APOC4	1743	-3.35715	5.02623	0.275272	-2.46597	0.000804473	5.51646e-07	0.78314	0.01376	---	s2	s1
347	ENSG00000189058	APOD	2405	-4.46502	3.83892	-2.10243	2.5344	8.37598e-06	0.000126766	0.035619	0.0113271	---	s2	s1
348	ENSG00000130203	APOE	2405	-8.30314	6.96259	-3.47793	4.42265	1.67045e-16	4.29464e-12	0.000514288	1.01841e-05	---	s2	s1
350	ENSG00000091583	APOH	2357	-1.67206	3.045	1.76597	-3.51401	0.0946451	0.00235254	0.0775311	0.000449718	---	s2	s4
351	ENSG00000142192	APP	2405	-1.69654	-1.51842	-0.866842	4.3003	0.0899125	0.129041	0.386115	1.77377e-05	s4	s4	s1
353	ENSG00000198931	APRT	2392	0.57308	3.43479	-5.20112	1.16463	0.566644	0.000603139	2.14913e-07	0.244285	---	s2	s3
354	ENSG00000142515	KLK3	2352	-1.9801	4.38347	-2.08953	-0.565378	0.0478089	1.21945e-05	0.0367671	0.57187	---	s2	s3
355	ENSG00000026103	FAS	2375	-3.18325	5.52855	-6.86895	4.43305	0.00147515	3.58241e-08	8.23225e-12	9.71406e-06	---	s2	s3
356	ENSG00000117560	FASLG	2375	-4.2077	1.90332	-2.61274	4.93734	2.67573e-05	0.05712	0.00903852	8.47008e-07	---	s4	s1
357	ENSG00000146950	SHROOM2	2405	-1.96222	-1.80447	2.21116	1.60424	0.0498526	0.0712831	0.0271183	0.108792	---	s3	s1
358	ENSG00000240583	AQP1	2109	-5.50636	1.22428	-1.4572	5.53423	4.1101e-08	0.220983	0.145209	3.51515e-08	---	s4	s1
359	ENSG00000167580	AQP2	2326	-4.42064	4.72471	-0.247181	-0.438311	1.02936e-05	2.44196e-06	0.80479	0.661202	---	s2	s1
361	ENSG00000171885	AQP4	2375	-4.15741	1.63071	5.52263	-3.41009	3.33304e-05	0.103084	3.7036e-08	0.000660279	---	s3	s1
362	ENSG00000161798	AQP5	2375	-5.03813	6.03887	-1.74633	0.373766	5.05529e-07	1.79639e-09	0.0808833	0.708611	---	s2	s1
363	ENSG00000086159	AQP6	2330	-4.80435	2.67217	4.01487	-2.33848	1.65136e-06	0.00758875	6.13601e-05	0.0194468	---	s3	s1
366	ENSG00000103569	AQP9	2405	-3.95123	6.90062	-5.56724	2.37702	7.9992e-05	6.59888e-12	2.8757e-08	0.0175308	---	s2	s3
367	ENSG00000169083	AR	2405	-4.1233	5.58997	-2.83766	1.08237	3.86157e-05	2.52775e-08	0.00458274	0.279195	---	s2	s1
369	ENSG00000078061	ARAF	2405	-4.18568	-0.331126	-3.41495	8.29133	2.94544e-05	0.740578	0.000648526	1.84002e-16	---	s4	s1
372	ENSG00000095139	ARCN1	2405	5.27913	0.872794	-6.45875	0.54304	1.41436e-07	0.382863	1.27343e-10	0.587153	---	s1	s3
373	ENSG00000113595	TRIM23	2405	2.6057	-0.953199	0.681091	-2.30686	0.0092253	0.340585	0.49588	0.0211472	---	s1	s4
377	ENSG00000134287	ARF3	2392	-1.21023	0.637424	-3.1705	3.88891	0.226312	0.52391	0.00154101	0.000103441	---	s4	s3
378	ENSG00000168374	ARF4	2405	4.74923	7.56367	-10.446	-2.09794	2.16215e-06	5.54324e-14	5.1995e-25	0.0360145	s2	s2	s3
379	ENSG00000175906	ARL4D	2362	-8.14174	5.628	0.215076	1.77323	6.23852e-16	2.03897e-08	0.829727	0.0763192	---	s2	s1
381	ENSG00000004059	ARF5	2405	0.283031	2.37516	-2.70901	-0.00797501	0.777177	0.0176192	0.00679621	0.993638	---	s2	s3
382	ENSG00000165527	ARF6	2375	1.36485	5.18734	-8.14483	1.50814	0.172431	2.31383e-07	6.07015e-16	0.131651	---	s2	s3
383	ENSG00000118520	ARG1	2405	-1.65347	5.27137	-1.40176	-2.57305	0.0983655	1.47481e-07	0.161116	0.0101403	---	s2	s4
384	ENSG00000081181	ARG2	2405	-0.0922663	0.891999	2.39895	-3.4279	0.926494	0.372483	0.0165178	0.000618501	---	s3	s4
387	ENSG00000067560	RHOA	2405	1.27348	6.51875	-7.7411	-0.232416	0.20297	8.61023e-11	1.44088e-14	0.816234	---	s2	s3
388	ENSG00000143878	RHOB	2405	-8.96231	9.28395	-3.46579	2.59825	6.23186e-19	3.53552e-20	0.000537958	0.00942731	---	s2	s1
389	ENSG00000155366	RHOC	2405	-9.42611	13.2593	-11.1004	6.9016	9.65963e-21	8.8644e-39	5.89735e-28	6.5545e-12	s2	s2	s3
390	ENSG00000115963	RND3	2405	-0.157042	2.71324	-5.07121	2.55069	0.875225	0.00671034	4.25474e-07	0.0108124	---	s2	s3
391	ENSG00000177105	RHOG	2405	-7.6723	4.303	-7.55075	11.1482	2.43769e-14	1.75245e-05	6.1076e-14	3.54479e-28	---	s4	s1
392	ENSG00000175220	ARHGAP1	2405	-4.54022	0.854007	-7.5581	11.8747	5.89668e-06	0.393186	5.78011e-14	1.20682e-31	s4	s4	s3
393	ENSG00000089820	ARHGAP4	2405	-8.36758	-1.19257	2.70063	6.82252	9.83884e-17	0.233156	0.0069694	1.12824e-11	---	s4	s1
394	ENSG00000100852	ARHGAP5	2375	6.68828	-2.45681	-0.0303828	-3.98661	2.80667e-11	0.0140889	0.975764	6.90501e-05	---	s1	s4
395	ENSG00000047648	ARHGAP6	2405	-5.13226	1.76647	0.680914	2.50003	3.09208e-07	0.0774441	0.495991	0.0124845	---	s4	s1
396	ENSG00000141522	ARHGDIA	2405	-2.65302	-1.25878	-3.42796	7.76296	0.00803013	0.208232	0.00061837	1.21798e-14	---	s4	s3
397	ENSG00000111348	ARHGDIB	2405	-7.56183	7.39998	-8.44075	8.48677	5.62048e-14	1.87291e-13	5.36971e-17	3.65976e-17	---	s4	s3
398	ENSG00000242173	ARHGDIG	2405	-5.1726	2.54937	5.35502	-3.24202	2.49929e-07	0.0108535	9.36739e-08	0.00120308	---	s3	s1
399	ENSG00000168421	RHOH	2375	-6.30397	6.19816	-3.10143	2.88628	3.44826e-10	6.71581e-10	0.00194854	0.00393344	---	s2	s1
400	ENSG00000120805	ARL1	2405	5.10162	6.87962	-5.74798	-6.55796	3.63085e-07	7.62694e-12	1.01759e-08	6.65573e-11	---	s2	s4
401	ENSG00000165462	PHOX2A	2316	-4.15143	0.354476	4.00718	-0.456302	3.42367e-05	0.723014	6.33892e-05	0.648216	---	s3	s1
402	ENSG00000213465	ARL2	2392	-1.97357	0.5277	0.715826	0.65164	0.0485461	0.597756	0.474169	0.514696	---	s3	s1
403	ENSG00000138175	ARL3	2405	-0.940823	2.28591	2.32283	-4.01618	0.34689	0.0223461	0.0202716	6.09641e-05	---	s3	s4
405	ENSG00000143437	ARNT	2405	1.61854	-7.01778	-0.339467	6.3639	0.105677	2.92068e-12	0.734288	2.34778e-10	---	s4	s2
406	ENSG00000133794	ARNTL	2405	-1.04103	-1.72772	-1.65962	4.71286	0.297968	0.0841665	0.0971221	2.5821e-06	---	s4	s2
407	ENSG00000120500	ARR3	2364	-2.97761	-1.85964	4.9231	-0.161607	0.00293456	0.0630608	9.10663e-07	0.871629	---	s3	s1
408	ENSG00000137486	ARRB1	2392	-2.97791	3.64079	-4.64063	3.94009	0.0029314	0.000277571	3.66117e-06	8.37853e-05	---	s4	s3
409	ENSG00000141480	ARRB2	2405	-3.47309	-2.48731	-0.111743	6.37469	0.000523592	0.0129387	0.911036	2.19092e-10	---	s4	s1
410	ENSG00000100299	ARSA	2405	-12.128	5.75884	-3.13913	9.09706	6.72198e-33	9.55068e-09	0.00171506	1.89409e-19	---	s4	s1
411	ENSG00000113273	ARSB	2405	-4.40584	-1.00207	-0.354367	5.93498	1.09998e-05	0.316413	0.723095	3.36364e-09	---	s4	s1
412	ENSG00000101846	STS	2375	-4.1165	10.3687	-7.9065	1.3511	3.97814e-05	1.14799e-24	4.0189e-15	0.176793	s2	s2	s3
414	ENSG00000006756	ARSD	2405	-0.459937	4.78412	-5.24332	0.792097	0.645603	1.82143e-06	1.71475e-07	0.428382	---	s2	s3
415	ENSG00000157399	ARSE	2357	-0.796683	1.94578	1.2145	-2.60076	0.425716	0.0517997	0.224679	0.00935981	---	s2	s4
416	ENSG00000062096	ARSF	2327	-4.57646	2.37512	1.34831	0.557725	4.97805e-06	0.0176239	0.17769	0.577086	---	s2	s1
417	ENSG00000129744	ART1	2319	-4.42144	0.61202	2.45138	1.1655	1.0257e-05	0.540585	0.0143043	0.243938	---	s3	s1
419	ENSG00000156219	ART3	2405	2.89438	-1.69571	1.29894	-2.44183	0.00383339	0.0900704	0.19409	0.0146848	---	s1	s4
420	ENSG00000111339	ART4	2405	-1.98753	2.89362	-0.332059	-0.79908	0.0469773	0.00384255	0.739874	0.424323	---	s2	s1
421	ENSG00000099889	ARVCF	2375	-7.03924	-5.2503	7.6284	4.75116	2.52041e-12	1.65349e-07	3.4172e-14	2.14333e-06	---	s3	s1
427	ENSG00000104763	ASAH1	2392	-0.98572	8.99035	-9.68134	1.40653	0.32437	4.88804e-19	9.03444e-22	0.159695	s2	s2	s3
429	ENSG00000139352	ASCL1	2360	-6.52135	-0.62687	8.92178	-2.13164	8.49632e-11	0.530805	8.99846e-19	0.0331397	---	s3	s1
430	ENSG00000183734	ASCL2	2360	-0.679452	-0.238917	1.19005	-0.318309	0.496918	0.811191	0.234147	0.750279	---	s3	s1
432	ENSG00000141505	ASGR1	2405	-6.5886	4.1195	2.37755	-0.414969	5.43709e-11	3.9254e-05	0.017506	0.678201	---	s2	s1
433	ENSG00000161944	ASGR2	2360	-5.26087	5.15917	-0.664655	0.354221	1.56301e-07	2.68733e-07	0.506336	0.723205	---	s2	s1
434	ENSG00000101440	ASIP	2392	-2.42077	-0.452859	4.70916	-2.04073	0.0155618	0.650691	2.62983e-06	0.0413876	---	s3	s1
435	ENSG00000126522	ASL	2405	-2.59056	7.50758	-7.84961	2.72642	0.00964005	8.43628e-14	6.23159e-15	0.00644909	---	s2	s3
438	ENSG00000196433	ASMT	2347	-4.68785	1.56811	1.74511	1.1534	2.91926e-06	0.11699	0.0810975	0.248865	---	s3	s1
439	ENSG00000198356	ASNA1	2344	-1.47735	5.73007	-4.84731	0.400509	0.139716	1.1329e-08	1.33347e-06	0.688818	---	s2	s3
440	ENSG00000070669	ASNS	2405	6.47815	-7.12654	5.48188	-4.5696	1.12249e-10	1.35499e-12	4.64777e-08	5.13372e-06	---	s1	s2
443	ENSG00000108381	ASPA	2392	-6.23969	3.79595	1.59311	0.414986	5.17012e-10	0.000150741	0.111267	0.678189	---	s2	s1
444	ENSG00000198363	ASPH	2392	5.6265	1.84405	-7.48713	0.202672	2.05375e-08	0.0652991	9.84275e-14	0.839409	---	s1	s3
445	ENSG00000130707	ASS1	2405	-1.24134	7.56374	-5.9042	-0.695617	0.2146	5.54017e-14	4.045e-09	0.486736	---	s2	s3
460	ENSG00000152092	ASTN1	2362	-7.95122	-0.07474	10.6626	-3.03898	2.83656e-15	0.940428	5.87294e-26	0.00239984	---	s3	s1
462	ENSG00000117601	SERPINC1	2375	-2.69031	3.4169	0.791777	-1.84033	0.0071885	0.000644053	0.42857	0.065845	---	s2	s1
463	ENSG00000140836	ZFHX3	2405	-4.68218	-7.33344	3.88821	8.63692	2.99635e-06	3.05066e-13	0.000103724	1.03394e-17	---	s4	s2
466	ENSG00000123268	ATF1	2375	8.81279	-2.55513	-0.589402	-5.36904	2.31034e-18	0.0106768	0.555648	8.68538e-08	---	s1	s4
467	ENSG00000162772	ATF3	2405	0.0739686	1.59972	-4.44079	2.87225	0.941042	0.109792	9.36853e-06	0.00411128	---	s4	s3
468	ENSG00000128272	ATF4	2405	4.17281	-1.51944	-1.99317	-0.422878	3.11555e-05	0.128784	0.0463557	0.672422	---	s1	s3
471	ENSG00000138363	ATIC	2405	9.69667	-1.30985	-2.90137	-5.11728	7.78168e-22	0.190372	0.00374909	3.34503e-07	s1	s1	s4
472	ENSG00000149311	ATM	2392	3.82353	-6.20647	1.7038	1.07778	0.000134919	6.36818e-10	0.0885487	0.281239	s3	s1	s2
473	ENSG00000142599	RERE	2405	-0.591895	-6.67987	2.50808	5.19454	0.553976	2.96139e-11	0.0122043	2.22476e-07	---	s4	s2
474	ENSG00000172238	ATOH1	2331	-0.9702	1.02427	0.226636	-0.38223	0.332048	0.305812	0.820726	0.702325	---	s2	s1
475	ENSG00000177556	ATOX1	2405	-3.3282	8.92455	-7.72335	1.8507	0.000887267	8.67543e-19	1.6509e-14	0.064335	---	s2	s3
476	ENSG00000163399	ATP1A1	2392	5.40893	-2.20923	-5.59649	2.89314	6.97085e-08	0.0272531	2.43715e-08	0.00384861	---	s1	s3
477	ENSG00000018625	ATP1A2	2405	-7.9477	1.1482	4.6106	1.7915	2.89438e-15	0.251	4.22546e-06	0.0733395	---	s3	s1
479	ENSG00000075673	ATP12A	2360	-2.38063	0.998326	0.0993962	1.19015	0.0173618	0.318224	0.920832	0.234108	---	s4	s1
480	ENSG00000132681	ATP1A4	2186	-5.82017	4.79864	-0.0826332	0.721481	6.74622e-09	1.7055e-06	0.934151	0.470691	---	s2	s1
481	ENSG00000143153	ATP1B1	2405	0.00977788	2.67632	-2.33562	-0.454077	0.992199	0.00749409	0.0195932	0.649814	s2	s2	s3
482	ENSG00000129244	ATP1B2	2392	-8.59987	-2.84565	8.89769	2.35686	1.41938e-17	0.00446986	1.10073e-18	0.0185103	s3	s3	s1
483	ENSG00000069849	ATP1B3	2405	8.78304	-3.12708	-5.78592	0.781174	2.96339e-18	0.00178666	8.15006e-09	0.434777	---	s1	s3
486	ENSG00000137731	FXYD2	2106	-7.21147	1.33445	4.61275	0.74285	7.68596e-13	0.1822	4.21268e-06	0.457656	---	s3	s1
487	ENSG00000196296	ATP2A1	2362	-3.88767	-0.337056	3.33775	0.746718	0.000104003	0.736105	0.000857714	0.455308	---	s3	s1
488	ENSG00000174437	ATP2A2	2405	2.93821	-6.2187	-1.13443	5.00446	0.00333255	5.89343e-10	0.256729	6.00759e-07	s4	s4	s2
489	ENSG00000074370	ATP2A3	2405	-8.3837	2.98324	0.221166	4.86905	8.61368e-17	0.00288089	0.824982	1.19418e-06	---	s4	s1
490	ENSG00000070961	ATP2B1	2375	3.03227	-4.22471	1.29567	0.160717	0.00245346	2.48282e-05	0.195215	0.87233	---	s1	s2
491	ENSG00000157087	ATP2B2	2375	-6.01577	2.01451	4.31692	-0.721648	2.06772e-09	0.0440686	1.64715e-05	0.470582	---	s3	s1
492	ENSG00000067842	ATP2B3	2405	-6.02324	-2.66671	9.15365	-0.603765	1.97235e-09	0.00771114	1.1432e-19	0.546057	s3	s3	s1
493	ENSG00000058668	ATP2B4	2392	-5.58675	-1.69762	-1.3744	9.05132	2.57604e-08	0.089709	0.169445	2.85353e-19	---	s4	s1
495	ENSG00000105675	ATP4A	2362	-5.77684	-0.0237195	9.04543	-3.61338	8.61484e-09	0.981078	3.03255e-19	0.00030855	---	s3	s1
496	ENSG00000186009	ATP4B	2312	-3.49041	1.79253	3.90961	-2.58356	0.00049132	0.0731789	9.51082e-05	0.00983959	---	s3	s1
498	ENSG00000152234	ATP5A1	2387	3.84126	1.17771	-2.05031	-2.97479	0.000125596	0.239028	0.0404431	0.00296134	---	s1	s4
501	ENSG00000164904	ALDH7A1	2405	1.42081	2.12026	-0.854741	-2.84245	0.155501	0.034086	0.39278	0.00451455	---	s2	s4
506	ENSG00000110955	ATP5B	2374	3.63241	3.27594	-2.80996	-4.25391	0.00028674	0.00106828	0.00499544	2.1822e-05	---	s1	s4
509	ENSG00000165629	ATP5C1	2387	9.40663	2.80444	-5.88508	-6.21166	1.16208e-20	0.0050812	4.53858e-09	6.16686e-10	---	s1	s4
514	ENSG00000124172	ATP5E	2344	4.65239	3.55588	-3.7855	-4.54243	3.46393e-06	0.000384189	0.000157255	5.84319e-06	---	s1	s4
515	ENSG00000116459	ATP5F1	2387	9.25401	4.36416	-6.09008	-7.58122	4.66221e-20	1.33052e-05	1.31165e-09	4.87062e-14	---	s1	s4
516	ENSG00000159199	ATP5G1	2387	6.7018	4.30776	-2.79668	-8.53593	2.56033e-11	1.71597e-05	0.00520442	2.43494e-17	---	s1	s4
517	ENSG00000135390	ATP5G2	2387	-0.169718	4.66884	-0.162185	-4.74994	0.865246	3.1971e-06	0.871174	2.15557e-06	---	s2	s4
518	ENSG00000154518	ATP5G3	2387	6.64518	4.83178	-4.88184	-6.79112	3.73992e-11	1.43906e-06	1.12049e-06	1.39986e-11	---	s1	s4
521	ENSG00000169020	ATP5I	2387	-1.16968	6.35599	-2.41216	-3.14962	0.242248	2.47312e-10	0.0159335	0.00165507	---	s2	s4
522	ENSG00000154723	ATP5J	2387	5.71798	6.85885	-3.00495	-10.1631	1.2127e-08	8.81299e-12	0.00268392	8.77058e-24	---	s2	s4
523	ENSG00000114573	ATP6V1A	2405	6.07751	1.83189	-6.41629	-1.3356	1.41542e-09	0.0670917	1.67632e-10	0.181807	---	s1	s3
525	ENSG00000116039	ATP6V1B1	2392	-5.62364	-1.06586	6.59356	-0.135518	2.0876e-08	0.286593	5.26717e-11	0.892214	---	s3	s1
526	ENSG00000147416	ATP6V1B2	2405	-1.75278	4.07806	-4.76171	2.35542	0.079768	4.68901e-05	2.03379e-06	0.0185819	---	s2	s3
527	ENSG00000185883	ATP6V0C	2405	-5.08934	4.34683	-4.8032	5.4766	3.87136e-07	1.43873e-05	1.65759e-06	4.78661e-08	---	s4	s1
528	ENSG00000155097	ATP6V1C1	2405	12.4492	-3.95428	-4.23383	-3.39847	1.60102e-34	7.89843e-05	2.38378e-05	0.000688684	s1	s1	s3
529	ENSG00000131100	ATP6V1E1	2405	1.84222	8.30895	-9.89107	-0.521419	0.0655666	1.59286e-16	1.22416e-22	0.602123	---	s2	s3
533	ENSG00000117410	ATP6V0B	2405	-0.164738	7.8222	-7.38641	-0.524041	0.869164	7.70875e-15	2.0695e-13	0.600299	---	s2	s3
534	ENSG00000213760	ATP6V1G2	2362	-5.27927	-2.23048	11.6618	-4.30031	1.41548e-07	0.0258094	1.35602e-30	1.77499e-05	---	s3	s1
535	ENSG00000033627	ATP6V0A1	2392	-0.9069	-5.14443	1.38772	5.0557	0.364551	2.90139e-07	0.165351	4.61333e-07	---	s4	s2
537	ENSG00000071553	ATP6AP1	2405	-2.52704	1.7521	-4.61933	5.5415	0.0115665	0.0798834	4.05303e-06	3.32608e-08	---	s4	s3
538	ENSG00000165240	ATP7A	2405	5.18271	-1.04336	-3.30679	-0.560177	2.36894e-07	0.296888	0.000957593	0.575411	---	s1	s3
539	ENSG00000241837	ATP5O	2374	6.7484	5.13313	-2.72135	-9.59956	1.8725e-11	3.08101e-07	0.00654913	1.95789e-21	---	s1	s4
540	ENSG00000123191	ATP7B	2405	3.06431	-1.53142	-0.247272	-1.15039	0.00220595	0.125798	0.804719	0.250097	---	s1	s2
545	ENSG00000175054	ATR	2375	11.2922	-6.76867	-1.18773	-2.53604	7.69463e-29	1.63227e-11	0.235058	0.0112749	---	s1	s2
546	ENSG00000085224	ATRX	2405	4.67921	-7.48209	4.67009	-1.55029	3.03966e-06	1.01999e-13	3.1766e-06	0.121203	---	s1	s2
547	ENSG00000130294	KIF1A	2405	-7.50942	-2.26288	14.2161	-4.5396	8.32141e-14	0.023732	4.2434e-44	5.91407e-06	---	s3	s1
549	ENSG00000148090	AUH	2405	7.28648	0.632399	-3.86149	-3.88736	4.29417e-13	0.527186	0.000115674	0.000104086	---	s1	s4
550	ENSG00000115307	AUP1	2405	1.50156	-0.589638	-5.45202	4.89721	0.133341	0.555489	5.48867e-08	1.03663e-06	---	s4	s3
551	ENSG00000101200	AVP	2266	-6.84594	3.2917	4.14179	-1.20502	9.74956e-12	0.00101114	3.57242e-05	0.228321	---	s3	s1
552	ENSG00000166148	AVPR1A	2375	-3.73109	2.99474	0.287816	0.191499	0.00019513	0.00277516	0.773513	0.848151	---	s2	s1
553	ENSG00000198049	AVPR1B	2319	-4.58946	-0.243337	4.70854	-0.11061	4.68133e-06	0.807766	2.64228e-06	0.911935	---	s3	s1
554	ENSG00000126895	AVPR2	2375	-6.70362	1.07101	2.69855	2.68033	2.53203e-11	0.284273	0.00701356	0.00740588	---	s3	s1
558	ENSG00000167601	AXL	2405	-11.725	2.5088	-3.8577	13.299	6.48424e-31	0.0121796	0.000117471	5.40919e-39	---	s4	s1
563	ENSG00000160862	AZGP1	2405	-1.79946	8.22724	-5.76423	-0.976055	0.0720706	3.10115e-16	9.25428e-09	0.329136	---	s2	s3
566	ENSG00000172232	AZU1	2360	-5.09806	4.02751	0.857892	-0.201077	3.70438e-07	5.81532e-05	0.391039	0.840655	---	s2	s1
567	ENSG00000166710	B2M	2322	-3.5944	10.1475	-10.8432	3.99031	0.000331923	1.05417e-23	9.30363e-27	6.80327e-05	---	s2	s3
570	ENSG00000136881	BAAT	2330	-1.97914	4.38954	0.64872	-3.46137	0.0479178	1.18665e-05	0.516583	0.000547117	---	s2	s4
572	ENSG00000002330	BAD	2405	-7.75955	8.93685	-2.20666	0.465865	1.2504e-14	7.7902e-19	0.0274322	0.641355	---	s2	s1
573	ENSG00000107262	BAG1	2375	5.22705	3.79841	-6.43227	-2.61681	1.8727e-07	0.000149286	1.51534e-10	0.00893195	---	s1	s3
575	ENSG00000181790	ADGRB1	2357	-9.6163	-1.73207	9.5278	1.48619	1.68495e-21	0.0833921	3.84142e-21	0.137363	---	s3	s1
576	ENSG00000121753	ADGRB2	2344	-11.4151	0.655496	8.54424	1.55954	2.0738e-29	0.512213	2.29377e-17	0.119003	---	s3	s1
577	ENSG00000135298	ADGRB3	2357	-4.89252	-0.918725	7.89895	-2.35314	1.06278e-06	0.358334	4.2767e-15	0.0186973	---	s3	s1
578	ENSG00000030110	BAK1	2375	-0.846598	1.47165	-6.23004	5.82706	0.397304	0.141248	5.49989e-10	6.40716e-09	---	s4	s3
579	ENSG00000109705	NKX3-2	2360	-7.3179	0.52171	4.69145	1.74022	3.43654e-13	0.601921	2.86782e-06	0.0819505	---	s3	s1
580	ENSG00000138376	BARD1	2405	8.98298	-7.24014	4.50553	-5.88577	5.19692e-19	6.00518e-13	6.93764e-06	4.51554e-09	---	s1	s2
581	ENSG00000087088	BAX	2405	-4.49168	-0.567555	0.435071	4.68812	7.40062e-06	0.57039	0.66355	2.9115e-06	---	s4	s1
582	ENSG00000174483	BBS1	2405	-3.55457	-4.21329	4.85871	3.03681	0.000385908	2.60959e-05	1.2576e-06	0.00241666	---	s3	s2
583	ENSG00000125124	BBS2	2219	2.13178	-2.60793	1.73641	-1.14509	0.0331348	0.00917041	0.0826311	0.252296	---	s1	s2
585	ENSG00000140463	BBS4	2405	-2.49316	2.20556	0.230317	-0.138999	0.012728	0.0275093	0.817865	0.889463	---	s2	s1
586	ENSG00000060982	BCAT1	2405	-3.22459	1.21272	-2.73225	4.83439	0.00127846	0.225357	0.00633632	1.41986e-06	---	s4	s1
587	ENSG00000105552	BCAT2	2405	-3.70391	1.60053	2.02728	-0.169645	0.000217084	0.109613	0.0427444	0.865304	---	s3	s1
590	ENSG00000114200	BCHE	2405	-1.66104	1.91357	2.52988	-3.09714	0.0968354	0.0557934	0.0114737	0.00197652	---	s3	s4
593	ENSG00000248098	BCKDHA	2392	-3.99562	3.68658	-1.41032	1.49296	6.64782e-05	0.00023235	0.158574	0.135581	---	s2	s1
594	ENSG00000083123	BCKDHB	2405	9.44784	0.197795	-1.08466	-8.54446	7.90918e-21	0.843222	0.278182	2.2572e-17	---	s1	s4
595	ENSG00000110092	CCND1	2405	-0.571497	1.52927	-6.04791	5.29944	0.567716	0.126328	1.69677e-09	1.26735e-07	---	s4	s3
596	ENSG00000171791	BCL2	2405	-3.03869	-5.11064	6.67357	1.59782	0.0024017	3.46341e-07	3.08906e-11	0.110214	---	s3	s2
597	ENSG00000140379	BCL2A1	2375	-2.54774	5.21496	-6.17859	3.41065	0.0109049	1.99754e-07	7.58813e-10	0.000658934	---	s2	s3
598	ENSG00000171552	BCL2L1	2405	-1.32092	5.22115	-8.09766	4.14611	0.186654	1.93062e-07	8.81078e-16	3.49897e-05	---	s2	s3
599	ENSG00000129473	BCL2L2	2405	0.0314442	-1.70057	-0.967452	2.85301	0.974918	0.0891539	0.333415	0.00436783	---	s4	s2
604	ENSG00000113916	BCL6	2405	-4.44453	-0.819948	-2.96179	8.61953	9.20826e-06	0.412327	0.00308854	1.19813e-17	---	s4	s1
605	ENSG00000110987	BCL7A	2375	2.03587	-7.91329	8.87709	-2.78955	0.0418746	3.81112e-15	1.32298e-18	0.00532031	s1	s3	s2
607	ENSG00000116128	BCL9	2405	1.98582	-8.7764	5.88667	1.23506	0.0471667	3.1378e-18	4.49137e-09	0.216929	---	s3	s2
608	ENSG00000048462	TNFRSF17	2405	-2.25768	3.09007	-1.2965	0.280947	0.0240549	0.00202404	0.194927	0.778775	---	s2	s1
610	ENSG00000099822	HCN2	2375	-8.36944	-0.846926	5.86726	3.07785	9.75139e-17	0.397122	5.04967e-09	0.00210885	---	s3	s1
611	ENSG00000128617	OPN1SW	2364	-2.34064	-0.811668	2.12057	0.999673	0.0193338	0.417064	0.0340621	0.317571	---	s3	s1
613	ENSG00000186716	BCR	2392	-1.81352	-3.71505	-0.134788	6.05894	0.0698766	0.000207823	0.892791	1.58728e-09	---	s4	s2
617	ENSG00000074582	BCS1L	2405	1.60304	-5.59165	3.25162	1.01027	0.109057	2.50376e-08	0.00116335	0.312468	---	s3	s2
622	ENSG00000161267	BDH1	2405	3.18741	1.72707	-1.92276	-3.05959	0.00145395	0.0842838	0.0546286	0.0022409	---	s1	s4
623	ENSG00000100739	BDKRB1	2375	-5.44949	4.87778	-1.4377	1.69587	5.57317e-08	1.14393e-06	0.150651	0.0900426	---	s2	s1
624	ENSG00000168398	BDKRB2	2330	-6.25662	5.25015	-4.53133	5.34139	4.66759e-10	1.65751e-07	6.15763e-06	1.01198e-07	---	s4	s1
627	ENSG00000176697	BDNF	2405	-6.98009	0.76277	4.95191	0.911968	3.80158e-12	0.445675	7.8591e-07	0.361877	---	s3	s1
629	ENSG00000243649	CFB	2392	-3.26034	8.52997	-7.0758	1.52647	0.0011284	2.55674e-17	1.94427e-12	0.127025	---	s2	s3
631	ENSG00000125864	BFSP1	2375	-2.83473	1.30332	1.89191	-0.565325	0.00462524	0.192593	0.0586243	0.571906	---	s3	s1
632	ENSG00000242252	BGLAP	1560	-4.30088	-3.15881	4.88979	2.34129	1.80689e-05	0.00161455	1.11373e-06	0.0193426	---	s3	s1
633	ENSG00000182492	BGN	2405	-9.74013	0.339949	0.192777	9.21252	5.16103e-22	0.733925	0.84715	6.7404e-20	---	s4	s1
634	ENSG00000079385	CEACAM1	2392	0.892366	5.99796	-7.39709	0.354304	0.372287	2.30166e-09	1.9164e-13	0.723142	---	s2	s3
635	ENSG00000145692	BHMT	2375	-3.27933	4.79702	0.370995	-2.29213	0.00105556	1.7103e-06	0.710674	0.0219851	---	s2	s1
636	ENSG00000151746	BICD1	2405	0.167178	-6.84822	2.76153	4.32851	0.867244	9.4628e-12	0.00579684	1.56271e-05	---	s4	s2
637	ENSG00000015475	BID	2392	2.53948	2.60439	-5.19846	0.0855419	0.0111645	0.00926086	2.17985e-07	0.931838	---	s2	s3
638	ENSG00000100290	BIK	2405	-0.226084	7.19392	-6.97469	-0.222571	0.821155	8.37391e-13	3.94727e-12	0.823888	---	s2	s3
639	ENSG00000057657	PRDM1	2405	-6.51549	0.258153	-3.33618	9.95471	8.79651e-11	0.796311	0.000862296	6.6339e-23	---	s4	s1
640	ENSG00000136573	BLK	2375	-7.46012	2.2094	3.77267	1.05077	1.20575e-13	0.027242	0.000165462	0.293471	---	s3	s1
641	ENSG00000197299	BLM	2405	10.4387	-10.3675	7.63586	-7.29603	5.59653e-25	1.14447e-24	3.21518e-14	4.00643e-13	---	s1	s2
642	ENSG00000108578	BLMH	2405	0.366496	-8.86845	7.84235	0.948531	0.714028	1.41493e-18	6.59334e-15	0.342954	s3	s3	s2
643	ENSG00000160683	CXCR5	2317	-5.64486	-0.721739	0.739968	5.65133	1.85541e-08	0.470528	0.459394	1.78782e-08	---	s4	s1
644	ENSG00000106605	BLVRA	2405	-4.21028	9.34486	-8.20897	2.79422	2.6444e-05	2.03233e-20	3.59647e-16	0.0052438	---	s2	s3
645	ENSG00000090013	BLVRB	2405	-5.55276	14.4524	-10.7461	1.55683	3.12121e-08	1.84514e-45	2.42701e-26	0.119642	---	s2	s3
646	ENSG00000169594	BNC1	2375	-5.33743	0.420146	1.11577	3.719	1.03226e-07	0.674417	0.264633	0.000204649	s4	s4	s1
648	ENSG00000168283	BMI1	1843	6.80295	0.18588	-2.11332	-4.76393	1.38136e-11	0.85256	0.0347075	2.04727e-06	---	s1	s4
649	ENSG00000168487	BMP1	2405	-11.8275	1.32509	-0.862947	11.3502	2.05543e-31	0.185267	0.388253	4.02368e-29	---	s4	s1
650	ENSG00000125845	BMP2	2405	-4.08094	5.72554	-2.86328	0.922001	4.63166e-05	1.15962e-08	0.00422909	0.35662	---	s2	s1
651	ENSG00000152785	BMP3	2330	-4.76044	4.50972	1.46026	-1.67504	2.05024e-06	6.81359e-06	0.144355	0.0940612	---	s2	s1
652	ENSG00000125378	BMP4	2405	-6.58276	6.06869	-2.05505	2.18107	5.65109e-11	1.49411e-09	0.0399818	0.0292751	---	s2	s1
653	ENSG00000112175	BMP5	2405	-4.69411	3.23254	3.54325	-2.55901	2.82828e-06	0.00124353	0.000402763	0.0105579	---	s3	s1
654	ENSG00000153162	BMP6	2405	-1.16291	-0.859619	1.68467	0.325606	0.244982	0.390085	0.0921823	0.744751	---	s3	s1
655	ENSG00000101144	BMP7	2405	-1.72056	-1.60989	5.2593	-2.05424	0.0854588	0.107554	1.57373e-07	0.0400604	---	s3	s4
656	ENSG00000116985	BMP8B	2405	0.31929	-2.6703	-0.14348	2.74451	0.749534	0.00762931	0.885923	0.00610522	---	s4	s2
657	ENSG00000107779	BMPR1A	2405	8.07507	-5.24723	0.516809	-2.88951	1.05532e-15	1.67915e-07	0.605337	0.00389302	---	s1	s2
658	ENSG00000138696	BMPR1B	2405	-3.19039	3.34129	1.02929	-1.52046	0.0014391	0.000846654	0.303449	0.128528	---	s2	s1
659	ENSG00000204217	BMPR2	2405	1.86296	-1.63841	-3.17666	3.27738	0.0625899	0.101467	0.0015087	0.00106268	---	s4	s3
660	ENSG00000102010	BMX	2405	-3.03768	3.16471	0.839344	-1.28054	0.00240974	0.0015718	0.40136	0.20048	---	s2	s1
661	ENSG00000168495	POLR3D	2375	-3.39173	-1.3313	3.08704	1.59975	0.000705915	0.183217	0.002045	0.109788	---	s3	s1
662	ENSG00000113734	BNIP1	2405	1.5599	5.72264	-3.19154	-4.41773	0.118915	1.17926e-08	0.00143343	1.04168e-05	---	s2	s4
663	ENSG00000140299	BNIP2	2405	7.1666	-1.8648	-6.57057	1.78865	1.01834e-12	0.0623317	6.12479e-11	0.0737964	---	s1	s3
664	ENSG00000176171	BNIP3	2405	2.52095	-1.9034	2.46339	-3.07515	0.0117682	0.0571078	0.0138327	0.00212765	---	s1	s4
665	ENSG00000104765	BNIP3L	2405	-3.51621	5.37621	-2.95309	0.826537	0.000445856	8.34115e-08	0.00317658	0.408581	s2	s2	s1
666	ENSG00000176720	BOK	2265	-5.66277	4.79591	-3.45991	4.14437	1.67851e-08	1.72469e-06	0.000550356	3.53293e-05	---	s2	s1
667	ENSG00000151914	DST	2405	-2.37457	-2.7083	-0.739495	6.17388	0.0176475	0.00681081	0.459679	7.79895e-10	---	s4	s2
668	ENSG00000183770	FOXL2	2360	-3.99971	-0.204542	4.07123	-0.0775315	6.53735e-05	0.837948	4.83063e-05	0.938207	---	s3	s1
669	ENSG00000172331	BPGM	2405	3.64724	1.82587	-6.20305	0.864272	0.000270704	0.0679935	6.50061e-10	0.387525	---	s1	s3
670	ENSG00000137274	BPHL	2392	3.88371	0.832839	1.76216	-6.73896	0.000105668	0.405019	0.0781708	1.99251e-11	---	s1	s4
672	ENSG00000012048	BRCA1	2392	10.3057	-10.2681	6.66734	-6.23961	2.13502e-24	3.10281e-24	3.22413e-11	5.1728e-10	s1	s1	s2
673	ENSG00000157764	BRAF	2265	8.13224	-8.34104	1.90619	-1.15208	6.86713e-16	1.26251e-16	0.0567527	0.24941	---	s1	s2
675	ENSG00000139618	BRCA2	2375	11.1005	-8.80485	2.41102	-4.03645	6.00504e-28	2.47421e-18	0.0159836	5.59852e-05	s1	s1	s2
676	ENSG00000137948	BRDT	2319	-3.13115	1.22622	3.19998	-1.57966	0.00176294	0.220241	0.00139296	0.114321	---	s3	s1
677	ENSG00000185650	ZFP36L1	2405	-5.69549	-0.670969	-4.16024	11.1018	1.38025e-08	0.502305	3.29087e-05	5.81371e-28	---	s4	s1
678	ENSG00000152518	ZFP36L2	2405	-0.980906	-1.99377	-4.8686	8.41826	0.326738	0.0462902	1.19689e-06	6.4716e-17	---	s4	s3
680	ENSG00000102239	BRS3	2312	-3.7008	0.12759	3.34834	0.0233095	0.000219947	0.898485	0.000826027	0.981405	---	s3	s1
682	ENSG00000172270	BSG	2392	-0.412143	1.60297	-3.05215	1.89649	0.680272	0.109074	0.00229711	0.0580152	---	s4	s3
683	ENSG00000109743	BST1	2405	-1.89601	5.46909	-6.09992	2.3953	0.0580786	4.99148e-08	1.23317e-09	0.0166829	---	s2	s3
684	ENSG00000130303	BST2	2405	-7.07325	10.0124	-6.93176	3.63353	1.97672e-12	3.79416e-23	5.31991e-12	0.000285432	s2	s2	s1
685	ENSG00000174808	BTC	2405	1.60704	4.38983	-5.67636	-0.415319	0.108178	1.18345e-05	1.54152e-08	0.677946	---	s2	s3
686	ENSG00000169814	BTD	2405	-1.64245	8.91736	-5.91295	-1.70044	0.100629	9.23833e-19	3.83863e-09	0.0891782	---	s2	s3
687	ENSG00000119138	KLF9	2405	-3.86996	2.46497	-3.86365	5.31456	0.000111749	0.0137721	0.000114661	1.16765e-07	---	s4	s1
688	ENSG00000102554	KLF5	2375	5.13744	-0.134643	-5.70915	0.994952	3.01194e-07	0.892906	1.2772e-08	0.319861	---	s1	s3
689	ENSG00000145741	BTF3	2405	5.80301	4.22784	-3.24055	-7.05086	7.37147e-09	2.44764e-05	0.00120929	2.31489e-12	---	s1	s4
694	ENSG00000133639	BTG1	2392	-2.94781	1.58153	-1.28799	2.60677	0.0032313	0.11389	0.197874	0.00919689	---	s4	s1
695	ENSG00000010671	BTK	2405	-4.9526	5.26763	-6.43955	6.06253	7.83148e-07	1.50476e-07	1.44231e-10	1.55154e-09	---	s4	s3
696	ENSG00000124557	BTN1A1	2330	-4.47499	0.859003	4.74915	-1.4627	8.00941e-06	0.390427	2.16688e-06	0.143684	---	s3	s1
699	ENSG00000169679	BUB1	2405	11.0424	-9.26089	5.27497	-6.54214	1.09191e-27	4.35646e-20	1.44644e-07	7.3858e-11	---	s1	s2
701	ENSG00000156970	BUB1B	2079	8.31281	-9.36536	8.01613	-6.43588	1.66697e-16	1.90433e-20	1.80303e-15	1.51988e-10	s3	s1	s2
705	ENSG00000112578	BYSL	2405	7.62568	-7.75931	0.990498	-0.280218	3.47287e-14	1.25275e-14	0.32203	0.779334	---	s1	s2
706	ENSG00000100300	TSPO	2405	-1.48043	8.39527	-12.2933	5.1247	0.13889	7.82858e-17	9.92811e-34	3.21732e-07	---	s2	s3
708	ENSG00000108561	C1QBP	2392	9.41581	-0.749572	-2.41061	-5.98756	1.06645e-20	0.453586	0.0160008	2.45141e-09	---	s1	s4
710	ENSG00000149131	SERPING1	2405	-8.57956	7.7483	-5.24798	5.73437	1.67968e-17	1.36332e-14	1.67237e-07	1.10158e-08	---	s2	s1
712	ENSG00000173372	C1QA	2405	-9.25408	7.68039	-6.90566	8.2454	4.6332e-20	2.29208e-14	6.37313e-12	2.67572e-16	---	s4	s1
713	ENSG00000173369	C1QB	2405	-8.08995	8.35075	-7.3319	6.81023	9.37075e-16	1.13025e-16	3.08511e-13	1.22695e-11	---	s2	s1
714	ENSG00000159189	C1QC	2219	-8.62568	6.99266	-6.8907	8.36119	1.19268e-17	3.55647e-12	7.20886e-12	1.08182e-16	---	s4	s1
715	ENSG00000159403	C1R	2392	-9.65237	5.52608	-5.40191	9.4047	1.18621e-21	3.62993e-08	7.24583e-08	1.18089e-20	---	s4	s1
716	ENSG00000182326	C1S	2405	-6.8446	6.6262	-6.28936	6.32919	9.70005e-12	4.237e-11	3.77504e-10	2.93089e-10	---	s2	s1
717	ENSG00000166278	C2	2392	-4.80208	4.75182	-4.612	4.53707	1.66736e-06	2.1355e-06	4.19858e-06	5.9863e-06	---	s2	s1
718	ENSG00000125730	C3	2346	-5.06692	7.55735	-5.56954	2.7839	4.35861e-07	5.86256e-14	2.84607e-08	0.00541404	---	s2	s3
719	ENSG00000171860	C3AR1	2405	-5.54032	6.12814	-8.7899	8.19341	3.34836e-08	1.036e-09	2.79311e-18	4.07924e-16	---	s4	s3
721	ENSG00000244731	C4A	1702	-5.13573	6.29978	-2.65034	1.06484	3.13371e-07	3.7874e-10	0.00811573	0.2871	---	s2	s1
722	ENSG00000123838	C4BPA	2375	-2.6079	7.34163	-1.40756	-3.79812	0.00916712	2.88458e-13	0.159394	0.000149458	---	s2	s4
725	ENSG00000123843	C4BPB	2375	-2.87751	7.93279	-2.15043	-3.36058	0.00404409	3.27093e-15	0.0316219	0.000790106	---	s2	s4
726	ENSG00000149260	CAPN5	2405	-1.89603	3.3857	-2.92811	1.32137	0.0580761	0.000721389	0.00344232	0.186505	---	s2	s3
727	ENSG00000106804	C5	2405	0.713391	3.33319	-0.371004	-3.96815	0.475673	0.000871582	0.710668	7.45556e-05	---	s2	s4
728	ENSG00000197405	C5AR1	2392	-7.46845	2.99166	-4.15596	8.70099	1.13088e-13	0.00280306	3.35328e-05	6.01084e-18	---	s4	s1
729	ENSG00000039537	C6	2405	-4.3519	6.90467	0.162816	-3.27243	1.40609e-05	6.41678e-12	0.870677	0.00108136	---	s2	s1
730	ENSG00000112936	C7	2405	-5.68337	3.32159	-0.949792	3.08605	1.4804e-08	0.000908465	0.342313	0.00205144	---	s2	s1
731	ENSG00000157131	C8A	2327	-3.71405	4.34865	0.586714	-1.61441	0.000208769	1.42886e-05	0.557453	0.106575	---	s2	s1
732	ENSG00000021852	C8B	2327	-3.60656	3.40935	0.854973	-0.993308	0.000316825	0.000662296	0.392654	0.320663	---	s2	s1
733	ENSG00000176919	C8G	2375	-4.86894	4.87118	-0.334682	-0.0386635	1.1958e-06	1.18242e-06	0.737894	0.969162	---	s2	s1
734	ENSG00000164823	OSGIN2	2405	9.83874	-2.85707	-2.62819	-3.84075	2.02048e-22	0.00431253	0.00863879	0.000125835	---	s1	s4
735	ENSG00000113600	C9	2330	-2.24901	5.14405	-0.692853	-2.57766	0.0246052	2.91332e-07	0.488471	0.0100083	---	s2	s4
738	ENSG00000149823	VPS51	2387	-2.55987	-4.83886	0.882517	6.96244	0.0105322	1.38925e-06	0.377586	4.30716e-12	---	s4	s2
740	ENSG00000149792	MRPL49	2405	1.57308	4.52329	-3.41139	-2.89911	0.115831	6.3845e-06	0.000657005	0.00377617	---	s2	s3
741	ENSG00000174276	ZNHIT2	2405	-2.93483	2.87521	-0.827283	0.696969	0.00336895	0.00407315	0.408159	0.48589	---	s2	s1
744	ENSG00000066382	MPPED2	2405	-3.9532	0.974294	5.89195	-3.2981	7.9339e-05	0.330008	4.35195e-09	0.000987613	---	s3	s1
745	ENSG00000124920	MYRF	2357	-4.88049	3.98278	1.50332	-1.01812	1.12902e-06	7.01808e-05	0.132891	0.308726	s2	s2	s1
746	ENSG00000134825	TMEM258	2091	3.05238	6.18464	-3.10627	-6.29661	0.00229894	7.46657e-10	0.00192007	3.69754e-10	---	s2	s4
747	ENSG00000134780	DAGLA	2362	-0.206438	-7.50413	4.85455	3.17706	0.836467	8.70841e-14	1.2855e-06	0.001507	---	s3	s2
752	ENSG00000184922	FMNL1	2375	-9.83559	1.94065	-3.64905	11.7793	2.10717e-22	0.0524191	0.000268888	3.61712e-31	---	s4	s1
753	ENSG00000168675	LDLRAD4	2374	-3.26004	-0.658314	2.91876	0.901998	0.00112974	0.5104	0.00354741	0.367149	---	s3	s1
754	ENSG00000183255	PTTG1IP	2405	-1.76914	4.0489	-9.29789	7.13319	0.0769982	5.3088e-05	3.1157e-20	1.29241e-12	---	s4	s3
755	ENSG00000160226	C21orf2	2387	-8.88699	-1.9738	5.37478	5.32397	1.20987e-18	0.04852	8.41243e-08	1.11016e-07	---	s3	s1
757	ENSG00000142188	TMEM50B	2405	3.96483	5.65801	-5.58655	-4.25133	7.55949e-05	1.71326e-08	2.57739e-08	2.20618e-05	---	s2	s3
758	ENSG00000186732	MPPED1	2330	-7.24515	0.915045	8.78999	-2.95686	5.84577e-13	0.360263	2.84652e-18	0.00313918	---	s3	s1
759	ENSG00000133742	CA1	2405	-1.72014	2.50849	0.070605	-1.07645	0.0855351	0.0121904	0.943718	0.281833	---	s2	s1
760	ENSG00000104267	CA2	2405	-5.34813	8.04334	-3.92685	0.844628	9.72613e-08	1.35877e-15	8.849e-05	0.398403	s2	s2	s1
761	ENSG00000164879	CA3	2405	-0.16723	2.67501	0.082013	-2.83819	0.867203	0.00752348	0.934643	0.00457503	---	s2	s4
762	ENSG00000167434	CA4	2392	-4.99182	2.58181	2.80258	-0.7786	6.41254e-07	0.00988742	0.00511045	0.436293	---	s3	s1
763	ENSG00000174990	CA5A	2327	-4.92749	2.59449	3.42402	-1.51768	8.91607e-07	0.00953252	0.000627709	0.12923	---	s3	s1
765	ENSG00000131686	CA6	2372	-3.67281	2.1287	0.887269	0.434265	0.000245209	0.0333821	0.375024	0.664135	---	s2	s1
766	ENSG00000168748	CA7	2330	-6.06097	2.86843	2.80284	-0.0428174	1.5738e-09	0.00416228	0.00510743	0.965851	---	s2	s1
767	ENSG00000178538	CA8	2375	-1.34856	0.907469	6.0081	-5.97774	0.177607	0.364251	2.16642e-09	2.604e-09	---	s3	s4
768	ENSG00000107159	CA9	2375	-0.861896	1.51101	-0.576202	-0.16574	0.388832	0.13092	0.564533	0.868376	---	s2	s1
770	ENSG00000063180	CA11	2392	-9.01111	0.869922	7.08447	0.545007	4.07102e-19	0.384431	1.82868e-12	0.585799	---	s3	s1
771	ENSG00000074410	CA12	2405	-1.4913	5.29994	-8.19007	4.32915	0.136014	1.26391e-07	4.19088e-16	1.55819e-05	---	s2	s3
774	ENSG00000148408	CACNA1B	2405	-6.65849	-3.59475	10.0648	0.11501	3.4168e-11	0.000331243	2.2797e-23	0.908447	s3	s3	s1
775	ENSG00000151067	CACNA1C	2362	-7.92778	-2.96906	4.32819	6.60295	3.40972e-15	0.00301718	1.5661e-05	4.96227e-11	---	s4	s1
776	ENSG00000157388	CACNA1D	2375	0.733282	-2.30596	3.3159	-1.73151	0.463459	0.021199	0.000927238	0.0834908	---	s3	s2
777	ENSG00000198216	CACNA1E	2375	-4.75402	-0.890742	5.88841	-0.445358	2.1135e-06	0.373158	4.45228e-09	0.656102	---	s3	s1
778	ENSG00000102001	CACNA1F	2375	-6.41545	2.07117	2.14107	1.89609	1.68929e-10	0.0384506	0.03237	0.0580695	---	s3	s1
779	ENSG00000081248	CACNA1S	2327	-5.58258	1.96294	1.6331	1.69872	2.64555e-08	0.0497725	0.102583	0.0895051	---	s2	s1
781	ENSG00000153956	CACNA2D1	2362	-3.17041	-1.73247	4.10907	0.739213	0.00154178	0.0833201	4.10818e-05	0.459851	---	s3	s1
782	ENSG00000067191	CACNB1	2375	-5.3153	-4.38067	4.82527	5.01886	1.16426e-07	1.23459e-05	1.48688e-06	5.58346e-07	---	s4	s1
783	ENSG00000165995	CACNB2	2405	-2.16918	-2.72972	4.28272	0.637563	0.0301669	0.00638506	1.91883e-05	0.523819	---	s3	s2
784	ENSG00000167535	CACNB3	2405	-4.63975	-3.07192	2.6991	5.17446	3.67567e-06	0.00215073	0.0070014	2.47489e-07	---	s4	s1
785	ENSG00000182389	CACNB4	2405	-3.23103	-1.5651	4.10586	0.621014	0.00125012	0.117692	4.16273e-05	0.534649	---	s3	s1
786	ENSG00000108878	CACNG1	2375	-6.40109	2.46891	2.29373	1.28885	1.85318e-10	0.0136226	0.0218933	0.197577	---	s2	s1
788	ENSG00000178537	SLC25A20	2405	-2.83548	8.69557	-5.38353	-0.820111	0.00461401	6.27568e-18	8.01257e-08	0.412234	---	s2	s3
790	ENSG00000084774	CAD	2405	3.81415	-13.3452	5.86476	4.06312	0.000140095	3.03987e-39	5.11682e-09	4.99757e-05	---	s3	s2
793	ENSG00000104327	CALB1	2375	-0.696668	-0.469613	4.16419	-3.1807	0.486079	0.638674	3.23621e-05	0.00148816	---	s3	s4
794	ENSG00000172137	CALB2	2405	-3.932	2.70863	-0.389805	1.4126	8.66247e-05	0.00680405	0.696715	0.157903	---	s2	s1
795	ENSG00000169906	S100G	2347	-0.915706	2.18729	1.51829	-3.06557	0.359915	0.02882	0.129075	0.0021973	---	s2	s4
796	ENSG00000110680	CALCA	2330	-4.7384	0.338926	4.7652	-0.65391	2.28397e-06	0.734696	2.00286e-06	0.513235	---	s3	s1
797	ENSG00000175868	CALCB	2181	-5.23598	-0.450373	7.94157	-2.53009	1.79864e-07	0.652487	3.16835e-15	0.0114731	---	s3	s1
799	ENSG00000004948	CALCR	2347	-4.72378	3.18931	0.911669	0.273586	2.45179e-06	0.00144496	0.362037	0.784427	---	s2	s1
800	ENSG00000122786	CALD1	2405	-2.96465	-2.245	-1.22324	6.79046	0.00306011	0.0248589	0.221359	1.40375e-11	---	s4	s1
808	ENSG00000143933	CALM2	2016	-1.3058	3.62721	-1.98967	-0.536854	0.191771	0.000293629	0.0467626	0.591428	---	s2	s3
810	ENSG00000178363	CALML3	2360	-5.07067	-0.457287	3.41598	1.94609	4.27263e-07	0.647507	0.000646301	0.0517629	---	s3	s1
811	ENSG00000179218	CALR	2392	-0.597472	2.04754	-5.32154	3.98939	0.550249	0.0407147	1.12474e-07	6.82354e-05	---	s4	s3
813	ENSG00000128595	CALU	2405	4.99752	-2.50313	-7.5885	5.70235	6.22546e-07	0.012376	4.59871e-14	1.32659e-08	---	s4	s3
814	ENSG00000152495	CAMK4	2375	-4.09292	-2.00702	4.79613	1.24414	4.40206e-05	0.0448608	1.7179e-06	0.213571	---	s3	s1
815	ENSG00000070808	CAMK2A	2375	-6.04727	0.0309461	2.73957	3.12617	1.70648e-09	0.975315	0.00619798	0.00179242	---	s4	s1
816	ENSG00000058404	CAMK2B	2405	-8.41376	-1.59246	10.1377	-0.425189	6.71765e-17	0.111412	1.11707e-23	0.670737	---	s3	s1
817	ENSG00000145349	CAMK2D	2219	1.90239	2.1197	-3.634	-0.394422	0.0572494	0.0341422	0.000285405	0.693307	---	s2	s3
818	ENSG00000148660	CAMK2G	2405	-0.0804155	-2.15748	-1.98826	4.55827	0.935913	0.0310672	0.0468959	5.41605e-06	---	s4	s2
819	ENSG00000164615	CAMLG	2405	0.9643	4.07599	-0.356755	-5.0535	0.334993	4.73065e-05	0.721307	4.66442e-07	---	s2	s4
820	ENSG00000164047	CAMP	2405	-6.076	7.00148	-1.62531	0.23477	1.42856e-09	3.27384e-12	0.104227	0.814407	---	s2	s1
821	ENSG00000127022	CANX	2405	8.84371	-2.0777	-7.19192	1.03414	1.75389e-18	0.0378433	8.495e-13	0.301173	---	s1	s3
822	ENSG00000042493	CAPG	2405	-5.12006	8.89657	-11.0051	7.02979	3.29669e-07	1.1076e-18	1.62062e-27	2.68461e-12	---	s2	s3
823	ENSG00000014216	CAPN1	2405	-0.788557	-0.377336	-6.75459	8.41907	0.430449	0.705957	1.79053e-11	6.42819e-17	---	s4	s3
824	ENSG00000162909	CAPN2	2405	-3.23772	5.17774	-10.4956	8.64413	0.00122129	2.43217e-07	3.1511e-25	9.72525e-18	s4	s4	s3
825	ENSG00000092529	CAPN3	2392	-4.0931	-1.91772	0.0434388	6.20426	4.39777e-05	0.0552651	0.965355	6.45714e-10	---	s4	s1
826	ENSG00000126247	CAPNS1	2392	-2.77293	4.40953	-7.9691	6.38517	0.00559858	1.0818e-05	2.45112e-15	2.05032e-10	---	s4	s3
827	ENSG00000077274	CAPN6	2375	-0.789081	-0.172187	1.96733	-1.09642	0.430143	0.863305	0.0492616	0.273006	---	s3	s4
828	ENSG00000105519	CAPS	2219	-4.98803	1.9591	0.209765	2.65296	6.57356e-07	0.0502266	0.833871	0.00803582	---	s4	s1
829	ENSG00000116489	CAPZA1	2405	8.17871	1.84268	-7.65964	-2.12309	4.59356e-16	0.0654984	2.68428e-14	0.0338483	---	s1	s3
830	ENSG00000198898	CAPZA2	2405	10.5218	4.06972	-8.11069	-6.36881	2.41627e-25	4.85892e-05	7.93773e-16	2.27516e-10	---	s1	s3
831	ENSG00000153113	CAST	2392	2.70201	5.61608	-13.5349	5.04468	0.0069408	2.17964e-08	2.85284e-40	4.88432e-07	---	s2	s3
832	ENSG00000077549	CAPZB	2405	-6.5194	3.76052	-5.94021	8.81001	8.57367e-11	0.000173612	3.25953e-09	2.34816e-18	---	s4	s1
833	ENSG00000110619	CARS	2387	1.892	-2.23591	-2.92229	3.63649	0.0586126	0.0254499	0.0035073	0.00028223	---	s4	s3
834	ENSG00000137752	CASP1	2405	-0.599482	7.78385	-11.1647	3.76146	0.548908	1.03698e-14	2.9686e-28	0.000172959	---	s2	s3
835	ENSG00000106144	CASP2	2405	7.86346	-13.2378	5.23188	0.608778	5.59494e-15	1.15873e-38	1.82307e-07	0.542729	s1	s1	s2
836	ENSG00000164305	CASP3	2405	6.35573	1.39759	-5.46292	-2.12612	2.47388e-10	0.162366	5.16583e-08	0.0335947	---	s1	s3
837	ENSG00000196954	CASP4	2405	-1.12646	5.86174	-10.5841	5.78656	0.260083	5.20954e-09	1.28218e-25	8.11995e-09	---	s2	s3
838	ENSG00000137757	CASP5	2375	0.651465	3.03424	-6.2093	2.56491	0.514809	0.00243758	6.26352e-10	0.0103811	---	s2	s3
839	ENSG00000138794	CASP6	2405	5.66087	1.00475	-2.4875	-4.14659	1.68529e-08	0.315117	0.0129318	3.49178e-05	---	s1	s4
840	ENSG00000165806	CASP7	2405	1.84652	5.99046	-8.75858	0.787715	0.0649394	2.40682e-09	3.65766e-18	0.430941	---	s2	s3
841	ENSG00000064012	CASP8	2405	5.4816	1.10062	-8.23753	1.91853	4.65507e-08	0.271173	2.8525e-16	0.0551628	---	s1	s3
842	ENSG00000132906	CASP9	2405	-6.71496	0.567779	2.60447	3.33764	2.33977e-11	0.570238	0.00925824	0.000857816	---	s4	s1
843	ENSG00000003400	CASP10	2375	-0.203411	7.85023	-12.4446	4.54081	0.838831	6.23283e-15	1.73971e-34	5.88387e-06	---	s2	s3
844	ENSG00000143318	CASQ1	2375	-3.91666	1.03339	0.820855	1.94261	9.2317e-05	0.301529	0.411811	0.0521819	---	s4	s1
845	ENSG00000118729	CASQ2	2405	-4.94717	3.6102	0.78456	0.200527	8.05101e-07	0.000312214	0.432789	0.841085	---	s2	s1
846	ENSG00000036828	CASR	2330	-5.09404	2.02282	4.32318	-1.67043	3.78664e-07	0.0432055	1.60271e-05	0.0949689	---	s3	s1
847	ENSG00000121691	CAT	2405	1.59741	3.8406	-4.50704	-1.03201	0.110307	0.000125908	6.88908e-06	0.30217	---	s2	s3
857	ENSG00000105974	CAV1	2405	-5.67142	1.64732	-4.99943	9.31633	1.58602e-08	0.0996239	6.16485e-07	2.63511e-20	---	s4	s1
858	ENSG00000105971	CAV2	2392	-5.57223	5.12835	-6.04643	6.4241	2.79723e-08	3.15761e-07	1.71354e-09	1.59546e-10	s2	s4	s3
859	ENSG00000182533	CAV3	2330	-4.89308	2.25153	2.82121	-0.542161	1.06059e-06	0.0244446	0.0048248	0.587759	---	s3	s1
860	ENSG00000124813	RUNX2	2405	-3.23818	0.636915	-2.45389	5.18779	0.00121934	0.524241	0.0142026	2.30599e-07	---	s4	s1
862	ENSG00000079102	RUNX1T1	2405	-7.10194	-3.80316	5.81506	5.13104	1.61365e-12	0.000146421	6.86675e-09	3.11196e-07	---	s3	s1
863	ENSG00000129993	CBFA2T3	2375	-10.3389	1.64523	4.18187	4.00751	1.54595e-24	0.100055	2.99616e-05	6.32532e-05	---	s3	s1
864	ENSG00000020633	RUNX3	2405	-6.48724	-1.04581	-0.382397	8.13852	1.05791e-10	0.295756	0.702201	6.34946e-16	---	s4	s1
865	ENSG00000067955	CBFB	2392	8.35929	-6.82266	-2.63763	1.87076	1.05637e-16	1.12857e-11	0.00840286	0.0615006	---	s1	s2
866	ENSG00000170099	SERPINA6	2375	-2.74815	3.59786	0.247427	-1.40155	0.00603868	0.000327407	0.804599	0.161179	---	s2	s1
867	ENSG00000110395	CBL	2405	1.44773	-11.6782	1.94107	9.03394	0.147822	1.09278e-30	0.0523671	3.3155e-19	s4	s4	s2
868	ENSG00000114423	CBLB	2405	-1.58681	-3.0577	-1.57061	6.65323	0.112687	0.00225502	0.116404	3.53883e-11	---	s4	s2
869	ENSG00000102924	CBLN1	2405	-4.56402	-0.653485	7.01267	-2.06486	5.2709e-06	0.513506	3.02721e-12	0.0390431	---	s3	s1
871	ENSG00000149257	SERPINH1	2405	-5.84422	-1.13778	-0.483417	7.69605	5.77994e-09	0.255326	0.628844	2.03408e-14	---	s4	s1
873	ENSG00000159228	CBR1	2405	0.791337	7.17213	-6.973	-1.22706	0.428826	9.78838e-13	3.99405e-12	0.21992	---	s2	s3
874	ENSG00000159231	CBR3	2405	-3.74817	8.62551	-8.31958	3.19472	0.000182332	1.13897e-17	1.46006e-16	0.00141778	---	s2	s3
875	ENSG00000274276	CBS	2371	-0.536875	-0.0875258	2.40998	-1.91913	0.591404	0.930261	0.0160291	0.055088	---	s3	s4
881	ENSG00000185972	CCIN	2330	-4.46567	0.00204578	-0.520371	5.02706	8.36304e-06	0.998368	0.602854	5.36004e-07	---	s4	s1
883	ENSG00000171097	CCBL1	2387	-3.36083	-1.45341	4.44505	0.267159	0.000789343	0.146241	9.18947e-06	0.78937	---	s3	s1
886	ENSG00000163394	CCKAR	2326	-4.35606	0.458568	3.36793	0.302659	1.38176e-05	0.646587	0.000769682	0.762177	---	s3	s1
887	ENSG00000110148	CCKBR	2330	-5.54912	-1.52651	9.92106	-3.09136	3.19666e-08	0.127019	9.46833e-23	0.00201603	---	s3	s1
889	ENSG00000001631	KRIT1	2392	12.813	-10.7485	1.32849	-2.43444	2.12434e-36	2.38511e-26	0.184142	0.0149876	---	s1	s2
890	ENSG00000145386	CCNA2	2405	10.8422	-8.49425	5.33026	-7.22915	8.94667e-27	3.438e-17	1.07213e-07	6.50039e-13	---	s1	s2
891	ENSG00000134057	CCNB1	2405	9.46339	-6.00198	2.89807	-5.97351	6.85371e-21	2.24449e-09	0.00378869	2.66684e-09	---	s1	s2
892	ENSG00000112237	CCNC	2405	12.1588	1.77052	-4.73911	-8.97388	4.71429e-33	0.076768	2.27189e-06	5.62988e-19	---	s1	s4
894	ENSG00000118971	CCND2	2405	-1.46918	-2.92819	0.221669	4.45362	0.141914	0.00344153	0.82459	8.82993e-06	---	s4	s2
896	ENSG00000112576	CCND3	2405	-3.91919	1.56598	-4.38314	6.92413	9.13283e-05	0.117485	1.22013e-05	5.60884e-12	---	s4	s3
898	ENSG00000105173	CCNE1	2392	3.18637	-5.8036	4.79744	-1.97344	0.0014593	7.35085e-09	1.70607e-06	0.04856	---	s3	s2
899	ENSG00000162063	CCNF	2405	2.78785	-9.63586	7.21372	-0.0497762	0.00534758	1.37841e-21	7.26388e-13	0.960305	---	s3	s2
900	ENSG00000113328	CCNG1	2405	8.84284	4.44686	-4.25223	-9.27734	1.76722e-18	9.10975e-06	2.19747e-05	3.75385e-20	---	s1	s4
901	ENSG00000138764	CCNG2	2405	2.47167	2.8533	-2.87996	-2.55364	0.0135171	0.00436376	0.0040125	0.0107214	---	s2	s3
902	ENSG00000134480	CCNH	2405	5.97156	2.79828	-3.22468	-5.65112	2.69842e-09	0.00517855	0.00127807	1.78243e-08	---	s1	s4
904	ENSG00000129315	CCNT1	2405	4.68163	-5.69318	0.838019	0.586543	3.00439e-06	1.39881e-08	0.402104	0.557566	---	s1	s2
905	ENSG00000082258	CCNT2	2405	7.29423	-4.92797	1.10636	-3.09918	4.05893e-13	8.87498e-07	0.268682	0.00196306	---	s1	s2
908	ENSG00000146731	CCT6A	2392	14.6405	-7.92583	-1.05319	-4.48856	1.51002e-46	3.4442e-15	0.29236	7.51062e-06	---	s1	s2
909	ENSG00000158477	CD1A	2330	-3.39621	2.21782	-2.16044	3.27304	0.000694739	0.0266633	0.0308404	0.00107954	---	s4	s1
910	ENSG00000158485	CD1B	2330	-3.15253	1.43505	-0.467963	2.08837	0.00163924	0.151408	0.639855	0.036873	---	s4	s1
911	ENSG00000158481	CD1C	2405	-5.29679	5.13955	-3.89658	3.85762	1.28569e-07	2.97569e-07	0.000100228	0.000117506	---	s2	s1
912	ENSG00000158473	CD1D	2405	-8.00274	6.93439	-2.37565	2.98768	1.87497e-15	5.22406e-12	0.017596	0.00283948	---	s2	s1
913	ENSG00000158488	CD1E	2405	-5.46312	5.23102	-0.705015	0.542969	5.16008e-08	1.83145e-07	0.48087	0.587202	---	s2	s1
914	ENSG00000116824	CD2	2405	-3.77692	3.92084	-6.553	6.469	0.000162632	9.07092e-05	6.87667e-11	1.19134e-10	---	s4	s3
915	ENSG00000167286	CD3D	2405	-4.89019	5.90959	-5.54866	4.36144	1.07395e-06	3.91671e-09	3.1944e-08	1.34658e-05	---	s2	s3
916	ENSG00000198851	CD3E	2375	-4.7775	2.55556	-4.26634	6.56541	1.88325e-06	0.0106635	2.06496e-05	6.35257e-11	---	s4	s1
917	ENSG00000160654	CD3G	2405	-2.09962	1.73922	-3.21331	3.62524	0.0358665	0.0821239	0.00132953	0.000294687	---	s4	s3
919	ENSG00000198821	CD247	2405	-6.38149	2.29915	-2.04782	6.08654	2.09729e-10	0.0215816	0.040686	1.33897e-09	---	s4	s1
920	ENSG00000010610	CD4	2405	-7.58166	4.76449	-6.82663	9.72799	4.84182e-14	2.00617e-06	1.097e-11	5.78922e-22	---	s4	s1
921	ENSG00000110448	CD5	2375	-5.62467	0.69819	-1.8383	6.87874	2.07692e-08	0.485127	0.0661426	7.69584e-12	---	s4	s1
922	ENSG00000073754	CD5L	2330	-3.50029	4.9249	-0.770629	-1.0117	0.000473496	9.03276e-07	0.441005	0.311789	---	s2	s1
923	ENSG00000013725	CD6	2405	-5.7236	2.44199	-3.74308	7.09671	1.17276e-08	0.0146781	0.00018604	1.67456e-12	---	s4	s1
924	ENSG00000173762	CD7	2392	-7.03229	2.95296	-3.78118	7.89058	2.64154e-12	0.00317812	0.00015991	4.53854e-15	---	s4	s1
925	ENSG00000153563	CD8A	2405	-6.01647	3.46178	-2.18113	4.5794	2.05536e-09	0.000545996	0.0292703	4.90111e-06	---	s4	s1
928	ENSG00000010278	CD9	2405	3.63951	3.79103	-7.95655	0.539444	0.000278921	0.000153716	2.6996e-15	0.58963	---	s2	s3
929	ENSG00000170458	CD14	2405	-8.08863	8.4088	-8.10517	7.56175	9.47051e-16	6.99911e-17	8.29652e-16	5.62366e-14	---	s2	s3
930	ENSG00000177455	CD19	2405	-4.24096	1.27969	1.48518	1.28989	2.30988e-05	0.200778	0.137627	0.197214	---	s3	s1
931	ENSG00000156738	MS4A1	2375	-1.6176	2.14375	-0.244725	-0.442543	0.105882	0.0321547	0.806691	0.658137	---	s2	s1
932	ENSG00000149516	MS4A3	2360	-3.84356	3.00012	0.591943	-0.0500782	0.000124471	0.00272699	0.553946	0.960064	---	s2	s1
933	ENSG00000012124	CD22	2316	-6.44868	0.705519	1.45235	4.14396	1.36908e-10	0.480559	0.146539	3.53639e-05	---	s4	s1
939	ENSG00000139193	CD27	2375	-6.83438	0.685611	0.0936782	6.0183	1.04341e-11	0.493025	0.925373	2.03621e-09	---	s4	s1
940	ENSG00000178562	CD28	2375	-2.87207	0.700009	-2.33752	4.61571	0.00411407	0.48399	0.019495	4.12637e-06	---	s4	s1
941	ENSG00000121594	CD80	2375	-1.99005	3.18387	-6.22192	5.09945	0.0467	0.00147201	5.78735e-10	3.67566e-07	---	s4	s3
942	ENSG00000114013	CD86	2405	-3.98427	5.03567	-6.27408	5.15909	6.97025e-05	5.11515e-07	4.15832e-10	2.68441e-07	---	s4	s3
943	ENSG00000120949	TNFRSF8	2330	-7.88574	2.05415	1.55298	3.93806	4.76397e-15	0.0400723	0.120563	8.45579e-05	---	s4	s1
944	ENSG00000106952	TNFSF8	2375	-4.82415	4.04825	-4.40742	5.11576	1.49521e-06	5.32545e-05	1.09264e-05	3.375e-07	---	s4	s1
945	ENSG00000105383	CD33	2405	-8.20465	6.62117	-5.98248	7.37031	3.72447e-16	4.38095e-11	2.52611e-09	2.32927e-13	---	s4	s1
946	ENSG00000105492	SIGLEC6	2405	-7.69297	4.51844	-0.367364	3.14561	2.08243e-14	6.53118e-06	0.71338	0.00167766	---	s2	s1
947	ENSG00000174059	CD34	2405	-7.17906	0.815649	0.178222	6.12816	9.31498e-13	0.414782	0.858563	1.03587e-09	---	s4	s1
948	ENSG00000135218	CD36	2405	-2.52778	3.78737	-2.61442	1.19034	0.0115421	0.000155984	0.00899362	0.234028	---	s2	s3
949	ENSG00000073060	SCARB1	2392	-1.42477	-2.62483	0.881574	3.36995	0.154353	0.00872448	0.378096	0.000763762	---	s4	s2
950	ENSG00000138760	SCARB2	2405	0.503601	4.16995	-5.60969	0.864186	0.614588	3.15469e-05	2.25927e-08	0.387572	---	s2	s3
951	ENSG00000104894	CD37	2405	-7.90603	1.95251	-1.97995	7.93651	4.01314e-15	0.050994	0.047823	3.16039e-15	---	s4	s1
952	ENSG00000004468	CD38	2405	-2.48455	2.66718	-2.97405	2.74471	0.013039	0.00770045	0.00296822	0.00610153	---	s4	s3
953	ENSG00000138185	ENTPD1	2392	-5.23474	3.98615	-4.9167	6.13901	1.79615e-07	6.91679e-05	9.39905e-07	9.69343e-10	---	s4	s1
954	ENSG00000054179	ENTPD2	2405	-3.73573	1.78255	0.780231	0.983857	0.000191526	0.0747852	0.435332	0.325285	---	s2	s1
955	ENSG00000197586	ENTPD6	2405	0.616647	-1.8554	-4.53679	6.23925	0.537526	0.0636615	5.99256e-06	5.17994e-10	---	s4	s3
956	ENSG00000168032	ENTPD3	2405	-6.91801	6.99609	-0.103547	-0.544485	5.85158e-12	3.39965e-12	0.917537	0.586158	---	s2	s1
957	ENSG00000187097	ENTPD5	2405	1.42326	5.80671	-7.1383	-0.241539	0.15479	7.21263e-09	1.24623e-12	0.809158	---	s2	s3
958	ENSG00000101017	CD40	2405	-6.72081	3.58029	-4.4869	7.64065	2.24933e-11	0.000350011	7.56716e-06	3.10033e-14	---	s4	s1
959	ENSG00000102245	CD40LG	2375	-4.32944	1.53349	-1.12129	3.874	1.55698e-05	0.125288	0.262277	0.00010996	---	s4	s1
960	ENSG00000026508	CD44	2405	2.54195	0.357266	-7.96626	5.41695	0.011086	0.720924	2.50092e-15	6.66554e-08	---	s4	s3
961	ENSG00000196776	CD47	2405	6.36	2.94781	-7.19343	-2.02803	2.40722e-10	0.00323116	8.40379e-13	0.0426671	---	s1	s3
962	ENSG00000117091	CD48	2405	-3.75335	7.48628	-6.25881	2.27716	0.000178622	9.88716e-14	4.57936e-10	0.0228643	---	s2	s3
963	ENSG00000143119	CD53	2405	-4.53894	6.288	-8.20562	6.37849	5.93249e-06	3.80783e-10	3.69542e-16	2.1381e-10	---	s4	s3
965	ENSG00000116815	CD58	2392	3.65047	3.92375	-9.98297	2.43411	0.000267376	8.96419e-05	5.0752e-23	0.0150013	---	s2	s3
966	ENSG00000085063	CD59	2392	-2.17405	7.16725	-10.2095	5.06624	0.0297993	1.01514e-12	5.54089e-24	4.36769e-07	---	s2	s3
967	ENSG00000135404	CD63	2405	-7.16731	13.8287	-8.50054	1.49943	1.0132e-12	6.59744e-42	3.26202e-17	0.133894	s2	s2	s3
968	ENSG00000129226	CD68	2099	-6.16706	6.60904	-8.79614	8.32702	8.32328e-10	4.89061e-11	2.89346e-18	1.4763e-16	---	s4	s3
969	ENSG00000110848	CD69	2405	-3.21719	6.33456	-6.2411	2.94567	0.00131175	2.83215e-10	5.1199e-10	0.00325355	---	s2	s3
970	ENSG00000125726	CD70	2330	-6.81639	3.52099	-1.15925	4.18422	1.18512e-11	0.000438202	0.246473	2.96761e-05	---	s4	s1
971	ENSG00000137101	CD72	2392	-5.62061	2.48471	-3.60961	6.79612	2.12406e-08	0.0130336	0.000312959	1.35238e-11	---	s4	s1
972	ENSG00000019582	CD74	2405	-6.31303	6.61141	-9.10279	8.78233	3.2484e-10	4.67432e-11	1.8e-19	2.98156e-18	---	s4	s3
973	ENSG00000105369	CD79A	2405	-4.54661	3.03643	-2.09016	3.47734	5.72202e-06	0.00241969	0.0367085	0.000515419	---	s4	s1
974	ENSG00000007312	CD79B	2405	-7.87455	4.14771	0.0923494	3.23523	5.13211e-15	3.47473e-05	0.926428	0.00123195	---	s2	s1
975	ENSG00000110651	CD81	2405	-7.66923	3.94373	-5.01111	8.7669	2.49541e-14	8.25206e-05	5.80555e-07	3.4053e-18	---	s4	s1
976	ENSG00000123146	ADGRE5	2374	-1.26372	1.56553	-9.30965	9.43822	0.206454	0.117592	2.82803e-20	8.7334e-21	---	s4	s3
977	ENSG00000177697	CD151	2405	-6.09748	6.33321	-10.5527	10.4032	1.25187e-09	2.85676e-10	1.76548e-25	7.99929e-25	---	s4	s3
978	ENSG00000158825	CDA	2405	-5.94573	8.76045	-6.46954	3.34235	3.15314e-09	3.59929e-18	1.18715e-10	0.000843443	---	s2	s3
983	ENSG00000170312	CDK1	2405	12.4289	-5.06824	2.75143	-9.73937	2.03132e-34	4.32092e-07	0.00597806	5.19834e-22	---	s1	s4
987	ENSG00000198589	LRBA	2405	6.35591	-1.27443	-0.926379	-3.99449	2.471e-10	0.202633	0.354342	6.6781e-05	---	s1	s4
988	ENSG00000096401	CDC5L	2392	10.2262	-6.7893	2.39503	-5.30757	4.69908e-24	1.41662e-11	0.0166956	1.21333e-07	---	s1	s2
989	ENSG00000122545	SEPTIN7	2357	7.25723	-2.69145	-1.46486	-2.75842	5.33923e-13	0.00716446	0.143093	0.00585295	---	s1	s4
990	ENSG00000094804	CDC6	2375	9.35991	-6.0533	3.53802	-6.51244	1.78895e-20	1.64477e-09	0.000410875	8.99531e-11	---	s1	s4
991	ENSG00000117399	CDC20	2405	6.80535	-6.51968	3.49795	-3.44695	1.26842e-11	8.55796e-11	0.000477367	0.000576698	---	s1	s2
993	ENSG00000164045	CDC25A	2405	9.27091	-10.1723	6.75602	-5.43728	3.97888e-20	7.95007e-24	1.77332e-11	5.95631e-08	---	s1	s2
994	ENSG00000101224	CDC25B	2405	2.09614	-7.71957	3.96585	2.02418	0.0361739	1.69939e-14	7.52745e-05	0.0430622	---	s3	s2
995	ENSG00000158402	CDC25C	2405	7.398	-6.5626	6.04524	-6.69412	1.90034e-13	6.45508e-11	1.72466e-09	2.69159e-11	---	s1	s4
996	ENSG00000004897	CDC27	2375	9.14647	-5.82231	-0.702986	-2.02487	1.23004e-19	6.58941e-09	0.482133	0.0429927	---	s1	s2
997	ENSG00000099804	CDC34	2392	-2.23514	-1.12483	1.76968	1.60312	0.0255	0.260774	0.0769074	0.109041	---	s3	s1
998	ENSG00000070831	CDC42	2405	2.96268	4.48464	-6.46083	-1.06707	0.00307962	7.64712e-06	1.25636e-10	0.286049	---	s2	s3
999	ENSG00000039068	CDH1	2405	4.17772	1.27709	-6.37577	1.11144	3.04965e-05	0.201694	2.1758e-10	0.26649	---	s1	s3
1000	ENSG00000170558	CDH2	2405	-7.09546	-0.937429	6.50225	1.2706	1.68947e-12	0.348632	9.59225e-11	0.203993	---	s3	s1
1001	ENSG00000062038	CDH3	2392	-0.881648	0.729813	-3.73542	4.05329	0.378056	0.465576	0.00019179	5.21156e-05	---	s4	s3
1002	ENSG00000179242	CDH4	2330	-6.88561	-1.67946	5.04406	3.35894	7.3748e-12	0.0931962	4.90944e-07	0.000795035	s3	s3	s1
1003	ENSG00000179776	CDH5	2405	-8.15545	2.73765	-0.141803	5.30676	5.54081e-16	0.00623358	0.887248	1.21807e-07	---	s4	s1
1004	ENSG00000113361	CDH6	2405	-4.71771	-1.45915	3.23004	2.91468	2.52185e-06	0.144654	0.00125441	0.00359345	---	s3	s1
1005	ENSG00000081138	CDH7	2387	-4.08774	1.08155	6.5986	-4.01324	4.50004e-05	0.279563	5.09662e-11	6.17369e-05	---	s3	s1
1006	ENSG00000150394	CDH8	2362	-4.06893	-0.934961	7.66829	-2.91623	4.87811e-05	0.349904	2.5299e-14	0.00357631	---	s3	s1
1007	ENSG00000113100	CDH9	2286	-0.177726	-1.81445	3.56042	-1.60437	0.858954	0.0697399	0.000377821	0.10877	---	s3	s2
1008	ENSG00000040731	CDH10	2405	-3.58041	-0.0633292	5.53772	-2.16513	0.000349856	0.94951	3.3977e-08	0.0304762	---	s3	s1
1009	ENSG00000140937	CDH11	2405	-5.38873	-0.487482	-1.32328	7.4163	7.78678e-08	0.625961	0.185867	1.66062e-13	---	s4	s1
1010	ENSG00000154162	CDH12	2372	-4.39674	-0.916991	7.02483	-1.94986	1.14737e-05	0.359241	2.78956e-12	0.0513104	---	s3	s1
1012	ENSG00000140945	CDH13	2392	-4.72864	-0.717785	-0.0115065	5.57286	2.39176e-06	0.47296	0.99082	2.78717e-08	---	s4	s1
1013	ENSG00000129910	CDH15	2405	-5.9353	3.31726	0.999738	1.26818	3.35719e-09	0.000922599	0.317538	0.204857	---	s2	s1
1014	ENSG00000166589	CDH16	2327	-4.7256	1.73312	2.01766	0.694304	2.43132e-06	0.0832075	0.0437415	0.487561	---	s3	s1
1015	ENSG00000079112	CDH17	2405	2.45494	0.48526	-0.595461	-2.37272	0.0141613	0.627537	0.551592	0.017736	---	s1	s4
1016	ENSG00000145526	CDH18	2358	-4.1368	-0.349119	6.30646	-2.08287	3.64532e-05	0.727031	3.39839e-10	0.0373709	---	s3	s1
1017	ENSG00000123374	CDK2	2405	7.38204	-5.59616	2.83205	-4.30235	2.13706e-13	2.44035e-08	0.00466361	1.75758e-05	---	s1	s2
1018	ENSG00000250506	CDK3	1560	-4.04749	-5.07239	5.76507	3.25998	5.43096e-05	4.39899e-07	9.82293e-09	0.00113824	---	s3	s2
1019	ENSG00000135446	CDK4	2405	3.68335	-5.01971	4.95253	-3.48283	0.000235272	5.55422e-07	7.83454e-07	0.000505012	s3	s3	s2
1020	ENSG00000164885	CDK5	2405	3.40573	-0.599947	-2.09367	-0.553156	0.000670719	0.548598	0.0363944	0.580208	---	s1	s3
1021	ENSG00000105810	CDK6	2392	6.06268	-4.93584	-1.70995	1.11286	1.55142e-09	8.53075e-07	0.0874043	0.265881	---	s1	s2
1022	ENSG00000134058	CDK7	2405	7.84175	4.33145	-8.24721	-3.90738	6.62407e-15	1.54211e-05	2.63666e-16	9.58807e-05	---	s1	s3
1024	ENSG00000132964	CDK8	2405	13.0016	-5.44475	-0.877031	-5.87345	2.12264e-37	5.7147e-08	0.380557	4.85908e-09	s1	s1	s4
1025	ENSG00000136807	CDK9	2392	-8.48994	-0.498314	-0.791882	10.0131	3.57445e-17	0.618309	0.428508	3.78996e-23	---	s4	s1
1026	ENSG00000124762	CDKN1A	2405	-11.2147	6.57652	-3.80118	8.02715	1.73712e-28	5.88889e-11	0.000147593	1.54519e-15	---	s4	s1
1027	ENSG00000111276	CDKN1B	2405	3.44094	-2.98078	2.89401	-3.28151	0.000589593	0.00290403	0.00383781	0.00104731	---	s1	s4
1028	ENSG00000129757	CDKN1C	2405	-8.56699	0.735465	7.49747	-0.150402	1.86747e-17	0.462128	9.09671e-14	0.88046	---	s3	s1
1029	ENSG00000147889	CDKN2A	2405	-2.85415	0.893762	2.61276	-0.868331	0.00435213	0.371539	0.0090374	0.3853	---	s3	s1
1030	ENSG00000147883	CDKN2B	2405	-5.29642	2.29132	-1.61017	4.53437	1.28826e-07	0.0220313	0.107493	6.06122e-06	---	s4	s1
1031	ENSG00000123080	CDKN2C	2405	-0.516756	-0.551449	4.78882	-3.94086	0.605374	0.581377	1.77969e-06	8.35057e-05	---	s3	s4
1032	ENSG00000129355	CDKN2D	2405	-5.92245	-1.17175	3.93705	3.05195	3.62636e-09	0.241415	8.48356e-05	0.0022985	---	s3	s1
1033	ENSG00000100526	CDKN3	2405	9.95532	-3.19448	3.13545	-9.86453	6.59474e-23	0.00141895	0.00173667	1.5789e-22	---	s1	s4
1036	ENSG00000129596	CDO1	2405	-4.26302	5.20892	0.773264	-2.19386	2.09469e-05	2.06084e-07	0.439442	0.0283413	---	s2	s1
1038	ENSG00000184258	CDR1	2315	-4.23839	1.41224	1.19367	1.43665	2.33967e-05	0.158013	0.232731	0.150954	---	s4	s1
1040	ENSG00000163624	CDS1	2405	6.86333	4.22662	-8.14014	-2.94227	8.53096e-12	2.46091e-05	6.26738e-16	0.00328932	---	s1	s3
1041	ENSG00000204539	CDSN	2375	-5.1924	2.89995	-3.69022	5.98682	2.25243e-07	0.00376649	0.000229102	2.46478e-09	s4	s4	s1
1043	ENSG00000169442	CD52	2405	-5.41885	8.34563	-6.48061	3.26552	6.59613e-08	1.17882e-16	1.10468e-10	0.00110797	---	s2	s3
1044	ENSG00000113722	CDX1	2330	0.0716366	1.6582	-0.757834	-1.07162	0.942897	0.0974117	0.448627	0.284002	---	s2	s4
1045	ENSG00000165556	CDX2	2353	1.0102	-2.18004	1.97706	-0.728893	0.312505	0.0293531	0.048151	0.46614	---	s3	s2
1047	ENSG00000153132	CLGN	2405	0.956906	1.61075	3.96784	-6.98222	0.338711	0.107366	7.4652e-05	3.74551e-12	---	s3	s4
1048	ENSG00000105388	CEACAM5	2375	-3.41831	7.43926	-3.59325	-0.776615	0.000640751	1.40723e-13	0.00033323	0.437463	---	s2	s3
1050	ENSG00000245848	CEBPA	2405	-6.52546	5.16543	-3.1044	4.21215	8.24016e-11	2.59596e-07	0.0019289	2.62279e-05	---	s2	s1
1051	ENSG00000172216	CEBPB	2405	-5.04222	2.87051	-6.61185	9.02108	4.94489e-07	0.00413397	4.66078e-11	3.71469e-19	---	s4	s3
1052	ENSG00000221869	CEBPD	2405	-6.20474	4.75873	-4.33359	5.647	6.43226e-10	2.06373e-06	1.52733e-05	1.8251e-08	---	s4	s1
1053	ENSG00000092067	CEBPE	2360	-4.78246	4.50992	-2.65253	2.68379	1.83841e-06	6.80299e-06	0.0080427	0.00733021	---	s2	s1
1054	ENSG00000153879	CEBPG	2392	7.44979	-1.27819	-1.1601	-4.81753	1.29871e-13	0.201307	0.246125	1.54445e-06	---	s1	s4
1056	ENSG00000170835	CEL	2405	-0.0672915	-7.35824	6.30798	1.37989	0.946355	2.54467e-13	3.35435e-10	0.167748	---	s3	s2
1058	ENSG00000115163	CENPA	2392	10.1585	-6.82724	3.77103	-6.68374	9.16178e-24	1.09376e-11	0.000166521	2.88885e-11	---	s1	s2
1059	ENSG00000125817	CENPB	2405	-4.88032	-0.866421	0.245991	5.61617	1.12857e-06	0.386346	0.80571	2.17731e-08	---	s4	s1
1060	ENSG00000145241	CENPC	2357	6.61661	-5.42937	3.18966	-4.11512	4.53471e-11	6.23525e-08	0.00144313	4.00293e-05	---	s1	s2
1062	ENSG00000138778	CENPE	2405	11.3697	-10.0197	5.0212	-5.78326	3.25468e-29	3.53505e-23	5.51184e-07	8.27863e-09	---	s1	s2
1063	ENSG00000117724	CENPF	2405	11.3604	-12.872	6.68872	-4.61095	3.60343e-29	1.02752e-36	2.79083e-11	4.21833e-06	---	s1	s2
1069	ENSG00000147400	CETN2	2405	4.56333	6.18157	-5.36555	-5.65823	5.28811e-06	7.43398e-10	8.84295e-08	1.71103e-08	---	s2	s4
1070	ENSG00000153140	CETN3	2405	9.31995	1.37818	0.772333	-11.8852	2.54988e-20	0.168277	0.439993	1.07162e-31	---	s1	s4
1071	ENSG00000087237	CETP	2405	-7.99459	5.38799	-2.06297	4.30875	1.99974e-15	7.8186e-08	0.0392231	1.70783e-05	---	s2	s1
1072	ENSG00000172757	CFL1	2405	-2.74506	3.43974	-6.14118	5.50973	0.00609501	0.000592205	9.55592e-10	3.97694e-08	---	s4	s3
1073	ENSG00000165410	CFL2	2219	0.96567	2.12559	0.162584	-3.47274	0.334315	0.0336474	0.870861	0.000525049	---	s2	s4
1075	ENSG00000109861	CTSC	2405	-1.48477	3.49192	-7.75815	5.85638	0.137736	0.000488224	1.26392e-14	5.37793e-09	---	s4	s3
1080	ENSG00000001626	CFTR	2405	0.390743	2.0459	-2.12806	-0.371694	0.696022	0.0408746	0.0334332	0.710153	---	s2	s3
1081	ENSG00000135346	CGA	2356	-4.00256	0.498628	5.39164	-2.22177	6.45978e-05	0.618088	7.67824e-08	0.0263933	---	s3	s1
1084	ENSG00000170956	CEACAM3	2405	-4.74579	5.35181	-1.93153	1.00045	2.19882e-06	9.53295e-08	0.0535344	0.317191	---	s2	s1
1087	ENSG00000007306	CEACAM7	2370	0.182476	2.4856	-1.21047	-1.60371	0.855225	0.013002	0.226218	0.10891	---	s2	s4
1088	ENSG00000124469	CEACAM8	2405	-1.91888	1.2901	0.528789	-0.0351929	0.0551185	0.19714	0.597	0.971929	---	s2	s1
1089	ENSG00000105352	CEACAM4	2360	-6.42801	4.4094	-0.40196	2.02761	1.55948e-10	1.08306e-05	0.68775	0.0427121	---	s2	s1
1101	ENSG00000136457	CHAD	2405	-7.00503	3.75963	3.42949	-0.727005	3.19345e-12	0.000174226	0.000614915	0.467293	---	s2	s1
1102	ENSG00000136161	RCBTB2	2405	-4.05704	-0.129809	-0.35104	4.60926	5.12845e-05	0.896728	0.725589	4.25252e-06	---	s4	s1
1103	ENSG00000070748	CHAT	2298	-3.5253	-0.534745	3.33224	0.587465	0.000431292	0.592878	0.000875161	0.556949	---	s3	s1
1104	ENSG00000180198	RCC1	2316	4.87455	-4.75049	-1.11596	1.44693	1.16451e-06	2.15347e-06	0.264556	0.148053	---	s1	s2
1105	ENSG00000153922	CHD1	2405	6.56164	-4.7287	0.266455	-1.70179	6.49612e-11	2.39042e-06	0.789912	0.088925	---	s1	s2
1106	ENSG00000173575	CHD2	2392	3.71451	-6.61145	0.514838	2.88165	0.000208266	4.67837e-11	0.606714	0.00399133	---	s1	s2
1107	ENSG00000170004	CHD3	2375	-5.65725	-6.08885	6.08205	5.89539	1.72313e-08	1.32261e-09	1.37899e-09	4.27065e-09	---	s3	s2
1108	ENSG00000111642	CHD4	2392	-0.0472863	-10.8543	5.25993	6.12051	0.962289	7.94598e-27	1.56917e-07	1.08693e-09	---	s4	s2
1109	ENSG00000198610	AKR1C4	2392	-0.675681	4.51415	-0.127848	-4.10606	0.499308	6.66547e-06	0.89828	4.15992e-05	---	s2	s4
1111	ENSG00000149554	CHEK1	2405	11.6635	-9.71882	6.31727	-7.76799	1.28759e-30	6.31385e-22	3.16193e-10	1.17174e-14	---	s1	s2
1112	ENSG00000053254	FOXN3	2392	-2.66877	-6.0836	3.05277	6.09267	0.00766439	1.36454e-09	0.00229235	1.29046e-09	---	s4	s2
1113	ENSG00000100604	CHGA	2405	-5.83562	-0.840355	9.69499	-3.32876	6.08176e-09	0.400793	7.90579e-22	0.000885503	---	s3	s1
1114	ENSG00000089199	CHGB	2405	-5.17575	-2.70161	10.8395	-3.09007	2.45799e-07	0.00694893	9.21094e-27	0.00202403	s3	s3	s1
1116	ENSG00000133048	CHI3L1	2375	-3.53243	2.98289	-2.94213	3.4234	0.000419612	0.00288447	0.0032912	0.000628912	---	s4	s1
1117	ENSG00000064886	CHI3L2	2405	-2.82502	3.21858	-2.4764	1.96017	0.00476675	0.00130541	0.0133399	0.0500912	---	s2	s1
1118	ENSG00000133063	CHIT1	2375	-4.70174	4.69571	-3.56359	3.39534	2.72733e-06	2.80826e-06	0.00037304	0.000696705	---	s2	s1
1119	ENSG00000110721	CHKA	2405	5.18924	-2.86646	-1.42884	-0.564872	2.2882e-07	0.004187	0.153181	0.572213	---	s1	s2
1120	ENSG00000100288	CHKB	2090	-7.59292	-0.763633	0.0985487	8.37748	4.68619e-14	0.445172	0.921506	9.78665e-17	---	s4	s1
1121	ENSG00000188419	CHM	2392	6.14496	0.240143	-1.25089	-5.10595	9.34276e-10	0.81024	0.211097	3.55099e-07	---	s1	s4
1122	ENSG00000203668	CHML	2375	8.94922	-7.55996	3.52702	-4.47756	7.04842e-19	5.72434e-14	0.000428239	7.90749e-06	---	s1	s2
1123	ENSG00000128656	CHN1	2405	-5.53312	-1.93465	5.14831	2.228	3.48688e-08	0.0531503	2.84152e-07	0.0259726	---	s3	s1
1128	ENSG00000168539	CHRM1	2216	-4.02052	3.045	1.28408	-0.628551	6.00133e-05	0.00235424	0.199249	0.529708	---	s2	s1
1129	ENSG00000181072	CHRM2	2375	-5.95166	1.53405	4.34566	-0.293128	3.0477e-09	0.12515	1.44704e-05	0.76945	---	s3	s1
1130	ENSG00000143669	LYST	2392	-0.036486	-1.98526	-3.12688	5.54572	0.970898	0.0472301	0.00178795	3.24966e-08	---	s4	s3
1131	ENSG00000133019	CHRM3	2362	1.24919	-3.18808	3.27843	-1.25467	0.211719	0.00145096	0.00105901	0.209722	---	s3	s2
1132	ENSG00000180720	CHRM4	2330	-6.03141	0.594187	5.02927	0.0651998	1.88526e-09	0.552445	5.29924e-07	0.94802	---	s3	s1
1133	ENSG00000184984	CHRM5	2375	-2.00006	-1.96621	3.94022	-0.00191918	0.0456073	0.0493908	8.37597e-05	0.998469	---	s3	s1
1134	ENSG00000138435	CHRNA1	2375	-5.42381	1.10338	2.39651	1.70046	6.42529e-08	0.269976	0.0166292	0.0891751	---	s3	s1
1135	ENSG00000120903	CHRNA2	2405	-4.08456	0.79331	3.07719	-0.0174708	4.56058e-05	0.427675	0.00211318	0.986062	---	s3	s1
1136	ENSG00000080644	CHRNA3	2375	-4.59579	-1.71115	6.37775	-0.216333	4.53698e-06	0.0871842	2.15317e-10	0.828747	---	s3	s1
1137	ENSG00000101204	CHRNA4	2362	-7.87727	3.23536	5.36727	-1.32749	5.06093e-15	0.00123169	8.77451e-08	0.184474	---	s3	s1
1138	ENSG00000169684	CHRNA5	2405	7.04474	-2.58961	1.81929	-6.18143	2.41673e-12	0.00966637	0.0689912	7.44052e-10	---	s1	s4
1140	ENSG00000170175	CHRNB1	2392	-5.50132	1.95944	1.42933	1.8561	4.17111e-08	0.0501768	0.153039	0.0635616	---	s2	s1
1141	ENSG00000160716	CHRNB2	2375	-4.96924	-3.95175	12.2207	-3.27443	7.20086e-07	7.98479e-05	2.37075e-33	0.00107397	---	s3	s1
1142	ENSG00000147432	CHRNB3	2275	-3.21354	2.4003	3.96942	-3.58054	0.00132943	0.0164617	7.42845e-05	0.000350081	---	s3	s4
1143	ENSG00000117971	CHRNB4	2330	-4.41969	-0.826457	5.64347	-0.614743	1.03378e-05	0.40863	1.86908e-08	0.538785	---	s3	s1
1144	ENSG00000135902	CHRND	2372	-5.69592	-1.38268	5.97417	0.925493	1.37906e-08	0.166894	2.66132e-09	0.354804	---	s3	s1
1145	ENSG00000108556	CHRNE	2375	-8.60043	0.877721	3.7258	3.65959	1.41837e-17	0.380184	0.000199239	0.000258131	---	s3	s1
1146	ENSG00000196811	CHRNG	2375	-4.98695	-0.437219	4.0279	1.22947	6.57781e-07	0.661992	5.80467e-05	0.219019	---	s3	s1
1147	ENSG00000213341	CHUK	2405	9.27618	-2.7045	-2.71983	-3.36979	3.79356e-20	0.00688903	0.00657847	0.000764124	---	s1	s4
1149	ENSG00000176194	CIDEA	2405	-3.58999	3.2726	0.224772	-0.193042	0.00033732	0.00108073	0.822176	0.846942	---	s2	s1
1152	ENSG00000166165	CKB	2405	-0.978881	-0.801061	2.67543	-0.970613	0.327738	0.423176	0.00751396	0.331839	---	s3	s1
1153	ENSG00000099622	CIRBP	2392	-6.05296	-0.653955	3.72192	2.83584	1.64645e-09	0.513204	0.000202278	0.00460898	---	s3	s1
1154	ENSG00000114737	CISH	2375	-6.33483	2.42028	-3.3651	7.32911	2.83344e-10	0.015583	0.000777327	3.16075e-13	---	s4	s1
1155	ENSG00000105254	TBCB	2392	-3.39924	-3.53639	5.22408	1.76169	0.000686822	0.00041335	1.90152e-07	0.0782489	---	s3	s2
1158	ENSG00000104879	CKM	2360	-5.41085	2.5418	2.25757	0.235337	6.90622e-08	0.0110917	0.0240636	0.813967	---	s2	s1
1160	ENSG00000131730	CKMT2	2405	0.0813328	-1.11848	2.07277	-1.05649	0.935184	0.263475	0.0383	0.290852	---	s3	s2
1161	ENSG00000049167	ERCC8	2405	8.81482	-2.22148	0.820399	-7.2706	2.25248e-18	0.0264113	0.41207	4.81808e-13	---	s1	s4
1163	ENSG00000173207	CKS1B	2392	11.2873	-3.1511	0.724654	-8.54082	8.02403e-29	0.00164673	0.468735	2.33429e-17	---	s1	s4
1164	ENSG00000123975	CKS2	2392	10.9998	-2.21652	1.35709	-10.0357	1.7264e-27	0.0267495	0.174881	3.04243e-23	---	s1	s4
1173	ENSG00000161203	AP2M1	2405	-5.67562	1.7273	-3.20606	7.2677	1.54811e-08	0.0842421	0.00136333	4.92026e-13	---	s4	s1
1174	ENSG00000106367	AP1S1	2392	3.83721	1.60036	-3.32114	-2.08932	0.000127663	0.109651	0.000909994	0.0367845	---	s1	s3
1175	ENSG00000042753	AP2S1	2392	-4.72497	6.99479	-4.73548	2.1761	2.43504e-06	3.43544e-12	2.31327e-06	0.0296457	---	s2	s3
1176	ENSG00000177879	AP3S1	2405	4.41281	4.05802	-4.42019	-4.19366	1.06541e-05	5.10706e-05	1.02994e-05	2.84433e-05	---	s1	s3
1178	ENSG00000105205	CLC	2347	-0.892338	1.35972	-0.367151	-0.199454	0.372303	0.174051	0.713539	0.841925	---	s2	s1
1179	ENSG00000016490	CLCA1	2293	-0.402122	0.00403891	0.517637	-0.148381	0.687632	0.996778	0.604762	0.882055	---	s3	s1
1180	ENSG00000188037	CLCN1	2375	-5.37415	3.41554	0.525633	1.11903	8.44542e-08	0.000647263	0.599192	0.263241	---	s2	s1
1181	ENSG00000114859	CLCN2	2375	2.06293	-7.81968	4.65846	1.42082	0.0392278	7.89959e-15	3.36197e-06	0.155501	---	s3	s2
1182	ENSG00000109572	CLCN3	2405	5.38382	-0.36915	-4.78006	0.0503658	7.99981e-08	0.712048	1.85825e-06	0.959835	---	s1	s3
1183	ENSG00000073464	CLCN4	2375	-2.0049	0.0574775	3.76911	-2.01929	0.0450866	0.95417	0.000167828	0.0435694	---	s3	s4
1184	ENSG00000171365	CLCN5	2362	4.20594	-3.56235	1.06572	-1.47938	2.69707e-05	0.000374831	0.28666	0.139173	---	s1	s2
1185	ENSG00000011021	CLCN6	2392	-3.93902	-6.62482	2.23155	8.9037	8.41586e-05	4.28072e-11	0.0257374	1.04453e-18	---	s4	s2
1186	ENSG00000103249	CLCN7	2405	-6.01636	-4.81132	-0.769398	12.4425	2.05671e-09	1.59226e-06	0.441733	1.73092e-34	---	s4	s1
1187	ENSG00000186510	CLCNKA	2066	-6.7736	0.727916	5.79708	-0.0563253	1.6327e-11	0.466747	7.78755e-09	0.955088	---	s3	s1
1188	ENSG00000184908	CLCNKB	2375	-6.35524	-1.34603	7.33935	0.138988	2.48712e-10	0.178421	2.93302e-13	0.889471	---	s3	s1
1191	ENSG00000120885	CLU	2375	-5.56101	7.56135	-1.566	-0.908024	2.98297e-08	5.665e-14	0.117482	0.363958	---	s2	s1
1192	ENSG00000213719	CLIC1	2392	3.76413	4.87871	-9.19493	0.498213	0.000171159	1.13809e-06	7.92664e-20	0.61838	---	s2	s3
1193	ENSG00000155962	CLIC2	2375	-3.19189	5.03869	-4.49765	2.49434	0.00143192	5.04055e-07	7.20169e-06	0.0126868	---	s2	s3
1195	ENSG00000013441	CLK1	2392	3.42205	-1.97931	0.281524	-1.57871	0.00063196	0.0478961	0.778333	0.114534	---	s1	s2
1196	ENSG00000176444	CLK2	2405	0.925984	-9.42662	5.65569	3.22261	0.354547	9.61463e-21	1.73619e-08	0.00128728	---	s3	s2
1198	ENSG00000179335	CLK3	2392	-3.57646	-5.88317	2.794	7.08679	0.000355196	4.58914e-09	0.00524755	1.79893e-12	---	s4	s2
1200	ENSG00000166340	TPP1	2405	-1.94077	-0.220488	-7.08944	9.82228	0.0524031	0.82551	1.76299e-12	2.36433e-22	---	s4	s3
1201	ENSG00000188603	CLN3	2392	4.17178	-0.561358	-5.73204	2.4637	3.13025e-05	0.574606	1.11727e-08	0.0138212	---	s1	s3
1203	ENSG00000102805	CLN5	2405	4.35232	5.3878	-7.1813	-2.68878	1.40341e-05	7.82696e-08	9.16703e-13	0.00722088	---	s2	s3
1207	ENSG00000074201	CLNS1A	2405	8.57271	-1.7788	-0.750727	-5.81665	1.77967e-17	0.0753991	0.452891	6.80248e-09	---	s1	s4
1208	ENSG00000137392	CLPS	2343	-0.27737	-0.25044	1.1306	-0.643985	0.781521	0.802269	0.25834	0.519648	---	s3	s4
1209	ENSG00000104853	CLPTM1	2405	-2.94279	0.626462	-3.20188	5.7013	0.00328382	0.531072	0.00138316	1.33463e-08	---	s4	s3
1211	ENSG00000122705	CLTA	2405	7.54186	2.02788	-5.95028	-3.47361	6.52892e-14	0.0426825	3.06792e-09	0.000522592	---	s1	s3
1212	ENSG00000175416	CLTB	2405	-6.29017	6.58125	-7.64785	7.25587	3.75585e-10	5.70767e-11	2.93557e-14	5.36003e-13	---	s4	s3
1213	ENSG00000141367	CLTC	2375	7.70388	0.0478082	-5.95549	-1.468	1.9249e-14	0.961873	2.97833e-09	0.142238	---	s1	s3
1215	ENSG00000092009	CMA1	2375	-5.22069	3.12744	0.620383	1.17834	1.93741e-07	0.00178473	0.535065	0.238779	---	s2	s1
1230	ENSG00000163823	CCR1	2405	-5.18801	4.54239	-6.67092	7.34997	2.30323e-07	5.83678e-06	3.14433e-11	2.70339e-13	---	s4	s3
1232	ENSG00000183625	CCR3	2330	-4.24448	1.63448	1.3255	1.06079	2.27694e-05	0.102293	0.185136	0.288897	---	s2	s1
1233	ENSG00000183813	CCR4	2375	-2.75606	2.33866	-3.22175	3.63946	0.00589495	0.0194358	0.00129136	0.000279048	---	s4	s3
1234	ENSG00000160791	CCR5	2329	-4.44539	3.01042	-5.67549	7.22178	9.18513e-06	0.00263686	1.55494e-08	6.91879e-13	---	s4	s3
1235	ENSG00000112486	CCR6	2360	-4.2036	2.70555	-1.88876	3.25812	2.725e-05	0.00686814	0.0590471	0.00113747	---	s4	s1
1236	ENSG00000126353	CCR7	2405	-6.70468	1.91509	-0.896208	5.59277	2.50725e-11	0.055599	0.370231	2.48789e-08	---	s4	s1
1237	ENSG00000179934	CCR8	2119	-2.43679	-0.768955	0.0372197	3.25699	0.0149001	0.442006	0.970313	0.00114381	---	s4	s1
1238	ENSG00000144648	ACKR2	2374	-5.03332	5.20071	-2.73883	2.29996	5.18249e-07	2.15516e-07	0.00621191	0.0215368	---	s2	s1
1240	ENSG00000174600	CMKLR1	2405	-7.55035	2.05296	-4.57958	10.3376	6.1261e-14	0.0401842	4.89693e-06	1.5429e-24	---	s4	s1
1241	ENSG00000213903	LTB4R	2405	-5.66946	-4.05009	2.73495	7.26657	1.60399e-08	5.28198e-05	0.00628475	4.96075e-13	---	s4	s1
1244	ENSG00000023839	ABCC2	2375	0.741533	0.0191859	0.815377	-1.63058	0.458444	0.984694	0.414938	0.103111	---	s3	s4
1258	ENSG00000070729	CNGB1	2405	-5.86372	0.421949	2.35349	2.92198	5.14844e-09	0.6731	0.0186781	0.0035106	---	s4	s1
1259	ENSG00000198515	CNGA1	2405	2.51831	4.28008	-4.69497	-2.23803	0.0118564	1.94148e-05	2.81646e-06	0.0253102	---	s2	s3
1260	ENSG00000183862	CNGA2	1704	-4.57076	0.0812096	2.51798	1.96368	5.20967e-06	0.935285	0.0118941	0.0497293	---	s3	s1
1261	ENSG00000144191	CNGA3	2375	-6.75866	1.55259	3.94756	0.895805	1.74671e-11	0.120653	8.12488e-05	0.370448	---	s3	s1
1262	ENSG00000132259	CNGA4	2144	-5.84869	-0.784341	5.03183	1.39325	5.71608e-09	0.432927	5.26291e-07	0.163688	---	s3	s1
1263	ENSG00000173846	PLK3	2375	-8.98573	2.58219	-5.20967	11.914	5.11536e-19	0.00987691	2.05472e-07	7.93511e-32	---	s4	s1
1264	ENSG00000130176	CNN1	2392	-9.62358	3.44787	0.0924088	5.69684	1.55386e-21	0.000574795	0.926381	1.37035e-08	---	s4	s1
1265	ENSG00000064666	CNN2	2405	-5.26228	3.4598	-7.92131	9.99575	1.54875e-07	0.00055	3.56059e-15	4.45996e-23	---	s4	s3
1266	ENSG00000117519	CNN3	2405	-1.51746	0.926171	-0.629595	1.18566	0.129282	0.35445	0.529019	0.235873	---	s4	s1
1267	ENSG00000173786	CNP	2375	-4.35347	-1.31718	1.1409	4.61505	1.39682e-05	0.187906	0.254026	4.13942e-06	---	s4	s1
1268	ENSG00000118432	CNR1	2375	-7.72589	1.94464	7.26843	-2.02932	1.62661e-14	0.0519368	4.91259e-13	0.0425371	---	s3	s1
1269	ENSG00000188822	CNR2	2317	-3.76649	0.666248	1.11076	1.86214	0.00016969	0.505319	0.266787	0.0627096	---	s4	s1
1270	ENSG00000242689	CNTF	2362	2.64902	-4.79079	1.70942	0.719136	0.00812648	1.76438e-06	0.0875052	0.472129	---	s1	s2
1271	ENSG00000122756	CNTFR	2392	-4.65374	-1.38177	8.87633	-3.08927	3.43782e-06	0.16717	1.32568e-18	0.00202959	---	s3	s1
1272	ENSG00000018236	CNTN1	2405	-3.20973	-0.803965	4.19803	-0.326937	0.00134611	0.421497	2.79042e-05	0.743744	---	s3	s1
1277	ENSG00000108821	COL1A1	2405	-8.24015	0.101035	-1.96482	10.3865	2.7926e-16	0.919531	0.0495507	9.45626e-25	---	s4	s1
1278	ENSG00000164692	COL1A2	2405	-7.15661	0.761687	-2.22521	8.80084	1.09365e-12	0.446322	0.0261597	2.54151e-18	---	s4	s1
1280	ENSG00000139219	COL2A1	2405	-8.14419	-0.792776	11.681	-3.08468	6.0663e-16	0.427987	1.05919e-30	0.00206092	---	s3	s1
1281	ENSG00000168542	COL3A1	2392	-6.14751	1.73549	-3.63276	8.20401	9.19581e-10	0.0827834	0.00028631	3.7534e-16	---	s4	s1
1282	ENSG00000187498	COL4A1	2405	-4.70271	-2.37078	0.258184	7.10262	2.71267e-06	0.0178289	0.796287	1.60589e-12	---	s4	s1
1284	ENSG00000134871	COL4A2	2392	-8.68612	-3.12362	1.90327	10.2185	6.82417e-18	0.00180783	0.057125	5.06888e-24	---	s4	s1
1285	ENSG00000169031	COL4A3	2405	-4.9592	1.37313	0.309624	3.15361	7.57289e-07	0.16984	0.756874	0.00163255	---	s4	s1
1286	ENSG00000081052	COL4A4	2375	-5.52662	1.30232	0.355421	3.75074	3.62161e-08	0.192934	0.722306	0.000180537	---	s4	s1
1287	ENSG00000188153	COL4A5	2405	-5.87291	0.313992	3.24847	2.10183	4.87489e-09	0.753554	0.00117625	0.0356722	---	s3	s1
1288	ENSG00000197565	COL4A6	2405	-6.35281	0.54552	3.88274	1.65399	2.52063e-10	0.585447	0.000106072	0.0982604	---	s3	s1
1289	ENSG00000130635	COL5A1	2405	-9.47022	0.0638757	-0.442431	9.97143	6.4351e-21	0.949074	0.658217	5.64417e-23	---	s4	s1
1290	ENSG00000204262	COL5A2	2392	-7.34296	0.912598	-2.23424	8.82484	2.85034e-13	0.361546	0.0255593	2.07242e-18	---	s4	s1
1291	ENSG00000142156	COL6A1	2405	-11.0406	-0.0308012	-0.0224217	11.1948	1.11258e-27	0.975431	0.982113	2.1517e-28	---	s4	s1
1292	ENSG00000142173	COL6A2	2405	-12.048	-0.428908	-0.10285	12.7836	1.68343e-32	0.668029	0.91809	2.98733e-36	---	s4	s1
1293	ENSG00000163359	COL6A3	2405	-7.80869	1.61729	-2.31011	8.58263	8.55912e-15	0.105948	0.0209665	1.63682e-17	---	s4	s1
1294	ENSG00000114270	COL7A1	2392	-8.18848	-1.5995	2.88338	6.89706	4.25573e-16	0.109841	0.00396944	6.77161e-12	---	s4	s1
1295	ENSG00000144810	COL8A1	2405	-7.03771	1.8876	-2.04761	7.20781	2.5393e-12	0.0592003	0.0407065	7.57939e-13	---	s4	s1
1296	ENSG00000171812	COL8A2	2405	-8.71512	1.89236	-1.33453	8.10741	5.30979e-18	0.0585626	0.182156	8.14919e-16	---	s4	s1
1297	ENSG00000112280	COL9A1	2405	-5.6482	-1.83579	9.90004	-2.62974	1.81257e-08	0.066512	1.12312e-22	0.00859948	---	s3	s1
1298	ENSG00000049089	COL9A2	2405	-8.49963	1.65109	5.31207	1.04392	3.28701e-17	0.0988509	1.1835e-07	0.296628	---	s3	s1
1299	ENSG00000092758	COL9A3	2375	-2.24964	-1.5836	5.98528	-2.29759	0.0245631	0.113417	2.48799e-09	0.021672	---	s3	s4
1300	ENSG00000123500	COL10A1	2405	-6.29439	3.14556	-3.88321	7.04064	3.65671e-10	0.00167796	0.000105867	2.48752e-12	---	s4	s1
1301	ENSG00000060718	COL11A1	2405	-6.34011	1.57669	-1.74014	6.51762	2.73358e-10	0.114998	0.0819619	8.67425e-11	---	s4	s1
1302	ENSG00000204248	COL11A2	2375	-7.44675	-2.27057	9.76297	-0.237879	1.33134e-13	0.0232624	4.20506e-22	0.811996	---	s3	s1
1303	ENSG00000111799	COL12A1	2219	-4.80752	0.683521	-3.51248	7.89727	1.63065e-06	0.494349	0.000452832	4.44557e-15	---	s4	s1
1305	ENSG00000197467	COL13A1	2405	-9.7444	1.72457	1.41746	6.30233	4.95652e-22	0.0847342	0.156477	3.47695e-10	---	s4	s1
1306	ENSG00000204291	COL15A1	2405	-4.69211	-1.03389	-0.782532	6.72764	2.85584e-06	0.301292	0.433979	2.14816e-11	---	s4	s1
1307	ENSG00000084636	COL16A1	2405	-10.5266	2.36804	0.0765132	7.80851	2.30095e-25	0.0179613	0.939017	8.57086e-15	---	s4	s1
1308	ENSG00000065618	COL17A1	2109	-2.40428	3.79069	-5.74396	4.29003	0.0162903	0.000154452	1.0591e-08	1.8673e-05	---	s4	s3
1310	ENSG00000082293	COL19A1	2375	-4.92894	-0.0558328	6.03617	-1.33308	8.83846e-07	0.95548	1.82613e-09	0.182635	---	s3	s1
1311	ENSG00000105664	COMP	2405	-7.11531	4.47045	-4.09558	6.62352	1.46759e-12	8.1681e-06	4.35038e-05	4.31333e-11	---	s4	s1
1312	ENSG00000093010	COMT	2392	-7.32065	5.57645	-3.01686	4.4541	3.35446e-13	2.73101e-08	0.00258103	8.81239e-06	---	s2	s1
1314	ENSG00000122218	COPA	2405	4.76236	-3.57276	-4.24285	3.6004	2.02723e-06	0.000360188	2.2906e-05	0.000324164	---	s1	s3
1315	ENSG00000129083	COPB1	2392	7.85683	3.71193	-8.51713	-2.96621	5.90385e-15	0.000210383	2.84743e-17	0.00304486	---	s1	s3
1316	ENSG00000067082	KLF6	2405	0.360079	-1.46456	-8.20446	10.0125	0.71882	0.143172	3.73014e-16	3.78988e-23	---	s4	s3
1317	ENSG00000136868	SLC31A1	2405	4.04816	4.91822	-8.82306	-0.205076	5.32549e-05	9.32383e-07	2.09742e-18	0.83753	---	s2	s3
1318	ENSG00000136867	SLC31A2	2405	-3.56489	3.9625	-9.04076	8.83524	0.000371112	7.63316e-05	3.12151e-19	1.88747e-18	---	s4	s3
1325	ENSG00000241563	CORT	2034	-2.08353	-3.48122	6.21636	-0.777743	0.0373273	0.000509675	6.15759e-10	0.436811	---	s3	s2
1326	ENSG00000107968	MAP3K8	2405	-1.61892	3.22902	-7.34012	5.84844	0.105595	0.0012589	2.9053e-13	5.63698e-09	---	s4	s3
1327	ENSG00000131143	COX4I1	2392	2.8425	2.30979	-4.74158	-0.374789	0.00451407	0.0209847	2.24533e-06	0.707851	---	s1	s3
1329	ENSG00000135940	COX5B	2405	4.8899	5.60893	-4.83835	-5.92647	1.07551e-06	2.26915e-08	1.39217e-06	3.53998e-09	---	s2	s4
1337	ENSG00000111775	COX6A1	2405	2.10596	6.01481	-3.13354	-5.35399	0.035311	2.07617e-09	0.00174793	9.41986e-08	---	s2	s4
1339	ENSG00000156885	COX6A2	2330	-6.47473	4.55097	1.37376	0.0550341	1.15473e-10	5.61457e-06	0.16965	0.956116	---	s2	s1
1340	ENSG00000126267	COX6B1	2405	1.44963	7.20659	-4.95268	-4.03362	0.147293	7.646e-13	7.8285e-07	5.66387e-05	---	s2	s3
1345	ENSG00000164919	COX6C	2405	7.76421	1.71923	-1.84032	-7.75098	1.20637e-14	0.0857007	0.065844	1.3356e-14	---	s1	s4
1346	ENSG00000161281	COX7A1	2405	-11.7075	8.17549	-0.922893	3.66486	7.88332e-31	4.7145e-16	0.356156	0.000252833	---	s2	s1
1347	ENSG00000112695	COX7A2	2405	5.22346	5.93126	-1.68952	-10.0788	1.90702e-07	3.4396e-09	0.0912504	1.98778e-23	---	s2	s4
1349	ENSG00000131174	COX7B	2405	5.94606	7.00329	-5.59916	-7.71462	3.14692e-09	3.23256e-12	2.39906e-08	1.765e-14	---	s2	s4
1350	ENSG00000127184	COX7C	2309	3.86583	8.62464	-3.82517	-9.33249	0.000113773	1.17482e-17	0.000134152	2.34866e-20	---	s2	s4
1351	ENSG00000176340	COX8A	2405	0.842523	6.38533	-3.79751	-3.75817	0.399579	2.04628e-10	0.000149779	0.000175235	---	s2	s3
1352	ENSG00000006695	COX10	2405	7.77054	-6.4064	0.146292	-0.958098	1.14902e-14	1.7868e-10	0.883703	0.338109	---	s1	s2
1353	ENSG00000166260	COX11	2405	5.23402	-3.59806	4.43239	-6.05321	1.80226e-07	0.00032708	9.73802e-06	1.64268e-09	---	s1	s4
1355	ENSG00000014919	COX15	2405	8.00076	0.281231	-4.40932	-3.62189	1.90455e-15	0.778558	1.08258e-05	0.000298512	---	s1	s3
1356	ENSG00000047457	CP	2405	-0.734117	5.87491	-4.22187	-1.16908	0.462949	4.81725e-09	2.51291e-05	0.242489	---	s2	s3
1357	ENSG00000091704	CPA1	2330	-4.06347	-0.0594543	3.51543	0.416598	4.99515e-05	0.952595	0.00044743	0.677011	---	s3	s1
1358	ENSG00000158516	CPA2	2330	0.219411	-2.90708	4.51847	-1.82039	0.826349	0.00368271	6.54019e-06	0.0688281	---	s3	s2
1359	ENSG00000163751	CPA3	2405	-5.80293	8.6407	-5.53396	2.35163	7.37506e-09	1.00123e-17	3.4705e-08	0.0187719	---	s2	s1
1360	ENSG00000153002	CPB1	2405	-3.91414	1.99594	0.498655	1.22818	9.32499e-05	0.0460527	0.618068	0.219498	---	s2	s1
1361	ENSG00000080618	CPB2	2375	-2.34614	4.57464	0.905075	-3.56027	0.019051	5.01595e-06	0.365517	0.00037775	---	s2	s4
1362	ENSG00000108582	CPD	2392	4.45372	1.33228	-4.22569	-1.45984	8.82783e-06	0.182894	2.4715e-05	0.144467	---	s1	s3
1363	ENSG00000109472	CPE	2392	-6.15524	0.134524	3.6045	2.19658	8.76536e-10	0.892999	0.000319153	0.0281464	---	s3	s1
1364	ENSG00000189143	CLDN4	2375	3.53858	4.86678	-8.39217	-0.0796046	0.000410017	1.2088e-06	8.08342e-17	0.936558	---	s2	s3
1365	ENSG00000165215	CLDN3	2405	2.34685	4.32336	-5.37405	-1.4024	0.0190139	1.59933e-05	8.44066e-08	0.160925	---	s2	s3
1366	ENSG00000181885	CLDN7	2405	1.7594	8.5331	-7.67455	-2.91714	0.0786374	2.48326e-17	2.39641e-14	0.00356539	---	s2	s3
1368	ENSG00000135678	CPM	2405	-4.36005	5.5422	-3.88251	2.47181	1.35513e-05	3.31302e-08	0.000106171	0.0135119	---	s2	s1
1369	ENSG00000120054	CPN1	2357	-2.9618	2.63342	2.54731	-2.59833	0.00308903	0.00850834	0.0109188	0.00942631	---	s2	s1
1370	ENSG00000178772	CPN2	2360	-3.2019	3.96042	-0.544373	-0.523521	0.00138342	7.70372e-05	0.586236	0.600661	---	s2	s1
1371	ENSG00000080819	CPOX	2362	3.19147	-2.32777	-2.255	1.70759	0.00143412	0.0200083	0.0242249	0.0878439	---	s1	s2
1373	ENSG00000021826	CPS1	2405	-1.36978	4.69273	-0.267146	-3.44345	0.170882	2.84723e-06	0.78938	0.000584177	---	s2	s4
1374	ENSG00000110090	CPT1A	2405	1.60429	0.12456	-3.40423	1.84809	0.108781	0.900882	0.000674404	0.0647114	---	s4	s3
1375	ENSG00000205560	CPT1B	1797	-4.43625	-3.14177	3.43633	4.30516	9.70933e-06	0.00170671	0.000603097	1.75866e-05	---	s4	s1
1376	ENSG00000157184	CPT2	2405	2.02532	5.36192	-6.50846	-1.01984	0.042945	9.02021e-08	9.21045e-11	0.307907	---	s2	s3
1378	ENSG00000203710	CR1	2405	-5.26898	3.52439	-3.74613	5.43538	1.49389e-07	0.00043239	0.000183808	6.01953e-08	---	s4	s1
1379	ENSG00000197721	CR1L	2040	-2.55958	2.20442	-1.71109	1.99682	0.0105514	0.0276061	0.0872168	0.0459775	---	s2	s1
1380	ENSG00000117322	CR2	2375	-2.59298	1.74653	2.03737	-1.44315	0.00957329	0.0808491	0.0417235	0.14911	---	s3	s1
1381	ENSG00000166426	CRABP1	2405	-3.96598	-2.36757	8.66671	-2.48193	7.52332e-05	0.0179841	8.02651e-18	0.0131352	---	s3	s1
1382	ENSG00000143320	CRABP2	2405	-6.32126	5.28696	1.20137	-0.690427	3.08276e-10	1.35583e-07	0.229727	0.489993	---	s2	s1
1384	ENSG00000095321	CRAT	2405	-5.73784	7.06083	-6.7294	5.21124	1.07951e-08	2.15788e-12	2.12282e-11	2.03553e-07	s2	s2	s3
1385	ENSG00000118260	CREB1	2405	9.54283	-8.56083	1.50064	-1.82846	3.28477e-21	1.96686e-17	0.13358	0.067604	---	s1	s2
1386	ENSG00000115966	ATF2	2392	9.17433	-6.36406	1.70983	-4.01771	9.53648e-20	2.34772e-10	0.0874269	6.05827e-05	---	s1	s2
1387	ENSG00000005339	CREBBP	2405	-0.0402332	-10.0491	3.58346	7.06947	0.967911	2.65557e-23	0.000345823	2.03018e-12	---	s4	s2
1388	ENSG00000213676	ATF6B	2362	1.7757	-6.1844	0.802467	4.05557	0.0759115	7.32462e-10	0.422364	5.16345e-05	---	s4	s2
1389	ENSG00000111269	CREBL2	2375	1.06563	3.9083	-4.78727	-0.274242	0.286697	9.55512e-05	1.79471e-06	0.783923	---	s2	s3
1390	ENSG00000095794	CREM	2375	0.831363	3.04413	-2.31179	-1.70212	0.405852	0.0023592	0.0208745	0.0888631	---	s2	s3
1392	ENSG00000147571	CRH	2317	-3.69362	1.75877	2.96226	-1.3421	0.000226202	0.0787481	0.00308503	0.179694	---	s3	s1
1393	ENSG00000145708	CRHBP	2405	-5.48665	5.0356	2.10656	-2.20357	4.5255e-08	5.11702e-07	0.0352594	0.0276488	---	s2	s1
1394	ENSG00000120088	CRHR1	2136	-5.55512	-0.654058	7.18349	-1.36077	3.12036e-08	0.513145	9.34742e-13	0.173732	---	s3	s1
1395	ENSG00000106113	CRHR2	2372	-5.5358	-1.21654	4.14281	2.50097	3.43959e-08	0.223901	3.55107e-05	0.0124525	---	s3	s1
1396	ENSG00000213145	CRIP1	2405	-9.71573	11.9255	-4.37178	1.5752	6.50053e-22	6.79559e-32	1.28483e-05	0.115341	s2	s2	s1
1397	ENSG00000182809	CRIP2	2405	-11.7039	7.46828	-0.197116	3.63557	8.20614e-31	1.13025e-13	0.843753	0.000283197	s2	s2	s1
1398	ENSG00000167193	CRK	2405	2.26428	-1.66518	-3.01365	2.72831	0.0236457	0.0960069	0.00260818	0.00641228	---	s4	s3
1399	ENSG00000099942	CRKL	2405	6.23177	-8.08788	0.792339	1.63937	5.42929e-10	9.52728e-16	0.428241	0.101267	---	s1	s2
1400	ENSG00000072832	CRMP1	2405	-10.4494	-3.88503	14.0523	0.212688	5.02509e-25	0.000105081	3.63577e-43	0.831589	s3	s3	s1
1401	ENSG00000132693	CRP	2330	-1.93013	3.89958	-0.597959	-1.65973	0.0537125	9.90862e-05	0.549926	0.097103	---	s2	s1
1404	ENSG00000145681	HAPLN1	2405	-6.47952	1.73856	2.90549	1.50554	1.11254e-10	0.0822409	0.00370029	0.132318	---	s3	s1
1406	ENSG00000105392	CRX	2292	-4.96115	1.93695	3.45038	-0.801969	7.52263e-07	0.0528743	0.000569939	0.422654	---	s3	s1
1407	ENSG00000008405	CRY1	2405	5.52108	-2.93775	2.67046	-5.18408	3.73139e-08	0.00333747	0.00762576	2.35178e-07	---	s1	s4
1408	ENSG00000121671	CRY2	2405	-8.58325	0.0850805	-0.168186	8.74303	1.62822e-17	0.932204	0.866451	4.18031e-18	---	s4	s1
1409	ENSG00000160202	CRYAA	2028	-4.52817	2.91867	2.6038	-1.50666	6.29536e-06	0.003554	0.0092869	0.132054	---	s2	s1
1410	ENSG00000109846	CRYAB	2405	-3.78907	1.11013	-1.14311	3.81916	0.00015493	0.267052	0.253106	0.000137295	---	s4	s1
1411	ENSG00000108255	CRYBA1	2361	-1.55807	-1.04522	2.0219	0.568121	0.11935	0.296028	0.043299	0.570007	---	s3	s1
1412	ENSG00000163499	CRYBA2	2356	-6.88314	1.03366	6.34952	-0.955009	7.48098e-12	0.301402	2.58339e-10	0.339671	---	s3	s1
1413	ENSG00000196431	CRYBA4	2330	-4.93767	1.97063	3.28498	-0.680863	8.46705e-07	0.0488844	0.00103501	0.496026	---	s3	s1
1414	ENSG00000100122	CRYBB1	2375	-9.09683	7.30864	-1.32826	2.55236	1.91486e-19	3.66904e-13	0.184221	0.0107617	---	s2	s1
1415	ENSG00000244752	CRYBB2	2405	-6.5481	-0.233737	3.986	2.59054	7.10165e-11	0.815209	6.91989e-05	0.00964049	---	s3	s1
1417	ENSG00000100053	CRYBB3	2375	-4.6357	1.9995	0.409619	2.04411	3.75024e-06	0.0456681	0.682123	0.0410532	---	s4	s1
1419	ENSG00000182187	CRYGB	2050	-1.1949	0.327884	1.48435	-0.730773	0.232266	0.743033	0.137871	0.465002	---	s3	s1
1427	ENSG00000213139	CRYGS	2219	-0.0618901	-4.34503	3.38755	1.20769	0.950656	1.45536e-05	0.000717515	0.227295	---	s3	s2
1428	ENSG00000103316	CRYM	2405	-3.65076	6.32617	0.15969	-3.35489	0.000267048	2.98778e-10	0.873138	0.000806313	---	s2	s1
1429	ENSG00000116791	CRYZ	2405	2.36413	6.52867	-5.12272	-4.05753	0.0181516	8.06863e-11	3.25089e-07	5.11783e-05	---	s2	s3
1431	ENSG00000062485	CS	2405	6.71514	-4.51203	-0.707702	-1.05264	2.33693e-11	6.73029e-06	0.479199	0.29261	---	s1	s2
1432	ENSG00000112062	MAPK14	2405	9.00344	-4.9473	-3.30068	-0.0636854	4.34024e-19	8.0455e-07	0.000978593	0.949226	---	s1	s2
1434	ENSG00000124207	CSE1L	2405	13.0967	-7.0419	1.19134	-6.46386	6.61182e-38	2.46556e-12	0.233636	1.23182e-10	s1	s1	s2
1435	ENSG00000184371	CSF1	2375	-6.55749	3.03543	-5.34105	9.01436	6.69266e-11	0.00242802	1.01209e-07	3.97549e-19	---	s4	s1
1436	ENSG00000182578	CSF1R	2405	-8.39893	4.4907	-7.34539	11.4628	7.59532e-17	7.43436e-06	2.79556e-13	1.17886e-29	s4	s4	s1
1437	ENSG00000164400	CSF2	2330	-5.34114	5.27169	-2.55587	2.32249	1.01334e-07	1.47625e-07	0.0106554	0.0202926	---	s2	s1
1438	ENSG00000198223	CSF2RA	2405	-3.2718	4.80044	-6.32465	4.74577	0.00108379	1.6804e-06	3.01678e-10	2.199e-06	---	s2	s3
1439	ENSG00000100368	CSF2RB	2375	-6.18225	2.13008	-5.47609	9.80927	7.41696e-10	0.0332679	4.8064e-08	2.70833e-22	---	s4	s1
1440	ENSG00000108342	CSF3	2330	-4.12802	1.33754	1.31068	1.28335	3.78784e-05	0.181179	0.190096	0.199498	---	s2	s1
1441	ENSG00000119535	CSF3R	2405	-7.03688	4.48974	-2.54945	4.86312	2.5542e-12	7.46769e-06	0.0108509	1.23021e-06	---	s4	s1
1443	ENSG00000213218	CSH2	1781	-3.04928	1.40896	2.76434	-1.42734	0.00232774	0.159022	0.00576257	0.153658	---	s3	s1
1445	ENSG00000103653	CSK	2392	-5.05035	-2.55837	-0.856781	8.90202	4.7431e-07	0.0105775	0.391652	1.05995e-18	---	s4	s1
1448	ENSG00000171209	CSN3	2322	-0.939869	0.882153	0.896711	-0.961286	0.347382	0.377786	0.369966	0.336509	---	s3	s4
1452	ENSG00000113712	CSNK1A1	2405	3.29209	0.459002	-5.14171	1.60826	0.00100885	0.646274	2.94207e-07	0.10791	s4	s1	s3
1453	ENSG00000141551	CSNK1D	2405	-2.77388	-7.63969	1.45337	9.67328	0.00558196	3.12319e-14	0.146252	9.69932e-22	---	s4	s2
1454	ENSG00000213923	CSNK1E	2405	-4.23058	-4.58287	3.6995	5.35055	2.41827e-05	4.82094e-06	0.000220869	9.59844e-08	---	s4	s2
1455	ENSG00000133275	CSNK1G2	2392	-5.52733	-6.65574	3.25633	9.46118	3.60448e-08	3.48388e-11	0.00114438	7.02567e-21	---	s4	s2
1456	ENSG00000151292	CSNK1G3	2405	7.87522	-1.15903	-0.673702	-5.90116	5.10526e-15	0.246559	0.500565	4.11921e-09	---	s1	s4
1457	ENSG00000101266	CSNK2A1	2392	9.6081	-6.8444	-0.215659	-1.86902	1.7959e-21	9.72625e-12	0.829272	0.0617427	---	s1	s2
1459	ENSG00000070770	CSNK2A2	2405	7.77195	-6.81196	-1.2245	0.923971	1.13659e-14	1.21251e-11	0.220883	0.355594	---	s1	s2
1460	ENSG00000204435	CSNK2B	2392	5.15805	-5.06971	0.30255	0.0177508	2.70033e-07	4.28975e-07	0.762259	0.985839	---	s1	s2
1462	ENSG00000038427	VCAN	2405	-3.4301	-0.738997	-1.72325	6.12775	0.000613539	0.459981	0.0849713	1.03853e-09	---	s4	s1
1463	ENSG00000130287	NCAN	2371	-5.15552	-0.72752	7.6753	-2.06218	2.73859e-07	0.466979	2.39511e-14	0.0392997	---	s3	s1
1464	ENSG00000173546	CSPG4	2405	-10.1252	-1.60746	3.94071	7.67793	1.26257e-23	0.108084	8.35578e-05	2.33547e-14	---	s4	s1
1465	ENSG00000159176	CSRP1	2405	-8.51559	5.39742	-3.73035	6.60225	2.87598e-17	7.42325e-08	0.000195639	4.96708e-11	---	s4	s1
1466	ENSG00000175183	CSRP2	2405	-5.85753	-1.07729	5.71034	1.02726	5.34142e-09	0.281459	1.26658e-08	0.304401	---	s3	s1
1468	ENSG00000183048	SLC25A10	2392	0.176144	1.69018	-0.507493	-1.48445	0.860196	0.0911242	0.611856	0.137822	---	s2	s4
1469	ENSG00000170373	CST1	2405	-2.7113	2.39196	-1.50513	1.71659	0.00674969	0.0168349	0.132421	0.0861828	---	s2	s1
1470	ENSG00000170369	CST2	2405	-3.35126	3.04861	-2.62348	2.83019	0.000816901	0.0023241	0.00875861	0.00469065	---	s2	s1
1471	ENSG00000101439	CST3	2405	-8.85102	8.59079	-6.14314	6.04949	1.64623e-18	1.52787e-17	9.44069e-10	1.68051e-09	---	s2	s1
1472	ENSG00000101441	CST4	2211	-4.3687	2.60616	0.940074	0.544476	1.3077e-05	0.00921796	0.347282	0.586169	---	s2	s1
1473	ENSG00000170367	CST5	2360	-4.95239	5.13852	-0.509581	-0.0918335	7.85001e-07	2.99638e-07	0.610392	0.926838	---	s2	s1
1474	ENSG00000175315	CST6	2405	-5.74793	9.49658	-6.65559	2.5716	1.01785e-08	5.04364e-21	3.48339e-11	0.0101825	---	s2	s3
1475	ENSG00000121552	CSTA	2405	-4.79383	9.20425	-7.85448	3.1616	1.7362e-06	7.26087e-20	6.0003e-15	0.00158861	---	s2	s3
1476	ENSG00000160213	CSTB	2405	-1.35637	5.83764	-10.5286	5.99331	0.17511	6.00933e-09	2.25439e-25	2.36566e-09	---	s4	s3
1477	ENSG00000101138	CSTF1	2375	8.62072	-6.2902	1.70826	-3.57915	1.19463e-17	3.76303e-10	0.0877188	0.000351628	---	s1	s2
1478	ENSG00000101811	CSTF2	2405	8.55726	-4.03111	-2.37628	-1.59771	2.0269e-17	5.72423e-05	0.0175662	0.110238	---	s1	s2
1479	ENSG00000176102	CSTF3	2405	10.6077	-6.25889	3.35459	-7.30067	1.00732e-25	4.57709e-10	0.000807163	3.87355e-13	---	s1	s4
1482	ENSG00000183072	NKX2-5	2401	-5.44011	-2.07377	6.46965	0.906871	5.86473e-08	0.0382067	1.18669e-10	0.364566	---	s3	s1
1486	ENSG00000117151	CTBS	2392	2.46812	9.18085	-11.7797	-0.195131	0.0136521	8.99425e-20	3.5542e-31	0.845307	---	s2	s3
1487	ENSG00000159692	CTBP1	2405	-4.798	-4.65836	2.9487	6.82022	1.70082e-06	3.36128e-06	0.00322193	1.14608e-11	---	s4	s1
1488	ENSG00000175029	CTBP2	2392	1.69677	-5.42633	0.178484	4.00437	0.0898695	6.33204e-08	0.858358	6.408e-05	---	s4	s2
1489	ENSG00000150281	CTF1	2405	-7.58386	2.07309	3.02703	2.09393	4.76224e-14	0.03827	0.00249595	0.0363704	---	s3	s1
1490	ENSG00000118523	CTGF	2387	-5.47149	2.99852	-2.77306	5.17762	4.92859e-08	0.00274095	0.00559636	2.43521e-07	---	s4	s1
1491	ENSG00000116761	CTH	2405	4.47492	4.38346	-3.05781	-6.0686	8.00027e-06	1.21836e-05	0.0022542	1.49496e-09	---	s1	s4
1493	ENSG00000163599	CTLA4	2405	-3.33709	0.717253	-2.18225	4.90786	0.000859505	0.473287	0.0291877	9.82449e-07	---	s4	s1
1495	ENSG00000044115	CTNNA1	2405	1.11955	1.17101	-5.59438	3.49335	0.263019	0.24171	2.4652e-08	0.000485624	---	s4	s3
1496	ENSG00000066032	CTNNA2	2362	-1.35259	-1.8813	5.53857	-2.41549	0.176316	0.0600548	3.38785e-08	0.0157896	---	s3	s4
1497	ENSG00000040531	CTNS	2405	-3.77554	-3.51846	-0.971561	8.79189	0.00016353	0.00044212	0.331367	2.74561e-18	---	s4	s1
1499	ENSG00000168036	CTNNB1	2405	4.74566	-3.64888	-1.24713	0.531407	2.20022e-06	0.000268998	0.212473	0.595186	---	s1	s2
1500	ENSG00000198561	CTNND1	2099	0.90227	-1.70715	-4.62633	5.85093	0.367017	0.0879421	3.94918e-06	5.65797e-09	---	s4	s3
1501	ENSG00000169862	CTNND2	2405	-7.08444	-0.554998	8.67576	-1.38084	1.82642e-12	0.578947	7.43104e-18	0.167458	---	s3	s1
1503	ENSG00000171793	CTPS1	2405	7.67212	-7.94783	1.68138	-0.858741	2.44117e-14	2.89138e-15	0.0928187	0.390569	---	s1	s2
1504	ENSG00000168925	CTRB1	1722	-5.36833	2.09309	-0.111056	3.12844	9.02825e-08	0.0364876	0.911585	0.00178681	---	s4	s1
1506	ENSG00000141086	CTRL	2348	-5.01686	-2.56085	4.90187	2.65653	5.6459e-07	0.0105038	1.01418e-06	0.00794853	---	s3	s1
1508	ENSG00000164733	CTSB	2405	-5.6711	6.37316	-9.66681	8.97842	1.58897e-08	2.21248e-10	1.03084e-21	5.40954e-19	---	s4	s3
1509	ENSG00000117984	CTSD	2405	-6.79652	7.7831	-11.1168	10.0929	1.34702e-11	1.04299e-14	4.95364e-28	1.73265e-23	---	s4	s3
1510	ENSG00000196188	CTSE	2360	-5.6077	11.0442	-5.44912	-0.420215	2.28983e-08	1.10178e-27	5.58796e-08	0.674367	s2	s2	s1
1511	ENSG00000100448	CTSG	2405	-6.94733	4.19039	-2.03111	4.54662	4.77533e-12	2.88539e-05	0.0423538	5.72193e-06	---	s4	s1
1512	ENSG00000103811	CTSH	2405	-4.1854	9.80113	-11.4057	5.52144	2.94906e-05	2.89225e-22	2.201e-29	3.72376e-08	---	s2	s3
1513	ENSG00000143387	CTSK	2405	-4.71239	2.19116	-3.21689	5.78056	2.58805e-06	0.0285357	0.0013131	8.41071e-09	---	s4	s1
1514	ENSG00000135047	CTSL	2387	-2.74657	5.39431	-6.9144	4.1896	0.00606745	7.55667e-08	6.01061e-12	2.89618e-05	---	s2	s3
1515	ENSG00000136943	CTSV	2387	4.47377	-1.85092	1.9271	-4.53178	8.04571e-06	0.0643051	0.0540857	6.13765e-06	---	s1	s4
1519	ENSG00000256043	CTSO	2405	-4.23588	8.40537	-7.26414	2.83184	2.36235e-05	7.2009e-17	5.04886e-13	0.0046666	---	s2	s3
1520	ENSG00000163131	CTSS	2405	-1.7453	7.51842	-10.5806	4.62819	0.0810612	7.78053e-14	1.32829e-25	3.88495e-06	---	s2	s3
1521	ENSG00000172543	CTSW	2375	-7.10358	3.48931	-2.78109	6.28166	1.60037e-12	0.000493095	0.00546053	3.97201e-10	---	s4	s1
1522	ENSG00000101160	CTSZ	2405	-5.27949	3.85032	-8.70107	10.4074	1.41162e-07	0.000121042	5.98743e-18	7.66789e-25	---	s4	s3
1523	ENSG00000257923	CUX1	2392	0.595025	-6.1461	0.0359676	6.06671	0.551883	9.27687e-10	0.971311	1.51353e-09	---	s4	s2
1524	ENSG00000168329	CX3CR1	2405	-5.39046	6.40372	-3.80533	2.49454	7.71308e-08	1.81793e-10	0.000145153	0.0126788	---	s2	s1
1525	ENSG00000154639	CXADR	2392	8.18677	0.756563	-4.64831	-4.06822	4.31484e-16	0.449386	3.52865e-06	4.89095e-05	---	s1	s3
1528	ENSG00000166347	CYB5A	2405	1.75665	8.22643	-5.0736	-5.30651	0.079105	3.1217e-16	4.20211e-07	1.21976e-07	---	s2	s4
1534	ENSG00000008283	CYB561	2405	-2.94793	5.54942	-7.13356	4.447	0.00322993	3.18063e-08	1.28896e-12	9.10377e-06	---	s2	s3
1535	ENSG00000051523	CYBA	2392	-5.40136	7.23626	-8.35257	6.37366	7.26772e-08	6.18524e-13	1.11649e-16	2.20751e-10	---	s2	s3
1536	ENSG00000165168	CYBB	2405	-3.24581	5.06035	-7.32053	5.47752	0.00118725	4.50154e-07	3.35186e-13	4.76222e-08	---	s4	s3
1537	ENSG00000179091	CYC1	2405	3.88344	1.04906	-1.80682	-3.13971	0.000105767	0.294257	0.070915	0.00171171	---	s1	s4
1539	ENSG00000155833	CYLC2	2014	-0.590695	0.133611	1.90814	-1.59245	0.554791	0.893723	0.0565151	0.111441	---	s3	s4
1540	ENSG00000083799	CYLD	2405	0.936667	0.361696	-8.36481	7.48525	0.349024	0.717611	1.00664e-16	9.96323e-14	---	s4	s3
1543	ENSG00000140465	CYP1A1	2360	-5.95877	4.60493	0.432765	0.472994	2.92262e-09	4.34541e-06	0.665225	0.636261	---	s2	s1
1544	ENSG00000140505	CYP1A2	2326	-2.37831	1.68575	2.27173	-1.84638	0.0174725	0.0919784	0.0231941	0.0649646	---	s3	s1
1545	ENSG00000138061	CYP1B1	2392	-3.86268	1.94106	-3.89207	5.91694	0.000115131	0.0523688	0.000102111	3.75088e-09	---	s4	s3
1548	ENSG00000255974	CYP2A6	2119	-4.50175	2.25002	2.35998	-0.521378	7.10543e-06	0.0245499	0.0183661	0.602158	---	s3	s1
1549	ENSG00000198077	CYP2A7	2100	-3.54957	1.80553	2.96373	-1.6297	0.000394346	0.0711357	0.00307358	0.103315	---	s3	s1
1553	ENSG00000197838	CYP2A13	2316	-4.49721	3.00153	1.12143	0.0424118	7.22532e-06	0.00271494	0.26222	0.966174	---	s2	s1
1555	ENSG00000197408	CYP2B6	2375	1.99567	0.844357	0.0227446	-2.95647	0.0460845	0.398555	0.981856	0.00314249	---	s1	s4
1557	ENSG00000165841	CYP2C19	2303	-2.56026	4.00769	1.5486	-3.42368	0.0105226	6.32647e-05	0.121615	0.000628603	---	s2	s4
1558	ENSG00000138115	CYP2C8	2405	-2.85441	3.24786	1.20399	-1.94169	0.00434862	0.00117876	0.228714	0.0522915	---	s2	s1
1559	ENSG00000138109	CYP2C9	2375	-2.00722	3.34398	0.432331	-2.06788	0.0448394	0.000838706	0.66554	0.0387593	---	s2	s4
1562	ENSG00000108242	CYP2C18	2317	-3.68307	7.30155	-1.46776	-2.62248	0.000235717	3.89242e-13	0.142306	0.00878653	s2	s2	s1
1571	ENSG00000130649	CYP2E1	2375	-3.45163	1.86986	2.72246	-1.43879	0.000566961	0.061626	0.00652718	0.150343	---	s3	s1
1572	ENSG00000197446	CYP2F1	2329	-3.71431	0.921017	3.39754	-0.854454	0.000208551	0.357137	0.000691381	0.392941	---	s3	s1
1573	ENSG00000134716	CYP2J2	2405	0.922259	6.10192	-4.24489	-3.06219	0.356486	1.21804e-09	2.2701e-05	0.00222157	---	s2	s3
1576	ENSG00000160868	CYP3A4	2375	-2.96137	3.54429	1.1632	-2.09925	0.00309313	0.000401284	0.244867	0.0359004	---	s2	s1
1577	ENSG00000106258	CYP3A5	2405	-1.70351	4.67254	-1.79131	-1.46407	0.0886013	3.13921e-06	0.0733689	0.143305	---	s2	s3
1580	ENSG00000142973	CYP4B1	2405	-6.47565	5.07545	-1.60586	2.66595	1.1409e-10	4.16188e-07	0.108435	0.00772859	---	s2	s1
1581	ENSG00000167910	CYP7A1	2327	-2.39294	3.00337	0.437547	-1.32376	0.0167931	0.00269858	0.661756	0.185714	---	s2	s1
1582	ENSG00000180432	CYP8B1	2189	-3.24923	3.75895	-0.0875817	-0.711942	0.00117473	0.000175102	0.930217	0.476577	---	s2	s1
1583	ENSG00000140459	CYP11A1	2392	-7.93143	3.14204	3.4051	0.862328	3.29625e-15	0.0016983	0.000672321	0.388593	---	s3	s1
1584	ENSG00000160882	CYP11B1	2297	-4.24753	-0.563696	1.19041	3.59441	2.24763e-05	0.573016	0.234009	0.000331982	---	s4	s1
1585	ENSG00000179142	CYP11B2	2054	-4.16566	0.868942	2.76379	0.319761	3.23325e-05	0.384981	0.00576455	0.749182	---	s3	s1
1586	ENSG00000148795	CYP17A1	2375	-5.69864	4.22859	0.879527	0.189006	1.3573e-08	2.44074e-05	0.379205	0.850104	---	s2	s1
1588	ENSG00000137869	CYP19A1	2362	-3.32128	2.81657	-0.114518	0.396835	0.000909706	0.00489436	0.908837	0.691525	---	s2	s1
1589	ENSG00000231852	CYP21A2	2069	-6.46098	3.26589	1.65376	1.2111	1.2935e-10	0.00110906	0.0983272	0.225997	---	s2	s1
1591	ENSG00000019186	CYP24A1	2405	-2.46583	1.38439	-0.420819	1.41855	0.0137389	0.166369	0.673925	0.156161	---	s4	s1
1592	ENSG00000095596	CYP26A1	2405	-6.95642	5.22243	3.14878	-2.0572	4.48281e-12	1.91757e-07	0.00165969	0.0397749	---	s2	s1
1593	ENSG00000135929	CYP27A1	2405	-4.36596	4.37381	-3.45461	3.28801	1.31926e-05	1.27302e-05	0.000560642	0.00102353	---	s2	s1
1594	ENSG00000111012	CYP27B1	2405	-0.821864	-0.967239	-0.724224	2.65498	0.411236	0.333522	0.468999	0.00798365	---	s4	s2
1595	ENSG00000001630	CYP51A1	2069	8.99366	0.349213	-3.80389	-5.37483	5.27069e-19	0.726965	0.000146576	8.52986e-08	---	s1	s4
1600	ENSG00000173406	DAB1	2362	-4.25079	-0.518758	6.61741	-2.10849	2.21303e-05	0.603978	4.5085e-11	0.0350934	---	s3	s1
1603	ENSG00000129562	DAD1	2405	2.82263	8.68393	-6.19946	-5.69264	0.00480236	6.93067e-18	6.64826e-10	1.40324e-08	---	s2	s3
1604	ENSG00000196352	CD55	2405	0.712044	9.14678	-10.1021	-0.0456544	0.476507	1.21569e-19	1.58393e-23	0.963589	s2	s2	s3
1605	ENSG00000173402	DAG1	2405	1.36789	0.366738	-4.26885	2.73256	0.171474	0.713847	2.0411e-05	0.00633051	---	s4	s3
1606	ENSG00000065357	DGKA	2405	-7.24804	2.92119	-4.29186	8.70981	5.67203e-13	0.00351942	1.84203e-05	5.55654e-18	---	s4	s1
1607	ENSG00000136267	DGKB	2405	-4.08131	-0.294964	7.23076	-3.16575	4.62438e-05	0.768047	6.42517e-13	0.00156618	---	s3	s1
1608	ENSG00000058866	DGKG	2362	-5.31889	-0.0976319	3.2012	2.05281	1.14236e-07	0.922233	0.00138674	0.0402008	---	s3	s1
1609	ENSG00000145214	DGKQ	2405	-6.87785	-1.71802	-0.333606	9.25322	7.72039e-12	0.0859217	0.738706	4.66928e-20	---	s4	s1
1610	ENSG00000110887	DAO	2375	-6.83666	5.16108	3.27285	-2.21793	1.02726e-11	2.65895e-07	0.00107997	0.0266538	---	s2	s1
1611	ENSG00000112977	DAP	2405	-2.04046	6.37628	-8.31838	3.85703	0.0414134	2.16869e-10	1.47443e-16	0.000117792	---	s2	s3
1612	ENSG00000196730	DAPK1	2405	-1.50217	-0.342468	-1.67695	3.6735	0.133185	0.732029	0.0936829	0.000244478	---	s4	s3
1615	ENSG00000115866	DARS	2374	9.89804	-4.49661	0.210357	-5.12934	1.15946e-22	7.23681e-06	0.833407	3.14305e-07	---	s1	s4
1616	ENSG00000204209	DAXX	2405	2.78163	-7.98949	3.19359	2.43253	0.00545087	2.08207e-15	0.00142333	0.0150662	---	s3	s2
1618	ENSG00000092345	DAZL	2327	-4.02481	2.26547	2.00485	-0.558525	5.88459e-05	0.0235755	0.0450948	0.57654	---	s2	s1
1620	ENSG00000078725	BRINP1	2387	-5.28507	-0.501795	7.53269	-2.05778	1.37064e-07	0.615858	7.01044e-14	0.0397196	---	s3	s1
1621	ENSG00000123454	DBH	2317	-9.15783	2.86152	6.37337	-0.775239	1.13156e-19	0.00425404	2.22442e-10	0.438277	---	s3	s1
1622	ENSG00000155368	DBI	2405	4.64674	7.19231	-8.34376	-3.72303	3.5544e-06	8.47127e-13	1.19707e-16	0.000201371	---	s2	s3
1627	ENSG00000113758	DBN1	2405	-8.41003	-6.76041	8.81795	6.52373	6.92808e-17	1.72142e-11	2.19232e-18	8.33388e-11	---	s3	s1
1628	ENSG00000105516	DBP	2392	-5.65916	1.07877	2.48627	1.8545	1.70299e-08	0.280797	0.012977	0.0637902	---	s3	s1
1629	ENSG00000137992	DBT	2392	7.96862	1.42749	-3.60001	-5.71317	2.46043e-15	0.153568	0.00032468	1.24674e-08	---	s1	s4
1630	ENSG00000187323	DCC	2375	-2.828	-0.458411	3.18208	-0.0144169	0.00472322	0.646699	0.00148113	0.988499	---	s3	s1
1632	ENSG00000167969	ECI1	2405	-4.52536	8.24641	-0.273525	-4.05717	6.32298e-06	2.65391e-16	0.784473	5.12551e-05	---	s2	s1
1633	ENSG00000156136	DCK	2392	9.85724	-0.646366	-1.62026	-7.39457	1.70169e-22	0.518104	0.105309	1.95224e-13	---	s1	s4
1634	ENSG00000011465	DCN	2405	-7.55325	5.61546	-3.4919	5.15514	5.99433e-14	2.18618e-08	0.000488247	2.74099e-07	---	s2	s1
1635	ENSG00000129187	DCTD	2405	0.638044	2.45697	-4.05203	0.958477	0.523506	0.0140816	5.2388e-05	0.337919	---	s2	s3
1636	ENSG00000159640	ACE	2375	-6.67753	1.94643	-1.707	6.4067	3.01629e-11	0.0517214	0.0879533	1.78741e-10	---	s4	s1
1638	ENSG00000080166	DCT	2362	-0.0133979	-2.82303	4.57384	-1.73622	0.989311	0.00479704	5.03628e-06	0.0826562	---	s3	s2
1639	ENSG00000204843	DCTN1	2392	-3.15398	-5.04294	1.31282	7.33756	0.00163061	4.92852e-07	0.189371	2.96508e-13	---	s4	s2
1641	ENSG00000077279	DCX	2372	-5.02098	-2.251	9.33207	-2.21207	5.52352e-07	0.0244768	2.30806e-20	0.0270566	---	s3	s1
1642	ENSG00000167986	DDB1	2405	3.95108	-3.43468	-1.08086	0.915047	8.00402e-05	0.000603307	0.279869	0.360259	---	s1	s2
1643	ENSG00000134574	DDB2	2375	-7.20372	2.49392	-0.0399966	4.53076	7.83321e-13	0.0127017	0.968099	6.1686e-06	---	s4	s1
1644	ENSG00000132437	DDC	2392	0.400238	-0.620067	3.74107	-3.69082	0.689017	0.535273	0.000187554	0.000228529	---	s3	s4
1645	ENSG00000187134	AKR1C1	2375	0.151157	3.41398	-2.29359	-1.43552	0.879864	0.000650959	0.021901	0.15127	---	s2	s3
1647	ENSG00000116717	GADD45A	2405	-5.17611	2.13645	0.0394239	2.82183	2.45333e-07	0.0327431	0.968556	0.00481434	---	s4	s1
1649	ENSG00000175197	DDIT3	2392	-1.77135	2.86479	-1.21265	-0.0542247	0.0766296	0.00420927	0.225382	0.956761	---	s2	s1
1650	ENSG00000244038	DDOST	2392	0.66433	1.69437	-5.16184	2.9288	0.506543	0.0903245	2.64677e-07	0.00343497	---	s4	s3
1653	ENSG00000079785	DDX1	2405	11.1225	-1.40713	-1.86368	-7.51098	4.66227e-28	0.159518	0.0624887	8.2245e-14	---	s1	s4
1654	ENSG00000215301	DDX3X	2405	6.59481	-6.81089	-2.75205	3.69696	5.21809e-11	1.22142e-11	0.00596678	0.000223082	s4	s1	s2
1656	ENSG00000110367	DDX6	2405	5.52192	-7.39653	1.22448	1.15431	3.71379e-08	1.92106e-13	0.220892	0.248487	s3	s1	s2
1657	ENSG00000172869	DMXL1	2362	3.74989	-0.338811	-2.76229	-0.478684	0.000181164	0.734782	0.00578421	0.632208	---	s1	s3
1659	ENSG00000067596	DHX8	2392	3.96266	-7.66305	1.25261	2.96509	7.62905e-05	2.62063e-14	0.210472	0.00305587	---	s1	s2
1660	ENSG00000135829	DHX9	2405	11.3051	-7.25543	2.75607	-6.23636	6.56151e-29	5.37717e-13	0.00589422	5.27475e-10	s3	s1	s2
1662	ENSG00000178105	DDX10	2405	11.7955	-7.82826	0.614539	-3.78505	2.94626e-31	7.35515e-15	0.538917	0.000157438	---	s1	s2
1663	ENSG00000013573	DDX11	2405	1.3551	-10.7737	7.74431	2.01402	0.175512	1.82472e-26	1.40581e-14	0.0441189	---	s3	s2
1665	ENSG00000109606	DHX15	2405	11.2142	-4.63051	-0.887233	-5.07438	1.74658e-28	3.84208e-06	0.375042	4.18503e-07	---	s1	s4
1666	ENSG00000104325	DECR1	2405	6.25407	5.37581	-5.9739	-5.84196	4.71844e-10	8.35921e-08	2.66059e-09	5.85773e-09	---	s1	s3
1669	ENSG00000164821	DEFA4	2328	-4.35297	4.76086	-1.06173	0.320053	1.40116e-05	2.04616e-06	0.288469	0.748957	---	s2	s1
1671	ENSG00000164822	DEFA6	2220	1.38805	-2.00528	1.54031	-0.83547	0.165261	0.0450542	0.123627	0.403543	---	s3	s2
1672	ENSG00000164825	DEFB1	2405	-2.12372	5.30084	-3.44904	0.0329639	0.0337955	1.25776e-07	0.000572274	0.973706	---	s2	s3
1674	ENSG00000175084	DES	2405	-3.52426	1.94642	-1.03594	2.52143	0.0004326	0.0517206	0.300333	0.011752	---	s4	s1
1675	ENSG00000197766	CFD	2392	-8.17424	8.70374	-7.5546	6.7432	4.77414e-16	5.8714e-18	5.945e-14	1.93624e-11	---	s2	s1
1676	ENSG00000160049	DFFA	2405	4.37471	-5.39806	1.20658	0.185625	1.26786e-05	7.39718e-08	0.227712	0.852755	---	s1	s2
1677	ENSG00000169598	DFFB	2405	3.99256	-7.00541	3.3915	-0.0278927	6.73259e-05	3.18509e-12	0.000706352	0.97775	---	s1	s2
1678	ENSG00000126953	TIMM8A	2405	7.24367	-1.69214	0.982449	-6.47381	5.85396e-13	0.0907494	0.325978	1.15468e-10	---	s1	s4
1687	ENSG00000105928	DFNA5	2387	-4.20829	-0.732622	-0.516111	5.60676	2.6683e-05	0.463861	0.605825	2.29928e-08	---	s4	s1
1690	ENSG00000100473	COCH	2405	0.402649	-5.56556	10.3806	-5.16088	0.687243	2.90323e-08	1.0036e-24	2.6591e-07	---	s3	s2
1716	ENSG00000114956	DGUOK	2392	6.57474	-0.0117939	-1.69729	-4.7755	5.96495e-11	0.990591	0.0897717	1.90106e-06	---	s1	s4
1717	ENSG00000172893	DHCR7	2405	2.61453	0.20554	-1.60921	-1.1518	0.00899074	0.837168	0.107703	0.249517	---	s1	s3
1718	ENSG00000116133	DHCR24	2405	-1.01275	6.26637	-6.23613	0.792723	0.311282	4.36615e-10	5.2827e-10	0.428017	s4	s2	s3
1719	ENSG00000228716	DHFR	2375	8.54872	-2.51239	0.426129	-6.25369	2.19299e-17	0.0120574	0.670052	4.73944e-10	---	s1	s4
1723	ENSG00000102967	DHODH	2362	-0.205213	0.898367	0.0308969	-0.803698	0.837423	0.369082	0.975354	0.421652	---	s2	s4
1725	ENSG00000095059	DHPS	2405	-2.75604	-1.27236	2.11852	1.92023	0.00589471	0.203368	0.0342338	0.0549474	---	s3	s1
1727	ENSG00000100243	CYB5R3	2405	-10.3084	2.73009	-4.54636	12.3659	2.06609e-24	0.00637796	5.72872e-06	4.25212e-34	---	s4	s1
1728	ENSG00000181019	NQO1	2392	3.20467	8.73812	-10.3285	-1.90204	0.00136998	4.37452e-18	1.69996e-24	0.0572863	---	s2	s3
1729	ENSG00000131504	DIAPH1	2405	1.68576	-0.136252	-7.87656	6.75513	0.0919715	0.891634	5.05195e-15	1.78405e-11	s4	s4	s3
1730	ENSG00000147202	DIAPH2	2405	8.62402	-2.34901	-6.0983	0.412775	1.15342e-17	0.0189038	1.24553e-09	0.679809	s1	s1	s3
1731	ENSG00000180096	SEPTIN1	2201	-7.98004	-1.1273	4.06593	4.89973	2.33247e-15	0.25974	4.95247e-05	1.0297e-06	---	s4	s1
1733	ENSG00000211452	DIO1	2405	-1.09529	5.21195	-1.71544	-2.74007	0.2735	2.02779e-07	0.0863944	0.00618795	---	s2	s4
1734	ENSG00000211448	DIO2	2392	-4.31694	1.64758	-0.673586	3.25507	1.64659e-05	0.0995712	0.50064	0.00114947	---	s4	s1
1735	ENSG00000197406	DIO3	2330	-6.30872	2.14936	3.3078	0.446999	3.357e-10	0.0317088	0.000954615	0.654918	---	s3	s1
1737	ENSG00000150768	DLAT	2392	11.3636	-3.6247	-3.5011	-3.51018	3.51071e-29	0.00029534	0.000471827	0.000456084	---	s1	s2
1738	ENSG00000091140	DLD	2405	14.1788	-2.14627	-4.95033	-6.21855	6.93368e-44	0.0319512	7.92264e-07	5.89898e-10	---	s1	s4
1739	ENSG00000075711	DLG1	2362	10.8461	-4.80094	-1.19	-4.2148	8.81022e-27	1.67801e-06	0.234167	2.5941e-05	---	s1	s2
1740	ENSG00000150672	DLG2	2405	-4.86203	1.12724	4.71458	-1.3269	1.23694e-06	0.259754	2.56065e-06	0.184667	---	s3	s1
1741	ENSG00000082458	DLG3	2392	1.3104	0.675256	0.934896	-3.05351	0.190188	0.499579	0.349936	0.00228676	s2	s1	s4
1742	ENSG00000132535	DLG4	2405	-12.5335	-1.65918	8.83079	4.8629	5.91546e-35	0.0972101	1.96179e-18	1.23154e-06	---	s3	s1
1743	ENSG00000119689	DLST	2359	0.294548	2.76808	-3.7043	0.59772	0.768365	0.00568285	0.000216851	0.550085	---	s2	s3
1745	ENSG00000144355	DLX1	2219	-2.21814	-2.72479	5.89193	-0.983216	0.026646	0.00648479	4.40027e-09	0.325609	---	s3	s2
1746	ENSG00000115844	DLX2	2330	-1.75772	-1.18141	3.41655	-0.557413	0.0789264	0.237562	0.000645096	0.577299	---	s3	s1
1747	ENSG00000064195	DLX3	2219	-5.96105	-1.63539	6.35094	1.09142	2.9082e-09	0.102109	2.58825e-10	0.275208	---	s3	s1
1748	ENSG00000108813	DLX4	2375	-5.18406	-1.70967	7.15248	-0.43014	2.35443e-07	0.0874576	1.13034e-12	0.667133	---	s3	s1
1749	ENSG00000105880	DLX5	2405	-4.82529	-2.51404	7.05141	0.183932	1.48558e-06	0.0120005	2.30587e-12	0.854082	---	s3	s1
1750	ENSG00000006377	DLX6	2375	-3.07687	-4.38098	9.01896	-1.53657	0.00211573	1.23282e-05	3.81709e-19	0.124531	s3	s3	s2
1755	ENSG00000187908	DMBT1	2405	-2.19861	5.27781	-2.50743	-0.859507	0.0280006	1.42449e-07	0.0122268	0.390146	---	s2	s3
1756	ENSG00000198947	DMD	2392	-0.613639	-3.79186	3.109	1.45732	0.539512	0.000153228	0.00189932	0.145158	---	s3	s2
1757	ENSG00000123453	SARDH	2405	-7.70676	1.91916	5.23604	0.0634275	1.87427e-14	0.055083	1.78292e-07	0.949431	---	s3	s1
1758	ENSG00000152592	DMP1	2375	-3.82012	1.46282	0.593911	1.61878	0.000136808	0.143648	0.552629	0.105628	---	s4	s1
1759	ENSG00000106976	DNM1	2362	-6.405	-4.48471	8.58666	2.31319	1.80882e-10	7.65098e-06	1.59824e-17	0.0207976	---	s3	s1
1760	ENSG00000104936	DMPK	2375	-10.8401	-6.60449	7.14303	10.5451	9.31299e-27	4.90645e-11	1.20913e-12	1.93578e-25	---	s4	s1
1761	ENSG00000137090	DMRT1	2330	-2.75807	-0.171073	4.85277	-2.15805	0.00585987	0.864181	1.29808e-06	0.0310258	---	s3	s1
1762	ENSG00000185800	DMWD	2405	-7.85062	-6.96743	8.48639	6.53775	6.18305e-15	4.1522e-12	3.67135e-17	7.60191e-11	---	s3	s1
1763	ENSG00000138346	DNA2	2405	13.7485	-10.0595	5.77639	-8.80651	1.84838e-41	2.40115e-23	8.61844e-09	2.42006e-18	---	s1	s2
1767	ENSG00000039139	DNAH5	2219	-2.36636	9.19672	-4.34693	-2.88728	0.0180495	8.25761e-20	1.44294e-05	0.00392354	---	s2	s3
1768	ENSG00000115423	DNAH6	2329	1.30935	0.0666888	2.75287	-4.3112	0.190546	0.946835	0.00595336	1.69133e-05	---	s3	s4
1769	ENSG00000124721	DNAH8	2206	1.35506	-0.571067	-1.48459	0.828091	0.175538	0.568013	0.137795	0.407708	---	s1	s3
1770	ENSG00000007174	DNAH9	2375	-5.68374	3.20287	4.97435	-3.02754	1.47936e-08	0.00137868	7.0154e-07	0.0024921	---	s3	s1
1773	ENSG00000213918	DNASE1	2392	-3.01379	-3.13208	3.61597	2.62393	0.00260718	0.00175676	0.000305416	0.00874754	---	s3	s2
1774	ENSG00000013563	DNASE1L1	2405	-3.2071	5.12793	-9.0592	7.1757	0.00135842	3.16315e-07	2.65132e-19	9.54152e-13	---	s4	s3
1775	ENSG00000167968	DNASE1L2	2405	-7.88086	0.123006	4.01537	3.47624	4.88542e-15	0.902113	6.11726e-05	0.000517515	---	s3	s1
1776	ENSG00000163687	DNASE1L3	2405	-4.9497	8.50497	-4.03752	0.0825724	7.94789e-07	3.14329e-17	5.57111e-05	0.934198	---	s2	s1
1777	ENSG00000105612	DNASE2	2405	-1.52927	5.62347	-7.6824	3.49533	0.126328	2.08836e-08	2.25721e-14	0.000482055	---	s2	s3
1778	ENSG00000197102	DYNC1H1	2405	-0.562532	-5.55023	-1.71861	8.53243	0.573806	3.16626e-08	0.0858135	2.49727e-17	s4	s4	s2
1780	ENSG00000158560	DYNC1I1	2405	-5.87187	-2.60162	8.58452	-0.249046	4.90499e-09	0.00933542	1.61091e-17	0.803346	---	s3	s1
1781	ENSG00000077380	DYNC1I2	2359	7.03473	-0.690138	-3.68276	-2.37394	2.60617e-12	0.490175	0.000235912	0.0176793	---	s1	s3
1783	ENSG00000135720	DYNC1LI2	2392	3.759	-5.73687	-1.67803	4.23908	0.000174685	1.0863e-08	0.0934729	2.3296e-05	s4	s4	s2
1785	ENSG00000079805	DNM2	2405	-2.77456	-0.8595	-6.69788	11.0318	0.00557043	0.39015	2.62442e-11	1.22131e-27	---	s4	s3
1786	ENSG00000130816	DNMT1	2392	3.39187	-12.1374	8.76038	0.312027	0.000705471	6.10466e-33	3.61337e-18	0.755047	s3	s3	s2
1787	ENSG00000107614	TRDMT1	2405	7.13564	-4.07327	0.844809	-3.59188	1.27009e-12	4.78584e-05	0.398302	0.000334886	---	s1	s2
1788	ENSG00000119772	DNMT3A	2392	1.1772	-14.0562	10.8759	2.31251	0.239235	3.52652e-43	6.34411e-27	0.0208344	s3	s3	s2
1789	ENSG00000088305	DNMT3B	2405	2.33954	-10.823	11.1005	-2.29689	0.0193888	1.09307e-26	5.89085e-28	0.0217105	s3	s3	s2
1791	ENSG00000107447	DNTT	2351	-2.03337	0.252184	2.84255	-1.24287	0.042127	0.800921	0.00451413	0.214038	---	s3	s1
1793	ENSG00000150760	DOCK1	2405	1.44365	-6.52456	2.32505	3.14931	0.148968	8.28895e-11	0.0201521	0.00165666	---	s4	s2
1794	ENSG00000134516	DOCK2	2392	-6.02121	2.71828	-5.92439	9.46358	1.99841e-09	0.00660954	3.58698e-09	6.87167e-21	---	s4	s1
1795	ENSG00000088538	DOCK3	2405	-8.22004	-2.28979	6.71482	3.62739	3.28782e-16	0.02212	2.34182e-11	0.000292268	---	s3	s1
1796	ENSG00000115325	DOK1	2375	-7.49629	6.2392	-2.60494	3.4901	9.21532e-14	5.19221e-10	0.00924638	0.000491653	---	s2	s1
1797	ENSG00000204348	DXO	2387	-2.04179	-6.28235	6.28837	2.2401	0.0412822	3.95152e-10	3.80369e-10	0.0251765	---	s3	s2
1798	ENSG00000172269	DPAGT1	2405	6.39764	-2.96201	-5.50284	2.63143	1.89045e-10	0.00308637	4.13351e-08	0.00855689	---	s1	s3
1800	ENSG00000015413	DPEP1	2405	-1.49697	1.16326	0.831905	-0.642558	0.134532	0.244838	0.405545	0.520573	---	s2	s1
1801	ENSG00000108963	DPH1	1694	-5.53291	-4.55474	4.80985	5.61033	3.64355e-08	5.61999e-06	1.64453e-06	2.35493e-08	---	s4	s1
1802	ENSG00000132768	DPH2	2405	4.64462	-8.79316	1.43839	3.2688	3.59082e-06	2.71574e-18	0.150454	0.00109526	---	s1	s2
1803	ENSG00000197635	DPP4	2405	1.6933	6.74044	-9.3639	0.753566	0.0905277	1.97034e-11	1.70817e-20	0.451184	---	s2	s3
1804	ENSG00000130226	DPP6	2362	-6.16829	0.312772	6.89286	-1.39783	8.09782e-10	0.754482	6.99198e-12	0.162295	---	s3	s1
1805	ENSG00000143196	DPT	2405	-5.75281	4.66912	-3.07221	3.94829	9.89309e-09	3.19137e-06	0.00214865	8.09732e-05	---	s2	s1
1806	ENSG00000188641	DPYD	2392	-3.65944	4.56474	-6.8586	5.95737	0.000258238	5.25444e-06	8.82374e-12	2.94185e-09	---	s4	s3
1807	ENSG00000147647	DPYS	2405	-4.2645	5.84913	-0.467646	-1.56165	2.08096e-05	5.61401e-09	0.64008	0.118503	---	s2	s1
1808	ENSG00000092964	DPYSL2	2405	-6.42962	-0.903453	4.03904	3.15218	1.53797e-10	0.366376	5.53541e-05	0.00164053	---	s3	s1
1809	ENSG00000113657	DPYSL3	2405	-6.628	-3.44004	3.88693	6.31104	4.18651e-11	0.000591561	0.000104269	3.28975e-10	---	s4	s1
1810	ENSG00000117505	DR1	2405	6.9862	-2.37974	-1.85018	-2.42079	3.64273e-12	0.0174023	0.0644097	0.0155603	---	s1	s4
1811	ENSG00000091138	SLC26A3	2379	3.86708	-0.300552	-1.12513	-2.37585	0.000113103	0.763783	0.260649	0.0175872	---	s1	s4
1812	ENSG00000184845	DRD1	2314	-3.61822	2.58588	1.20938	-0.475511	0.000302993	0.00977368	0.22664	0.634467	---	s2	s1
1813	ENSG00000149295	DRD2	2362	-1.50361	-5.14018	7.64899	-0.914869	0.132816	2.97e-07	2.92942e-14	0.360354	---	s3	s2
1814	ENSG00000151577	DRD3	2287	-4.01979	0.698274	2.92811	0.177024	6.01384e-05	0.485077	0.00344397	0.859505	---	s3	s1
1815	ENSG00000069696	DRD4	2405	-7.18156	-3.1201	5.97594	4.29049	9.1498e-13	0.00182937	2.62798e-09	1.85337e-05	---	s3	s1
1816	ENSG00000169676	DRD5	2327	-6.79509	0.274822	4.21909	1.99362	1.37056e-11	0.783477	2.547e-05	0.0463104	---	s3	s1
1819	ENSG00000108591	DRG2	2392	-3.21152	-2.97011	1.35446	5.05657	0.00133786	0.00300662	0.175718	4.59268e-07	---	s4	s1
1820	ENSG00000116017	ARID3A	2392	-1.41428	-7.01117	5.52751	3.18588	0.157411	3.06336e-12	3.60083e-08	0.00146175	---	s3	s2
1821	ENSG00000102385	DRP2	2375	-6.61917	-0.430083	4.98202	1.83634	4.45106e-11	0.667175	6.74588e-07	0.0664331	---	s3	s1
1822	ENSG00000111676	ATN1	2405	-6.3989	-8.12632	7.38558	7.49154	1.87525e-10	7.00271e-16	2.08217e-13	9.50736e-14	---	s4	s2
1823	ENSG00000134765	DSC1	2375	0.236295	-0.271937	-0.491673	0.577619	0.813224	0.785694	0.622996	0.563576	---	s4	s3
1824	ENSG00000134755	DSC2	2392	4.39051	0.038434	-6.988	2.89114	1.18008e-05	0.969345	3.60228e-12	0.00387312	---	s1	s3
1825	ENSG00000134762	DSC3	2392	2.14503	-3.24315	-0.395477	1.79489	0.0320509	0.00119845	0.692526	0.0727983	---	s1	s2
1826	ENSG00000171587	DSCAM	2359	-5.62658	-1.2883	8.47628	-1.80034	2.0559e-08	0.197767	4.0361e-17	0.0719351	---	s3	s1
1827	ENSG00000159200	RCAN1	2405	-3.67917	3.22861	-2.08254	2.38979	0.000239136	0.0012607	0.0373985	0.0169345	---	s2	s1
1828	ENSG00000134760	DSG1	2362	-0.187565	1.10211	-1.35449	0.421603	0.851234	0.270527	0.17571	0.673353	---	s2	s3
1829	ENSG00000046604	DSG2	2392	7.34992	-0.0286941	-4.48427	-2.56008	2.70892e-13	0.977111	7.66214e-06	0.0105259	---	s1	s3
1830	ENSG00000134757	DSG3	2375	-1.43161	1.01351	-2.33882	2.81367	0.152386	0.310919	0.0194273	0.00493824	---	s4	s3
1831	ENSG00000157514	TSC22D3	2405	-10.0311	7.49194	-4.28947	6.40531	3.16397e-23	9.47931e-14	1.8618e-05	1.79939e-10	---	s2	s1
1832	ENSG00000096696	DSP	2405	5.5064	-2.18317	-2.80819	-0.164122	4.05185e-08	0.0291194	0.0050224	0.869649	s4	s1	s3
1833	ENSG00000083782	EPYC	2405	-0.676385	1.42404	-1.61052	0.834115	0.498862	0.154565	0.107415	0.404299	---	s2	s3
1834	ENSG00000152591	DSPP	2347	-0.774733	-3.29398	3.53045	0.62584	0.438576	0.00100249	0.000422852	0.531481	---	s3	s2
1836	ENSG00000155850	SLC26A2	2405	4.42698	-3.49082	-0.524709	-0.087889	9.98324e-06	0.000490212	0.599834	0.929972	---	s1	s2
1837	ENSG00000134769	DTNA	2405	-1.47384	-4.4605	5.00356	1.05814	0.140655	8.55347e-06	6.03527e-07	0.290097	---	s3	s2
1838	ENSG00000138101	DTNB	2405	0.864187	-6.58608	5.25546	0.715381	0.387571	5.52845e-11	1.60662e-07	0.474443	---	s3	s2
1839	ENSG00000113070	HBEGF	2405	-4.13774	1.4616	-3.98374	6.83472	3.62809e-05	0.143983	6.98576e-05	1.03796e-11	---	s4	s1
1840	ENSG00000135144	DTX1	2189	-10.8998	2.16812	4.89763	3.21816	5.62921e-27	0.0302571	1.041e-06	0.00130902	---	s3	s1
1841	ENSG00000168393	DTYMK	2329	4.7189	-1.06187	2.98043	-6.78205	2.5119e-06	0.288405	0.00290822	1.49724e-11	---	s1	s4
1842	ENSG00000106823	ECM2	2392	-5.37485	3.38178	-0.748685	2.49516	8.40759e-08	0.000731771	0.454121	0.0126571	---	s2	s1
1843	ENSG00000120129	DUSP1	2405	-5.85294	6.00492	-6.182	5.8948	5.48884e-09	2.20472e-09	7.41423e-10	4.27871e-09	---	s2	s3
1844	ENSG00000158050	DUSP2	2405	-1.22544	-0.754947	0.824989	1.18483	0.22053	0.450355	0.40946	0.236203	---	s4	s1
1845	ENSG00000108861	DUSP3	2405	-1.74854	0.671002	-8.23329	9.82523	0.0804989	0.502284	2.95266e-16	2.29871e-22	---	s4	s3
1846	ENSG00000120875	DUSP4	2375	-6.9921	9.56471	-5.45467	2.49618	3.50695e-12	2.70868e-21	5.41516e-08	0.0126212	s2	s2	s1
1847	ENSG00000138166	DUSP5	2405	-6.29832	4.77707	-4.18075	5.55745	3.56664e-10	1.88581e-06	3.00953e-05	3.03958e-08	---	s4	s1
1848	ENSG00000139318	DUSP6	2392	-6.41603	5.65064	-3.9003	4.41882	1.6808e-10	1.78843e-08	9.87238e-05	1.03672e-05	---	s2	s1
1849	ENSG00000164086	DUSP7	2375	-4.91266	-3.55843	0.101475	8.81817	9.59712e-07	0.000380395	0.919182	2.20534e-18	---	s4	s1
1852	ENSG00000130829	DUSP9	2330	-3.04116	-2.92178	7.70213	-1.82672	0.00238297	0.00351386	1.96481e-14	0.0678698	---	s3	s1
1854	ENSG00000128951	DUT	2405	5.39691	-1.50645	2.03857	-5.96598	7.44449e-08	0.132083	0.0416019	2.79089e-09	---	s1	s4
1855	ENSG00000107404	DVL1	2359	-3.71822	-3.16276	-1.01085	8.373	0.000205314	0.00158269	0.312193	9.50259e-17	---	s4	s1
1856	ENSG00000004975	DVL2	2405	-3.08395	-8.44855	8.09566	3.73511	0.00206595	5.03255e-17	8.95266e-16	0.000191997	s3	s3	s2
1857	ENSG00000161202	DVL3	2405	-1.22499	-9.02682	3.36896	7.44573	0.220698	3.53085e-19	0.000766434	1.33598e-13	---	s4	s2
1859	ENSG00000157540	DYRK1A	2392	6.70288	-8.33349	2.34702	-0.205293	2.54064e-11	1.30608e-16	0.0190053	0.837361	---	s1	s2
1861	ENSG00000136827	TOR1A	2405	2.34227	1.75312	-5.52169	1.54522	0.019248	0.0797081	3.71855e-08	0.122425	---	s1	s3
1869	ENSG00000101412	E2F1	2375	3.03298	-9.21697	8.7377	-2.2926	0.00244776	6.53593e-20	4.40912e-18	0.0219579	---	s3	s2
1870	ENSG00000007968	E2F2	2405	2.31965	-7.01044	5.31324	-0.359359	0.020443	3.07474e-12	1.17601e-07	0.719358	---	s3	s2
1871	ENSG00000112242	E2F3	2405	9.55268	-14.572	6.28192	-0.809847	2.99732e-21	3.71193e-46	3.95726e-10	0.418108	s1	s1	s2
1874	ENSG00000205250	E2F4	2405	1.69477	-7.99825	-1.17926	8.27262	0.0902478	1.94271e-15	0.238413	2.14367e-16	s4	s4	s2
1875	ENSG00000133740	E2F5	2392	13.6007	-8.28379	3.6641	-8.27108	1.23877e-40	1.96205e-16	0.000253613	2.17657e-16	---	s1	s2
1876	ENSG00000169016	E2F6	2405	9.07816	-6.08148	2.62493	-5.21771	2.24072e-19	1.38134e-09	0.00872159	1.96648e-07	---	s1	s2
1877	ENSG00000167967	E4F1	2405	-10.0077	-2.06194	3.9842	8.02898	3.97338e-23	0.039321	6.9723e-05	1.52295e-15	---	s4	s1
1879	ENSG00000164330	EBF1	2219	-7.43782	-2.18399	4.20325	5.39982	1.455e-13	0.0290678	2.73549e-05	7.38326e-08	---	s4	s1
1880	ENSG00000169508	GPR183	2405	-2.73258	4.39791	-4.33714	2.55123	0.00633	1.14058e-05	1.50307e-05	0.0107957	---	s2	s3
1889	ENSG00000117298	ECE1	2392	-8.79229	2.63831	-3.78935	10.0514	2.74543e-18	0.0083861	0.000154777	2.613e-23	---	s4	s1
1890	ENSG00000025708	TYMP	2392	-10.4708	6.07828	-7.23419	11.6297	4.07743e-25	1.40984e-09	6.2781e-13	1.8926e-30	---	s4	s1
1891	ENSG00000104823	ECH1	2405	-3.49261	5.99975	-2.87899	0.0576995	0.000486962	2.27505e-09	0.00402483	0.953993	---	s2	s1
1892	ENSG00000127884	ECHS1	2392	-0.214892	9.54533	-6.07238	-3.63424	0.82987	3.22402e-21	1.46183e-09	0.000284683	---	s2	s3
1893	ENSG00000143369	ECM1	2405	-10.9184	7.35539	-5.03993	8.22992	4.03406e-27	2.59824e-13	5.00393e-07	3.03452e-16	---	s4	s1
1894	ENSG00000114346	ECT2	2405	12.4783	-5.07373	0.988837	-7.82646	1.13563e-34	4.19929e-07	0.322842	7.45859e-15	---	s1	s4
1896	ENSG00000158813	EDA	2392	-2.3579	-3.91047	7.87981	-1.61903	0.0184588	9.46817e-05	4.93639e-15	0.105572	---	s3	s2
1901	ENSG00000170989	S1PR1	2405	-8.17757	2.97261	-0.523987	5.48114	4.63593e-16	0.00298216	0.600336	4.66703e-08	---	s4	s1
1902	ENSG00000198121	LPAR1	2405	-3.04476	2.05859	-3.78527	4.84125	0.00235395	0.0396414	0.000157302	1.3722e-06	---	s4	s3
1903	ENSG00000213694	S1PR3	2206	-6.80631	1.66273	-0.67699	5.73939	1.28622e-11	0.0965089	0.498483	1.08123e-08	---	s4	s1
1906	ENSG00000078401	EDN1	2405	-2.35428	1.59896	-4.14008	5.02411	0.0186389	0.10996	3.59152e-05	5.42962e-07	---	s4	s3
1907	ENSG00000127129	EDN2	2375	-5.95055	3.89757	0.702392	0.981181	3.06816e-09	9.98544e-05	0.482504	0.326603	---	s2	s1
1908	ENSG00000124205	EDN3	2405	-3.28915	-2.61546	6.89525	-1.0779	0.00101941	0.00896635	6.84792e-12	0.281186	---	s3	s1
1909	ENSG00000151617	EDNRA	2405	-5.95179	0.100322	0.296415	5.56732	3.04027e-09	0.920097	0.766939	2.87456e-08	---	s4	s1
1910	ENSG00000136160	EDNRB	2392	-4.56546	3.13985	0.774118	0.337446	5.23671e-06	0.00171101	0.438938	0.73581	---	s2	s1
1911	ENSG00000111752	PHC1	2359	-5.09352	-9.6671	11.5493	3.56495	3.79322e-07	1.04585e-21	4.7134e-30	0.000371159	s3	s3	s2
1912	ENSG00000134686	PHC2	2392	-8.45012	-0.518768	0.148921	8.94217	4.98153e-17	0.60397	0.881629	7.46202e-19	---	s4	s1
1915	ENSG00000156508	EEF1A1	2405	5.71427	1.29417	-2.74035	-4.24924	1.23801e-08	0.195732	0.0061827	2.22677e-05	---	s1	s4
1917	ENSG00000101210	EEF1A2	2405	-7.42909	4.65143	2.17414	0.0480984	1.51097e-13	3.4752e-06	0.0297917	0.961642	---	s2	s1
1936	ENSG00000104529	EEF1D	2405	0.668791	-1.74889	-0.0474021	1.28411	0.503693	0.0804381	0.962197	0.199228	---	s4	s2
1938	ENSG00000167658	EEF2	2392	0.310231	-3.69947	-0.56724	4.33331	0.756413	0.000220928	0.570604	1.52963e-05	---	s4	s2
1939	ENSG00000143486	EIF2D	2405	4.58935	-1.86036	-2.0612	-0.394422	4.67501e-06	0.062957	0.0393914	0.693305	---	s1	s3
1942	ENSG00000169242	EFNA1	2405	2.27849	5.89974	-7.81198	-0.51139	0.0227848	4.15434e-09	8.34359e-15	0.609125	---	s2	s3
1943	ENSG00000099617	EFNA2	2330	-0.597837	-0.309753	1.42364	-0.567805	0.550007	0.756777	0.154684	0.570222	---	s3	s1
1944	ENSG00000143590	EFNA3	2362	0.544071	-1.68491	2.02434	-0.854212	0.586444	0.0921377	0.0430473	0.393074	---	s3	s2
1945	ENSG00000243364	EFNA4	2392	3.59902	0.438719	-4.77463	0.942912	0.000325918	0.660905	1.90919e-06	0.345821	---	s1	s3
1946	ENSG00000184349	EFNA5	2375	-2.38011	1.36645	0.276944	0.616052	0.017386	0.171926	0.781847	0.537919	---	s2	s1
1947	ENSG00000090776	EFNB1	2405	-5.23995	-0.0774168	-0.909939	6.35299	1.74595e-07	0.938298	0.362946	2.5177e-10	---	s4	s1
1948	ENSG00000125266	EFNB2	2405	0.750948	-1.42474	-3.67103	4.69833	0.452758	0.154362	0.000246834	2.771e-06	---	s4	s3
1949	ENSG00000108947	EFNB3	2360	-8.41031	-1.52931	12.6298	-2.97549	6.98039e-17	0.126321	1.97688e-35	0.00295494	---	s3	s1
1950	ENSG00000138798	EGF	2362	0.232407	5.51058	-6.14323	0.252529	0.816242	3.96528e-08	9.46171e-10	0.800654	---	s2	s3
1951	ENSG00000008300	CELSR3	2392	-2.16819	-5.28908	7.35518	0.21312	0.0302426	1.341e-07	2.60668e-13	0.831251	---	s3	s2
1952	ENSG00000143126	CELSR2	2375	-2.33307	-7.11747	6.82484	2.86819	0.0197275	1.45016e-12	1.11369e-11	0.00416469	---	s3	s2
1953	ENSG00000162591	MEGF6	2375	-8.40238	0.0862991	0.633845	7.6702	7.42929e-17	0.931236	0.526243	2.48831e-14	---	s4	s1
1954	ENSG00000105429	MEGF8	2405	-9.06671	-7.30831	8.94661	7.63943	2.48043e-19	3.6641e-13	7.15216e-19	3.12927e-14	---	s3	s1
1955	ENSG00000106780	MEGF9	2375	-1.64567	1.66272	-0.617809	0.502191	0.0999638	0.0964996	0.536761	0.61558	---	s2	s1
1956	ENSG00000146648	EGFR	2392	2.21811	-2.29525	-5.18815	5.78008	0.026641	0.0218053	2.30251e-07	8.43963e-09	s4	s4	s3
1958	ENSG00000120738	EGR1	2405	-4.78093	0.323741	-1.12888	5.67654	1.85025e-06	0.746162	0.25906	1.53987e-08	---	s4	s1
1959	ENSG00000122877	EGR2	2405	-6.30615	0.266642	-1.73678	7.95542	3.39365e-10	0.789768	0.0825546	2.72371e-15	---	s4	s1
1960	ENSG00000179388	EGR3	2405	-6.02462	0.568463	1.02717	4.33535	1.95592e-09	0.569774	0.304442	1.51524e-05	---	s4	s1
1961	ENSG00000135625	EGR4	2330	-5.9231	2.68935	2.38186	0.458455	3.62761e-09	0.00721015	0.0173053	0.646668	---	s2	s1
1962	ENSG00000113790	EHHADH	2392	1.56519	5.86587	-3.48217	-4.26897	0.11767	5.08663e-09	0.000506292	2.04044e-05	---	s2	s4
1965	ENSG00000134001	EIF2S1	2405	7.69097	2.56525	-4.81512	-5.40857	2.11442e-14	0.0103704	1.56258e-06	6.9812e-08	---	s1	s4
1967	ENSG00000111361	EIF2B1	2405	6.01072	-8.92127	3.48487	-0.118088	2.12843e-09	8.92816e-19	0.000501197	0.906008	---	s1	s2
1968	ENSG00000130741	EIF2S3	2405	8.77956	-2.11556	-3.58965	-2.61381	3.05356e-18	0.0344845	0.00033775	0.00900986	---	s1	s3
1969	ENSG00000142627	EPHA2	2392	-4.47371	4.06489	-7.23892	7.75136	8.04742e-06	4.96073e-05	6.06763e-13	1.33441e-14	---	s4	s3
1975	ENSG00000063046	EIF4B	2392	6.54951	-4.39276	0.735932	-2.54577	7.04359e-11	1.16804e-05	0.461844	0.010966	---	s1	s2
1977	ENSG00000151247	EIF4E	2375	9.06071	-0.651915	-2.14431	-6.04529	2.63885e-19	0.514519	0.0321092	1.72734e-09	---	s1	s4
1978	ENSG00000187840	EIF4EBP1	2375	-2.69457	1.91771	0.938069	-0.36595	0.00709757	0.0552682	0.348304	0.714435	---	s2	s1
1979	ENSG00000148730	EIF4EBP2	2405	4.70196	-3.55696	-1.00586	0.219838	2.72252e-06	0.000382423	0.314585	0.826016	---	s1	s2
1981	ENSG00000114867	EIF4G1	2392	1.15359	-2.6598	-4.18428	6.20678	0.248783	0.007871	2.96401e-05	6.35594e-10	s4	s4	s3
1982	ENSG00000110321	EIF4G2	2392	6.97407	-2.96062	-2.64863	-0.924884	3.96994e-12	0.00310046	0.00813495	0.35512	---	s1	s2
1983	ENSG00000100664	EIF5	2392	7.19481	-2.04882	-0.825277	-4.07475	8.33357e-13	0.0405888	0.409296	4.75659e-05	---	s1	s4
1984	ENSG00000132507	EIF5A	2149	2.91355	0.978288	-4.17717	0.45791	0.00361042	0.328042	3.06965e-05	0.647063	---	s1	s3
1990	ENSG00000139610	CELA1	2144	-5.72021	4.60716	1.31481	-0.671613	1.2131e-08	4.32189e-06	0.188716	0.501902	---	s2	s1
1991	ENSG00000197561	ELANE	2347	-7.05552	3.72998	-0.148944	3.10139	2.2546e-12	0.000196036	0.881611	0.00194908	---	s2	s1
1992	ENSG00000021355	SERPINB1	2405	2.37689	8.35764	-10.6017	-0.403437	0.0175371	1.0679e-16	1.07064e-25	0.686663	---	s2	s3
1993	ENSG00000107105	ELAVL2	2405	3.86408	-5.48371	7.19082	-5.50919	0.000114462	4.60051e-08	8.56242e-13	3.98892e-08	---	s3	s4
1994	ENSG00000066044	ELAVL1	2405	7.41829	-10.5867	4.29108	-0.62949	1.63648e-13	1.24794e-25	1.84851e-05	0.529088	---	s1	s2
1996	ENSG00000162374	ELAVL4	2375	-4.54742	0.151286	7.98227	-3.94452	5.70376e-06	0.879763	2.21592e-15	8.22808e-05	---	s3	s1
1997	ENSG00000120690	ELF1	2405	8.49032	0.00941601	-10.7501	2.68926	3.55286e-17	0.992488	2.33012e-26	0.00721056	---	s1	s3
1998	ENSG00000109381	ELF2	2405	5.02885	-4.46071	1.2956	-1.56739	5.29864e-07	8.54502e-06	0.195237	0.117154	---	s1	s2
1999	ENSG00000163435	ELF3	2405	0.903896	4.87271	-5.32467	-0.593111	0.366141	1.17248e-06	1.10523e-07	0.553163	---	s2	s3
2000	ENSG00000102034	ELF4	2405	1.22946	-3.74343	-3.54401	6.64082	0.219021	0.000185784	0.00040161	3.84406e-11	---	s4	s2
2001	ENSG00000135374	ELF5	2405	0.954004	2.25187	-2.62871	-0.634769	0.340178	0.0244205	0.00862552	0.52564	---	s2	s3
2002	ENSG00000126767	ELK1	2405	-1.04945	-4.17516	1.43952	4.08707	0.294075	3.08379e-05	0.150134	4.51194e-05	---	s4	s2
2004	ENSG00000111145	ELK3	2375	-5.68515	1.55381	-4.36091	8.72766	1.46733e-08	0.120363	1.35056e-05	4.80532e-18	---	s4	s1
2005	ENSG00000158711	ELK4	2405	4.64865	-3.62749	-1.8037	1.19399	3.52186e-06	0.000292146	0.0714035	0.232601	---	s1	s2
2006	ENSG00000049540	ELN	2405	-7.64515	-0.646053	2.86667	5.31718	2.99633e-14	0.518307	0.00418423	1.15112e-07	---	s4	s1
2009	ENSG00000066629	EML1	2405	-5.75331	-0.361215	3.28347	2.68592	9.86417e-09	0.71797	0.00104007	0.00728289	---	s3	s1
2010	ENSG00000102119	EMD	2405	-0.355713	-1.37229	-0.0408049	1.9003	0.722087	0.170101	0.967455	0.0575139	---	s4	s2
2011	ENSG00000072518	MARK2	2405	0.932015	-6.61281	-1.94359	8.3914	0.351422	4.63107e-11	0.0520613	8.0829e-17	s4	s4	s2
2012	ENSG00000134531	EMP1	2405	-1.95163	3.90316	-10.0242	8.24087	0.0510982	9.75556e-05	3.38348e-23	2.77624e-16	---	s4	s3
2013	ENSG00000213853	EMP2	2375	-1.88336	5.33225	-4.13338	0.483809	0.0597741	1.06176e-07	3.69881e-05	0.628566	---	s2	s3
2014	ENSG00000142227	EMP3	2392	-8.73421	3.94175	-3.93344	8.66035	4.52334e-18	8.32117e-05	8.61235e-05	8.49923e-18	---	s4	s1
2015	ENSG00000174837	ADGRE1	2344	-6.8595	5.07615	-3.057	4.59072	8.81156e-12	4.1546e-07	0.00226087	4.65081e-06	---	s2	s1
2016	ENSG00000135638	EMX1	2375	-6.8944	2.47891	6.69293	-2.83163	6.90895e-12	0.0132474	2.72045e-11	0.00467021	---	s3	s1
2017	ENSG00000085733	CTTN	2405	2.97975	-2.7452	-5.97272	6.32857	0.00291377	0.0060924	2.67953e-09	2.94237e-10	s4	s4	s3
2018	ENSG00000170370	EMX2	2375	-6.40948	-0.0787828	5.33411	0.881288	1.75559e-10	0.937212	1.0511e-07	0.378251	---	s3	s1
2020	ENSG00000164778	EN2	2330	-3.11933	-0.417188	2.74144	0.679794	0.0018348	0.676579	0.00616386	0.496702	---	s3	s1
2021	ENSG00000167136	ENDOG	2405	0.0688394	2.47494	-2.19334	-0.445025	0.945123	0.0133944	0.0283785	0.656342	---	s2	s3
2022	ENSG00000106991	ENG	2405	-11.5063	2.88335	-3.56179	12.2824	7.31374e-30	0.00396963	0.000375496	1.12668e-33	---	s4	s1
2023	ENSG00000074800	ENO1	2405	3.36766	-0.691763	-5.52537	3.19379	0.000770049	0.489153	3.64231e-08	0.00142235	---	s1	s3
2026	ENSG00000111674	ENO2	2405	-7.59383	-4.45342	7.80138	4.2557	4.4177e-14	8.83779e-06	9.05687e-15	2.16387e-05	---	s3	s1
2027	ENSG00000108515	ENO3	2405	-4.64832	-1.19392	6.34161	-0.697978	3.52753e-06	0.232628	2.70754e-10	0.485259	---	s3	s1
2028	ENSG00000138792	ENPEP	2405	-2.33741	2.19472	-0.999382	1.01953	0.0194997	0.0282793	0.31771	0.308054	---	s2	s1
2029	ENSG00000143420	ENSA	2405	6.45936	0.042246	-2.76554	-3.58448	1.26837e-10	0.966306	0.00572637	0.000344476	---	s1	s4
2030	ENSG00000112759	SLC29A1	2405	0.986426	-3.78053	1.81151	1.20164	0.324024	0.000160307	0.070186	0.22962	s1	s3	s2
2033	ENSG00000100393	EP300	2109	2.26548	-8.36171	0.337963	6.35304	0.0235844	1.10817e-16	0.735425	2.57895e-10	---	s4	s2
2034	ENSG00000116016	EPAS1	2405	-8.30546	4.40376	-5.1971	9.09649	1.63909e-16	1.11048e-05	2.19469e-07	1.90382e-19	s4	s4	s1
2035	ENSG00000159023	EPB41	2405	6.24436	-7.30514	0.555887	1.05321	5.01591e-10	3.74958e-13	0.57834	0.292351	---	s1	s2
2036	ENSG00000088367	EPB41L1	2362	-1.14896	-0.832203	-1.79068	3.96744	0.250687	0.405379	0.0734735	7.4814e-05	---	s4	s3
2037	ENSG00000079819	EPB41L2	2405	0.791268	-2.93899	-0.796708	3.25568	0.428866	0.00332419	0.425699	0.00114692	---	s4	s2
2038	ENSG00000166947	EPB42	2392	-5.69885	3.4562	1.2806	0.580916	1.35458e-08	0.000557422	0.200458	0.561352	---	s2	s1
2039	ENSG00000158856	DMTN	2387	-4.55658	3.1769	-0.389705	1.52559	5.46136e-06	0.00150762	0.69679	0.127245	---	s2	s1
2040	ENSG00000148175	STOM	2405	-4.82492	6.43698	-6.42899	4.65046	1.48833e-06	1.46645e-10	1.54431e-10	3.49135e-06	---	s2	s3
2041	ENSG00000146904	EPHA1	2392	-1.3386	2.25683	-6.22158	5.46265	0.180827	0.0241087	5.79324e-10	5.17621e-08	---	s4	s3
2042	ENSG00000044524	EPHA3	2405	-4.94294	1.3771	1.70539	1.64952	8.22569e-07	0.168609	0.0882516	0.0991709	---	s3	s1
2043	ENSG00000116106	EPHA4	2392	-6.22964	1.12237	1.96604	2.9227	5.50726e-10	0.261816	0.0494092	0.00350273	s2	s4	s1
2044	ENSG00000145242	EPHA5	2347	-3.44581	-0.569506	4.74772	-0.940976	0.00057937	0.569067	2.18123e-06	0.346814	---	s3	s1
2045	ENSG00000135333	EPHA7	2375	-0.044989	-4.57218	8.93981	-4.31561	0.96412	5.07467e-06	7.65351e-19	1.65689e-05	---	s3	s2
2046	ENSG00000070886	EPHA8	2144	-4.22314	-0.985726	8.18498	-3.2206	2.50997e-05	0.324379	4.61977e-16	0.00129839	---	s3	s1
2047	ENSG00000154928	EPHB1	2405	-3.63921	-5.66627	7.85696	1.58066	0.000279243	1.63373e-08	5.88528e-15	0.114087	---	s3	s2
2048	ENSG00000133216	EPHB2	2362	-1.42296	-5.1495	2.2608	4.63745	0.154881	2.82775e-07	0.0238622	3.71992e-06	---	s4	s2
2049	ENSG00000182580	EPHB3	2405	-1.15388	-2.13808	2.02916	1.34594	0.248663	0.0326111	0.0425523	0.178448	---	s3	s2
2050	ENSG00000196411	EPHB4	2405	2.01999	-2.39939	-2.737	3.48593	0.0434948	0.0164983	0.00624588	0.000499214	---	s4	s3
2051	ENSG00000106123	EPHB6	2405	-8.29055	2.34413	0.084359	5.63143	1.85176e-16	0.0191528	0.932778	1.99536e-08	---	s4	s1
2052	ENSG00000143819	EPHX1	2405	-5.52235	9.01805	-4.97393	1.09601	3.70473e-08	3.81543e-19	7.02449e-07	0.273186	---	s2	s1
2053	ENSG00000120915	EPHX2	2405	-0.390084	4.39533	-0.255954	-4.12793	0.696509	1.15411e-05	0.798008	3.78517e-05	---	s2	s4
2054	ENSG00000111450	STX2	2405	-1.1899	-4.38164	2.8483	2.95402	0.234202	1.22851e-05	0.00443277	0.00316706	---	s4	s2
2056	ENSG00000130427	EPO	2330	-5.99287	5.1442	1.51091	-1.1953	2.38266e-09	2.91092e-07	0.130946	0.232093	---	s2	s1
2057	ENSG00000187266	EPOR	2405	-9.36796	2.40285	5.40538	0.961747	1.64597e-20	0.0163434	7.10482e-08	0.336273	---	s3	s1
2058	ENSG00000136628	EPRS	2387	11.6543	-2.98101	-3.10066	-4.91557	1.44474e-30	0.00290201	0.00195347	9.45389e-07	---	s1	s4
2059	ENSG00000151491	EPS8	2405	3.10297	1.34552	-4.17845	-0.177263	0.00193816	0.178584	3.0399e-05	0.859317	---	s1	s3
2060	ENSG00000085832	EPS15	2405	6.2847	0.311766	-7.05242	0.774146	3.88818e-10	0.755246	2.28955e-12	0.43892	---	s1	s3
2063	ENSG00000160113	NR2F6	2392	-2.45414	0.111555	-1.52979	3.98121	0.0141933	0.911186	0.126202	7.061e-05	---	s4	s1
2064	ENSG00000141736	ERBB2	2392	-0.644023	2.82089	-6.5163	4.43911	0.519623	0.00482862	8.75885e-11	9.44374e-06	---	s4	s3
2065	ENSG00000065361	ERBB3	2405	2.78335	4.14648	-6.16196	-0.831293	0.00542221	3.49333e-05	8.39929e-10	0.405891	---	s2	s3
2066	ENSG00000178568	ERBB4	2362	-3.77208	2.99801	3.73258	-3.41457	0.000165873	0.00274581	0.00019401	0.000649614	---	s3	s1
2067	ENSG00000012061	ERCC1	2405	-4.65995	2.59595	-1.84169	3.80848	3.33571e-06	0.0094905	0.0656435	0.000143325	---	s4	s1
2068	ENSG00000104884	ERCC2	2405	-2.29789	-5.40273	4.32961	3.61387	0.0216534	7.20943e-08	1.55495e-05	0.000307853	---	s3	s2
2069	ENSG00000124882	EREG	2375	1.28901	-1.91815	-3.56397	4.56481	0.197519	0.0552116	0.000372499	5.25453e-06	---	s4	s3
2070	ENSG00000112319	EYA4	2362	-4.14337	1.50221	3.02229	-0.668001	3.54293e-05	0.133176	0.00253571	0.504198	---	s3	s1
2071	ENSG00000163161	ERCC3	2405	1.97771	-7.12807	3.84917	1.64097	0.0480753	1.34037e-12	0.000121612	0.100935	---	s3	s2
2072	ENSG00000175595	ERCC4	2375	6.34052	-3.86564	1.06671	-3.27639	2.73246e-10	0.000113772	0.286212	0.00106659	---	s1	s2
2073	ENSG00000134899	ERCC5	2392	3.75558	-3.68033	-3.94871	4.42513	0.000177071	0.000238082	8.08459e-05	1.0071e-05	---	s4	s3
2074	ENSG00000225830	ERCC6	2362	4.68748	-7.70975	1.91607	1.5656	2.92344e-06	1.84431e-14	0.0554767	0.117577	s4	s1	s2
2077	ENSG00000105722	ERF	2405	-7.09014	-4.19001	5.03802	6.37132	1.75422e-12	2.89018e-05	5.05361e-07	2.23877e-10	---	s4	s1
2078	ENSG00000157554	ERG	2405	-6.28891	1.41456	0.953826	3.74446	3.78583e-10	0.157327	0.340268	0.00018503	---	s4	s1
2079	ENSG00000100632	ERH	2405	4.37539	3.48513	0.495487	-8.85269	1.26392e-05	0.000500711	0.620302	1.6225e-18	---	s1	s4
2081	ENSG00000178607	ERN1	2392	-0.651933	-3.45926	-1.47473	6.03209	0.514507	0.000551145	0.140416	1.8703e-09	---	s4	s2
2086	ENSG00000213462	ERV3-1	2070	4.98891	-4.58208	-0.407135	0.387367	6.57907e-07	4.87825e-06	0.683951	0.698524	---	s1	s2
2091	ENSG00000105202	FBL	2405	4.65831	-5.91664	5.37516	-3.93849	3.36201e-06	3.75485e-09	8.38907e-08	8.43317e-05	s3	s3	s2
2098	ENSG00000139684	ESD	2405	10.3911	0.600496	-4.64154	-6.05002	9.03315e-25	0.548233	3.64427e-06	1.67502e-09	---	s1	s4
2099	ENSG00000091831	ESR1	2405	-7.60145	6.42812	-0.780858	1.44346	4.17092e-14	1.55302e-10	0.434963	0.149021	---	s2	s1
2100	ENSG00000140009	ESR2	2362	-4.28478	0.387107	3.75671	-0.0854132	1.90253e-05	0.698712	0.000176328	0.93194	---	s3	s1
2101	ENSG00000173153	ESRRA	2405	1.40297	-1.87618	-4.40352	5.31133	0.160755	0.0607511	1.1117e-05	1.18828e-07	---	s4	s3
2103	ENSG00000119715	ESRRB	2375	-6.42701	2.06028	5.09325	-1.17663	1.56778e-10	0.0394804	3.79671e-07	0.239459	---	s3	s1
2104	ENSG00000196482	ESRRG	2405	0.632766	-1.5342	4.53105	-3.75648	0.526947	0.125113	6.15632e-06	0.000176416	---	s3	s4
2107	ENSG00000120705	ETF1	2405	9.39497	0.915273	-8.24653	-1.68207	1.2855e-20	0.36014	2.65131e-16	0.0926852	---	s1	s3
2108	ENSG00000140374	ETFA	2392	2.6896	8.50992	-7.13025	-4.39731	0.00720342	3.02446e-17	1.32163e-12	1.14402e-05	---	s2	s3
2109	ENSG00000105379	ETFB	2405	-5.52293	9.48416	-3.33566	-1.10403	3.69269e-08	5.65737e-21	0.000863923	0.269691	---	s2	s1
2110	ENSG00000171503	ETFDH	2405	2.18838	6.97156	-5.93556	-3.50076	0.0287376	4.03454e-12	3.35194e-09	0.000472384	---	s2	s3
2113	ENSG00000134954	ETS1	2392	-4.61153	-1.36571	-2.57659	8.99117	4.20798e-06	0.172158	0.0100375	4.85307e-19	---	s4	s1
2114	ENSG00000157557	ETS2	2405	0.99412	-1.18918	-3.65001	4.16799	0.320265	0.234485	0.000267818	3.18167e-05	---	s4	s3
2115	ENSG00000006468	ETV1	2405	-4.1924	-2.19223	2.98279	3.45392	2.86005e-05	0.0284587	0.00288506	0.000562065	---	s4	s1
2116	ENSG00000105672	ETV2	2226	-2.72992	4.03488	2.31181	-4.08423	0.00638493	5.64765e-05	0.0208789	4.57885e-05	---	s2	s4
2117	ENSG00000117036	ETV3	2392	3.63588	-4.28488	-2.26002	3.4094	0.000282888	1.90075e-05	0.0239097	0.000661851	---	s1	s2
2118	ENSG00000175832	ETV4	2405	1.02123	-4.25135	3.19734	0.212192	0.307247	2.20606e-05	0.00140501	0.831975	---	s3	s2
2119	ENSG00000244405	ETV5	2405	-4.02512	-0.948216	1.53715	3.45858	5.87089e-05	0.343115	0.124389	0.00055248	---	s4	s1
2120	ENSG00000139083	ETV6	2405	-0.450002	-4.5902	-3.41473	9.20967	0.65275	4.65627e-06	0.000649053	6.91499e-20	---	s4	s2
2121	ENSG00000072840	EVC	2405	-6.66683	-4.89036	1.57998	10.5308	3.23147e-11	1.07304e-06	0.114244	2.20531e-25	---	s4	s1
2122	ENSG00000085276	MECOM	2405	2.45329	2.34828	-4.10712	-0.692434	0.0142261	0.0189408	4.14011e-05	0.488732	---	s1	s3
2123	ENSG00000126860	EVI2A	2405	-3.67308	6.93549	-5.67226	2.17071	0.00024488	5.18432e-12	1.57831e-08	0.0300508	---	s2	s3
2124	ENSG00000185862	EVI2B	2392	-2.71274	5.07452	-7.57004	5.17645	0.0067207	4.18371e-07	5.29387e-14	2.44993e-07	---	s4	s3
2125	ENSG00000167880	EVPL	2392	-1.24682	0.131065	-3.88144	5.24396	0.212588	0.895735	0.00010665	1.70965e-07	---	s4	s3
2128	ENSG00000106038	EVX1	2319	-2.34347	1.34151	-0.480526	1.39276	0.0191892	0.179886	0.630899	0.163825	---	s4	s1
2130	ENSG00000182944	EWSR1	2405	2.90754	-7.98554	3.79194	1.67082	0.00367621	2.14802e-15	0.000153158	0.0948881	s3	s3	s2
2131	ENSG00000182197	EXT1	2405	0.842192	-5.01034	-1.10616	5.80324	0.399764	5.82881e-07	0.268766	7.36178e-09	---	s4	s2
2132	ENSG00000151348	EXT2	2405	1.59138	-0.540669	-3.03067	2.19463	0.111656	0.588786	0.00246617	0.0282857	---	s4	s3
2134	ENSG00000158008	EXTL1	2375	-6.12294	-1.7907	5.40951	2.38507	1.07188e-09	0.0734694	6.95318e-08	0.0171538	---	s3	s1
2135	ENSG00000162694	EXTL2	2405	3.85768	-2.34075	4.51837	-6.14029	0.00011748	0.0193262	6.53341e-06	9.60914e-10	---	s3	s4
2137	ENSG00000012232	EXTL3	2392	-8.00125	-4.37352	5.20269	7.30635	1.9016e-15	1.27501e-05	2.13131e-07	3.72279e-13	---	s4	s1
2138	ENSG00000104313	EYA1	2405	0.175607	-3.17013	5.19705	-2.20342	0.860617	0.00154287	2.19523e-07	0.0276595	---	s3	s2
2139	ENSG00000064655	EYA2	2392	-4.07878	1.95296	1.91012	-0.0593703	4.67554e-05	0.0509411	0.0562372	0.952662	---	s2	s1
2140	ENSG00000158161	EYA3	2405	6.19372	-7.67148	1.29259	0.708825	6.89095e-10	2.45309e-14	0.196278	0.478502	---	s1	s2
2145	ENSG00000108799	EZH1	2375	-1.30657	-7.99625	4.67306	5.00783	0.191486	1.9843e-15	3.13351e-06	5.9096e-07	---	s4	s2
2146	ENSG00000106462	EZH2	2405	10.2691	-12.24	8.9577	-6.56662	3.0528e-24	1.84489e-33	6.48936e-19	6.2863e-11	---	s1	s2
2147	ENSG00000180210	F2	2375	-3.8911	3.94296	0.832756	-1.24887	0.000102539	8.28128e-05	0.405066	0.211837	---	s2	s1
2149	ENSG00000181104	F2R	2405	-4.78761	0.476262	0.242127	4.04012	1.79035e-06	0.633931	0.808703	5.5101e-05	---	s4	s1
2150	ENSG00000164251	F2RL1	2405	1.86966	6.40095	-9.03765	0.60862	0.0616529	1.85058e-10	3.20866e-19	0.542834	---	s2	s3
2151	ENSG00000164220	F2RL2	2375	-1.4544	-1.79217	0.485681	2.90439	0.145968	0.0732335	0.627238	0.00371375	---	s4	s2
2152	ENSG00000117525	F3	2405	-5.72875	8.01069	-6.29232	3.73171	1.13818e-08	1.76054e-15	3.70492e-10	0.000194596	s2	s2	s3
2153	ENSG00000198734	F5	2405	-2.77833	6.3282	-2.66747	-1.23143	0.00550633	2.94931e-10	0.00769367	0.218282	---	s2	s1
2155	ENSG00000057593	F7	2375	-5.02842	3.85181	3.50969	-2.84441	5.31519e-07	0.000120351	0.000456994	0.00448748	---	s2	s1
2157	ENSG00000185010	F8	2392	-1.54103	4.9304	-1.91225	-1.78002	0.123442	8.76934e-07	0.0559637	0.0751994	---	s2	s3
2158	ENSG00000101981	F9	2346	-2.65852	4.02201	0.703128	-2.4544	0.0079018	5.95304e-05	0.482046	0.0141841	---	s2	s1
2159	ENSG00000126218	F10	2405	-4.26197	2.79513	2.44862	-1.35806	2.10447e-05	0.00522909	0.0144114	0.174572	---	s2	s1
2160	ENSG00000088926	F11	2359	-2.08317	3.90363	0.847543	-3.04084	0.0373437	9.74214e-05	0.396778	0.00238518	---	s2	s4
2161	ENSG00000131187	F12	2405	-3.24626	5.0216	0.459328	-2.67774	0.00118539	5.50029e-07	0.64604	0.00746249	---	s2	s1
2162	ENSG00000124491	F13A1	2392	-6.02485	2.54022	-4.58648	8.20766	1.9546e-09	0.0111411	4.74043e-06	3.64416e-16	---	s4	s1
2165	ENSG00000143278	F13B	2327	-2.11466	4.69229	0.0574273	-3.02194	0.0345649	2.85846e-06	0.95421	0.00253903	---	s2	s4
2166	ENSG00000117480	FAAH	2405	-3.16142	2.13935	-1.0303	1.94045	0.00158957	0.0325078	0.302974	0.0524421	---	s2	s1
2167	ENSG00000170323	FABP4	2405	-3.68816	5.0578	-0.901454	-0.828794	0.000230895	4.56154e-07	0.367437	0.407303	---	s2	s1
2168	ENSG00000163586	FABP1	2330	-1.13948	1.48265	0.140572	-0.617258	0.254621	0.138304	0.88822	0.537125	---	s2	s1
2169	ENSG00000145384	FABP2	2327	2.86104	0.650285	-1.18872	-2.31571	0.0042602	0.515573	0.23467	0.0206607	---	s1	s4
2170	ENSG00000121769	FABP3	2375	-1.01484	1.44761	-3.22894	2.85914	0.310285	0.14786	0.00125944	0.00428501	---	s4	s3
2171	ENSG00000164687	FABP5	2359	4.76633	-0.973954	-0.716332	-2.9625	1.99036e-06	0.330179	0.473858	0.00308203	---	s1	s4
2172	ENSG00000170231	FABP6	2375	-0.724125	1.30812	0.860867	-1.60402	0.46906	0.190961	0.389398	0.108843	---	s2	s4
2173	ENSG00000164434	FABP7	2372	-1.83943	0.30756	3.02371	-1.67374	0.0659767	0.758444	0.0025237	0.0943132	---	s3	s1
2175	ENSG00000187741	FANCA	2362	4.09729	-10.9459	7.53699	-0.365733	4.32122e-05	3.10325e-27	6.81291e-14	0.714597	s3	s3	s2
2176	ENSG00000158169	FANCC	2375	5.58192	-8.85785	7.66776	-4.12847	2.64959e-08	1.56379e-18	2.53491e-14	3.77801e-05	s1	s3	s2
2177	ENSG00000144554	FANCD2	2219	11.0628	-9.16503	3.90295	-5.20211	9.96191e-28	1.0964e-19	9.78634e-05	2.15144e-07	---	s1	s2
2178	ENSG00000112039	FANCE	2405	4.11831	-10.3323	8.46997	-1.94885	3.94552e-05	1.62689e-24	4.21063e-17	0.0514295	---	s3	s2
2180	ENSG00000151726	ACSL1	2392	-1.52419	7.22276	-8.55975	2.67511	0.127594	6.81707e-13	1.99087e-17	0.00752142	---	s2	s3
2181	ENSG00000123983	ACSL3	2405	8.51522	2.72482	-7.22151	-3.86629	2.88481e-17	0.00648031	6.86804e-13	0.000113433	---	s1	s3
2182	ENSG00000068366	ACSL4	2392	1.43914	-0.244866	-3.48247	2.50379	0.150241	0.806581	0.000505735	0.0123532	---	s4	s3
2184	ENSG00000103876	FAH	2405	-3.7346	7.86726	-6.13208	1.72494	0.000192388	5.43189e-15	1.01104e-09	0.0846674	---	s2	s3
2185	ENSG00000120899	PTK2B	2405	-6.16692	1.13636	-3.44104	8.69892	8.14436e-10	0.255921	0.000589371	6.09871e-18	---	s4	s1
2186	ENSG00000171634	BPTF	2392	5.91099	-13.9053	7.211	1.12968	3.88678e-09	2.50249e-42	7.41884e-13	0.258724	---	s3	s2
2187	ENSG00000181544	FANCB	2189	8.80098	-8.03226	6.6165	-7.1132	2.69677e-18	1.54821e-15	4.61082e-11	1.5298e-12	---	s1	s2
2188	ENSG00000183161	FANCF	2375	8.08923	-3.57456	1.19232	-5.45435	9.47761e-16	0.000357817	0.233255	5.42477e-08	s1	s1	s4
2189	ENSG00000221829	FANCG	2405	1.73437	-9.69848	9.70782	-1.456	0.082981	7.64979e-22	7.00495e-22	0.145525	---	s3	s2
2191	ENSG00000078098	FAP	2405	-4.31381	2.27319	-5.58048	7.82687	1.66955e-05	0.0231024	2.66784e-08	7.43483e-15	---	s4	s3
2192	ENSG00000077942	FBLN1	2405	-8.80578	0.870803	1.21614	6.55517	2.43541e-18	0.383949	0.224052	6.77895e-11	---	s4	s1
2193	ENSG00000179115	FARSA	2405	2.94011	-4.83584	1.05753	1.17395	0.00331223	1.40963e-06	0.290375	0.240531	---	s1	s2
2194	ENSG00000169710	FASN	2405	-0.689126	-0.988206	-1.47438	3.34231	0.490811	0.323151	0.140509	0.000843576	---	s4	s3
2195	ENSG00000083857	FAT1	2405	1.97735	-3.00705	-2.46037	3.90055	0.0481161	0.00266534	0.0139493	9.86063e-05	---	s4	s2
2196	ENSG00000086570	FAT2	2375	-3.80505	-2.35863	1.82959	4.46989	0.000145358	0.0184234	0.0674367	8.19386e-06	---	s4	s1
2197	ENSG00000149806	FAU	2405	0.367507	5.28983	-4.13456	-1.74537	0.713273	1.33494e-07	3.67843e-05	0.0810482	---	s2	s3
2199	ENSG00000163520	FBLN2	2405	-8.331	1.51652	-0.795331	7.5551	1.32942e-16	0.12952	0.4265	5.91146e-14	---	s4	s1
2200	ENSG00000166147	FBN1	2405	-7.11768	0.945952	-1.81767	8.10093	1.44304e-12	0.344268	0.0692389	8.58281e-16	---	s4	s1
2201	ENSG00000138829	FBN2	2405	-5.94864	-2.12596	5.8201	2.14762	3.09845e-09	0.0336079	6.66541e-09	0.0318437	---	s3	s1
2202	ENSG00000115380	EFEMP1	2405	-4.73163	3.71906	-3.07589	3.96606	2.35643e-06	0.000204543	0.00212238	7.5207e-05	---	s4	s1
2203	ENSG00000165140	FBP1	2405	-3.67685	10.7532	-9.16557	1.78123	0.000241308	2.25498e-26	1.02746e-19	0.0750017	---	s2	s3
2204	ENSG00000186431	FCAR	2405	-3.5082	2.51329	-1.65462	2.54359	0.000459434	0.012026	0.0981332	0.0110342	---	s4	s1
2205	ENSG00000179639	FCER1A	2405	-6.58902	8.15937	-3.59156	1.59487	5.42181e-11	5.36869e-16	0.000335303	0.110872	---	s2	s1
2206	ENSG00000149534	MS4A2	2405	-5.24433	5.236	-2.74074	2.47698	1.70546e-07	1.78331e-07	0.00617554	0.0133183	---	s2	s1
2207	ENSG00000158869	FCER1G	2405	-6.3667	7.73074	-8.45617	6.92877	2.30604e-10	1.55996e-14	4.72338e-17	5.43156e-12	---	s2	s3
2208	ENSG00000104921	FCER2	2330	-5.64158	3.04256	0.483102	1.80432	1.88934e-08	0.00237199	0.629068	0.0713103	---	s2	s1
2210	ENSG00000150337	FCGR1A	2392	-3.39558	4.94952	-6.50061	4.89088	0.000696021	7.95801e-07	9.70515e-11	1.07058e-06	---	s2	s3
2212	ENSG00000143226	FCGR2A	2149	-4.22855	5.52235	-9.51471	8.2451	2.45073e-05	3.74985e-08	4.70646e-21	2.83885e-16	---	s4	s3
2213	ENSG00000072694	FCGR2B	2392	-5.71514	6.73138	-6.83041	5.64553	1.23257e-08	2.09703e-11	1.07029e-11	1.84165e-08	---	s2	s3
2214	ENSG00000203747	FCGR3A	1780	-5.57031	6.19501	-7.78738	7.02615	2.9319e-08	7.22432e-10	1.15336e-14	3.01295e-12	---	s4	s3
2215	ENSG00000162747	FCGR3B	2405	-3.60285	7.15569	-4.77891	0.934714	0.000321137	1.10089e-12	1.86882e-06	0.35003	---	s2	s3
2217	ENSG00000104870	FCGRT	2392	-7.44125	3.54811	-0.8859	4.5047	1.38345e-13	0.000395479	0.375761	6.9665e-06	---	s4	s1
2218	ENSG00000106692	FKTN	2405	10.826	-3.03567	-1.79793	-5.47846	1.05917e-26	0.00242576	0.0723131	4.73722e-08	---	s1	s4
2219	ENSG00000085265	FCN1	2405	-6.13441	4.31536	-4.42815	6.16561	9.96546e-10	1.65795e-05	9.92965e-06	8.21079e-10	---	s4	s1
2220	ENSG00000160339	FCN2	2375	-6.23471	6.64289	-0.848795	-0.0333465	5.34095e-10	3.80145e-11	0.396081	0.973401	---	s2	s1
2222	ENSG00000079459	FDFT1	2405	3.77362	5.55796	-4.38158	-5.22414	0.000164788	3.03091e-08	1.22882e-05	1.90008e-07	---	s2	s4
2224	ENSG00000160752	FDPS	2340	4.85914	0.0018923	-1.33203	-3.46421	1.25709e-06	0.99849	0.18298	0.000541369	---	s1	s4
2230	ENSG00000137714	FDX1	2375	4.96183	6.59497	-6.99646	-4.7831	7.4782e-07	5.22595e-11	3.40164e-12	1.83196e-06	---	s2	s3
2232	ENSG00000161513	FDXR	2375	-6.53769	2.72334	2.92085	0.486697	7.62324e-11	0.00650986	0.0035237	0.626518	---	s3	s1
2235	ENSG00000066926	FECH	2405	0.574226	2.49205	-3.48763	0.391649	0.565869	0.0127676	0.000496067	0.695352	s2	s2	s3
2237	ENSG00000168496	FEN1	2405	5.92369	-5.49533	4.52269	-4.76241	3.59945e-09	4.31092e-08	6.40251e-06	2.02681e-06	---	s1	s2
2239	ENSG00000076716	GPC4	2405	-0.173341	0.238592	-0.625241	0.576901	0.862398	0.811442	0.531872	0.56406	---	s4	s3
2241	ENSG00000151422	FER	2405	3.11973	-5.09876	2.13533	0.13589	0.00183164	3.6855e-07	0.032835	0.89192	---	s1	s2
2242	ENSG00000182511	FES	2405	-11.4679	1.80227	0.86468	8.49826	1.11463e-29	0.0716289	0.387301	3.32472e-17	---	s4	s1
2243	ENSG00000171560	FGA	2357	-3.64188	3.10685	0.575173	-0.346418	0.00027649	0.00191348	0.565229	0.729059	---	s2	s1
2244	ENSG00000171564	FGB	2405	-1.52432	2.75237	-0.488176	-0.94632	0.127561	0.00596099	0.62547	0.344081	---	s2	s1
2245	ENSG00000102302	FGD1	2405	-2.9148	-11.4995	11.9216	2.88049	0.00359207	7.87852e-30	7.10213e-32	0.00400577	---	s3	s2
2246	ENSG00000113578	FGF1	2375	-7.96244	2.39997	2.63067	2.53437	2.59095e-15	0.0164729	0.00857674	0.0113288	---	s3	s1
2247	ENSG00000138685	FGF2	2405	-6.11957	2.96137	2.2444	0.518669	1.09238e-09	0.00309274	0.0248974	0.60404	---	s2	s1
2250	ENSG00000138675	FGF5	2371	-4.96423	0.781479	4.13871	-0.241022	7.38811e-07	0.434599	3.61471e-05	0.809559	---	s3	s1
2251	ENSG00000111241	FGF6	2253	-2.90523	1.03183	0.861066	0.880193	0.00370568	0.302263	0.389293	0.378849	---	s2	s1
2252	ENSG00000140285	FGF7	2375	-2.205	2.31021	-2.22562	2.06093	0.02755	0.0209619	0.0261333	0.0394189	---	s2	s3
2253	ENSG00000107831	FGF8	2326	-5.7478	0.514364	4.28766	0.639709	1.02272e-08	0.607047	1.87943e-05	0.522425	---	s3	s1
2254	ENSG00000102678	FGF9	2405	-2.59593	-3.92823	11.1896	-4.69567	0.00949092	8.79864e-05	2.27455e-28	2.80698e-06	---	s3	s4
2255	ENSG00000070193	FGF10	2173	-4.93497	3.89333	2.07902	-1.467	8.62595e-07	0.000101864	0.0377331	0.14252	---	s2	s1
2256	ENSG00000161958	FGF11	2176	-6.80118	-2.03951	4.56715	4.21762	1.33647e-11	0.0415199	5.22049e-06	2.57019e-05	---	s3	s1
2257	ENSG00000114279	FGF12	2405	-4.03081	-1.38806	8.33979	-3.15581	5.73144e-05	0.165248	1.23685e-16	0.00162037	---	s3	s1
2258	ENSG00000129682	FGF13	2392	-0.853197	-2.39049	5.09944	-1.91173	0.393636	0.0169031	3.67404e-07	0.05603	---	s3	s2
2259	ENSG00000102466	FGF14	2362	-6.62156	0.636116	6.17374	-0.564139	4.38607e-11	0.524763	7.82779e-10	0.572713	---	s3	s1
2260	ENSG00000077782	FGFR1	2375	-9.91234	-3.31823	10.2493	2.78676	1.01023e-22	0.000919576	3.76884e-24	0.00536618	---	s3	s1
2261	ENSG00000068078	FGFR3	2405	-4.79752	0.172362	3.32044	1.1141	1.70483e-06	0.863167	0.000912202	0.265346	---	s3	s1
2262	ENSG00000179399	GPC5	2392	-1.77634	0.594722	5.30269	-4.46793	0.0758043	0.552085	1.24587e-07	8.26581e-06	---	s3	s4
2263	ENSG00000066468	FGFR2	2375	-3.15567	2.43709	0.976036	-0.507424	0.00162139	0.0148792	0.329146	0.611904	---	s2	s1
2264	ENSG00000160867	FGFR4	2375	-0.767357	0.300159	2.9488	-2.66948	0.442946	0.764082	0.0032213	0.00764866	---	s3	s4
2266	ENSG00000171557	FGG	2405	-2.07947	4.00522	-0.712562	-1.50823	0.0376801	6.38422e-05	0.476186	0.131627	---	s2	s1
2267	ENSG00000104760	FGL1	2360	-1.25971	3.57644	0.108082	-2.74345	0.207898	0.00035532	0.91394	0.00612565	---	s2	s4
2268	ENSG00000000938	FGR	2405	-8.04608	3.93267	-5.53868	9.74406	1.32941e-15	8.63849e-05	3.37936e-08	4.97248e-22	---	s4	s1
2271	ENSG00000091483	FH	2405	7.07547	2.6681	-3.51504	-6.30213	1.94602e-12	0.0076795	0.000447828	3.48129e-10	---	s1	s4
2272	ENSG00000189283	FHIT	2375	2.49591	-0.391923	1.51819	-3.69948	0.0126308	0.69515	0.1291	0.000220949	---	s1	s4
2273	ENSG00000022267	FHL1	2405	-7.86955	1.39912	2.87753	3.26855	5.33571e-15	0.161907	0.00404336	0.00109624	---	s4	s1
2274	ENSG00000115641	FHL2	2405	-2.021	6.68181	-8.26519	3.45534	0.0433903	2.92323e-11	2.27757e-16	0.000559143	s2	s2	s3
2275	ENSG00000183386	FHL3	2405	-8.11258	-0.394188	-0.966046	9.70591	7.81867e-16	0.693477	0.334118	7.1323e-22	---	s4	s1
2277	ENSG00000165197	FIGF	1795	-3.36234	1.9944	1.84793	-0.800086	0.000789114	0.0462594	0.0647768	0.423767	---	s2	s1
2281	ENSG00000119782	FKBP1B	2317	-6.70549	4.06795	3.601	-1.55224	2.51394e-11	4.90155e-05	0.000323664	0.120742	---	s2	s1
2286	ENSG00000173486	FKBP2	2405	-6.4527	6.28797	-3.69358	3.55405	1.32439e-10	3.8084e-10	0.000226048	0.00038666	---	s2	s1
2287	ENSG00000100442	FKBP3	2405	4.766	3.75383	0.541237	-9.61978	1.99139e-06	0.000178284	0.588394	1.60245e-21	---	s1	s4
2288	ENSG00000004478	FKBP4	2405	5.89109	-1.44169	-0.629035	-3.66641	4.37438e-09	0.149521	0.529386	0.000251313	---	s1	s4
2289	ENSG00000096060	FKBP5	2392	2.15845	-3.09638	-2.49828	3.85855	0.030992	0.00198175	0.0125463	0.000117083	---	s4	s2
2290	ENSG00000176165	FOXG1	2375	-0.626693	-4.83823	6.01085	-0.438293	0.53092	1.39404e-06	2.13061e-09	0.661214	---	s3	s2
2294	ENSG00000103241	FOXF1	2405	-9.87033	1.28136	2.92089	5.29582	1.49357e-22	0.20019	0.00352281	1.29246e-07	---	s4	s1
2295	ENSG00000137273	FOXF2	2405	-5.48166	-0.475277	2.39275	3.4858	4.65341e-08	0.634633	0.016799	0.000499458	---	s4	s1
2296	ENSG00000054598	FOXC1	2405	-3.37017	-0.399047	-1.88983	5.86726	0.000763083	0.689894	0.0589009	5.04128e-09	---	s4	s1
2297	ENSG00000251493	FOXD1	2405	-1.82486	-0.261148	2.58035	-0.607654	0.0681464	0.794001	0.00992879	0.543475	---	s3	s1
2298	ENSG00000170122	FOXD4	1810	-2.20246	-2.6638	3.62273	1.32631	0.0277589	0.00779508	0.00029956	0.184905	---	s3	s2
2299	ENSG00000168269	FOXI1	2371	-3.5164	2.70579	0.497323	0.0678506	0.000445665	0.00686298	0.619007	0.94591	---	s2	s1
2300	ENSG00000176678	FOXL1	2362	-5.91737	1.90755	1.05271	2.73032	3.74746e-09	0.056571	0.292583	0.0063743	---	s4	s1
2301	ENSG00000186790	FOXE3	2375	-5.16859	-0.975297	5.97144	-0.028083	2.55542e-07	0.329512	2.70502e-09	0.977598	---	s3	s1
2302	ENSG00000129654	FOXJ1	2362	-5.00404	2.72213	5.05637	-3.27259	6.02806e-07	0.00653404	4.60164e-07	0.00108105	---	s3	s1
2303	ENSG00000176692	FOXC2	2405	-5.08793	0.272957	2.1394	2.54145	3.89985e-07	0.78491	0.0325039	0.0111017	---	s4	s1
2304	ENSG00000178919	FOXE1	2402	-5.57884	0.114438	5.3506	-0.181482	2.69313e-08	0.9089	9.59734e-08	0.856005	---	s3	s1
2305	ENSG00000111206	FOXM1	2405	7.14226	-12.0652	6.38183	-1.04444	1.21158e-12	1.38312e-32	2.0928e-10	0.296388	---	s1	s2
2306	ENSG00000186564	FOXD2	2405	-1.68814	-1.03715	3.43816	-0.802485	0.0915135	0.299769	0.00059566	0.422352	---	s3	s1
2307	ENSG00000179772	FOXS1	2219	-9.69275	1.12517	2.00512	6.28998	8.69973e-22	0.26064	0.0450714	3.8133e-10	---	s4	s1
2308	ENSG00000150907	FOXO1	2405	-5.71062	0.0709307	-1.57095	7.38631	1.26447e-08	0.943459	0.116327	2.07097e-13	---	s4	s1
2309	ENSG00000118689	FOXO3	2405	2.51224	-6.31911	0.74603	3.52965	0.0120618	3.12511e-10	0.455723	0.00042393	---	s4	s2
2312	ENSG00000143631	FLG	2375	-5.73072	-2.32218	2.57053	5.57887	1.12684e-08	0.0203074	0.0102148	2.69588e-08	---	s4	s1
2313	ENSG00000151702	FLI1	2362	-7.74227	1.91753	-1.74345	7.54379	1.43773e-14	0.0552909	0.0813845	6.47464e-14	---	s4	s1
2314	ENSG00000177731	FLII	2405	-6.35717	-0.954822	-6.45233	14.8083	2.45118e-10	0.339764	1.32761e-10	1.51335e-47	s4	s4	s3
2315	ENSG00000120215	MLANA	2375	1.7168	-3.39274	2.04575	-0.207369	0.0861455	0.000703324	0.0408914	0.83574	---	s3	s2
2316	ENSG00000196924	FLNA	2375	-7.50836	-3.66021	-1.6792	13.7354	8.42222e-14	0.000257505	0.0932456	2.28232e-41	---	s4	s1
2317	ENSG00000136068	FLNB	2392	-0.603822	1.94897	-6.2835	5.1162	0.546019	0.0514158	3.92134e-10	3.36535e-07	---	s4	s3
2318	ENSG00000128591	FLNC	2405	-8.23341	0.378058	1.27145	6.48058	2.94967e-16	0.705421	0.203691	1.10487e-10	---	s4	s1
2319	ENSG00000132589	FLOT2	2405	1.32308	-4.39082	-2.34251	5.96304	0.185936	1.17816e-05	0.019236	2.8408e-09	---	s4	s2
2321	ENSG00000102755	FLT1	2375	-3.42941	-0.737587	-0.463271	4.76064	0.000615216	0.460838	0.643212	2.04597e-06	---	s4	s1
2322	ENSG00000122025	FLT3	2375	-5.07967	2.92026	0.42762	1.46679	4.07533e-07	0.00353034	0.668967	0.142565	---	s2	s1
2323	ENSG00000090554	FLT3LG	2392	-9.47259	2.94091	-1.42241	7.76606	6.32379e-21	0.00330398	0.155037	1.19177e-14	---	s4	s1
2324	ENSG00000037280	FLT4	2375	-10.426	0.633857	3.34996	6.0942	6.45463e-25	0.526236	0.000820878	1.27975e-09	---	s4	s1
2326	ENSG00000010932	FMO1	2405	-5.17122	2.28134	-0.466102	3.19716	2.5177e-07	0.0226157	0.641185	0.00140593	---	s4	s1
2327	ENSG00000094963	FMO2	2405	-3.49657	2.34048	-4.14704	5.37513	0.000479828	0.0193403	3.48486e-05	8.39042e-08	---	s4	s3
2328	ENSG00000007933	FMO3	2392	-5.29778	6.20128	-2.54941	1.28799	1.27942e-07	6.57842e-10	0.0108526	0.197873	---	s2	s1
2329	ENSG00000076258	FMO4	2405	-0.320646	4.54326	-4.43133	0.0629053	0.748507	5.81301e-06	9.78543e-06	0.949847	---	s2	s3
2330	ENSG00000131781	FMO5	2392	-0.957862	6.73829	-3.40922	-2.72242	0.338229	2.00149e-11	0.000662297	0.00652762	---	s2	s3
2331	ENSG00000122176	FMOD	2405	-7.70866	4.88789	-2.54626	5.08935	1.84724e-14	1.08646e-06	0.0109502	3.87114e-07	---	s4	s1
2332	ENSG00000102081	FMR1	2375	10.5112	-7.39045	0.661735	-3.1072	2.73102e-25	2.01689e-13	0.508206	0.00191107	---	s1	s2
2334	ENSG00000155966	AFF2	2375	-4.21935	-2.90284	7.08673	-0.0275611	2.54214e-05	0.00373212	1.80315e-12	0.978015	---	s3	s1
2335	ENSG00000115414	FN1	2405	-4.79048	2.03305	-4.02155	6.90372	1.76512e-06	0.0421573	5.95989e-05	6.4592e-12	---	s4	s1
2339	ENSG00000168522	FNTA	2405	9.07859	-2.12175	-2.25251	-4.31638	2.23213e-19	0.0339607	0.0243801	1.65034e-05	---	s1	s4
2348	ENSG00000110195	FOLR1	2405	-0.666552	2.06945	0.134185	-1.72802	0.505122	0.0386105	0.893268	0.0841129	---	s2	s4
2350	ENSG00000165457	FOLR2	2405	-9.0266	8.74628	-5.65854	5.54292	3.53787e-19	4.06539e-18	1.70806e-08	3.29951e-08	---	s2	s1
2352	ENSG00000110203	FOLR3	2360	-6.22882	4.04591	-0.939269	2.79608	5.54787e-10	5.37965e-05	0.347689	0.00521453	---	s2	s1
2353	ENSG00000170345	FOS	2405	-5.1339	4.48981	-4.20236	4.72582	3.06555e-07	7.46525e-06	2.73799e-05	2.42415e-06	---	s4	s1
2354	ENSG00000125740	FOSB	2405	-4.46328	2.07116	-1.88817	4.23703	8.44384e-06	0.0384503	0.0591241	2.35032e-05	---	s4	s1
2355	ENSG00000075426	FOSL2	2375	-4.45614	0.0388459	-7.4775	12.6476	8.73248e-06	0.969017	1.05982e-13	1.57257e-35	s4	s4	s3
2356	ENSG00000136877	FPGS	2375	-7.746	4.91242	-2.49237	5.04741	1.39423e-14	9.60906e-07	0.012757	4.81829e-07	---	s4	s1
2357	ENSG00000171051	FPR1	2392	-6.04116	5.60164	-4.85404	5.11136	1.7696e-09	2.36681e-08	1.28777e-06	3.45193e-07	---	s2	s1
2358	ENSG00000171049	FPR2	2392	-3.29783	4.70733	-3.82518	2.24347	0.000988616	2.65324e-06	0.000134024	0.0249579	---	s2	s3
2359	ENSG00000187474	FPR3	2405	-2.96625	5.18169	-7.83121	5.59163	0.00304424	2.38176e-07	7.1888e-15	2.50401e-08	---	s4	s3
2395	ENSG00000165060	FXN	2405	6.90978	0.110588	0.041622	-7.13574	6.19447e-12	0.911952	0.966803	1.26913e-12	---	s1	s4
2444	ENSG00000111816	FRK	2362	5.9264	3.01965	-7.28273	-1.58641	3.55012e-09	0.00255778	4.43622e-13	0.112781	---	s1	s3
2475	ENSG00000198793	MTOR	2392	1.1819	-6.3878	0.276937	5.46558	0.237362	2.01599e-10	0.781853	5.09271e-08	---	s4	s2
2487	ENSG00000162998	FRZB	2405	-3.92896	-0.813215	4.85691	-0.287027	8.7721e-05	0.416175	1.26898e-06	0.774117	---	s3	s1
2488	ENSG00000131808	FSHB	2184	-0.507116	-0.769244	2.70941	-1.52588	0.612125	0.441832	0.0067929	0.127186	---	s3	s4
2491	ENSG00000102384	CENPI	2405	11.9485	-8.6107	3.86083	-6.58249	5.23177e-32	1.29116e-17	0.000115986	5.66107e-11	---	s1	s2
2492	ENSG00000170820	FSHR	2371	-3.32488	1.11019	3.16096	-1.21074	0.000898035	0.26703	0.00159236	0.226118	---	s3	s1
2494	ENSG00000116833	NR5A2	2405	-0.15227	0.813001	0.473783	-1.23614	0.878986	0.416298	0.635698	0.216527	---	s2	s4
2495	ENSG00000167996	FTH1	2405	0.15332	3.61772	-8.4098	4.71333	0.878159	0.000303333	6.94146e-17	2.57619e-06	---	s4	s3
2512	ENSG00000087086	FTL	2392	-4.45639	5.74276	-6.95667	5.58014	8.71972e-06	1.04967e-08	4.48115e-12	2.67454e-08	---	s2	s3
2515	ENSG00000104755	ADAM2	2376	-2.11139	1.35056	0.683645	-0.0700119	0.0348428	0.176965	0.494266	0.94419	---	s2	s1
2516	ENSG00000136931	NR5A1	2375	-3.78535	-2.1344	6.06811	-0.244861	0.0001573	0.0329121	1.50217e-09	0.806586	---	s3	s1
2517	ENSG00000179163	FUCA1	2405	-3.78507	11.7977	-12.1799	3.82368	0.000157425	2.87303e-31	3.69771e-33	0.000134821	---	s2	s3
2519	ENSG00000001036	FUCA2	2206	5.27009	5.51711	-8.87777	-2.03069	1.49638e-07	3.8504e-08	1.38155e-18	0.0424067	---	s2	s3
2520	ENSG00000184502	GAST	2315	-3.43	0.376204	3.28997	-0.453464	0.000614164	0.7068	0.00101702	0.650257	---	s3	s1
2521	ENSG00000089280	FUS	2405	3.36331	-9.56274	5.68999	0.871843	0.000782225	2.72929e-21	1.42483e-08	0.383381	---	s3	s2
2523	ENSG00000174951	FUT1	2375	-4.87623	0.8026	4.58178	-0.808244	1.15288e-06	0.422286	4.84905e-06	0.419031	---	s3	s1
2524	ENSG00000176920	FUT2	2405	1.59593	3.61199	-4.39113	-0.904438	0.110635	0.00031008	1.17649e-05	0.365854	---	s2	s3
2525	ENSG00000171124	FUT3	2362	-0.8944	4.5451	-5.71993	1.98456	0.371199	5.76785e-06	1.20052e-08	0.0473087	---	s2	s3
2526	ENSG00000196371	FUT4	2122	-0.155756	-1.40516	-0.382709	2.06327	0.87624	0.160121	0.701974	0.0392089	---	s4	s2
2527	ENSG00000130383	FUT5	2323	-3.12125	-0.116917	2.5485	0.563986	0.00182302	0.906936	0.0108826	0.572818	---	s3	s1
2528	ENSG00000156413	FUT6	2405	-2.48925	5.41294	-3.66073	0.502595	0.0128686	6.8146e-08	0.000256916	0.615295	---	s2	s3
2529	ENSG00000180549	FUT7	2375	-5.70543	1.86119	-0.668624	4.4098	1.30499e-08	0.0628411	0.5038	1.08082e-05	---	s4	s1
2530	ENSG00000033170	FUT8	2405	-1.89867	5.83046	-2.30715	-1.96567	0.0577279	6.27014e-09	0.0211309	0.0494519	---	s2	s3
2531	ENSG00000119537	KDSR	2392	3.02971	-0.678637	-4.77769	2.73963	0.00247413	0.497433	1.88065e-06	0.00619656	---	s1	s3
2532	ENSG00000213088	ACKR1	2387	-7.83496	4.5172	-1.12723	4.09516	7.00346e-15	6.57156e-06	0.259758	4.35935e-05	---	s2	s1
2533	ENSG00000082074	FYB	2387	-3.46454	2.95729	-7.44514	8.1798	0.00054051	0.003134	1.34513e-13	4.56898e-16	---	s4	s3
2534	ENSG00000010810	FYN	2405	-7.79184	-2.90091	5.95817	4.66995	9.74946e-15	0.00375467	2.9255e-09	3.1787e-06	---	s3	s1
2535	ENSG00000180340	FZD2	2405	-10.8554	-1.39251	7.54791	4.31305	7.79643e-27	0.163898	6.2393e-14	1.67521e-05	---	s3	s1
2537	ENSG00000126709	IFI6	2405	-5.76751	7.95449	-5.41902	2.91739	9.07839e-09	2.74384e-15	6.58978e-08	0.00356251	---	s2	s1
2538	ENSG00000131482	G6PC	2293	-2.76614	3.16889	0.0476932	-0.721785	0.00571799	0.00155043	0.961965	0.4705	---	s2	s1
2539	ENSG00000160211	G6PD	2405	-3.05119	0.784072	-3.81467	6.29553	0.00230429	0.433075	0.0001398	3.6303e-10	---	s4	s3
2542	ENSG00000137700	SLC37A4	2405	-1.66063	-0.856111	2.7562	-0.309174	0.0969191	0.392022	0.0058919	0.757216	---	s3	s1
2547	ENSG00000196419	XRCC6	2405	5.47084	-0.75451	-1.94656	-2.59938	4.9428e-08	0.450617	0.0517035	0.00939632	---	s1	s4
2548	ENSG00000171298	GAA	2405	-8.06154	0.266242	-2.27876	10.3638	1.17549e-15	0.790076	0.0227688	1.18827e-24	---	s4	s1
2549	ENSG00000109458	GAB1	2375	2.69511	-5.83495	1.4747	2.03515	0.00708627	6.11545e-09	0.140426	0.0419463	---	s1	s2
2550	ENSG00000204681	GABBR1	2392	-5.5479	-7.29292	6.88913	6.2474	3.20984e-08	4.10446e-13	7.15229e-12	4.92511e-10	---	s3	s2
2551	ENSG00000154727	GABPA	2359	11.0389	-3.10044	-0.261283	-7.26923	1.16637e-27	0.00195518	0.793897	4.89417e-13	---	s1	s4
2553	ENSG00000104064	GABPB1	2405	9.76194	-2.5543	-0.700546	-6.17215	4.19757e-22	0.0107012	0.483655	7.88337e-10	---	s1	s4
2554	ENSG00000022355	GABRA1	2372	-4.56923	1.23942	3.69781	-0.668696	5.14623e-06	0.215311	0.00022241	0.503755	---	s3	s1
2555	ENSG00000151834	GABRA2	2372	1.45936	-1.69797	2.98655	-2.77763	0.144598	0.0896438	0.00285038	0.00551873	---	s3	s4
2556	ENSG00000011677	GABRA3	2362	1.53355	-4.60922	4.11976	-0.890715	0.125274	4.25728e-06	3.92345e-05	0.373173	---	s3	s2
2557	ENSG00000109158	GABRA4	2364	-1.3902	-0.727068	3.36885	-1.36276	0.1646	0.467257	0.000766933	0.173087	---	s3	s1
2558	ENSG00000186297	GABRA5	2375	-4.24106	-0.914701	7.19914	-2.28091	2.30993e-05	0.360441	8.09503e-13	0.0226423	---	s3	s1
2559	ENSG00000145863	GABRA6	2245	-2.64267	0.165933	2.11354	0.236403	0.00828268	0.868225	0.0346648	0.813142	---	s3	s1
2560	ENSG00000163288	GABRB1	2372	-3.57641	-1.10093	6.06926	-1.5829	0.000355321	0.271039	1.49192e-09	0.113578	---	s3	s1
2561	ENSG00000145864	GABRB2	2375	1.08893	-0.960715	1.70212	-1.85149	0.276296	0.336794	0.0888641	0.064223	---	s3	s4
2562	ENSG00000166206	GABRB3	2405	-4.94821	1.50754	6.27376	-3.28425	8.00841e-07	0.131804	4.16697e-10	0.00103721	---	s3	s1
2563	ENSG00000187730	GABRD	2375	-9.67325	1.96318	4.94203	2.2278	9.81143e-22	0.0497424	8.27073e-07	0.0259875	---	s3	s1
2565	ENSG00000163285	GABRG1	2137	-3.13409	-0.502286	4.16011	-0.689651	0.0017473	0.615518	3.30691e-05	0.490489	---	s3	s1
2566	ENSG00000113327	GABRG2	2347	-3.63652	-0.327115	8.14904	-4.4997	0.000282296	0.74361	5.90026e-16	7.13725e-06	---	s3	s4
2567	ENSG00000182256	GABRG3	2405	-2.76649	0.254097	3.74872	-1.45498	0.00570968	0.799442	0.000181933	0.145806	---	s3	s1
2568	ENSG00000094755	GABRP	2405	-0.752476	5.02833	-3.07554	-1.44855	0.451838	5.31291e-07	0.00212487	0.147593	---	s2	s3
2569	ENSG00000146276	GABRR1	2326	-1.92489	-2.93315	6.38963	-1.58464	0.0543651	0.00338826	2.00249e-10	0.113184	---	s3	s2
2570	ENSG00000111886	GABRR2	2362	-5.23061	-1.46662	3.8547	2.77162	1.83829e-07	0.142612	0.000118966	0.00562156	---	s3	s1
2571	ENSG00000128683	GAD1	2405	-4.06765	-0.00693953	7.05279	-3.31191	4.9019e-05	0.994464	2.28367e-12	0.000940322	---	s3	s1
2580	ENSG00000178950	GAK	2405	-5.42078	-2.94566	-0.872846	9.75206	6.52589e-08	0.00325368	0.382834	4.60982e-22	---	s4	s1
2581	ENSG00000054983	GALC	2405	-0.0107878	3.67386	-4.50581	0.767535	0.991394	0.000244138	6.9287e-06	0.442839	---	s2	s3
2582	ENSG00000117308	GALE	2405	-5.94858	10.0025	-7.68953	3.3141	3.09956e-09	4.17867e-23	2.13778e-14	0.000933044	---	s2	s3
2583	ENSG00000135454	B4GALNT1	2375	-8.05303	-1.85372	6.14931	3.57813	1.26487e-15	0.0639026	9.10376e-10	0.000353	---	s3	s1
2584	ENSG00000108479	GALK1	2392	-5.50042	5.63123	-0.423649	-0.152797	4.19228e-08	1.99884e-08	0.67186	0.878571	---	s2	s1
2585	ENSG00000156958	GALK2	2405	6.95994	-0.517	-4.65696	-1.46904	4.37456e-12	0.605204	3.384e-06	0.141954	---	s1	s3
2587	ENSG00000166573	GALR1	2337	-5.60673	-0.0185172	4.63342	0.725115	2.30493e-08	0.985228	3.79452e-06	0.468454	---	s3	s1
2588	ENSG00000141012	GALNS	2375	-4.07657	-2.58403	-2.52294	9.75273	4.72099e-05	0.00982465	0.0117027	4.63392e-22	---	s4	s1
2589	ENSG00000141429	GALNT1	2405	3.19042	2.75501	-6.95901	1.09076	0.00143898	0.00591331	4.40295e-12	0.27549	---	s1	s3
2590	ENSG00000143641	GALNT2	2375	-0.930697	-2.55136	-1.64568	5.48228	0.352105	0.0107926	0.099963	4.64307e-08	---	s4	s2
2591	ENSG00000115339	GALNT3	2405	7.1274	3.17268	-9.71929	-0.461487	1.34677e-12	0.00152946	6.28572e-22	0.644491	---	s1	s3
2592	ENSG00000213930	GALT	2405	-1.75024	-1.06629	2.21561	0.580959	0.0802046	0.2864	0.0268119	0.561323	---	s3	s1
2593	ENSG00000130005	GAMT	2405	-6.89435	4.58004	2.99387	-1.26267	6.89067e-12	4.88612e-06	0.00278272	0.206831	---	s2	s1
2595	ENSG00000214013	GANC	2027	0.236361	0.35817	-3.34631	2.89557	0.813176	0.720254	0.000833905	0.00382528	---	s4	s3
2596	ENSG00000172020	GAP43	2375	-7.80751	-1.09139	9.16986	-0.574721	8.67939e-15	0.275211	9.97769e-20	0.565534	---	s3	s1
2597	ENSG00000111640	GAPDH	2405	1.45321	-0.644964	-3.03858	2.45671	0.146295	0.519012	0.00240258	0.0140919	---	s4	s3
2615	ENSG00000137507	LRRC32	2405	-9.63191	2.1307	-2.30017	9.82986	1.43045e-21	0.0332152	0.021524	2.19933e-22	---	s4	s1
2617	ENSG00000106105	GARS	2387	9.36951	-3.61914	-5.05581	0.00248373	1.63242e-20	0.000301738	4.61152e-07	0.998018	---	s1	s3
2618	ENSG00000159131	GART	2405	10.9593	-5.61522	-0.430221	-4.25175	2.62692e-27	2.18917e-08	0.667073	2.20209e-05	---	s1	s2
2619	ENSG00000180447	GAS1	2405	-6.04176	0.617871	0.214457	5.17104	1.76172e-09	0.536719	0.830209	2.52001e-07	---	s4	s1
2620	ENSG00000148935	GAS2	2405	1.10668	-0.315582	5.00519	-6.09407	0.268541	0.752347	5.98495e-07	1.2784e-09	---	s3	s4
2621	ENSG00000183087	GAS6	2405	-10.7575	3.02672	-1.88196	9.45814	2.15809e-26	0.00249847	0.0599618	7.19341e-21	---	s4	s1
2622	ENSG00000141013	GAS8	2392	-1.08473	-4.78154	3.46504	2.62807	0.278152	1.84533e-06	0.000539497	0.00864192	---	s3	s2
2623	ENSG00000102145	GATA1	2405	-4.83338	1.59741	3.31578	-0.400006	1.42702e-06	0.110306	0.000927455	0.689188	---	s3	s1
2624	ENSG00000179348	GATA2	2392	-7.57967	2.86552	0.523851	3.87874	4.92409e-14	0.00419965	0.600431	0.000107835	---	s4	s1
2625	ENSG00000107485	GATA3	2405	-6.83769	4.02258	-1.64034	4.20323	1.01707e-11	5.93418e-05	0.101066	2.72753e-05	---	s4	s1
2626	ENSG00000136574	GATA4	2375	-6.01596	2.93455	4.71691	-2.13788	2.06545e-09	0.00337243	2.53349e-06	0.0326287	---	s3	s1
2627	ENSG00000141448	GATA6	2375	-0.863484	1.51354	-1.60432	0.919352	0.387959	0.130277	0.108776	0.358005	---	s2	s3
2628	ENSG00000171766	GATM	2405	-2.30762	5.87001	-1.37642	-2.58306	0.0211046	4.95961e-09	0.168819	0.00985143	---	s2	s4
2629	ENSG00000177628	GBA	2066	-1.01473	1.16908	-6.8027	6.93016	0.310353	0.242506	1.34044e-11	5.59848e-12	---	s4	s3
2631	ENSG00000146729	GBAS	2387	10.5761	-1.72837	-2.22436	-6.22096	1.40339e-25	0.084051	0.0262173	5.81753e-10	---	s1	s4
2632	ENSG00000114480	GBE1	2405	1.87631	-1.03274	-2.57834	1.96719	0.0607341	0.301829	0.00998654	0.0492767	---	s4	s3
2633	ENSG00000117228	GBP1	2405	-1.85894	3.18253	-6.78321	5.56234	0.0631577	0.00147859	1.47467e-11	2.9566e-08	---	s4	s3
2635	ENSG00000117226	GBP3	2176	-2.32717	10.0941	-12.3985	4.28187	0.0200479	1.91017e-23	3.69125e-34	1.93385e-05	---	s2	s3
2637	ENSG00000168505	GBX2	2330	-3.49159	-0.733511	4.53934	-0.488924	0.000489101	0.463321	5.93044e-06	0.624942	---	s3	s1
2638	ENSG00000145321	GC	2357	-2.11154	3.54296	0.395874	-2.15694	0.0348311	0.000403352	0.692234	0.0311109	---	s2	s4
2639	ENSG00000105607	GCDH	2392	-3.32953	1.33907	3.24117	-1.54429	0.000883133	0.180675	0.00120676	0.122649	---	s3	s1
2641	ENSG00000115263	GCG	2330	-1.18088	1.6604	0.411738	-1.05696	0.237773	0.0969683	0.680569	0.29064	---	s2	s1
2642	ENSG00000215644	GCGR	2317	-7.87757	5.18288	3.91213	-1.93982	5.08917e-15	2.37392e-07	9.41234e-05	0.0525234	---	s2	s1
2643	ENSG00000131979	GCH1	2362	0.676526	3.48053	-1.99144	-2.35762	0.498773	0.000509511	0.0465471	0.0184738	---	s2	s4
2644	ENSG00000137880	GCHFR	2405	-7.39724	10.5241	-2.02709	-1.71195	1.91106e-13	2.36112e-25	0.0427633	0.0870342	---	s2	s1
2645	ENSG00000106633	GCK	2330	-8.35999	0.0590158	10.7467	-2.89838	1.06449e-16	0.952945	2.51727e-26	0.0037861	---	s3	s1
2646	ENSG00000084734	GCKR	2375	-4.26958	5.82714	0.0968214	-2.11406	2.03545e-05	6.4041e-09	0.922876	0.0346143	---	s2	s1
2647	ENSG00000135441	BLOC1S1	2136	-7.89966	10.8339	-2.45645	-1.29819	4.43827e-15	1.15843e-26	0.0141108	0.194362	---	s2	s1
2648	ENSG00000108773	KAT2A	2405	1.29429	-10.3191	7.60861	1.74983	0.195691	1.85576e-24	3.95139e-14	0.0802759	---	s3	s2
2649	ENSG00000148200	NR6A1	2362	4.9009	-7.62237	2.77978	0.351226	1.01874e-06	3.58369e-14	0.00548263	0.72545	---	s1	s2
2650	ENSG00000187210	GCNT1	2405	2.57233	-0.219014	-1.40636	-0.860569	0.0101611	0.826657	0.159746	0.389562	---	s1	s3
2651	ENSG00000111846	GCNT2	2392	0.197325	1.69205	-0.936049	-1.05324	0.84359	0.0907673	0.349343	0.292336	---	s2	s4
2658	ENSG00000263761	GDF2	2275	-4.28291	4.54679	0.830287	-1.51914	1.92139e-05	5.7329e-06	0.406464	0.128867	---	s2	s1
2660	ENSG00000138379	MSTN	2362	-0.6389	0.37712	3.82924	-3.81598	0.52295	0.706118	0.000131887	0.000139129	---	s3	s4
2661	ENSG00000164404	GDF9	2375	-1.53113	0.50691	4.54669	-3.80746	0.12587	0.612265	5.72351e-06	0.000143958	---	s3	s4
2662	ENSG00000266524	GDF10	2326	-5.83764	1.49147	3.59273	0.400735	6.03504e-09	0.135974	0.000334024	0.688652	---	s3	s1
2664	ENSG00000203879	GDI1	2405	-7.26792	-5.47781	4.96015	8.0651	4.9126e-13	4.75452e-08	7.53637e-07	1.14268e-15	---	s4	s1
2665	ENSG00000057608	GDI2	2405	9.32339	1.25482	-6.89409	-3.3743	2.47122e-20	0.209665	6.90314e-12	0.000751773	---	s1	s3
2668	ENSG00000168621	GDNF	2360	-6.0178	0.0532474	6.77744	-1.17981	2.04432e-09	0.957539	1.54013e-11	0.238196	---	s3	s1
2669	ENSG00000164949	GEM	2405	-4.88959	1.33611	-0.702632	4.2064	1.07717e-06	0.181641	0.482353	2.68986e-05	---	s4	s1
2670	ENSG00000131095	GFAP	2362	-6.75723	0.00645538	7.2446	-0.847006	1.76588e-11	0.99485	5.84563e-13	0.397077	---	s3	s1
2671	ENSG00000127554	GFER	2375	-6.45988	7.22783	-3.50539	2.37238	1.26709e-10	6.58639e-13	0.000464391	0.0177532	---	s2	s1
2672	ENSG00000162676	GFI1	2405	-6.57983	2.50774	1.27012	2.49756	5.76152e-11	0.012216	0.204165	0.0125714	---	s2	s1
2673	ENSG00000198380	GFPT1	2405	9.52705	2.64824	-9.83917	-2.09133	3.80303e-21	0.00814401	2.01235e-22	0.0366036	---	s1	s3
2674	ENSG00000151892	GFRA1	2405	-7.14806	5.06123	3.363	-1.92201	1.16248e-12	4.48119e-07	0.000783097	0.0547228	---	s2	s1
2676	ENSG00000146013	GFRA3	2375	-3.74764	-3.0519	9.88914	-3.17528	0.000182763	0.00229916	1.26234e-22	0.0015161	---	s3	s1
2677	ENSG00000115486	GGCX	2392	-0.63783	5.95668	-4.83782	-0.710109	0.523645	2.95413e-09	1.39631e-06	0.477706	---	s2	s3
2683	ENSG00000086062	B4GALT1	2405	-0.566514	5.28397	-11.6335	6.89999	0.571098	1.37791e-07	1.79635e-30	6.62784e-12	---	s4	s3
2686	ENSG00000131067	GGT7	2189	-1.84533	-6.50672	8.99684	-0.459193	0.0651253	9.49262e-11	4.91301e-19	0.646141	---	s3	s2
2687	ENSG00000099998	GGT5	2405	-11.8022	4.01286	-2.45629	10.0023	2.73191e-31	6.18223e-05	0.0141083	4.18729e-23	---	s4	s1
2688	ENSG00000259384	GH1	2312	-4.43161	0.83218	2.86778	0.491438	9.79012e-06	0.405393	0.00417113	0.623164	---	s3	s1
2689	ENSG00000136487	GH2	2169	-4.39154	2.05571	1.63847	0.402439	1.17968e-05	0.0399304	0.101469	0.687401	---	s2	s1
2690	ENSG00000112964	GHR	2405	-3.30178	3.8222	0.798004	-1.68489	0.000974797	0.000135624	0.424947	0.0921404	---	s2	s1
2691	ENSG00000118702	GHRH	2308	-2.80955	0.204514	6.4595	-4.19158	0.00500297	0.83797	1.27713e-10	2.87471e-05	---	s3	s4
2692	ENSG00000106128	GHRHR	2360	-4.42716	0.548218	4.00056	-0.400178	9.98352e-06	0.583594	6.51404e-05	0.689061	---	s3	s1
2693	ENSG00000121853	GHSR	2322	-3.86679	0.0388634	1.77604	1.97197	0.000113311	0.969003	0.0758576	0.0487315	---	s4	s1
2694	ENSG00000134812	GIF	2343	0.051615	-0.175414	2.23215	-2.22401	0.95884	0.86077	0.0256996	0.0262426	---	s3	s4
2696	ENSG00000010310	GIPR	2362	-7.94451	4.2163	1.60466	1.62652	2.99019e-15	2.57697e-05	0.108703	0.103973	---	s2	s1
2697	ENSG00000152661	GJA1	2405	-4.47872	2.37369	-1.81235	3.83906	7.86028e-06	0.0176896	0.0700568	0.000126696	---	s4	s1
2700	ENSG00000121743	GJA3	2360	-3.60219	-0.320729	2.38612	1.42681	0.000322068	0.748444	0.0171054	0.153767	---	s3	s1
2702	ENSG00000265107	GJA5	2341	-5.19805	3.25184	-1.03381	2.78867	2.1884e-07	0.00116291	0.301333	0.0053354	---	s2	s1
2703	ENSG00000121634	GJA8	2208	-4.92616	2.04057	2.4289	0.123882	9.00899e-07	0.0414126	0.0152242	0.90142	---	s3	s1
2706	ENSG00000165474	GJB2	2219	-3.04866	4.78873	-6.80465	5.02844	0.00232581	1.78927e-06	1.29892e-11	5.34151e-07	s4	s4	s3
2709	ENSG00000189280	GJB5	2375	-3.56843	5.40863	-3.70935	1.64841	0.000366242	6.98699e-08	0.000212558	0.0994012	---	s2	s3
2710	ENSG00000198814	GK	2405	3.25152	4.30428	-6.83296	-0.778077	0.00116378	1.74247e-05	1.05053e-11	0.4366	---	s2	s3
2717	ENSG00000102393	GLA	2405	3.17893	2.0065	-5.17124	0.0643977	0.001497	0.0449149	2.51744e-07	0.948659	---	s1	s3
2719	ENSG00000147257	GPC3	2405	-5.98484	0.658817	7.64441	-2.73956	2.49025e-09	0.510077	3.01334e-14	0.00619754	---	s3	s1
2729	ENSG00000001084	GCLC	2392	8.95483	-3.71119	-0.987462	-3.79744	6.6784e-19	0.000210995	0.323516	0.000149838	---	s1	s4
2730	ENSG00000023909	GCLM	2405	6.23573	0.195262	-5.01049	-1.16621	5.29592e-10	0.845205	5.82408e-07	0.243643	---	s1	s3
2731	ENSG00000178445	GLDC	2405	1.62859	-1.0204	1.11327	-1.70773	0.103532	0.30764	0.265703	0.0878162	---	s1	s4
2733	ENSG00000119392	GLE1	2405	5.3992	-4.66227	-2.65536	2.46899	7.35085e-08	3.29864e-06	0.00797469	0.0136184	---	s1	s2
2734	ENSG00000090863	GLG1	2405	-3.16118	-2.41547	-2.69881	8.80717	0.00159091	0.0157892	0.00700742	2.40637e-18	---	s4	s1
2735	ENSG00000111087	GLI1	2405	-9.23748	1.75403	3.82398	3.20347	5.38247e-20	0.0795526	0.000134653	0.00137559	---	s3	s1
2736	ENSG00000074047	GLI2	2375	-9.83239	-1.9228	5.52346	6.04233	2.17261e-22	0.0546243	3.6864e-08	1.75878e-09	---	s4	s1
2737	ENSG00000106571	GLI3	2405	-8.17566	-1.18357	1.68382	7.73074	4.70786e-16	0.236702	0.0923472	1.55993e-14	---	s4	s1
2738	ENSG00000250571	GLI4	2206	-4.29005	-3.88286	6.54806	1.66856	1.86349e-05	0.000106272	7.23012e-11	0.0953471	---	s3	s1
2739	ENSG00000124767	GLO1	2405	10.8804	2.27872	-3.61949	-9.54106	6.00651e-27	0.0227712	0.000301285	3.33919e-21	---	s1	s4
2740	ENSG00000112164	GLP1R	2330	-3.84099	-0.359075	5.73144	-1.78757	0.000125815	0.719572	1.12469e-08	0.0739754	---	s3	s1
2741	ENSG00000145888	GLRA1	2364	-3.0637	-1.33857	5.13409	-0.861235	0.0022109	0.18084	3.06652e-07	0.389196	---	s3	s1
2742	ENSG00000101958	GLRA2	2372	2.15729	-5.44616	4.6885	-1.21741	0.0310833	5.67778e-08	2.90833e-06	0.223569	---	s3	s2
2743	ENSG00000109738	GLRB	2405	-3.59796	2.13638	3.20205	-2.10058	0.000327203	0.0327488	0.00138238	0.0357817	---	s3	s1
2744	ENSG00000115419	GLS	2405	7.61575	-6.42206	-1.64284	1.10447	3.74374e-14	1.61507e-10	0.100547	0.269498	---	s1	s2
2745	ENSG00000173221	GLRX	2405	-3.6273	10.8812	-8.69095	1.12184	0.00029237	5.95841e-27	6.52818e-18	0.262044	---	s2	s3
2746	ENSG00000148672	GLUD1	2405	1.35211	7.34975	-9.27884	0.366532	0.176466	2.70777e-13	3.70322e-20	0.714	---	s2	s3
2747	ENSG00000182890	GLUD2	2362	0.024591	3.25551	-2.18229	-1.25464	0.980383	0.00114789	0.0291867	0.209735	---	s2	s3
2752	ENSG00000135821	GLUL	2405	-2.74162	3.91712	-5.28362	4.07867	0.00615895	9.21118e-05	1.3805e-07	4.67696e-05	---	s4	s3
2760	ENSG00000196743	GM2A	2405	-1.20783	2.80163	-8.52405	7.13859	0.227232	0.00512525	2.67911e-17	1.24367e-12	---	s4	s3
2762	ENSG00000112699	GMDS	2405	5.18707	1.45866	-4.70574	-1.82777	2.31478e-07	0.14479	2.67304e-06	0.0677083	---	s1	s3
2764	ENSG00000197045	GMFB	2405	10.0653	1.50956	-3.58869	-7.89212	2.26812e-23	0.131288	0.000338985	4.47423e-15	---	s1	s4
2765	ENSG00000104499	GML	2247	-1.32306	-0.494816	0.850461	0.96544	0.18595	0.620778	0.39516	0.334429	---	s4	s1
2766	ENSG00000137198	GMPR	2405	-2.32198	2.08785	-0.710483	0.814205	0.0203175	0.0369167	0.477473	0.415608	---	s2	s1
2767	ENSG00000088256	GNA11	2405	-3.10769	-2.67265	-0.448368	6.57206	0.00190764	0.00757635	0.653928	6.06494e-11	---	s4	s1
2768	ENSG00000146535	GNA12	2405	-3.04726	-6.44605	-0.0663131	10.333	0.00233454	1.38283e-10	0.947134	1.61563e-24	---	s4	s2
2769	ENSG00000060558	GNA15	2392	-6.55263	8.55576	-10.2133	8.0452	6.90077e-11	2.05871e-17	5.33905e-24	1.3419e-15	---	s2	s3
2770	ENSG00000127955	GNAI1	2405	-2.05478	-1.89322	4.37689	-0.486012	0.0400081	0.0584485	1.25531e-05	0.627003	---	s3	s1
2771	ENSG00000114353	GNAI2	2405	-11.2252	2.67811	-2.78467	11.3492	1.55228e-28	0.00745434	0.00540017	4.06671e-29	---	s4	s1
2773	ENSG00000065135	GNAI3	2405	5.79549	-0.114975	-4.40781	-1.02356	7.70505e-09	0.908475	1.09013e-05	0.306144	---	s1	s3
2774	ENSG00000141404	GNAL	2362	-2.112	-3.29521	5.41493	0.0108444	0.0347915	0.000998041	6.75179e-08	0.991349	---	s3	s2
2775	ENSG00000087258	GNAO1	2362	-7.87165	-1.09902	8.51753	0.145994	5.28747e-15	0.271873	2.85762e-17	0.883939	---	s3	s1
2776	ENSG00000156052	GNAQ	2405	3.36521	-0.945699	-3.28461	1.12124	0.00077687	0.344397	0.00103589	0.262296	---	s1	s3
2778	ENSG00000087460	GNAS	2392	-0.707681	-6.13419	5.5186	1.54584	0.479212	9.98714e-10	3.7857e-08	0.122276	---	s3	s2
2779	ENSG00000114349	GNAT1	2330	-6.36628	0.546698	5.33669	0.124844	2.32541e-10	0.584639	1.03819e-07	0.900658	---	s3	s1
2781	ENSG00000128266	GNAZ	2405	-5.04721	-4.89448	12.3237	-2.29237	4.819e-07	1.05101e-06	6.96528e-34	0.0219706	---	s3	s1
2782	ENSG00000078369	GNB1	2405	-1.39172	-3.24798	-1.94793	7.07443	0.164136	0.00117826	0.0515394	1.96042e-12	---	s4	s2
2783	ENSG00000172354	GNB2	2405	-4.28411	2.6759	-3.4661	5.0767	1.90695e-05	0.00750349	0.000537327	4.13497e-07	---	s4	s1
2784	ENSG00000111664	GNB3	2375	-8.49782	-1.90522	9.34264	0.803394	3.35958e-17	0.0568716	2.09425e-20	0.421828	---	s3	s1
2785	ENSG00000162188	GNG3	2375	-4.85037	-1.2241	7.73326	-1.88301	1.31219e-06	0.221037	1.53734e-14	0.0598215	---	s3	s1
2786	ENSG00000168243	GNG4	2405	1.32012	-6.44445	9.44074	-4.19624	0.186921	1.39724e-10	8.44386e-21	2.81234e-05	---	s3	s2
2787	ENSG00000174021	GNG5	2405	4.15247	7.89378	-9.60379	-2.6925	3.40381e-05	4.41671e-15	1.86097e-21	0.00714101	---	s2	s3
2788	ENSG00000176533	GNG7	2392	-3.76867	0.136646	2.98342	0.479235	0.000168093	0.891322	0.00287936	0.631815	---	s3	s1
2790	ENSG00000242616	GNG10	1807	2.45644	6.06492	-3.55234	-5.15054	0.0141256	1.60425e-09	0.000391629	2.88125e-07	---	s2	s4
2791	ENSG00000127920	GNG11	2405	-6.35836	6.41909	-1.08996	0.564149	2.43258e-10	1.64633e-10	0.27584	0.572706	---	s2	s1
2792	ENSG00000127928	GNGT1	2310	-0.579426	-2.46763	4.77286	-1.76001	0.562358	0.013673	1.92985e-06	0.0785377	---	s3	s2
2793	ENSG00000167083	GNGT2	2219	-9.09557	6.48603	-3.45869	5.69479	2.03477e-19	1.08326e-10	0.000553064	1.39915e-08	---	s2	s1
2794	ENSG00000204590	GNL1	2405	-2.64658	-8.71576	8.29059	3.37419	0.0081842	5.28085e-18	1.85114e-16	0.000752086	---	s3	s2
2796	ENSG00000147437	GNRH1	2405	-0.142508	-3.48626	2.81658	0.959149	0.886691	0.000498603	0.0048934	0.33758	---	s3	s2
2797	ENSG00000125787	GNRH2	2405	-5.34351	0.655867	4.12248	0.285183	9.97444e-08	0.511973	3.87533e-05	0.775529	---	s3	s1
2798	ENSG00000109163	GNRHR	2364	-2.18909	-2.06335	2.32942	1.98903	0.0286881	0.039188	0.0199208	0.0468136	---	s3	s1
2799	ENSG00000135677	GNS	2405	-0.101609	4.40963	-7.24363	2.90816	0.919076	1.08104e-05	5.85566e-13	0.00366891	---	s2	s3
2800	ENSG00000136935	GOLGA1	2405	4.41665	-4.37623	-3.00118	3.50685	1.04685e-05	1.25909e-05	0.002717	0.000461762	---	s1	s2
2801	ENSG00000167110	GOLGA2	2405	-3.57346	-1.54907	-3.60617	9.254	0.000359224	0.121497	0.000317074	4.63643e-20	---	s4	s3
2802	ENSG00000090615	GOLGA3	2405	-4.32122	-6.62948	1.55211	10.0707	1.61483e-05	4.14567e-11	0.120767	2.15132e-23	---	s4	s2
2803	ENSG00000144674	GOLGA4	2405	9.82411	-2.70561	-5.50568	-0.962877	2.3235e-22	0.00686612	4.06815e-08	0.335706	---	s1	s3
2804	ENSG00000173230	GOLGB1	2405	3.66767	-1.80208	-4.53542	3.0708	0.000250087	0.0716574	6.03146e-06	0.00215875	---	s1	s3
2805	ENSG00000120053	GOT1	2405	2.82535	4.96064	-4.21964	-3.78551	0.00476188	7.51751e-07	2.53769e-05	0.000157148	---	s2	s3
2806	ENSG00000125166	GOT2	2405	2.68285	2.10064	-3.64774	-1.13595	0.00734976	0.0357766	0.000270189	0.256089	---	s1	s3
2810	ENSG00000175793	SFN	2405	-0.787709	6.37102	-8.67496	2.95654	0.430945	2.24307e-10	7.48142e-18	0.00314147	---	s2	s3
2811	ENSG00000185245	GP1BA	2405	-5.22808	-1.35652	4.25564	2.22918	1.86052e-07	0.175061	2.1645e-05	0.0258939	s4	s3	s1
2812	ENSG00000203618	GP1BB	1409	-7.81769	-1.02661	7.80594	0.755967	1.04736e-14	0.304782	1.14528e-14	0.449795	---	s3	s1
2813	ENSG00000169347	GP2	2381	-3.87921	6.0053	-0.836305	-1.72475	0.000107641	2.20276e-09	0.403068	0.0847029	---	s2	s1
2814	ENSG00000178732	GP5	2204	-4.08104	1.0346	3.17702	-0.412018	4.6432e-05	0.300969	0.00150857	0.680366	---	s3	s1
2815	ENSG00000169704	GP9	2360	-3.53515	2.17366	0.279759	0.870808	0.000415402	0.0298296	0.779687	0.383948	---	s2	s1
2817	ENSG00000063660	GPC1	2392	-12.6313	1.17215	2.35005	8.68558	1.87785e-35	0.241254	0.0188516	6.85596e-18	---	s4	s1
2819	ENSG00000167588	GPD1	2405	-5.74259	5.9267	0.0147476	-0.688268	1.05005e-08	3.53497e-09	0.988235	0.49135	---	s2	s1
2820	ENSG00000115159	GPD2	2375	5.27034	2.70225	-4.80403	-3.16553	1.48455e-07	0.00693613	1.65207e-06	0.00156762	---	s1	s3
2821	ENSG00000105220	GPI	2392	1.93149	-2.05403	-1.2538	1.62605	0.0535409	0.0400817	0.210036	0.10407	---	s1	s2
2822	ENSG00000112293	GPLD1	2375	-2.65543	0.0306496	7.23999	-4.95905	0.00797374	0.975552	6.03358e-13	7.58506e-07	---	s3	s4
2823	ENSG00000150625	GPM6A	2392	-5.42263	4.57488	4.78446	-4.61211	6.46287e-08	5.00833e-06	1.81893e-06	4.19635e-06	---	s3	s1
2824	ENSG00000046653	GPM6B	2405	0.789711	-4.43071	5.63709	-1.91612	0.429775	9.81376e-06	1.93176e-08	0.0554687	---	s3	s2
2825	ENSG00000183671	GPR1	2405	-5.63088	0.463582	0.511301	4.61109	2.00169e-08	0.642989	0.609188	4.21555e-06	---	s4	s1
2826	ENSG00000184451	CCR10	2375	-9.21817	-0.0666282	7.30708	1.55733	6.46535e-20	0.946883	3.71102e-13	0.119525	---	s3	s1
2827	ENSG00000181773	GPR3	2375	-4.29958	-2.04774	4.32296	1.98918	1.7804e-05	0.0406957	1.60307e-05	0.0467962	---	s3	s1
2828	ENSG00000177464	GPR4	2360	-8.52347	0.887116	0.312981	7.19196	2.72003e-17	0.375107	0.754323	8.53826e-13	---	s4	s1
2829	ENSG00000173578	XCR1	2330	-5.83381	1.65979	-1.93268	6.08513	6.17198e-09	0.0970909	0.0533963	1.35707e-09	---	s4	s1
2830	ENSG00000146360	GPR6	2250	-4.4277	-0.0636009	6.41797	-2.21595	9.98011e-06	0.949294	1.67909e-10	0.0267946	---	s3	s1
2831	ENSG00000183729	NPBWR1	2133	-5.46003	2.09704	2.682	0.339952	5.31488e-08	0.0361074	0.00737484	0.733927	---	s3	s1
2832	ENSG00000125522	NPBWR2	2236	-3.82458	-1.14057	5.38968	-0.594115	0.000134583	0.254172	7.80074e-08	0.552495	---	s3	s1
2833	ENSG00000186810	CXCR3	2375	-5.82274	2.66622	-2.79773	5.92415	6.57268e-09	0.00772296	0.00518789	3.59567e-09	---	s4	s1
2834	ENSG00000119973	PRLHR	2107	-5.10263	1.03576	3.93381	-0.147019	3.65024e-07	0.300432	8.63179e-05	0.883131	---	s3	s1
2835	ENSG00000132975	GPR12	2371	-4.00665	-1.45306	4.69572	0.660767	6.34854e-05	0.14634	2.80845e-06	0.508826	---	s3	s1
2837	ENSG00000181408	UTS2R	2144	-5.14598	-1.87897	4.72217	2.21308	2.90388e-07	0.0603844	2.48443e-06	0.0269975	---	s3	s1
2838	ENSG00000154165	GPR15	2330	-2.1024	2.87679	-1.27665	0.332191	0.035625	0.00405393	0.201854	0.739775	---	s2	s1
2840	ENSG00000144230	GPR17	2375	-6.95841	1.25017	2.4521	2.99593	4.43516e-12	0.211361	0.0142741	0.00276439	---	s4	s1
2841	ENSG00000125245	GPR18	2375	2.03391	-0.571756	-2.56007	1.27818	0.0420712	0.567541	0.0105264	0.201309	---	s1	s3
2842	ENSG00000183150	GPR19	2405	3.20883	-4.91435	9.69779	-8.08002	0.00135031	9.50778e-07	7.70026e-22	1.01441e-15	---	s3	s4
2843	ENSG00000204882	GPR20	2330	-7.02187	-1.57449	4.67095	3.76886	2.86153e-12	0.115511	3.16877e-06	0.000168072	---	s3	s1
2845	ENSG00000172209	GPR22	2375	2.00843	0.217294	1.57091	-3.93048	0.0447112	0.827998	0.116338	8.72034e-05	---	s1	s4
2846	ENSG00000147145	LPAR4	2405	-6.66694	-0.166716	4.15364	2.45763	3.22914e-11	0.867607	3.38661e-05	0.0140558	---	s3	s1
2847	ENSG00000128285	MCHR1	2375	-7.61797	2.17841	1.89508	3.21925	3.69766e-14	0.0294734	0.0582036	0.00130262	---	s4	s1
2848	ENSG00000170128	GPR25	2375	-5.8912	0.911022	0.116033	4.80105	4.37881e-09	0.362376	0.907637	1.67661e-06	---	s4	s1
2849	ENSG00000154478	GPR26	2137	-3.85136	0.0861627	4.60656	-1.07814	0.000120925	0.931345	4.33505e-06	0.281095	---	s3	s1
2850	ENSG00000170837	GPR27	2405	-3.30233	0.0380731	5.74376	-2.77041	0.00097289	0.969633	1.04291e-08	0.00564164	---	s3	s1
2852	ENSG00000164850	GPER1	2387	-7.08684	0.892914	2.99171	2.92884	1.79937e-12	0.371994	0.00280259	0.00343453	---	s3	s1
2853	ENSG00000120436	GPR31	2330	-2.73933	0.679458	0.473455	1.50156	0.00620336	0.496915	0.635933	0.133348	---	s4	s1
2854	ENSG00000142511	GPR32	2255	-0.556438	-1.43811	2.82444	-0.85448	0.577967	0.150542	0.00477804	0.39293	---	s3	s2
2856	ENSG00000214943	GPR33	1718	-3.78991	0.987773	0.300996	2.4297	0.00015591	0.323403	0.763454	0.0152133	---	s4	s1
2857	ENSG00000171659	GPR34	2219	-2.81022	6.0776	-5.28002	1.80925	0.00499425	1.43214e-09	1.41772e-07	0.0705468	---	s2	s3
2859	ENSG00000178623	GPR35	2392	-0.606071	0.599322	-1.07873	1.09967	0.544525	0.549015	0.280819	0.271589	---	s4	s3
2861	ENSG00000170775	GPR37	2405	2.34677	-0.472661	1.68414	-3.64057	0.0190177	0.636498	0.092285	0.000277776	---	s1	s4
2862	ENSG00000102539	MLNR	2330	-2.69446	-1.45784	4.13938	-0.0788698	0.00710101	0.14502	3.6064e-05	0.937143	---	s3	s1
2863	ENSG00000183840	GPR39	2375	-2.55318	3.40272	-3.17728	2.23004	0.0107366	0.000678242	0.00150574	0.0258383	---	s2	s3
2864	ENSG00000126266	FFAR1	2141	-5.54107	1.08366	4.0525	0.0747445	3.37672e-08	0.278637	5.24829e-05	0.940425	---	s3	s1
2865	ENSG00000185897	FFAR3	2023	-3.45232	-0.115096	1.55048	1.98703	0.000567227	0.908381	0.121184	0.0470534	---	s4	s1
2867	ENSG00000126262	FFAR2	2392	-5.82128	5.37606	-0.741197	0.77405	6.62377e-09	8.35196e-08	0.458647	0.438978	---	s2	s1
2868	ENSG00000125388	GRK4	2405	-5.54166	-2.1327	7.12823	0.400339	3.32311e-08	0.0330502	1.33878e-12	0.688942	---	s3	s1
2869	ENSG00000198873	GRK5	2392	-6.72844	1.55285	0.349153	4.671	2.13904e-11	0.120592	0.727005	3.16353e-06	---	s4	s1
2870	ENSG00000198055	GRK6	2392	-1.79236	-4.46561	-0.0072042	6.73023	0.0732013	8.35527e-06	0.994253	2.11336e-11	---	s4	s2
2872	ENSG00000099875	MKNK2	2405	-6.02671	2.61987	-5.12163	8.70637	1.93111e-09	0.00885177	3.26953e-07	5.72249e-18	---	s4	s1
2873	ENSG00000169727	GPS1	2392	-1.71999	-2.76319	2.81276	1.76807	0.0855629	0.00576776	0.00495201	0.0771775	---	s3	s2
2874	ENSG00000132522	GPS2	2122	-3.29116	-3.98316	2.93244	4.36115	0.00101411	7.03006e-05	0.00339917	1.35576e-05	---	s4	s2
2875	ENSG00000167701	GPT	2405	-4.68171	2.47853	2.8012	-0.967876	3.00313e-06	0.0132608	0.0051321	0.333204	---	s3	s1
2876	ENSG00000233276	GPX1	2405	-5.57465	8.14602	-8.75502	5.99058	2.75746e-08	5.97775e-16	3.77128e-18	2.40517e-09	---	s2	s3
2877	ENSG00000176153	GPX2	2405	0.116101	2.82992	-1.19356	-1.93743	0.907583	0.00469457	0.232767	0.0528104	---	s2	s4
2878	ENSG00000211445	GPX3	2405	-7.09474	7.39772	-4.6349	3.99727	1.69805e-12	1.90432e-13	3.76215e-06	6.60084e-05	---	s2	s1
2879	ENSG00000167468	GPX4	2405	-4.78662	6.57588	-5.05359	3.02174	1.79911e-06	5.91383e-11	4.66216e-07	0.00253976	---	s2	s3
2880	ENSG00000224586	GPX5	2257	-3.32215	1.11425	3.36758	-1.42492	0.000907539	0.26529	0.000771056	0.154319	---	s3	s1
2882	ENSG00000116157	GPX7	2405	-6.06269	0.289668	5.48035	-0.0232071	1.55003e-09	0.772095	4.68753e-08	0.981487	---	s3	s1
2885	ENSG00000177885	GRB2	2405	0.423074	0.844901	-3.4469	2.29793	0.672279	0.39825	0.00057681	0.0216515	---	s4	s3
2886	ENSG00000141738	GRB7	2405	-0.803766	0.442879	-0.181255	0.518828	0.421611	0.657893	0.856183	0.603928	---	s4	s1
2887	ENSG00000106070	GRB10	2405	-1.9721	-4.01285	1.24232	5.06177	0.0487122	6.18244e-05	0.214241	4.46859e-07	---	s4	s2
2888	ENSG00000115290	GRB14	2405	3.12876	-1.07785	2.16188	-4.27614	0.0017765	0.281208	0.0307256	1.97593e-05	---	s1	s4
2889	ENSG00000107263	RAPGEF1	2405	-4.49262	-4.45471	-2.5695	12.4539	7.36824e-06	8.78545e-06	0.0102442	1.51366e-34	s4	s4	s1
2890	ENSG00000155511	GRIA1	2375	-6.34822	-0.439295	8.47113	-2.00617	2.60127e-10	0.660488	4.19815e-17	0.0449513	---	s3	s1
2891	ENSG00000120251	GRIA2	2402	-5.79823	0.0911253	7.41744	-2.0766	7.58277e-09	0.927401	1.64741e-13	0.0379448	---	s3	s1
2892	ENSG00000125675	GRIA3	2405	-5.4874	1.55562	3.68027	-0.0893858	4.50655e-08	0.119931	0.000238109	0.928783	---	s3	s1
2893	ENSG00000152578	GRIA4	2375	-3.54463	-0.438503	5.55214	-1.79512	0.000400765	0.661061	3.13639e-08	0.0727621	---	s3	s1
2894	ENSG00000182771	GRID1	2189	-10.5806	-1.0705	7.94291	3.3149	1.50145e-25	0.284515	3.13006e-15	0.000931746	---	s3	s1
2895	ENSG00000152208	GRID2	2372	-3.72983	-0.908343	5.23405	-0.767691	0.000196102	0.36379	1.80406e-07	0.442747	---	s3	s1
2896	ENSG00000030582	GRN	2405	-5.87061	2.57527	-8.34712	12.1452	4.94189e-09	0.0100754	1.1645e-16	5.51603e-33	---	s4	s3
2897	ENSG00000171189	GRIK1	2392	-4.42355	-1.25375	4.652	0.897288	1.01442e-05	0.210055	3.46664e-06	0.369655	---	s3	s1
2898	ENSG00000164418	GRIK2	2375	-4.04954	-2.4297	8.41842	-2.06697	5.29638e-05	0.0151851	6.50522e-17	0.0388447	---	s3	s1
2899	ENSG00000163873	GRIK3	2372	-6.63038	0.770655	7.92054	-2.48802	4.13255e-11	0.440988	3.60258e-15	0.0129138	---	s3	s1
2900	ENSG00000149403	GRIK4	2362	-5.84602	-1.63348	8.21077	-0.942093	5.73177e-09	0.102501	3.57483e-16	0.346241	---	s3	s1
2901	ENSG00000105737	GRIK5	2375	-8.80028	-1.00181	10.9676	-1.49963	2.5737e-18	0.316535	2.44953e-27	0.133843	---	s3	s1
2902	ENSG00000176884	GRIN1	2405	-6.13854	3.21702	2.80071	-0.327243	9.71401e-10	0.0013125	0.00513981	0.743513	---	s2	s1
2903	ENSG00000183454	GRIN2A	2375	-5.48773	0.602307	4.38878	0.216833	4.50379e-08	0.547027	1.1898e-05	0.828357	---	s3	s1
2904	ENSG00000273079	GRIN2B	2359	0.510625	-1.7896	2.87018	-1.59882	0.609662	0.0736458	0.0041389	0.109996	---	s3	s2
2905	ENSG00000161509	GRIN2C	2405	-6.9818	-2.9336	10.9593	-1.17151	3.75653e-12	0.00338223	2.62683e-27	0.24151	---	s3	s1
2906	ENSG00000105464	GRIN2D	2375	-2.51824	0.675393	0.204666	1.58312	0.0118596	0.499492	0.83785	0.113528	---	s4	s1
2907	ENSG00000178719	GRINA	2405	-1.78992	-0.473701	-4.65597	7.3119	0.0735921	0.635756	3.40011e-06	3.56952e-13	---	s4	s3
2908	ENSG00000113580	NR3C1	2405	-4.04831	1.42755	-1.6346	4.25655	5.32198e-05	0.153551	0.102264	2.15574e-05	---	s4	s1
2909	ENSG00000160007	ARHGAP35	2375	0.428147	-5.04163	0.727852	4.27101	0.668583	4.96454e-07	0.466776	2.02257e-05	---	s4	s2
2911	ENSG00000152822	GRM1	2375	-6.2905	1.35031	5.68926	-1.15849	3.7558e-10	0.177046	1.43291e-08	0.246781	---	s3	s1
2912	ENSG00000164082	GRM2	2375	-8.04872	-2.49003	7.89209	2.47134	1.30901e-15	0.0128413	4.49826e-15	0.0135307	---	s3	s1
2913	ENSG00000198822	GRM3	2405	-6.98754	-1.01851	8.9	-1.19633	3.60886e-12	0.308536	1.07501e-18	0.231686	---	s3	s1
2914	ENSG00000124493	GRM4	2405	-6.55864	-0.219246	8.95057	-2.5427	6.62561e-11	0.826477	6.90805e-19	0.0110623	---	s3	s1
2915	ENSG00000168959	GRM5	2351	-5.84	1.9486	3.21481	0.333355	5.94322e-09	0.0514624	0.00132299	0.738896	---	s3	s1
2916	ENSG00000113262	GRM6	2226	-5.56922	-0.84045	6.48513	-0.260944	2.8677e-08	0.400747	1.08898e-10	0.794159	---	s3	s1
2918	ENSG00000179603	GRM8	2392	-0.460441	-3.42937	7.25092	-3.41254	0.645241	0.000615241	5.56418e-13	0.000654328	---	s3	s2
2919	ENSG00000163739	CXCL1	2405	-1.48229	4.57936	-6.13342	2.9722	0.138393	4.90185e-06	1.00271e-09	0.00298611	---	s2	s3
2920	ENSG00000081041	CXCL2	2405	-2.51707	5.88542	-4.11127	0.497969	0.011898	4.52479e-09	4.06699e-05	0.618551	---	s2	s3
2921	ENSG00000163734	CXCL3	2330	-0.875858	4.46659	-5.58786	1.90994	0.381198	8.32752e-06	2.5671e-08	0.0562639	---	s2	s3
2922	ENSG00000134443	GRP	2405	-7.88235	2.3793	2.79747	2.29334	4.82892e-15	0.0174234	0.00519142	0.0219146	---	s3	s1
2923	ENSG00000167004	PDIA3	2375	3.96272	3.84691	-8.68681	0.890958	7.62888e-05	0.000122768	6.81281e-18	0.373042	---	s1	s3
2925	ENSG00000126010	GRPR	2405	-1.54103	-0.848897	1.28581	1.11698	0.123441	0.396023	0.198632	0.264116	s1	s3	s1
2926	ENSG00000132463	GRSF1	2405	8.75198	-0.579487	-4.26278	-3.56076	3.87105e-18	0.562315	2.09691e-05	0.000376963	---	s1	s3
2931	ENSG00000105723	GSK3A	2375	-2.41221	-3.70993	1.1866	5.22679	0.0159314	0.00021208	0.235506	1.87527e-07	---	s4	s2
2932	ENSG00000082701	GSK3B	2405	8.50719	-8.7762	-0.247555	1.24243	3.08548e-17	3.14332e-18	0.8045	0.2142	---	s1	s2
2934	ENSG00000148180	GSN	2392	-9.02271	3.78815	-5.81474	11.2193	3.67492e-19	0.000155516	6.88404e-09	1.66744e-28	s2	s4	s1
2935	ENSG00000103342	GSPT1	2405	7.73001	-0.76937	-6.73652	0.215667	1.56874e-14	0.441749	2.02314e-11	0.829266	---	s1	s3
2936	ENSG00000104687	GSR	2405	3.43522	5.96542	-6.3427	-3.25806	0.000602112	2.80044e-09	2.68879e-10	0.00113741	s2	s2	s3
2937	ENSG00000100983	GSS	2405	1.3883	0.443157	-3.60574	1.92992	0.165175	0.657692	0.000317602	0.0537348	---	s4	s3
2938	ENSG00000243955	GSTA1	2405	-2.81522	5.16078	-0.28618	-2.46831	0.00491407	2.66057e-07	0.774765	0.0136444	---	s2	s1
2940	ENSG00000174156	GSTA3	2380	-3.77325	4.36384	-0.0482954	-0.900183	0.000165075	1.33259e-05	0.961485	0.368114	---	s2	s1
2941	ENSG00000170899	GSTA4	2405	3.11618	-1.95082	3.67984	-4.92053	0.00185377	0.0511941	0.000238515	9.21557e-07	---	s3	s4
2944	ENSG00000134184	GSTM1	2149	-4.33259	2.72722	0.776591	0.466338	1.54157e-05	0.00643898	0.437486	0.641021	---	s2	s1
2946	ENSG00000213366	GSTM2	2405	-7.53983	-0.561741	4.2309	3.66766	6.62878e-14	0.574345	2.41481e-05	0.000250098	---	s3	s1
2947	ENSG00000134202	GSTM3	2405	-4.21194	4.70503	2.83606	-3.89431	2.62512e-05	2.68223e-06	0.00460558	0.000101163	---	s2	s1
2948	ENSG00000168765	GSTM4	2405	-0.979378	3.56777	-1.79338	-0.997516	0.327492	0.000367073	0.0730384	0.318614	---	s2	s3
2949	ENSG00000134201	GSTM5	2405	-7.68042	5.61159	-0.11951	1.6912	2.29166e-14	2.235e-08	0.904881	0.0909276	---	s2	s1
2950	ENSG00000084207	GSTP1	2405	-1.59519	3.26152	-2.69952	0.91193	0.110801	0.00112366	0.00699262	0.361897	---	s2	s3
2954	ENSG00000100577	GSTZ1	2405	-2.47215	7.6793	-1.9694	-3.71665	0.013499	2.31127e-14	0.049022	0.00020649	---	s2	s4
2956	ENSG00000116062	MSH6	2392	9.30716	-10.2615	7.56085	-6.2156	2.87594e-20	3.31316e-24	5.67249e-14	6.01444e-10	s3	s1	s2
2957	ENSG00000165417	GTF2A1	2362	9.27483	-5.26743	-0.688787	-2.74844	3.89326e-20	1.50876e-07	0.491025	0.00603353	s1	s1	s2
2958	ENSG00000140307	GTF2A2	2405	6.47536	5.39694	-3.85512	-8.372	1.14304e-10	7.44298e-08	0.000118708	9.4872e-17	---	s1	s4
2959	ENSG00000137947	GTF2B	2405	5.46887	3.13865	-5.66394	-2.93947	4.99751e-08	0.00171786	1.65583e-08	0.00331904	---	s1	s3
2960	ENSG00000153767	GTF2E1	2405	8.04365	-5.80975	0.221325	-1.9401	1.35541e-15	7.08473e-09	0.824858	0.0524846	---	s1	s2
2961	ENSG00000197265	GTF2E2	2405	2.75302	4.45925	-4.11393	-3.28015	0.00594931	8.603e-06	4.0207e-05	0.00105233	---	s2	s3
2962	ENSG00000125651	GTF2F1	2405	-4.51517	-3.35093	2.16122	5.93543	6.63201e-06	0.000817862	0.030777	3.35468e-09	---	s4	s1
2963	ENSG00000188342	GTF2F2	2392	15.5481	-4.94492	-4.39993	-4.93352	5.29536e-52	8.14624e-07	1.13038e-05	8.63153e-07	---	s1	s2
2965	ENSG00000110768	GTF2H1	2405	12.2192	-3.51119	-4.27289	-3.62724	2.348e-33	0.000454327	2.00475e-05	0.000292428	---	s1	s3
2967	ENSG00000111358	GTF2H3	2405	9.63629	-3.44489	-0.156995	-5.65087	1.3729e-21	0.000581092	0.875262	1.78499e-08	---	s1	s4
2968	ENSG00000213780	GTF2H4	2392	1.73737	-7.11966	5.34204	0.313929	0.0824512	1.42505e-12	1.00599e-07	0.753602	---	s3	s2
2969	ENSG00000263001	GTF2I	2358	9.33713	-6.69902	-0.326283	-1.66375	2.21442e-20	2.61558e-11	0.744239	0.0962951	---	s1	s2
2971	ENSG00000122034	GTF3A	2405	9.69391	-0.766227	-3.53542	-5.03871	7.98651e-22	0.443617	0.000414818	5.03554e-07	---	s1	s4
2972	ENSG00000185024	BRF1	2405	-6.28145	-4.7827	7.13016	4.01107	3.96888e-10	1.83419e-06	1.32055e-12	6.22911e-05	---	s3	s1
2975	ENSG00000077235	GTF3C1	2392	-2.21148	-6.69929	1.36083	8.14069	0.027097	2.60271e-11	0.173697	6.25493e-16	---	s4	s2
2976	ENSG00000115207	GTF3C2	2405	8.07721	-8.47401	0.0488753	1.0285	1.03743e-15	4.07101e-17	0.961023	0.303819	---	s1	s2
2977	ENSG00000152402	GUCY1A2	2362	-4.01755	-0.127975	2.61665	1.40744	6.06457e-05	0.89818	0.00893637	0.15943	---	s3	s1
2978	ENSG00000048545	GUCA1A	2330	-3.57178	1.02298	2.98244	-0.687529	0.000361752	0.306426	0.00288926	0.491818	---	s3	s1
2979	ENSG00000112599	GUCA1B	2405	-4.02388	-2.32017	5.16601	1.12747	5.90169e-05	0.0204152	2.58807e-07	0.259658	---	s3	s1
2980	ENSG00000197273	GUCA2A	2322	-0.272544	0.152729	0.979236	-0.92728	0.785228	0.878625	0.327565	0.353877	---	s3	s4
2981	ENSG00000044012	GUCA2B	2320	-4.95259	4.61821	1.21834	-1.347	7.85128e-07	4.08247e-06	0.223218	0.178112	---	s2	s1
2982	ENSG00000164116	GUCY1A3	2387	-2.47128	0.685543	-3.02631	4.9677	0.0135325	0.493068	0.00250208	7.25548e-07	---	s4	s3
2983	ENSG00000061918	GUCY1B3	2387	-4.03792	1.3432	0.115315	2.46971	5.56299e-05	0.179334	0.908205	0.013592	---	s4	s1
2984	ENSG00000070019	GUCY2C	2375	2.92168	0.269311	0.375891	-3.63827	0.00351441	0.787714	0.707031	0.000280331	---	s1	s4
2986	ENSG00000101890	GUCY2F	2307	-2.94344	-0.794505	4.73404	-1.17534	0.00327826	0.426984	2.33447e-06	0.239979	---	s3	s1
2987	ENSG00000143774	GUK1	2405	-6.21535	9.16281	-7.39892	4.15306	6.0186e-10	1.05317e-19	1.88755e-13	3.39503e-05	---	s2	s3
2990	ENSG00000169919	GUSB	2405	-0.614226	-1.30921	-0.639041	2.72876	0.539124	0.19059	0.522857	0.00640364	---	s4	s2
2992	ENSG00000163754	GYG1	2405	4.30394	3.85935	-7.39858	-0.767922	1.74507e-05	0.000116682	1.89234e-13	0.442609	---	s1	s3
2993	ENSG00000170180	GYPA	2399	-3.33993	2.64062	1.46095	-1.06514	0.000850831	0.00832921	0.144161	0.286918	---	s2	s1
2994	ENSG00000250361	GYPB	2364	-2.56826	1.39627	2.21955	-1.28899	0.0102819	0.162764	0.0265441	0.197529	---	s3	s1
2995	ENSG00000136732	GYPC	2405	-8.55167	2.35929	-0.803723	6.83666	2.1244e-17	0.0183896	0.421637	1.02422e-11	---	s4	s1
2996	ENSG00000197465	GYPE	2405	-3.91196	-0.223092	2.79646	1.21571	9.40916e-05	0.823483	0.00520772	0.224213	---	s3	s1
2997	ENSG00000104812	GYS1	2405	-2.78561	-2.7309	-2.36378	8.40187	0.00538462	0.0063623	0.0181686	7.41231e-17	---	s4	s1
2998	ENSG00000111713	GYS2	2330	-2.65243	2.58158	2.35928	-2.64015	0.00804561	0.00989567	0.0183925	0.00834228	---	s2	s1
2999	ENSG00000100450	GZMH	2405	-5.68812	5.07529	-4.28659	4.73279	1.44034e-08	4.16526e-07	1.88597e-05	2.3431e-06	---	s2	s1
3000	ENSG00000132518	GUCY2D	2362	-7.8109	3.62919	0.457606	3.34903	8.47347e-15	0.000290358	0.647278	0.00082369	---	s2	s1
3001	ENSG00000145649	GZMA	2405	-3.9088	6.18613	-6.56689	4.14138	9.53212e-05	7.22565e-10	6.27518e-11	3.57144e-05	---	s2	s3
3002	ENSG00000100453	GZMB	2405	-0.806926	0.784125	-2.53016	2.63911	0.419789	0.433044	0.0114645	0.0083661	---	s4	s3
3003	ENSG00000113088	GZMK	2405	-3.74898	5.40428	-4.74744	2.91795	0.000181745	7.14812e-08	2.1811e-06	0.00355615	---	s2	s3
3004	ENSG00000197540	GZMM	2375	-8.49406	4.88195	0.112653	3.03156	3.46687e-17	1.12027e-06	0.910315	0.00245926	---	s2	s1
3005	ENSG00000189060	H1F0	2387	1.0772	0.317084	-0.0551085	-1.37287	0.281501	0.751207	0.956057	0.169921	---	s1	s4
3006	ENSG00000187837	HIST1H1C	2387	2.02934	2.73672	-2.45045	-2.43074	0.042534	0.00625146	0.0143393	0.0151414	---	s2	s3
3007	ENSG00000124575	HIST1H1D	2357	0.525165	1.19227	0.818851	-2.6953	0.599518	0.233276	0.412954	0.00708254	---	s2	s4
3008	ENSG00000168298	HIST1H1E	2357	3.29655	-1.17496	0.613852	-2.68736	0.000993351	0.24013	0.539373	0.00725266	---	s1	s4
3009	ENSG00000184357	HIST1H1B	2357	1.88883	-1.09726	3.01457	-3.90353	0.0590367	0.27264	0.00260087	9.74605e-05	---	s3	s4
3010	ENSG00000187475	HIST1H1T	2353	-0.782226	0.346014	-0.659617	1.10951	0.434161	0.729363	0.509564	0.267322	---	s4	s1
3013	ENSG00000196866	HIST1H2AD	1441	3.34749	0.305005	-0.397971	-3.06941	0.000836505	0.760407	0.69071	0.0021849	---	s1	s4
3014	ENSG00000188486	H2AFX	2387	2.73758	-4.49516	3.94354	-2.0408	0.00623531	7.28413e-06	8.26027e-05	0.0413806	---	s3	s2
3015	ENSG00000164032	H2AFZ	2387	7.78034	-1.85205	1.89047	-7.82292	1.06846e-14	0.0641421	0.0588157	7.68878e-15	---	s1	s4
3017	ENSG00000158373	HIST1H2BD	2387	5.89591	0.0372444	-1.12815	-4.76326	4.25466e-09	0.970293	0.25937	2.01923e-06	---	s1	s4
3021	ENSG00000163041	H3F3A	2081	5.02496	1.07078	-0.84365	-5.37875	5.46556e-07	0.284392	0.398962	8.34387e-08	---	s1	s4
3024	ENSG00000124610	HIST1H1A	2349	-1.48882	-1.48672	3.78892	-0.886389	0.13667	0.137223	0.000155113	0.375499	---	s3	s1
3026	ENSG00000148702	HABP2	2360	-2.71943	4.14681	-0.804196	-0.930451	0.00658732	3.49061e-05	0.421365	0.352233	---	s2	s1
3028	ENSG00000072506	HSD17B10	2405	0.644121	3.61398	-1.68638	-2.80122	0.519559	0.000307727	0.0918517	0.00513179	---	s2	s4
3029	ENSG00000063854	HAGH	2392	-7.54879	6.5061	-1.89794	2.48731	6.20972e-14	9.36339e-11	0.057824	0.0129389	---	s2	s1
3030	ENSG00000084754	HADHA	2405	4.62137	1.05889	-6.60919	1.14857	4.01371e-06	0.289756	4.74367e-11	0.250846	---	s1	s3
3032	ENSG00000138029	HADHB	2405	2.03974	7.32837	-7.90159	-1.69842	0.0414854	3.16564e-13	4.15517e-15	0.0895571	---	s2	s3
3033	ENSG00000138796	HADH	2405	4.73251	4.05603	-1.54669	-7.6115	2.34628e-06	5.15036e-05	0.12207	3.86593e-14	---	s1	s4
3034	ENSG00000084110	HAL	2405	-2.92671	5.27453	-0.629306	-2.11384	0.00345781	1.4499e-07	0.529208	0.0346315	---	s2	s1
3036	ENSG00000105509	HAS1	2375	-7.02324	2.38115	2.3106	1.97662	2.81999e-12	0.0173373	0.0209401	0.0481999	---	s2	s1
3037	ENSG00000170961	HAS2	2392	-1.63481	-1.75818	0.794445	2.72645	0.10222	0.078845	0.427015	0.0064487	---	s4	s2
3038	ENSG00000103044	HAS3	2219	-5.61329	0.559088	2.56807	2.30468	2.23343e-08	0.576158	0.0102916	0.0212765	---	s3	s1
3040	ENSG00000188536	HBA2	1843	-6.64273	2.98304	-0.353752	3.70872	4.04175e-11	0.0028915	0.723566	0.000214482	---	s4	s1
3042	ENSG00000206177	HBM	2158	-6.55211	4.49397	0.85465	0.723076	7.07375e-11	7.36076e-06	0.39284	0.469712	---	s2	s1
3043	ENSG00000244734	HBB	2405	-5.24262	3.77605	-0.37649	1.54515	1.72112e-07	0.000163196	0.706586	0.122442	---	s2	s1
3045	ENSG00000223609	HBD	2360	-7.6867	5.58431	1.15109	0.344314	2.19975e-14	2.61574e-08	0.249812	0.730641	---	s2	s1
3046	ENSG00000213931	HBE1	2077	-0.0483537	-0.643859	1.35272	-0.688302	0.961439	0.519738	0.176293	0.491339	---	s3	s4
3048	ENSG00000196565	HBG2	1694	-4.06897	3.2684	0.994756	-0.591418	4.93963e-05	0.00110327	0.319997	0.554319	---	s2	s1
3049	ENSG00000086506	HBQ1	2360	-4.21012	-0.46595	6.52963	-2.14203	2.64802e-05	0.641294	8.04744e-11	0.0322929	---	s3	s1
3050	ENSG00000130656	HBZ	2289	-4.85273	2.83025	4.06881	-2.51312	1.29983e-06	0.00469172	4.88554e-05	0.0120351	---	s3	s1
3052	ENSG00000004961	HCCS	2405	8.55179	1.92322	-7.34165	-2.89955	2.12226e-17	0.0545703	2.87314e-13	0.00377089	---	s1	s3
3053	ENSG00000099937	SERPIND1	2375	-3.92823	3.91637	1.63239	-2.02909	8.80173e-05	9.24283e-05	0.102729	0.042561	---	s2	s1
3054	ENSG00000172534	HCFC1	2405	-0.441104	-12.8246	5.52748	8.28022	0.659178	1.82158e-36	3.59949e-08	2.01475e-16	---	s4	s2
3055	ENSG00000101336	HCK	2405	-6.35253	5.48081	-6.55765	7.37544	2.52503e-10	4.67551e-08	6.66914e-11	2.2432e-13	---	s4	s3
3059	ENSG00000180353	HCLS1	2405	-7.37954	3.93744	-5.01031	8.47798	2.17667e-13	8.46993e-05	5.82967e-07	3.93857e-17	---	s4	s1
3060	ENSG00000161610	HCRT	2350	-5.30971	1.93421	3.5128	-0.520054	1.20121e-07	0.0532079	0.000451779	0.603075	---	s3	s1
3061	ENSG00000121764	HCRTR1	2375	-5.01878	-0.342851	5.12241	0.0160605	5.58581e-07	0.731741	3.25939e-07	0.987188	---	s3	s1
3062	ENSG00000137252	HCRTR2	2308	-4.09693	0.19234	3.49692	0.189272	4.33118e-05	0.847493	0.000479561	0.849896	---	s3	s1
3064	ENSG00000197386	HTT	2375	-2.44808	-7.33589	1.89764	8.47495	0.0144339	3.0081e-13	0.057865	4.06643e-17	---	s4	s2
3065	ENSG00000116478	HDAC1	2405	4.19897	-1.53813	-1.39506	-1.06151	2.77894e-05	0.124149	0.163126	0.288567	---	s1	s2
3066	ENSG00000196591	HDAC2	2392	9.79135	-9.20722	6.84392	-7.04913	3.19051e-22	7.09772e-20	9.75823e-12	2.34651e-12	s3	s1	s2
3067	ENSG00000140287	HDC	2405	-8.78981	3.74629	-0.114026	4.78738	2.79547e-18	0.000183695	0.909227	1.79241e-06	---	s4	s1
3068	ENSG00000143321	HDGF	2405	6.18513	-6.01896	-0.808869	1.19215	7.27077e-10	2.02437e-09	0.418671	0.233318	---	s1	s2
3069	ENSG00000115677	HDLBP	2375	2.38648	-1.11857	-6.95302	6.14079	0.0170885	0.263438	4.60445e-12	9.59796e-10	---	s4	s3
3070	ENSG00000119969	HELLS	2405	10.8791	-11.256	9.748	-9.01269	6.08744e-27	1.11454e-28	4.79035e-22	4.00031e-19	s3	s1	s2
3071	ENSG00000123338	NCKAP1L	2405	-6.0849	3.88209	-6.39597	8.71873	1.35259e-09	0.000106354	1.91086e-10	5.14823e-18	---	s4	s3
3073	ENSG00000213614	HEXA	2362	-8.54465	5.58996	-2.0307	4.59444	2.27621e-17	2.53278e-08	0.0423976	4.56763e-06	---	s2	s1
3074	ENSG00000049860	HEXB	2405	1.28076	9.79742	-11.3162	-0.0909601	0.200403	2.99633e-22	5.81812e-29	0.927532	---	s2	s3
3075	ENSG00000000971	CFH	2405	-6.4348	8.18535	-5.09983	3.00054	1.48729e-10	4.35359e-16	3.66496e-07	0.00272274	---	s2	s1
3077	ENSG00000010704	HFE	2375	-1.78673	5.41962	-7.36505	3.64828	0.0741085	6.57597e-08	2.43014e-13	0.000269692	---	s2	s3
3078	ENSG00000244414	CFHR1	1780	-2.43395	4.97216	-0.326053	-2.68294	0.0150329	7.25861e-07	0.744422	0.00736544	---	s2	s4
3081	ENSG00000113924	HGD	2405	-3.00232	8.80774	-4.71964	-1.46263	0.00270692	2.39461e-18	2.49832e-06	0.143698	s2	s2	s3
3082	ENSG00000019991	HGF	2375	-5.4989	3.47769	-0.784659	2.56366	4.23101e-08	0.000514861	0.432732	0.0104185	---	s2	s1
3083	ENSG00000109758	HGFAC	2330	-7.00306	1.54011	5.12948	-0.118506	3.26426e-12	0.12367	3.14528e-07	0.905677	---	s3	s1
3084	ENSG00000157168	NRG1	2362	-4.18201	1.48963	1.79371	0.678642	2.99493e-05	0.136454	0.0729867	0.497432	---	s3	s1
3087	ENSG00000152804	HHEX	2405	-5.21736	6.18581	0.00943107	-1.47929	1.97013e-07	7.24001e-10	0.992476	0.139194	---	s2	s1
3090	ENSG00000177374	HIC1	2362	-13.1454	0.288679	3.22406	9.21967	3.82593e-38	0.772852	0.00128112	6.40522e-20	---	s4	s1
3091	ENSG00000100644	HIF1A	2405	-0.807922	0.344401	-4.24771	4.94802	0.419216	0.730575	2.24187e-05	8.01612e-07	---	s4	s3
3092	ENSG00000127946	HIP1	2405	-1.75582	-5.37368	3.25441	4.17222	0.079246	8.45752e-08	0.00115205	3.12359e-05	---	s4	s2
3093	ENSG00000078140	UBE2K	2405	9.89248	0.697375	-3.64123	-6.75006	1.20773e-22	0.485636	0.000277076	1.84628e-11	---	s1	s4
3094	ENSG00000169567	HINT1	2405	4.57992	6.9285	-4.16806	-7.77844	4.88902e-06	5.44153e-12	3.18072e-05	1.0811e-14	---	s2	s4
3096	ENSG00000095951	HIVEP1	2405	5.98334	-8.82469	0.179662	3.30934	2.51299e-09	2.06814e-18	0.857433	0.000948979	---	s1	s2
3097	ENSG00000010818	HIVEP2	2405	0.038448	-6.29513	-3.22157	10.4093	0.969334	3.63951e-10	0.00129194	7.52346e-25	---	s4	s2
3098	ENSG00000156515	HK1	2405	-5.59139	-0.497407	-4.39905	11.0565	2.50748e-08	0.618948	1.13467e-05	9.40873e-28	s4	s4	s1
3099	ENSG00000159399	HK2	2405	-0.103499	1.5224	-3.53983	2.18732	0.917576	0.128041	0.000407994	0.0288153	---	s4	s3
3101	ENSG00000160883	HK3	2405	-8.5428	4.58544	-5.11903	9.04583	2.28885e-17	4.76264e-06	3.31442e-07	2.98451e-19	---	s4	s1
3104	ENSG00000204859	ZBTB48	2405	-9.56496	-0.0592463	4.40348	4.90375	2.67363e-21	0.952761	1.11192e-05	1.00306e-06	---	s4	s1
3105	ENSG00000206503	HLA-A	2405	-4.95036	4.56247	-8.23767	8.75178	7.92117e-07	5.3098e-06	2.84928e-16	3.87785e-18	---	s4	s3
3106	ENSG00000234745	HLA-B	2405	-5.45982	7.84226	-9.88341	7.36701	5.25563e-08	6.59792e-15	1.31748e-22	2.3863e-13	---	s2	s3
3107	ENSG00000204525	HLA-C	2392	-5.83196	7.36054	-10.0868	8.48334	6.21882e-09	2.50639e-13	1.84994e-23	3.77694e-17	---	s4	s3
3108	ENSG00000204257	HLA-DMA	2392	-6.14436	8.70971	-10.7059	7.96891	9.37727e-10	5.57937e-18	3.70402e-26	2.4548e-15	---	s2	s3
3109	ENSG00000242574	HLA-DMB	2405	-5.74864	7.88768	-8.08404	5.74766	1.01365e-08	4.63238e-15	9.82415e-16	1.01945e-08	---	s2	s3
3110	ENSG00000130675	MNX1	2375	-0.622588	-1.08824	2.62346	-0.959117	0.533615	0.276599	0.00875993	0.337597	---	s3	s2
3111	ENSG00000204252	HLA-DOA	2405	-7.23752	4.78682	-4.96829	7.33636	6.11962e-13	1.7973e-06	7.22972e-07	2.98638e-13	---	s4	s1
3112	ENSG00000241106	HLA-DOB	2392	-2.85276	0.75244	-2.14365	4.33449	0.00437147	0.451861	0.0321619	1.52151e-05	---	s4	s1
[truncated: 16,322 more rows]
