# Supplementary material for: Pan-cancer molecular subtypes of metastasis reveal distinct and evolving transcriptional programs
Source: Cell Rep Med. 2023 Feb 1;4(2):100932. doi: 10.1016/j.xcrm.2023.100932 (PMC9975284; doi:10.1016/j.xcrm.2023.100932)
Supplement: Table S6. Gene-level associations with somatic copy number alterations and small mutation, related to Figure 5 — Provided as an Excel file. For 18,319 genes represented in the compendium datasets, the numbers of copy amplification/gain events per subtype and the numbers of copy loss/deletion events per subtype are provided, along with the associated enrichment patterns according to subtype. Also provided is gene membership within the top overexpression and copy gain enrichment associations featured in Figure 5. A separate tab provides mutation events by subtype, with associated significance of enrichment for a set of 102 cancer-associated genes in core oncogenic and tumor-suppressive pathways. [file mmc7.xlsx]

## Sheet: copy number associations
					Patient MET compendium	Patient MET compendium	Patient MET compendium	Patient MET compendium	Patient MET compendium	Patient MET compendium	Patient MET compendium	Patient MET compendium	Patient MET compendium	Patient MET compendium	Patient MET compendium	Patient MET compendium	Patient MET compendium	Patient MET compendium	Patient MET compendium	Patient MET compendium	PDX compendium	PDX compendium	PDX compendium	PDX compendium	PDX compendium	PDX compendium	PDX compendium	PDX compendium	PDX compendium	PDX compendium	PDX compendium	PDX compendium	PDX compendium	PDX compendium	PDX compendium	PDX compendium	TCGA pan-cancer	TCGA pan-cancer	TCGA pan-cancer	TCGA pan-cancer	TCGA pan-cancer	TCGA pan-cancer	TCGA pan-cancer	TCGA pan-cancer	TCGA pan-cancer	TCGA pan-cancer	TCGA pan-cancer	TCGA pan-cancer	TCGA pan-cancer
				n per subtype	161	293	268	212					161	293	268	212		934	1238		241	375	333	289					241	375	333	289			9853		2061	2975	2420	2397					2061	2975	2420	2397
					amp+gain events	amp+gain events	amp+gain events	amp+gain events	amp+gain events	amp+gain events	amp+gain events	amp+gain events	loss+del events	loss+del events	loss+del events	loss+del events	loss+del events	loss+del events	loss+del events	loss+del events	amp+gain events	amp+gain events	amp+gain events	amp+gain events	amp+gain events	amp+gain events	amp+gain events	amp+gain events	loss+del events	loss+del events	loss+del events	loss+del events	loss+del events	loss+del events	loss+del events	loss+del events	amp+gain events	amp+gain events	amp+gain events	amp+gain events	amp+gain events	amp+gain events	amp+gain events	amp+gain events	loss+del events	loss+del events	loss+del events	loss+del events	loss+del events
					s1	s2	s3	s4	s1	s2	s3	s4	s1	s2	s3	s4	s1	s2	s3	s4	s1	s2	s3	s4	s1	s2	s3	s4	s1	s2	s3	s4	s1	s2	s3	s4	s1	s2	s3	s4	s1	s2	s3	s4	s1	s2	s3	s4	s1
entrez id	gene_id	symbol	cytoband	# met tumors with copy data	# events	# events	# events	# events	p, enrichment in subtype	p, enrichment in subtype	p, enrichment in subtype	p, enrichment in subtype	# events	# events	# events	# events	p, enrichment in subtype	p, enrichment in subtype	p, enrichment in subtype	p, enrichment in subtype	# events	# events	# events	# events	p, enrichment in subtype	p, enrichment in subtype	p, enrichment in subtype	p, enrichment in subtype	# events	# events	# events	# events	p, enrichment in subtype	p, enrichment in subtype	p, enrichment in subtype	p, enrichment in subtype	# events	# events	# events	# events	p, enrichment in subtype	p, enrichment in subtype	p, enrichment in subtype	p, enrichment in subtype	# events	# events	# events	# events	p, enrichment in subtype
1	ENSG00000121410	A1BG	19q13.43	934	24	49	35	33	0.570151	0.199592	0.886667	0.451509	19	20	22	27	0.161239	0.977223	0.822977	0.0435172	40	58	39	69	0.540996	0.791324	0.998609	0.000175796	57	51	63	45	0.00384966	0.993305	0.2276	0.853101	362	462	554	408	1	1	1.15656e-09	1	411	414	539	344	0.00176931
2	ENSG00000175899	A2M	12p13.31	934	31	51	54	44	0.540311	0.857208	0.364491	0.297566	16	36	34	29	0.874486	0.545219	0.451384	0.28072	59	86	91	90	0.789846	0.969422	0.339611	0.0213999	35	28	35	57	0.173453	0.999924	0.919961	3.76202e-05	430	588	738	501	1	1	6.44763e-19	1	319	320	255	271	2.78158e-07
9	ENSG00000171428	NAT1	8p22	934	19	24	28	17	0.161239	0.83918	0.285495	0.822901	81	99	96	101	0.00324478	0.997861	0.969595	0.00897288	33	56	41	35	0.461817	0.157544	0.766374	0.785043	102	122	189	148	0.866934	1	6.63176e-07	0.0128946	308	438	374	262	0.23008	0.273958	0.0430267	1	889	811	956	954	9.32504e-10
10	ENSG00000156006	NAT2	8p22	934	18	20	25	17	0.126771	0.922992	0.340216	0.672092	81	101	97	103	0.00512214	0.997344	0.973517	0.0062302	33	56	41	35	0.461817	0.157544	0.766374	0.785043	102	122	189	148	0.866934	1	6.63176e-07	0.0128946	309	438	372	263	0.206379	0.273958	0.0566017	1	890	810	957	954	7.4441e-10
12	ENSG00000196136	SERPINA3	14q32.13	934	19	31	29	32	0.558682	0.826521	0.771354	0.0664073	3	12	21	10	0.991973	0.829816	0.00905713	0.622582	24	38	66	32	0.952327	0.980023	1.67649e-05	0.880478	94	74	106	64	6.70259e-06	0.999978	0.0186299	0.990703	261	316	353	332	1	1	0.00884348	0.126733	606	576	698	475	4.72336e-09
13	ENSG00000114771	AADAC	3q25.1	934	46	63	57	56	0.0721597	0.88212	0.890104	0.173886	7	12	13	10	0.606319	0.710934	0.429156	0.492328	84	92	130	151	0.791395	1	0.191088	8.39112e-10	20	26	46	14	0.60674	0.930116	9.21239e-05	0.997803	597	688	814	728	0.782732	1	7.54781e-08	0.0690776	186	232	266	178	0.657266
14	ENSG00000127837	AAMP	2q35	934	27	28	33	19	0.0169904	0.911981	0.337808	0.925054	9	17	19	26	0.892742	0.940541	0.690881	0.00401274	50	39	52	67	0.0439286	0.999987	0.776008	0.000837847	29	53	67	79	0.998874	0.996427	0.195625	1.10575e-05	291	279	357	242	0.00154679	1	1.1183e-05	1	350	354	473	365	0.0960459
15	ENSG00000129673	AANAT	17q25.1	934	40	53	80	50	0.410458	0.998335	0.00465252	0.577752	16	30	13	15	0.18743	0.0523878	0.992539	0.742536	64	95	95	73	0.507049	0.737542	0.170622	0.719089	31	20	22	15	0.000227434	0.960353	0.701665	0.946974	617	614	780	566	9.33307e-05	1	1.02947e-11	1	236	288	244	245	0.0804084
16	ENSG00000090861	AARS	16q22.1	934	18	27	21	25	0.291829	0.683434	0.916691	0.155548	32	67	60	34	0.642962	0.149914	0.229777	0.978516	51	43	55	47	0.00888086	0.998278	0.374226	0.441111	53	55	76	34	0.0308882	0.970792	0.00265694	0.999247	337	350	327	360	0.00161334	1	1	0.129119	527	714	785	543	1
18	ENSG00000183044	ABAT	16p13.2	934	28	63	37	47	0.71961	0.0856147	0.995296	0.0887527	11	16	20	6	0.295573	0.628469	0.0918688	0.990753	48	52	58	51	0.0971974	0.975732	0.409932	0.375882	38	32	64	28	0.103679	0.999566	0.000119241	0.982372	507	629	480	476	0.000185182	1	1	1	272	283	492	291	1
19	ENSG00000165029	ABCA1	9q31.1	934	21	34	22	34	0.350189	0.609571	0.991332	0.0248601	22	46	37	30	0.662867	0.262107	0.674241	0.594859	65	69	62	74	0.0203626	0.977697	0.959211	0.045549	35	46	80	43	0.843514	0.997222	1.76633e-05	0.822812	264	291	325	301	0.249939	1	0.0287881	0.389263	505	641	708	507	0.565446
20	ENSG00000107331	ABCA2	9q34.3	934	24	40	37	30	0.402207	0.623858	0.585715	0.515128	20	42	33	33	0.736918	0.388052	0.812474	0.215163	70	89	81	78	0.106794	0.866245	0.769211	0.30605	41	44	71	41	0.332512	0.997398	0.00133201	0.843348	306	328	385	350	0.211037	1	0.00416217	0.316721	483	622	681	515	0.929943
21	ENSG00000167972	ABCA3	16p13.3	934	26	60	38	43	0.769065	0.0961027	0.977013	0.174081	14	22	25	12	0.373459	0.638901	0.168708	0.934187	43	56	41	51	0.14557	0.65418	0.974965	0.136156	53	40	62	37	0.00182331	0.999476	0.0419993	0.940874	485	610	437	471	0.000301901	0.812132	1	1	312	322	580	312	1
22	ENSG00000131269	ABCB7	Xq13.3	934	21	30	31	32	0.403103	0.912864	0.684101	0.0916258	71	112	102	74	0.0630904	0.563675	0.587955	0.900583	NA	NA	NA	NA	NA	NA	NA	NA	NA	NA	NA	NA	NA	NA	NA	NA	318	296	382	306	0.00298191	1	0.00018802	1	405	436	525	348	0.00692263
23	ENSG00000204574	ABCF1	6p21.33	934	55	33	53	28	4.00325e-08	0.999949	0.224634	0.988025	1	8	5	10	0.989983	0.494419	0.864184	0.0279857	72	47	86	58	0.000265422	1	0.0111266	0.737178	21	58	37	46	0.992618	0.0624005	0.912209	0.064878	519	434	620	411	1.11383e-08	1	1.73039e-11	1	232	372	283	311	1
24	ENSG00000198691	ABCA4	1p22.1	934	15	12	22	19	0.175728	0.99739	0.286059	0.177324	29	75	48	44	0.870489	0.0128077	0.941115	0.571295	49	32	27	49	0.000111004	0.998951	0.999171	0.00966638	48	66	97	48	0.694027	0.976627	1.78451e-05	0.985225	243	254	296	293	0.265332	1	0.0574645	0.0603087	532	574	698	413	0.000317477
25	ENSG00000097007	ABL1	9q34.12	934	15	34	29	25	0.814841	0.390686	0.591437	0.383729	25	44	39	35	0.507062	0.601905	0.691844	0.325002	56	65	62	60	0.0708948	0.922923	0.731897	0.316961	51	45	85	54	0.191385	0.999993	0.000326862	0.588508	279	305	357	319	0.308498	1	0.0038134	0.445579	504	630	700	524	0.578353
26	ENSG00000002726	AOC1	7q36.1	934	56	54	66	43	0.000219132	0.99485	0.323014	0.909348	7	36	21	30	0.998836	0.0808509	0.942855	0.019435	121	101	89	110	5.03924e-09	0.99982	0.999649	0.0563839	42	34	51	53	0.0957807	0.999935	0.349318	0.0246307	782	832	719	727	1.41748e-11	1	1	1	189	277	337	259	1
27	ENSG00000143322	ABL2	1q25.2	934	71	109	90	82	0.0402639	0.609447	0.957537	0.396786	1	6	8	6	0.98206	0.689403	0.231246	0.335507	103	131	116	104	0.0182465	0.816086	0.810444	0.634233	17	26	27	28	0.749436	0.830909	0.480617	0.125998	808	1000	1000	785	0.00980544	1	6.93378e-07	1	121	123	108	132	0.0440224
28	ENSG00000175164	ABO	9q34.2	934	18	38	31	28	0.725228	0.376543	0.705867	0.364484	24	42	35	33	0.452917	0.539431	0.791429	0.317155	56	65	65	58	0.0759472	0.929324	0.569453	0.460064	52	47	80	53	0.122628	0.999947	0.00287485	0.608949	286	308	359	328	0.237204	1	0.00731767	0.320332	499	626	697	513	0.583775
29	ENSG00000159842	ABR	17p13.3	934	8	7	12	9	0.270212	0.965346	0.32311	0.433689	47	119	86	82	0.978393	0.022098	0.941219	0.176785	14	15	42	25	0.922005	0.999817	0.000154399	0.295171	128	150	127	92	3.9666e-06	0.551818	0.826158	0.999654	162	211	321	209	1	1	2.74884e-12	1	905	942	890	774	4.296e-15
30	ENSG00000060971	ACAA1	3p22.2	934	17	20	15	14	0.0463372	0.624706	0.896989	0.666954	20	54	55	42	0.989581	0.50756	0.154764	0.290932	32	34	30	34	0.0760391	0.883127	0.874445	0.242324	46	118	146	109	1	0.891144	5.55804e-06	0.0651672	268	259	258	194	3.24012e-06	1	0.233105	1	566	719	835	798	1
31	ENSG00000278540	ACACA	---	438	11	16	23	14	0.559753	0.901304	0.119284	0.615938	0	0	0	0	1	1	1	1	34	51	77	40	0.87191	0.964648	8.9815e-05	0.919734	67	43	36	36	1.72048e-09	0.987541	0.993672	0.909167	459	450	581	356	3.90099e-05	1	2.97717e-11	1	364	420	374	415	0.035474
32	ENSG00000076555	ACACB	12q24.11	934	12	37	36	25	0.981758	0.328478	0.187755	0.538444	24	25	12	25	0.00656357	0.724494	0.999773	0.0914715	41	58	69	50	0.6384	0.918156	0.0498539	0.593097	45	31	42	31	0.000528677	0.997895	0.385701	0.810918	318	472	549	351	1	1	5.13854e-13	1	322	318	279	311	1.61252e-05
33	ENSG00000115361	ACADL	2q34	934	17	24	35	21	0.515091	0.947696	0.0589277	0.645156	13	15	21	22	0.453982	0.983321	0.479551	0.0595482	46	48	61	70	0.371802	0.999658	0.498132	0.00190566	35	45	54	79	0.909116	0.99962	0.738581	4.19081e-07	301	285	374	255	0.00169624	1	2.96894e-06	1	330	341	431	347	0.0942521
34	ENSG00000117054	ACADM	1p31.1	934	17	15	18	14	0.035075	0.943294	0.591109	0.615938	29	64	52	44	0.809597	0.229101	0.686456	0.449409	49	30	32	67	0.00300661	0.999997	0.999005	2.33625e-06	58	53	101	35	0.0471467	0.999798	5.67634e-08	0.999975	250	257	297	300	0.182927	1	0.0957776	0.0418718	515	532	672	362	1.69615e-05
35	ENSG00000122971	ACADS	12q24.31	934	13	32	34	30	0.959878	0.720574	0.305026	0.124427	25	27	19	26	0.0164909	0.817597	0.988652	0.185179	42	52	82	59	0.780151	0.999244	0.00165715	0.264507	38	30	32	28	0.00219844	0.972288	0.728556	0.696248	314	479	557	360	1	1	1.92685e-13	1	321	339	297	315	0.000308008
36	ENSG00000196177	ACADSB	10q26.13	934	10	26	17	18	0.813125	0.194261	0.855319	0.334805	34	49	44	41	0.152953	0.778902	0.811751	0.311925	36	29	31	24	0.00236918	0.951818	0.645558	0.847568	64	92	90	83	0.532274	0.873584	0.440028	0.192644	229	204	253	169	8.68855e-05	1	0.00190084	1	557	687	752	595	0.452105
37	ENSG00000072778	ACADVL	17p13.1	934	8	7	14	10	0.35392	0.982578	0.199812	0.388503	48	118	94	90	0.989891	0.130984	0.849804	0.0528625	13	21	38	19	0.928569	0.955735	0.00101478	0.756792	144	147	128	104	8.39711e-10	0.932474	0.956681	0.994479	144	183	282	187	1	1	1.1034e-10	1	947	976	932	813	2.6034e-16
38	ENSG00000075239	ACAT1	11q22.3	934	20	13	20	20	0.0161861	0.997865	0.646377	0.195143	33	72	70	48	0.887444	0.397301	0.174579	0.713967	28	46	56	49	0.935799	0.938969	0.0912934	0.101019	71	97	100	93	0.483185	0.960553	0.366161	0.112399	267	251	278	223	9.80228e-05	1	0.0642139	1	562	690	740	589	0.26781
39	ENSG00000120437	ACAT2	6q25.3	934	21	20	25	16	0.0296184	0.942077	0.396618	0.803337	20	67	59	63	0.999851	0.434881	0.598193	0.00281967	33	15	52	21	0.0177889	1	4.15026e-05	0.963473	54	80	54	93	0.577981	0.796077	0.999731	1.29897e-05	254	208	295	177	1.03933e-05	1	5.30599e-06	1	576	733	638	665	0.139155
40	ENSG00000108684	ASIC2	17q12	934	21	29	33	26	0.315911	0.895693	0.387088	0.420346	22	42	34	30	0.548655	0.388052	0.7495	0.453722	37	44	70	34	0.45536	0.986451	0.000271808	0.968346	68	53	47	49	2.52961e-06	0.985427	0.978814	0.64513	450	447	590	343	0.00014073	1	2.04388e-13	1	370	434	389	433	0.0761986
41	ENSG00000110881	ASIC1	12q13.12	934	18	42	32	26	0.767525	0.170407	0.693125	0.612922	22	17	19	26	0.0202	0.993951	0.924255	0.0425924	27	70	91	55	0.999961	0.73751	3.69635e-05	0.643777	47	41	29	30	8.00137e-05	0.778159	0.987466	0.841463	319	508	607	366	1	1	4.13558e-18	1	303	260	216	256	5.14681e-10
43	ENSG00000087085	ACHE	7q22.1	934	66	63	70	52	1.26327e-05	0.995529	0.657951	0.832419	4	29	17	17	0.998732	0.0223105	0.775266	0.340585	109	137	124	125	0.0380939	0.955474	0.896782	0.110108	24	20	38	29	0.311606	0.999286	0.0454063	0.267886	844	910	788	795	1.08606e-11	1	1	1	121	175	232	152	1
47	ENSG00000131473	ACLY	17q21.2	934	20	36	41	25	0.64626	0.716819	0.119899	0.768075	4	13	9	11	0.906276	0.36659	0.780776	0.19712	30	54	75	52	0.988354	0.958045	0.0015092	0.341047	57	44	41	39	1.87101e-05	0.977807	0.932983	0.760401	457	458	597	358	0.000216808	1	9.42371e-13	1	356	402	367	409	0.0328378
48	ENSG00000122729	ACO1	9p21.1	934	34	24	21	30	9.68227e-05	0.991985	0.993861	0.124427	21	80	57	51	0.999642	0.00975999	0.725012	0.280982	55	44	63	32	0.000703357	0.995977	0.0359247	0.995643	68	102	107	102	0.8359	0.963546	0.262399	0.0295705	299	266	345	271	0.000424882	1	0.000585825	1	560	744	763	664	1
49	ENSG00000100312	ACR	22q13.33	934	13	21	14	14	0.257709	0.377836	0.895926	0.561647	51	83	80	53	0.194776	0.576313	0.320588	0.920473	22	32	17	26	0.238635	0.309618	0.991135	0.23479	97	99	104	67	5.60022e-05	0.957584	0.250254	0.997911	246	264	335	300	0.655303	1	0.000647145	0.171618	672	775	855	664	0.0132395
50	ENSG00000100412	ACO2	22q13.2	934	17	21	21	18	0.154613	0.825258	0.657593	0.48877	39	65	64	40	0.287916	0.548316	0.252269	0.9278	19	35	18	30	0.630834	0.207619	0.991785	0.0844574	79	80	77	47	5.05678e-05	0.820088	0.474463	0.999342	269	272	361	321	0.378623	1	0.000186079	0.145923	621	726	794	604	0.0214357
51	ENSG00000161533	ACOX1	17q25.1	934	40	55	78	53	0.451827	0.996927	0.0170968	0.410058	17	30	16	16	0.183138	0.116854	0.97198	0.748791	59	94	95	68	0.687963	0.621942	0.0819702	0.832815	37	20	21	15	1.83653e-06	0.981496	0.864757	0.970909	613	621	786	567	0.000321313	1	3.46242e-12	1	239	281	241	239	0.0295899
52	ENSG00000143727	ACP1	2p25.3	934	28	28	33	34	0.0564426	0.990937	0.722424	0.100185	5	19	22	18	0.992455	0.6655	0.183671	0.177851	41	58	65	62	0.739663	0.961633	0.267468	0.0656598	35	26	43	42	0.0900666	0.99991	0.258387	0.0632567	431	401	613	381	0.00542868	1	7.51505e-18	1	230	253	231	216	0.0075366
53	ENSG00000134575	ACP2	11p11.2	934	22	26	24	23	0.0742762	0.842281	0.815135	0.397585	13	29	25	13	0.646131	0.194599	0.340216	0.947181	42	49	70	58	0.579672	0.998424	0.0389394	0.131267	50	52	59	47	0.0439286	0.972875	0.328374	0.640602	274	259	341	268	0.0156565	1	0.000121667	1	373	452	495	387	0.353585
54	ENSG00000102575	ACP5	19p13.2	934	19	25	35	27	0.465991	0.976264	0.175333	0.270344	15	46	33	32	0.97056	0.109574	0.779104	0.250926	44	35	63	62	0.229987	0.999999	0.0947783	0.00686396	45	63	55	50	0.279058	0.627223	0.679935	0.511676	321	355	512	292	0.481335	1	2.93794e-17	1	402	438	509	431	0.0893873
55	ENSG00000014257	ACPP	3q22.1	934	40	51	45	49	0.0512837	0.909725	0.941847	0.102097	5	11	15	10	0.863735	0.789805	0.166507	0.457932	66	83	102	136	0.937221	0.999999	0.638858	7.46627e-11	22	38	44	15	0.651132	0.376367	0.00733203	0.999332	540	607	719	661	0.564749	1	4.69693e-06	0.0305525	231	273	297	203	0.12645
56	ENSG00000134940	ACRV1	11q24.2	934	16	17	20	19	0.157588	0.949111	0.617633	0.259428	33	69	60	49	0.78741	0.346773	0.569058	0.45122	27	39	49	44	0.829962	0.964779	0.136505	0.101282	83	106	95	103	0.133933	0.941756	0.908259	0.0397966	254	257	276	231	0.0029638	1	0.08286	1	580	683	749	588	0.0708414
58	ENSG00000143632	ACTA1	1q42.13	934	71	108	96	74	0.0327655	0.612903	0.755703	0.821847	6	8	10	14	0.663998	0.947205	0.689703	0.0314449	88	123	98	85	0.0489298	0.336733	0.878639	0.859734	31	35	35	57	0.515573	0.994346	0.939861	7.25362e-05	788	956	952	753	0.00211512	1	7.81709e-06	1	162	182	166	175	0.105051
59	ENSG00000107796	ACTA2	10q23.31	934	7	18	14	15	0.852618	0.426541	0.727528	0.2229	37	65	56	45	0.371388	0.442073	0.683133	0.613957	19	13	22	9	0.0248265	0.971583	0.0941649	0.976204	81	105	115	115	0.527188	0.997742	0.360843	0.00704232	171	170	219	141	0.0367938	1	0.000213158	1	594	758	812	605	0.468453
60	ENSG00000075624	ACTB	7p22.1	934	65	76	68	71	0.00129083	0.971951	0.979507	0.118618	2	6	3	2	0.685034	0.193403	0.769469	0.832396	124	184	138	147	0.123392	0.315594	0.997666	0.138914	21	14	43	5	0.108405	0.998746	5.03945e-07	0.999997	895	1025	814	871	1.15938e-10	1	1	1	118	123	251	128	1
70	ENSG00000159251	ACTC1	15q14	934	10	22	9	17	0.557439	0.166739	0.994936	0.140783	28	42	58	38	0.593804	0.97586	0.0322606	0.509768	14	46	27	43	0.99831	0.109287	0.964247	0.00484525	100	72	123	69	5.08514e-06	1	0.000314417	0.993047	176	246	201	208	0.863081	1	1	0.667885	604	563	786	517	9.04507e-06
71	ENSG00000184009	ACTG1	17q25.3	934	43	56	83	44	0.235123	0.994906	0.00163547	0.923933	1	10	8	7	0.993215	0.276948	0.481078	0.373955	54	85	97	60	0.754558	0.77219	0.0060682	0.936033	29	34	24	26	0.0556885	0.557659	0.940224	0.574751	623	602	776	546	5.63156e-06	1	2.85676e-12	1	239	302	262	280	0.380092
72	ENSG00000163017	ACTG2	2p13.1	934	27	23	30	20	0.00645113	0.980562	0.420302	0.788573	4	9	23	13	0.980889	0.988246	0.00411175	0.307053	45	59	66	64	0.57207	0.975952	0.335365	0.0653077	25	30	33	44	0.602826	0.983964	0.73112	0.00368727	417	379	591	378	0.00603016	1	6.87637e-17	1	197	194	168	170	0.000179814
81	ENSG00000130402	ACTN4	19q13.2	934	29	54	41	40	0.472675	0.349493	0.894765	0.316881	15	20	17	19	0.22574	0.767622	0.855319	0.23757	40	53	81	73	0.940462	0.999798	0.0129206	0.00705766	44	37	37	31	0.00106246	0.951496	0.757681	0.810918	396	501	649	452	1	1	1.22584e-15	1	329	329	417	267	0.00192895
86	ENSG00000136518	ACTL6A	3q26.33	934	47	77	63	72	0.356836	0.772217	0.972876	0.0141116	2	9	13	6	0.976749	0.634113	0.0587803	0.709776	94	102	134	136	0.338876	1	0.140433	0.000118673	15	22	40	23	0.907859	0.979382	0.00203882	0.575421	653	761	914	787	0.946356	1	7.47906e-11	0.19968	176	225	221	162	0.328426
87	ENSG00000072110	ACTN1	14q24.1	934	15	25	22	23	0.507414	0.698953	0.764088	0.190517	30	46	61	37	0.537678	0.951456	0.0259598	0.723494	24	34	50	44	0.911007	0.992146	0.0480324	0.0525185	86	77	118	73	0.0046654	0.999991	0.000889283	0.935153	234	291	345	311	1	1	0.000585825	0.136274	617	616	716	496	7.30269e-08
88	ENSG00000077522	ACTN2	1q43	934	62	107	96	75	0.299989	0.508336	0.620521	0.666642	11	10	11	15	0.169557	0.958681	0.838422	0.0886426	93	119	104	89	0.0190433	0.708356	0.770704	0.806292	25	34	38	61	0.913314	0.996832	0.831345	2.78133e-06	784	957	961	771	0.00798279	1	4.32409e-06	1	168	185	171	172	0.0539843
89	ENSG00000248746	ACTN3	11q13.2	934	31	37	42	31	0.0695365	0.937727	0.41294	0.62383	16	22	18	13	0.118133	0.50991	0.734062	0.826903	38	62	59	87	0.9713	0.979267	0.891803	1.08802e-06	36	36	41	21	0.017108	0.844628	0.178426	0.992114	392	368	446	418	0.00190265	1	0.00981916	0.207039	307	353	397	250	0.029071
90	ENSG00000115170	ACVR1	2q24.1	934	20	23	26	21	0.122448	0.916595	0.526066	0.484622	13	23	22	17	0.542693	0.600157	0.495778	0.551159	51	44	54	61	0.0349266	0.999668	0.692651	0.0214351	26	34	51	76	0.987772	0.999984	0.481864	6.37901e-09	331	314	465	298	0.0216661	1	4.43656e-12	1	257	275	302	227	0.0127109
91	ENSG00000135503	ACVR1B	12q13.13	934	19	50	35	30	0.873525	0.0678915	0.791429	0.575301	19	15	13	22	0.0179941	0.975917	0.981466	0.0440944	31	64	95	60	0.999636	0.971357	1.07931e-05	0.421037	48	39	31	30	4.3057e-05	0.887195	0.96935	0.852526	322	519	610	371	1	1	1.76315e-17	1	308	255	217	249	2.3722e-11
92	ENSG00000121989	ACVR2A	2q22.3	934	16	17	20	18	0.143711	0.940541	0.587928	0.334805	16	26	30	21	0.551101	0.805743	0.245978	0.555692	52	34	41	47	0.000237511	0.999796	0.878269	0.128435	19	32	47	70	0.999144	0.999858	0.399311	8.68573e-09	307	301	433	285	0.0557838	1	1.6315e-10	1	295	310	323	251	0.0010248
93	ENSG00000114739	ACVR2B	3p22.2	934	15	17	15	13	0.0751884	0.744949	0.786536	0.630617	21	55	54	42	0.982311	0.457867	0.21853	0.307056	32	32	31	32	0.0573365	0.924086	0.778727	0.336103	46	122	147	112	1	0.846245	1.19752e-05	0.0480046	266	256	254	192	2.59239e-06	1	0.267109	1	565	722	841	801	1
94	ENSG00000139567	ACVRL1	12q13.13	934	19	49	34	30	0.855635	0.0767766	0.817739	0.53539	19	15	14	22	0.0210021	0.979924	0.968325	0.0514032	31	64	95	60	0.999636	0.971357	1.07931e-05	0.421037	48	39	31	30	4.3057e-05	0.887195	0.96935	0.852526	322	521	607	369	1	1	4.64823e-17	1	309	256	216	253	2.6742e-11
95	ENSG00000243989	ACY1	3p21.2	934	10	16	14	10	0.354935	0.516119	0.599688	0.73368	26	70	67	55	0.99459	0.424363	0.248722	0.176694	33	26	33	37	0.0442673	0.997718	0.673956	0.0820685	63	145	145	128	0.999999	0.559724	0.0237139	0.0183365	231	231	206	153	2.31595e-06	1	0.748792	1	631	782	932	870	1
97	ENSG00000119640	ACYP1	14q24.3	934	15	22	24	19	0.402727	0.816961	0.438125	0.453734	27	43	58	32	0.59196	0.926341	0.0140812	0.84106	27	34	46	37	0.628268	0.976389	0.0894567	0.269812	82	76	115	70	0.00981746	0.999968	0.000824684	0.944842	238	296	343	311	1	1	0.00138791	0.167834	616	605	709	486	1.47373e-08
100	ENSG00000196839	ADA	20q13.12	934	70	101	92	69	0.0138218	0.703945	0.714497	0.868718	7	4	12	6	0.219839	0.992597	0.0950998	0.675677	123	152	157	133	0.0358379	0.99274	0.280018	0.467028	21	10	18	10	0.00216231	0.994609	0.306457	0.915201	845	908	1029	836	5.56302e-05	1	3.22052e-09	1	82	89	119	81	0.610962
101	ENSG00000151651	ADAM8	10q26.3	934	15	25	23	19	0.444705	0.615236	0.598195	0.504038	31	50	45	44	0.388644	0.756814	0.787899	0.159863	37	24	41	29	0.0065503	0.999647	0.136845	0.670745	77	111	94	79	0.162719	0.436384	0.693076	0.80282	235	214	264	162	5.71121e-05	1	0.000451382	1	579	689	761	609	0.176063
102	ENSG00000137845	ADAM10	15q21.3	934	10	18	11	19	0.557439	0.574302	0.971212	0.04591	27	36	54	30	0.38499	0.981557	0.013363	0.795321	20	43	32	41	0.948948	0.394591	0.851495	0.0323052	94	51	101	68	1.16802e-07	1	0.00963395	0.81443	182	286	250	228	1	0.981819	0.223215	1	563	524	699	476	2.52857e-06
103	ENSG00000160710	ADAR	1q21.3	934	83	117	103	87	0.00379761	0.798224	0.916433	0.624813	1	3	5	1	0.850743	0.654049	0.127576	0.924888	114	137	117	135	0.0116666	0.977415	0.993142	0.0099513	4	15	22	11	0.995461	0.643999	0.0101701	0.701504	857	1000	1035	829	0.000351573	1	3.83266e-07	1	95	101	90	84	0.0413648
104	ENSG00000197381	ADARB1	21q22.3	934	27	27	24	25	0.00997373	0.906139	0.921093	0.383729	19	50	39	32	0.917117	0.135439	0.629124	0.518611	50	32	49	34	0.000218759	0.99975	0.217484	0.839374	34	95	114	73	0.999999	0.56688	1.9245e-05	0.574865	326	335	390	265	0.00102138	1	6.59921e-05	1	481	559	665	539	0.54194
105	ENSG00000185736	ADARB2	10p15.3	934	31	36	38	30	0.0404287	0.916623	0.59657	0.594859	20	40	45	32	0.843408	0.754401	0.144555	0.458897	68	46	49	59	6.52882e-06	0.999843	0.971093	0.12181	41	91	87	91	0.999652	0.685068	0.320857	0.00279173	436	337	432	303	1.62837e-13	1	0.000503138	1	354	544	607	519	1
107	ENSG00000164742	ADCY1	7p12.3	934	61	72	65	62	0.00149424	0.944153	0.949514	0.330434	5	12	13	9	0.831697	0.594572	0.311634	0.541649	107	164	117	146	0.355393	0.413231	0.999795	0.00240553	20	14	47	19	0.48749	0.999976	5.45223e-06	0.885651	871	979	803	842	1.17362e-10	1	1	1	113	101	199	112	0.754896
108	ENSG00000078295	ADCY2	5p15.31	934	50	90	71	64	0.342555	0.307542	0.909618	0.424146	4	9	20	10	0.956517	0.957699	0.00841846	0.526191	70	102	150	132	0.997788	0.999999	0.00014972	0.000209654	38	39	20	16	0.000131433	0.178994	0.993983	0.996061	635	788	838	739	0.720479	1	7.86047e-06	0.683953	232	220	223	141	9.56666e-07
109	ENSG00000138031	ADCY3	2p23.3	934	33	37	40	27	0.0171399	0.902815	0.480453	0.845086	9	15	20	16	0.735833	0.894987	0.247158	0.269207	54	63	67	67	0.202853	0.982322	0.561414	0.094209	19	41	31	46	0.97281	0.57416	0.904395	0.00250397	426	382	610	389	0.00626979	1	2.56439e-18	1	209	234	195	185	0.00334972
111	ENSG00000173175	ADCY5	3q21.1	934	38	49	40	45	0.0420805	0.839595	0.968689	0.13606	6	12	15	15	0.864113	0.873441	0.398342	0.103593	64	75	106	130	0.932208	1	0.258353	9.77908e-10	22	44	47	21	0.855978	0.278933	0.0170591	0.992114	518	577	676	630	0.418396	1	4.39111e-05	0.0289975	242	282	323	233	0.256557
112	ENSG00000174233	ADCY6	12q13.12	934	13	49	40	28	0.995512	0.0592852	0.320022	0.670353	21	14	17	21	0.00755733	0.994839	0.886235	0.127452	30	65	85	54	0.998868	0.843298	0.000274456	0.572933	45	37	33	26	0.000123541	0.887666	0.863814	0.944395	317	514	601	360	1	1	2.30321e-17	1	307	256	220	260	2.01659e-10
113	ENSG00000121281	ADCY7	16q12.1	934	22	35	24	26	0.200893	0.414195	0.951588	0.377125	23	52	59	38	0.947993	0.67045	0.0452374	0.617837	44	47	43	41	0.0282353	0.876706	0.798997	0.522166	69	54	84	59	0.00213677	0.999986	0.0321789	0.719899	328	357	334	347	0.00705579	1	1	0.385417	495	653	761	495	1
114	ENSG00000155897	ADCY8	8q24.22	934	93	130	131	115	0.0215931	0.993575	0.722191	0.10433	3	10	6	8	0.871616	0.325374	0.8337	0.253784	139	189	184	159	0.128125	0.966382	0.34944	0.401303	12	11	8	25	0.406229	0.976527	0.993208	0.000260275	1065	1142	1148	1042	1.22204e-10	1	0.0053896	1	108	110	138	105	0.227496
115	ENSG00000162104	ADCY9	16p13.3	934	22	60	36	44	0.932163	0.0541488	0.983581	0.0840635	15	20	26	10	0.22574	0.767622	0.0828149	0.978969	45	53	42	51	0.0748646	0.820096	0.962015	0.136156	47	49	66	39	0.0774742	0.982381	0.0247708	0.939547	484	606	439	471	0.000324039	0.922908	1	1	315	319	572	303	1
116	ENSG00000141433	ADCYAP1	18p11.32	934	32	47	55	35	0.293226	0.88436	0.12991	0.781859	31	48	37	36	0.156475	0.510744	0.919879	0.411485	51	51	61	60	0.0940985	0.99742	0.462409	0.097659	93	79	104	80	0.000153557	0.999978	0.136649	0.702292	321	353	528	360	1	1	9.40445e-16	1	568	602	563	500	1.09933e-07
117	ENSG00000078549	ADCYAP1R1	7p14.3	934	67	84	72	70	0.00165317	0.899982	0.975781	0.305617	1	11	12	6	0.996897	0.325054	0.119313	0.709776	105	164	129	154	0.664821	0.677348	0.995122	0.000444663	25	14	40	5	0.0126219	0.99899	2.02493e-05	0.999998	880	1000	817	858	3.95965e-10	1	1	1	119	100	209	112	0.558485
118	ENSG00000087274	ADD1	4p16.3	934	16	21	17	19	0.172169	0.732972	0.886235	0.282047	32	55	39	41	0.266609	0.34654	0.964028	0.295538	28	40	42	41	0.655906	0.881659	0.426977	0.140925	85	101	130	61	0.04256	0.967837	5.56845e-05	0.999981	197	230	245	212	0.351424	1	0.047348	1	608	555	798	539	1.66285e-05
119	ENSG00000075340	ADD2	2p13.3	934	32	31	37	23	0.00554878	0.956069	0.394175	0.896512	3	8	21	11	0.98717	0.981989	0.00335909	0.38058	46	59	66	70	0.597107	0.989136	0.453503	0.0134089	21	29	31	47	0.851697	0.983394	0.794761	0.000216815	417	378	596	376	0.00651042	1	9.13495e-18	1	196	194	160	173	0.000155806
120	ENSG00000148700	ADD3	10q25.1	934	9	19	13	17	0.695625	0.458214	0.895083	0.140783	38	54	49	40	0.085481	0.719261	0.733617	0.618979	23	14	30	16	0.0381593	0.998746	0.0355407	0.851676	79	101	104	92	0.203294	0.964854	0.369565	0.291879	194	184	228	154	0.00383001	1	0.001636	1	573	723	778	587	0.416265
123	ENSG00000147872	PLIN2	9p22.1	934	29	23	25	26	0.00232982	0.988143	0.879543	0.294104	29	94	66	60	0.998209	0.00746036	0.834651	0.297338	55	36	52	28	1.34079e-05	0.998658	0.15335	0.993644	83	122	125	129	0.845803	0.987951	0.444251	0.0015907	259	249	315	246	0.0121868	1	0.000608619	1	639	858	875	752	1
124	ENSG00000187758	ADH1A	4q23	934	8	15	10	7	0.382635	0.245104	0.756116	0.840351	42	53	52	35	0.0151259	0.79264	0.54939	0.91198	12	11	8	37	0.700695	0.998069	0.999473	1.10952e-08	99	105	147	67	0.00500525	0.998232	2.49741e-06	0.999997	137	143	153	153	0.179165	1	0.435535	0.367259	633	618	926	540	0.00143426
125	ENSG00000196616	ADH1B	4q23	934	8	15	10	7	0.382635	0.245104	0.756116	0.840351	41	53	52	35	0.0228194	0.776592	0.52861	0.904848	12	11	8	37	0.700695	0.998069	0.999473	1.10952e-08	99	105	147	67	0.00500525	0.998232	2.49741e-06	0.999997	137	143	155	155	0.207172	1	0.387338	0.323567	635	618	927	540	0.00113711
126	ENSG00000248144	ADH1C	4q23	934	8	15	10	7	0.382635	0.245104	0.756116	0.840351	41	53	52	34	0.0207463	0.759804	0.507681	0.929354	12	11	8	37	0.700695	0.998069	0.999473	1.10952e-08	99	105	147	67	0.00500525	0.998232	2.49741e-06	0.999997	139	141	155	154	0.142202	1	0.375509	0.356141	634	618	927	538	0.00120812
127	ENSG00000198099	ADH4	4q23	934	8	16	10	7	0.411484	0.180972	0.785415	0.859196	41	54	51	33	0.0188287	0.680774	0.559797	0.948852	12	10	8	37	0.679579	0.999138	0.999341	6.38587e-09	99	104	147	67	0.0045834	0.998702	2.08163e-06	0.999996	137	140	156	152	0.172599	1	0.289345	0.402627	634	615	923	539	0.000963144
128	ENSG00000197894	ADH5	4q23	934	8	16	10	7	0.411484	0.180972	0.785415	0.859196	41	53	52	33	0.0188287	0.742292	0.486659	0.948852	12	10	8	37	0.679579	0.999138	0.999341	6.38587e-09	99	104	147	67	0.0045834	0.998702	2.08163e-06	0.999996	138	140	154	152	0.139464	1	0.36315	0.390532	635	615	924	539	0.000871569
130	ENSG00000172955	ADH6	4q23	934	8	14	10	7	0.35392	0.322167	0.724199	0.819566	42	54	52	35	0.0167106	0.755121	0.569969	0.918687	12	10	8	37	0.679579	0.999138	0.999341	6.38587e-09	99	104	147	67	0.0045834	0.998702	2.08163e-06	0.999996	136	140	155	152	0.189591	1	0.30895	0.378641	634	617	924	540	0.00112075
131	ENSG00000196344	ADH7	4q23	934	8	16	11	9	0.497328	0.281955	0.762489	0.700412	41	50	51	33	0.0125479	0.835292	0.475596	0.927824	12	11	8	37	0.700695	0.998069	0.999473	1.10952e-08	98	105	147	67	0.00700539	0.998001	2.08163e-06	0.999996	140	142	158	155	0.150687	1	0.311413	0.379422	632	617	925	536	0.00131304
132	ENSG00000156110	ADK	10q22.2	934	16	22	20	21	0.272824	0.796068	0.79344	0.23235	30	53	47	36	0.414539	0.465837	0.581505	0.668338	32	25	38	21	0.0164878	0.989699	0.0846814	0.938502	62	79	107	90	0.75443	0.999618	0.0130707	0.0559735	256	229	287	195	6.95022e-05	1	0.000720025	1	493	640	711	521	1
133	ENSG00000148926	ADM	11p15.4	934	18	17	20	18	0.0605358	0.956602	0.646377	0.385419	23	44	42	36	0.72064	0.647901	0.504524	0.28524	29	34	45	36	0.451447	0.976389	0.125177	0.342075	66	76	101	81	0.343491	0.99939	0.0266081	0.227699	245	218	257	207	0.00011567	1	0.0412041	1	443	587	675	530	1
134	ENSG00000163485	ADORA1	1q32.1	934	83	123	98	75	0.00131176	0.301867	0.951668	0.967205	4	7	9	9	0.765441	0.855392	0.459203	0.191012	89	117	107	92	0.0705052	0.79199	0.629199	0.667202	19	27	31	38	0.831463	0.964459	0.532566	0.00828056	807	993	963	766	0.00156798	1	4.49677e-05	1	133	136	151	136	0.110922
135	ENSG00000128271	ADORA2A	22q11.23	934	17	25	17	20	0.183138	0.523306	0.948739	0.323784	35	66	61	38	0.492642	0.315993	0.28988	0.935455	39	47	22	40	0.0182383	0.371932	0.99993	0.152708	67	75	79	43	0.00473039	0.794959	0.121104	0.999377	281	293	424	346	1	1	2.67596e-08	0.257257	561	678	699	544	0.0338021
136	ENSG00000170425	ADORA2B	17p12	934	9	8	15	20	0.555066	0.99797	0.544869	0.00616277	51	118	82	70	0.810597	0.00652997	0.947565	0.708633	21	22	44	39	0.830209	0.999818	0.0226393	0.0239598	142	136	107	99	3.02283e-12	0.92071	0.999142	0.977449	169	210	298	211	1	1	1.41374e-08	1	876	902	877	766	1.15396e-13
140	ENSG00000282608	ADORA3	---	0	0	0	0	0	1	1	1	1	0	0	0	0	1	1	1	1	39	31	26	55	0.0253474	0.998496	0.998943	7.32152e-05	56	60	113	65	0.611749	0.999995	4.32995e-07	0.741497	263	272	313	280	0.0612868	1	0.021716	0.72016	511	559	674	427	0.00250316
141	ENSG00000144843	ADPRH	3q13.33	934	34	48	39	42	0.110123	0.748853	0.944217	0.176594	8	17	17	15	0.797092	0.652754	0.475044	0.298523	67	75	101	127	0.806508	1	0.443946	4.16639e-09	21	45	46	27	0.935367	0.316693	0.0516932	0.899027	505	563	661	618	0.466998	1	5.46424e-05	0.0241301	248	294	326	227	0.184065
142	ENSG00000143799	PARP1	1q42.12	934	74	115	97	75	0.0230495	0.427258	0.853767	0.883973	5	8	9	14	0.772616	0.921477	0.74963	0.0191939	86	126	102	85	0.115086	0.268982	0.787357	0.893468	29	34	30	53	0.486112	0.981849	0.976147	0.000113514	785	954	964	754	0.00428704	1	9.82091e-07	1	159	177	163	175	0.115941
143	ENSG00000102699	PARP4	13q12.12	934	35	32	31	33	0.00217242	0.976079	0.932038	0.26403	23	51	62	53	0.987342	0.939788	0.0961317	0.0326076	84	63	91	40	5.46018e-07	0.999478	0.00848258	0.999989	47	100	85	74	0.986498	0.164359	0.370429	0.371401	389	300	359	276	4.58757e-13	1	0.0438754	1	555	773	853	661	1
146	ENSG00000171873	ADRA1D	20p13	934	52	67	66	50	0.015426	0.880103	0.624159	0.753941	21	24	30	22	0.14212	0.947696	0.342254	0.545374	69	107	115	103	0.897473	0.956587	0.120767	0.0652066	39	43	56	56	0.437049	0.997668	0.277288	0.0312975	616	778	899	684	1	1	1.09271e-13	1	240	232	240	243	0.00273694
147	ENSG00000170214	ADRA1B	5q33.3	934	19	59	31	38	0.951721	0.00899379	0.991139	0.18682	18	20	25	15	0.104596	0.899027	0.286226	0.816209	21	31	58	49	0.989898	0.999635	0.00289715	0.0126046	73	74	132	67	0.204629	0.999995	3.64672e-08	0.984627	296	465	303	329	0.77025	0.0194713	1	1	530	481	724	496	0.000858549
148	ENSG00000120907	ADRA1A	8p21.2	934	17	22	22	17	0.168551	0.77361	0.585258	0.625714	85	98	100	109	0.00155775	0.999876	0.971797	0.0010449	28	59	43	35	0.835294	0.0618294	0.635101	0.785043	104	118	180	147	0.686524	1	2.08511e-05	0.00664905	303	432	373	269	0.341718	0.39077	0.041361	1	895	804	964	946	1.50572e-10
150	ENSG00000150594	ADRA2A	10q25.2	934	9	19	12	21	0.754564	0.566004	0.964519	0.0208531	40	54	49	39	0.040033	0.737534	0.750305	0.707617	32	16	26	18	0.000234792	0.998866	0.420916	0.846121	74	99	102	78	0.222689	0.876112	0.176083	0.766429	195	186	235	148	0.00375147	1	0.000319166	1	576	710	773	592	0.286065
152	ENSG00000184160	ADRA2C	4p16.3	934	16	26	17	19	0.25466	0.391693	0.941006	0.403303	26	47	39	38	0.526536	0.539286	0.813983	0.229473	28	37	40	37	0.505755	0.898095	0.392278	0.2377	92	104	136	63	0.0128984	0.984445	3.50177e-05	0.999994	193	227	233	212	0.347724	1	0.13996	0.910001	611	554	801	536	9.18825e-06
153	ENSG00000043591	ADRB1	10q25.3	934	6	17	12	19	0.928009	0.546276	0.894515	0.0217359	37	54	50	39	0.1158	0.70033	0.650678	0.676446	29	16	31	18	0.00410685	0.999256	0.104903	0.871472	73	100	103	82	0.32635	0.889095	0.189933	0.618642	215	188	242	157	0.000141476	1	0.00081739	1	565	710	768	597	0.525075
154	ENSG00000169252	ADRB2	5q32	934	19	57	32	35	0.933848	0.0122234	0.974169	0.325002	16	19	27	12	0.18743	0.892359	0.0811663	0.941638	20	29	54	52	0.991896	0.999829	0.0123324	0.00128692	69	67	111	65	0.100519	0.999977	5.72601e-05	0.902258	288	458	297	321	0.864001	0.0142743	1	1	538	485	719	495	0.000228979
155	ENSG00000188778	ADRB3	8p11.23	934	38	49	54	47	0.136101	0.968592	0.528896	0.226529	44	64	53	64	0.169443	0.879052	0.980439	0.0125588	55	87	89	75	0.799799	0.812315	0.178568	0.314546	60	63	128	97	0.906954	1	1.0191e-06	0.0119236	561	626	663	486	0.00017816	1	1.98933e-05	1	554	532	586	625	0.000127954
156	ENSG00000173020	ADRBK1	11q13.2	934	37	46	59	38	0.1158	0.976329	0.10522	0.74484	12	15	11	13	0.15086	0.67398	0.908979	0.366016	40	64	62	91	0.970842	0.986563	0.886677	4.98959e-07	40	37	41	19	0.00236566	0.837751	0.226343	0.998773	415	389	474	435	0.000985827	1	0.00427344	0.32485	295	353	390	250	0.0945857
157	ENSG00000100077	ADRBK2	22q12.1	934	17	22	16	20	0.128748	0.697037	0.948755	0.234982	39	69	62	41	0.326079	0.346773	0.431757	0.917803	39	43	11	39	0.00211218	0.304404	1	0.0495312	70	79	81	47	0.00424973	0.788212	0.17813	0.998651	280	276	406	349	0.708158	1	4.95986e-07	0.0705965	566	690	718	553	0.0591203
158	ENSG00000239900	ADSL	22q13.1	934	14	21	18	16	0.289896	0.616181	0.734062	0.509916	37	74	68	43	0.636587	0.260376	0.25806	0.927664	20	34	16	24	0.364601	0.121081	0.993083	0.340649	77	85	80	53	0.000834267	0.758861	0.488563	0.995723	256	266	366	319	0.812744	1	1.61738e-05	0.114055	624	722	785	595	0.00808365
159	ENSG00000035687	ADSS	1q44	934	69	114	95	74	0.0815744	0.326591	0.834086	0.848837	8	10	9	12	0.35392	0.832152	0.834493	0.150646	93	114	99	90	0.00940749	0.80362	0.864884	0.662756	25	31	31	61	0.829576	0.997516	0.96935	1.71799e-07	792	976	974	782	0.0116851	1	4.22021e-06	1	154	164	168	167	0.123191
160	ENSG00000196961	AP2A1	19q13.33	934	21	42	32	26	0.528415	0.227243	0.754077	0.671551	14	29	18	25	0.645603	0.35142	0.966747	0.0914715	22	53	56	70	0.999854	0.921363	0.398308	3.49314e-05	61	42	59	28	4.07791e-06	0.997578	0.0953531	0.999464	334	448	525	387	1	1	4.38704e-09	1	412	403	550	352	0.00214979
162	ENSG00000100280	AP1B1	22q12.2	934	12	26	16	21	0.666802	0.301033	0.948755	0.158638	38	66	59	39	0.283448	0.355589	0.459525	0.919985	35	46	19	35	0.0319681	0.179842	0.999947	0.257158	71	81	83	49	0.0053713	0.791329	0.175634	0.998187	287	267	412	340	0.369397	1	4.51777e-08	0.179551	585	703	717	561	0.0154317
163	ENSG00000006125	AP2B1	17q12	934	21	29	35	25	0.332926	0.907081	0.252775	0.538444	21	38	33	32	0.580613	0.611	0.742179	0.21817	33	51	72	36	0.833036	0.905685	0.000302376	0.960442	64	46	45	39	6.89128e-07	0.989095	0.913592	0.896478	434	432	574	342	0.000456154	1	6.038e-13	1	374	431	383	425	0.0293378
164	ENSG00000166747	AP1G1	16q22.2	934	16	27	21	26	0.491204	0.656866	0.906057	0.0918448	35	71	63	36	0.564596	0.145899	0.258896	0.982972	54	39	40	43	7.71291e-05	0.996351	0.926646	0.388459	59	58	83	48	0.0351195	0.997192	0.00630722	0.961237	323	342	326	348	0.00580594	1	1	0.184712	547	729	789	560	1
165	ENSG00000106624	AEBP1	7p13	934	62	76	69	61	0.00201587	0.909891	0.911095	0.520104	5	12	12	8	0.793859	0.507048	0.363622	0.628854	109	171	124	148	0.439548	0.340655	0.999393	0.00595145	20	14	43	9	0.21517	0.999349	1.81327e-06	0.999528	869	984	800	841	2.00882e-10	1	1	1	117	94	208	116	0.620659
166	ENSG00000104964	AES	19p13.3	934	8	16	17	10	0.678146	0.554734	0.272007	0.757784	27	56	56	52	0.918361	0.779253	0.447488	0.058904	31	16	31	42	0.0447173	0.999998	0.645558	0.00156423	75	94	81	95	0.12049	0.9362	0.961593	0.0190078	254	299	369	206	0.211744	1	4.34245e-09	1	517	585	733	599	0.687783
173	ENSG00000079557	AFM	4q13.3	934	14	18	14	24	0.310268	0.885227	0.968325	0.0144871	29	44	36	28	0.117169	0.455105	0.780807	0.784842	24	19	23	50	0.403057	0.999898	0.974885	5.47228e-07	84	88	118	53	0.00409157	0.988848	0.000181463	0.99999	214	202	256	230	0.0530743	1	0.0151402	0.454295	522	526	767	437	0.00753772
174	ENSG00000081051	AFP	4q13.3	934	14	18	13	24	0.289896	0.869064	0.981466	0.0119226	29	45	37	28	0.135281	0.426357	0.752473	0.812193	24	19	23	53	0.459632	0.999948	0.98306	5.91938e-08	84	88	118	50	0.00305482	0.984733	0.000113341	0.999998	214	202	255	232	0.0551893	1	0.0192817	0.383065	523	525	767	437	0.00643868
175	ENSG00000038002	AGA	4q34.3	934	7	15	14	12	0.750139	0.563709	0.527226	0.404604	54	55	56	44	0.000222373	0.970537	0.780251	0.768479	5	24	17	38	0.999932	0.679713	0.943187	3.74322e-06	111	97	140	70	6.76217e-06	0.999967	0.000139299	0.999976	130	127	159	161	0.382647	1	0.134587	0.0727237	728	699	969	617	2.96055e-06
176	ENSG00000157766	ACAN	15q26.1	934	15	37	26	25	0.814841	0.172521	0.825059	0.383729	23	27	35	26	0.182541	0.967229	0.274251	0.464007	31	59	39	40	0.687811	0.0949291	0.904395	0.491156	65	48	92	43	0.00225146	0.999995	5.16752e-05	0.995905	262	355	386	311	1	1	0.000154915	1	477	455	572	385	4.62634e-06
177	ENSG00000204305	AGER	6p21.32	934	54	37	56	30	7.36093e-07	0.999784	0.191685	0.985182	0	8	6	13	1	0.650238	0.8337	0.00279766	70	42	82	54	0.000113295	1	0.00966492	0.768309	17	53	35	43	0.997923	0.073169	0.853217	0.0520187	525	422	609	405	2.39077e-10	1	8.92231e-11	1	236	381	298	318	1
178	ENSG00000162688	AGL	1p21.2	934	19	12	22	15	0.0153342	0.99739	0.286059	0.6021	33	76	47	47	0.696311	0.0225039	0.981557	0.464232	42	40	24	53	0.0136772	0.947111	0.999947	0.00136318	48	56	104	48	0.657232	0.999711	4.98023e-08	0.980536	248	255	293	297	0.174227	1	0.112072	0.0431091	532	570	694	398	0.000109412
181	ENSG00000159723	AGRP	16q22.1	934	18	30	23	26	0.403386	0.580716	0.898645	0.185179	26	68	59	33	0.925108	0.0540829	0.176122	0.973409	51	47	47	50	0.00794627	0.984818	0.852729	0.229963	66	56	76	35	0.000171924	0.992267	0.0187823	0.999806	319	345	327	352	0.0145025	1	1	0.132347	529	716	779	538	1
182	ENSG00000101384	JAG1	20p12.2	934	52	65	68	53	0.0200965	0.950926	0.549979	0.60457	21	24	31	19	0.120156	0.931363	0.217435	0.783586	74	107	112	103	0.708242	0.963381	0.246134	0.0743571	40	49	48	58	0.376106	0.965118	0.807553	0.0149426	623	779	899	690	1	1	3.66713e-13	1	245	235	228	236	0.000374011
183	ENSG00000135744	AGT	1q42.2	934	72	110	97	75	0.0313504	0.588385	0.775089	0.826829	7	10	10	14	0.578651	0.878116	0.785415	0.0592761	87	117	97	81	0.0305836	0.456604	0.806857	0.897054	34	36	33	61	0.364191	0.99595	0.98759	1.20715e-05	782	960	957	762	0.00739674	1	5.26419e-06	1	163	181	164	173	0.0743027
185	ENSG00000144891	AGTR1	3q24	934	45	59	59	58	0.0971065	0.96489	0.797939	0.0897798	6	10	13	8	0.636659	0.774027	0.238712	0.628854	77	94	128	151	0.95202	1	0.194557	1.87001e-10	23	26	40	14	0.258017	0.900663	0.00390191	0.99651	592	682	808	721	0.781433	1	7.17856e-08	0.0767287	188	244	255	176	0.559895
186	ENSG00000180772	AGTR2	Xq23	934	23	34	34	33	0.379833	0.869697	0.66795	0.157991	70	104	105	75	0.06568	0.863931	0.330693	0.826829	NA	NA	NA	NA	NA	NA	NA	NA	NA	NA	NA	NA	NA	NA	NA	NA	337	326	416	363	0.0275085	1	0.000376665	0.480963	384	401	505	301	0.00217594
187	ENSG00000134817	APLNR	11q12.1	934	18	23	33	25	0.441878	0.97721	0.167764	0.298757	12	36	24	19	0.89228	0.0509074	0.735095	0.710239	32	56	75	65	0.992909	0.98582	0.0157133	0.0267967	42	44	43	28	0.0108281	0.773335	0.474877	0.970302	296	271	372	314	0.0249885	1	8.84707e-05	0.573783	340	406	428	287	0.0330124
189	ENSG00000172482	AGXT	2q37.3	934	18	21	25	14	0.104596	0.844286	0.286226	0.884522	24	26	26	51	0.336147	0.998833	0.991038	1.37113e-06	43	32	55	73	0.278652	1	0.503553	5.61039e-06	50	65	89	89	0.89959	0.999841	0.0728903	0.000901606	263	260	321	243	0.0122482	1	0.000456286	1	419	424	579	443	0.104284
190	ENSG00000169297	NR0B1	Xp21.2	934	25	25	28	34	0.0856651	0.99096	0.849338	0.0284826	71	107	104	69	0.0376256	0.69985	0.337956	0.964937	NA	NA	NA	NA	NA	NA	NA	NA	NA	NA	NA	NA	NA	NA	NA	NA	298	310	362	252	0.00461484	1	0.000135998	1	451	448	613	447	0.0228877
191	ENSG00000101444	AHCY	20q11.22	934	67	81	95	70	0.0113386	0.996148	0.23571	0.599071	7	5	8	4	0.102315	0.916152	0.378894	0.831247	118	155	162	135	0.173155	0.987993	0.146441	0.422775	24	18	4	10	3.40081e-05	0.429717	0.999972	0.878242	833	909	1070	846	0.00198229	1	5.26961e-13	1	67	69	80	71	0.361478
196	ENSG00000106546	AHR	7p21.1	934	62	83	69	74	0.0139865	0.884924	0.987255	0.0852843	4	13	14	9	0.935684	0.498686	0.231672	0.576027	120	187	134	157	0.32856	0.253455	0.999782	0.0115295	22	9	35	3	0.00802059	0.999837	1.22585e-05	0.999998	894	1016	823	866	1.05746e-10	1	1	1	112	114	236	127	1
197	ENSG00000145192	AHSG	3q27.3	934	50	69	60	69	0.0938306	0.932032	0.972978	0.0163585	4	11	16	6	0.906276	0.648654	0.0384246	0.880309	93	101	140	131	0.383349	1	0.0285168	0.00124343	23	21	40	18	0.241436	0.991994	0.00316277	0.942011	632	751	883	775	1	1	2.10877e-09	0.119634	193	240	251	173	0.282927
199	ENSG00000204472	AIF1	6p21.33	934	56	39	57	30	2.88206e-07	0.999659	0.216467	0.991515	0	8	4	12	1	0.494419	0.946333	0.00273866	69	47	87	61	0.00169842	1	0.00832637	0.570218	15	54	36	44	0.999681	0.0573188	0.815859	0.0381208	525	422	609	405	2.39077e-10	1	8.92231e-11	1	236	381	298	318	1
202	ENSG00000112297	AIM1	6q21	934	26	25	30	22	0.0190715	0.962945	0.499897	0.675187	19	70	53	55	0.999728	0.0922961	0.761241	0.0320574	42	17	51	7	8.38742e-06	0.99999	3.09277e-05	1	50	89	49	87	0.755345	0.218905	0.999974	0.000210794	281	205	322	187	9.96989e-08	1	1.63646e-07	1	572	770	588	669	0.156397
203	ENSG00000106992	AK1	9q34.11	934	21	39	31	31	0.546003	0.477147	0.833158	0.254687	20	37	37	32	0.708324	0.731987	0.466467	0.250926	57	74	67	62	0.149934	0.786966	0.703835	0.443871	46	44	88	51	0.427909	0.99999	1.54237e-05	0.693046	285	313	370	326	0.350103	1	0.0016871	0.498198	487	616	676	500	0.590878
204	ENSG00000004455	AK2	1p35.1	934	15	21	25	15	0.32048	0.804623	0.235766	0.781477	3	10	16	8	0.968218	0.774027	0.0384246	0.628854	42	30	35	68	0.0650533	0.999994	0.990997	4.55421e-07	51	52	73	44	0.0765065	0.993612	0.0137261	0.917903	213	259	313	288	1	1	0.00124873	0.0770607	571	549	687	356	2.80936e-10
207	ENSG00000142208	AKT1	14q32.33	934	23	34	37	38	0.517346	0.947098	0.608631	0.047764	22	34	47	25	0.548655	0.915219	0.0213867	0.849845	35	39	65	40	0.52223	0.997685	0.00177714	0.665199	79	80	94	68	0.00491209	0.994295	0.147727	0.873257	280	346	396	364	1	1	0.00115466	0.115128	581	558	681	457	4.46089e-08
208	ENSG00000105221	AKT2	19q13.2	934	29	51	37	32	0.24957	0.233455	0.892721	0.68604	13	24	17	25	0.626373	0.62284	0.948739	0.0357645	33	50	80	70	0.992336	0.999683	0.00331513	0.00538699	47	39	39	31	0.00041242	0.950413	0.746048	0.885816	372	487	620	424	1	1	3.89772e-15	1	352	344	451	285	0.00104242
210	ENSG00000148218	ALAD	9q32	934	25	42	31	35	0.342235	0.51433	0.945709	0.167255	22	43	32	29	0.514075	0.267822	0.837766	0.502981	65	70	65	60	0.00814593	0.92098	0.803266	0.574871	38	44	82	50	0.783673	0.999833	3.8558e-05	0.528203	280	293	342	310	0.112686	1	0.0112844	0.45808	490	618	685	496	0.559142
211	ENSG00000023330	ALAS1	3p21.2	934	11	15	14	9	0.208334	0.602071	0.564	0.819751	26	70	69	55	0.99554	0.465727	0.179545	0.199669	35	26	35	37	0.0256538	0.998881	0.599457	0.119429	63	144	142	128	0.999998	0.549161	0.0414839	0.0132098	232	232	213	150	2.76112e-06	1	0.468877	1	631	781	929	871	1
212	ENSG00000158578	ALAS2	Xp11.21	934	29	26	26	35	0.0152531	0.991424	0.958533	0.0288782	61	108	96	70	0.308023	0.360766	0.536301	0.856692	NA	NA	NA	NA	NA	NA	NA	NA	NA	NA	NA	NA	NA	NA	NA	NA	339	332	421	299	0.00237467	1	3.60827e-06	1	396	415	504	363	0.00835888
213	ENSG00000163631	ALB	4q13.3	934	14	18	13	23	0.269978	0.851207	0.977955	0.0197472	29	46	37	28	0.144954	0.374471	0.770134	0.824942	24	21	23	53	0.497345	0.999784	0.987094	1.19242e-07	84	88	118	50	0.00305482	0.984733	0.000113341	0.999998	213	200	257	234	0.0681276	1	0.0138004	0.319188	523	525	766	439	0.00666438
214	ENSG00000170017	ALCAM	3q13.11	934	23	43	38	43	0.747111	0.756645	0.823375	0.027013	11	20	14	12	0.391045	0.312459	0.804504	0.67286	70	74	106	125	0.706205	1	0.258353	5.89016e-08	23	52	44	33	0.942736	0.151913	0.301926	0.726345	491	536	634	583	0.256326	1	5.92293e-05	0.0708674	260	294	335	239	0.0961374
215	ENSG00000101986	ABCD1	Xq28	934	32	42	39	37	0.0934276	0.857322	0.813983	0.297621	58	97	100	68	0.367963	0.762432	0.149896	0.830101	NA	NA	NA	NA	NA	NA	NA	NA	NA	NA	NA	NA	NA	NA	NA	NA	402	405	485	426	0.0133116	1	0.000731488	0.664699	357	380	492	294	0.0192076
216	ENSG00000165092	ALDH1A1	9q21.13	934	22	30	25	33	0.2438	0.863886	0.94594	0.0365639	18	44	42	33	0.936409	0.455105	0.324294	0.373494	60	51	60	67	0.00933622	0.999742	0.767654	0.0325318	37	56	93	52	0.965586	0.995946	3.23307e-06	0.753967	260	263	293	298	0.0605651	1	0.213243	0.081704	522	648	733	509	0.370787
217	ENSG00000111275	ALDH2	12q24.12	934	16	33	34	26	0.811319	0.641593	0.305026	0.420346	23	24	14	27	0.0180578	0.83918	0.998884	0.0435172	37	60	69	54	0.883727	0.876514	0.0602698	0.350055	48	31	44	34	0.000236624	0.999475	0.399405	0.734931	317	471	549	354	1	1	5.73455e-13	1	322	328	283	313	4.75971e-05
218	ENSG00000108602	ALDH3A1	17p11.2	934	13	25	26	25	0.796885	0.793088	0.497992	0.127376	39	93	61	54	0.787296	0.00861455	0.956655	0.672914	40	38	83	45	0.540996	0.999991	3.05983e-06	0.739243	110	114	91	79	3.68122e-07	0.7808	0.984037	0.974902	229	283	360	271	1	1	4.85928e-07	1	764	760	762	659	1.07495e-12
219	ENSG00000137124	ALDH1B1	9p13.2	934	39	29	26	36	7.08287e-05	0.994798	0.994363	0.0898468	20	67	47	39	0.991414	0.0140389	0.718728	0.556844	57	48	43	66	0.00303704	0.998094	0.995461	0.00342701	56	81	111	100	0.976034	0.999749	0.00845835	0.00349628	307	252	347	279	6.22601e-05	1	0.000471105	1	526	698	721	622	1
220	ENSG00000184254	ALDH1A3	15q26.3	934	17	40	27	29	0.783129	0.189851	0.907259	0.244583	25	25	42	22	0.101777	0.993585	0.0277823	0.852261	35	72	56	46	0.883229	0.0889472	0.545402	0.720004	68	47	92	48	0.00100086	0.999999	0.000185942	0.978707	288	380	419	335	1	1	5.47716e-05	1	473	455	553	389	4.27908e-06
221	ENSG00000006534	ALDH3B1	11q13.2	934	40	44	51	37	0.0157133	0.972834	0.412186	0.692593	11	16	14	14	0.34266	0.695912	0.755089	0.359256	35	63	63	89	0.995385	0.980277	0.774707	5.33384e-07	41	37	52	19	0.00696488	0.951496	0.0135468	0.999811	414	396	464	436	0.00105603	1	0.0181757	0.280805	298	361	413	261	0.216992
222	ENSG00000132746	ALDH3B2	11q13.2	934	39	48	52	37	0.0376602	0.918943	0.423622	0.752603	12	15	14	14	0.223887	0.793678	0.755089	0.359256	37	63	62	88	0.986885	0.980277	0.820205	1.17053e-06	41	37	48	19	0.00405846	0.924908	0.0470135	0.999641	423	402	472	446	0.000747157	1	0.0193507	0.239604	297	361	414	257	0.220348
223	ENSG00000143149	ALDH9A1	1q24.1	934	80	116	100	83	0.00646442	0.686543	0.913797	0.711882	4	7	5	4	0.461765	0.444795	0.7241	0.700093	104	130	112	120	0.0296618	0.931979	0.966998	0.0690614	5	24	29	26	0.999932	0.679713	0.0685137	0.060761	833	1009	1020	812	0.00330686	1	7.62628e-07	1	110	116	109	108	0.0653633
224	ENSG00000072210	ALDH3A2	17p11.2	934	13	23	26	25	0.767894	0.878568	0.441334	0.102592	41	96	66	54	0.76815	0.00984379	0.909819	0.800505	41	41	84	45	0.538645	0.999966	4.7713e-06	0.801459	108	114	92	78	1.19423e-06	0.756473	0.973358	0.979316	229	283	361	268	1	1	2.89204e-07	1	765	763	765	665	2.0808e-12
225	ENSG00000173208	ABCD2	12q12	934	24	49	39	37	0.692661	0.364797	0.798827	0.280811	14	13	12	14	0.0562609	0.897915	0.878543	0.302768	37	71	79	61	0.984469	0.761466	0.0306392	0.328276	34	30	34	29	0.0215223	0.968402	0.550422	0.59447	349	525	647	402	1	1	3.24847e-19	1	280	239	186	230	2.22186e-10
226	ENSG00000149925	ALDOA	16p11.2	934	37	63	51	44	0.26647	0.406625	0.834006	0.554177	9	12	17	8	0.395218	0.829816	0.13563	0.857071	59	56	66	51	0.00813477	0.991243	0.303529	0.733657	21	32	48	34	0.91112	0.970852	0.0120404	0.329966	520	620	494	476	2.41471e-05	1	1	1	232	253	429	257	1
229	ENSG00000136872	ALDOB	9q31.1	934	23	35	25	32	0.236837	0.628952	0.971677	0.101315	23	44	32	29	0.448476	0.244832	0.864849	0.544101	63	67	62	71	0.0251871	0.977774	0.927388	0.0686199	34	44	82	46	0.899997	0.999356	6.51716e-06	0.676683	267	292	320	300	0.166562	1	0.056704	0.40695	507	642	711	513	0.584037
230	ENSG00000109107	ALDOC	17q11.2	934	33	48	42	27	0.0611075	0.462807	0.615899	0.948415	17	37	22	26	0.609675	0.154396	0.966844	0.274426	38	54	74	44	0.738533	0.953571	0.00217723	0.838552	70	50	39	42	1.14754e-08	0.973313	0.997234	0.838327	477	451	627	359	1.9808e-05	1	7.51545e-16	1	323	395	327	398	0.18739
231	ENSG00000085662	AKR1B1	7q33	934	65	61	71	50	1.50555e-05	0.997035	0.522244	0.878111	4	25	17	23	0.999079	0.219116	0.818439	0.0236594	133	128	97	104	2.3534e-10	0.944636	0.999901	0.726471	25	32	43	31	0.585384	0.952103	0.0669137	0.500898	798	854	718	734	1.76169e-12	1	1	1	142	251	310	235	1
238	ENSG00000171094	ALK	2p23.1	934	27	31	30	28	0.0470961	0.897252	0.795698	0.385148	8	13	16	10	0.579351	0.762562	0.248957	0.652441	54	58	64	65	0.117117	0.992994	0.582026	0.0822066	14	41	33	46	0.999008	0.503012	0.765782	0.00147431	445	390	619	402	0.00138284	1	2.21765e-17	1	197	224	179	163	0.0020552
239	ENSG00000108839	ALOX12	17p13.1	934	7	6	11	9	0.336826	0.973219	0.335406	0.324233	55	119	95	87	0.890156	0.160968	0.872907	0.179702	12	21	37	17	0.941436	0.924004	0.000780057	0.841791	142	147	122	109	2.88629e-09	0.916409	0.991688	0.960736	143	181	281	184	1	1	6.49032e-11	1	945	973	928	814	2.85808e-16
240	ENSG00000012779	ALOX5	10q11.21	934	12	21	24	18	0.666802	0.78236	0.295252	0.437038	21	44	38	33	0.762231	0.430273	0.619026	0.354429	37	33	19	27	0.000555611	0.709403	0.998229	0.54655	66	79	94	85	0.343491	0.99743	0.177058	0.0884995	283	234	290	216	6.23898e-07	1	0.00983118	1	407	573	640	470	1
241	ENSG00000132965	ALOX5AP	13q12.3	934	38	31	35	42	0.00230947	0.998872	0.931302	0.0381645	22	51	63	50	0.990994	0.918159	0.0503161	0.0786067	95	69	90	35	2.47889e-10	0.997634	0.0383445	1	46	97	95	96	0.999402	0.741644	0.249633	0.00437974	397	304	371	274	1.3132e-13	1	0.016767	1	545	785	860	670	1
242	ENSG00000179477	ALOX12B	17p13.1	934	6	9	13	13	0.738053	0.937392	0.389447	0.113823	50	119	91	84	0.961833	0.0612083	0.891093	0.189863	12	21	48	16	0.980125	0.981895	6.19129e-07	0.966842	145	149	127	113	2.4004e-09	0.951279	0.986939	0.950798	145	179	287	178	1	1	2.92324e-12	1	940	969	928	824	2.00143e-15
246	ENSG00000161905	ALOX15	17p13.2	934	8	7	14	12	0.411484	0.989215	0.265462	0.198673	50	121	83	80	0.928751	0.0106146	0.978502	0.273006	12	21	45	26	0.991359	0.994321	0.000121018	0.377458	126	150	121	87	2.57955e-06	0.356374	0.898657	0.999888	154	198	309	196	1	1	1.1933e-12	1	920	950	891	785	2.81031e-16
247	ENSG00000179593	ALOX15B	17p13.1	934	6	8	13	11	0.663998	0.947205	0.27436	0.224791	50	120	93	87	0.974691	0.0790264	0.88219	0.127595	12	21	48	16	0.980125	0.981895	6.19129e-07	0.966842	145	149	127	113	2.4004e-09	0.951279	0.986939	0.950798	145	177	284	176	1	1	4.72762e-12	1	942	974	937	827	4.39885e-15
248	ENSG00000163295	ALPI	2q37.1	934	22	24	28	15	0.0385321	0.856199	0.310618	0.939141	17	24	28	42	0.755986	0.994357	0.834442	8.62645e-05	46	36	53	69	0.131999	0.999998	0.656257	0.00012305	42	63	65	102	0.97822	0.998748	0.910989	1.3446e-09	261	257	322	230	0.00847728	1	0.000109895	1	412	415	528	414	0.0160082
249	ENSG00000162551	ALPL	1p36.12	934	7	11	14	15	0.729022	0.917566	0.489635	0.0886426	44	71	77	43	0.272912	0.698335	0.0661463	0.97602	24	26	30	56	0.749471	0.999357	0.928825	6.54671e-07	75	64	90	53	0.000528982	0.999505	0.0193913	0.984881	182	230	228	255	1	1	0.562908	0.00807746	654	669	828	436	1.60534e-08
250	ENSG00000163283	ALPP	2q37.1	934	21	22	27	16	0.0485412	0.911114	0.320111	0.862315	17	24	26	42	0.726778	0.991985	0.905114	5.15213e-05	46	36	53	69	0.131999	0.999998	0.656257	0.00012305	42	63	65	103	0.979853	0.998914	0.91735	6.8352e-10	260	257	322	230	0.00995136	1	0.000102213	1	411	415	528	413	0.0174827
251	ENSG00000163286	ALPPL2	2q37.1	934	21	23	27	16	0.0544065	0.878568	0.346628	0.874712	17	24	27	42	0.741637	0.993266	0.872939	6.68584e-05	46	36	53	69	0.131999	0.999998	0.656257	0.00012305	42	63	65	103	0.979853	0.998914	0.91735	6.8352e-10	260	257	322	230	0.00995136	1	0.000102213	1	411	415	528	413	0.0174827
257	ENSG00000156150	ALX3	1p13.3	934	22	16	31	14	0.0175398	0.996645	0.0468834	0.932465	23	66	42	43	0.955352	0.0250389	0.942869	0.270891	40	31	29	55	0.0239016	0.999249	0.995742	0.000169933	55	63	112	62	0.65113	0.999944	5.76819e-07	0.854449	265	272	318	287	0.0722531	1	0.0172107	0.558104	517	564	677	420	0.00111314
258	ENSG00000178522	AMBN	4q13.3	934	18	20	13	17	0.0314425	0.686436	0.977955	0.366546	26	40	36	29	0.230478	0.623858	0.665031	0.604035	23	14	16	38	0.0965016	0.999791	0.988823	3.79242e-05	87	90	128	58	0.00681461	0.99751	1.70266e-05	0.999981	196	192	239	222	0.148405	1	0.0272591	0.260502	526	521	774	450	0.00768561
259	ENSG00000106927	AMBP	9q32	934	25	42	32	33	0.32641	0.489044	0.908739	0.281312	22	42	31	30	0.496601	0.315329	0.873724	0.3925	65	70	72	60	0.0156875	0.957543	0.517052	0.675607	38	47	78	50	0.772876	0.998734	0.000395413	0.511676	285	299	343	315	0.0943808	1	0.0201056	0.429042	490	615	685	493	0.51558
262	ENSG00000123505	AMD1	6q21	934	18	20	26	17	0.13884	0.933099	0.277554	0.694096	23	77	58	60	0.999359	0.088776	0.80575	0.033555	38	19	49	7	0.000131433	0.999804	5.3816e-05	1	50	87	48	90	0.755345	0.315506	0.999987	3.31738e-05	269	195	300	185	1.41567e-07	1	4.01397e-06	1	572	777	605	665	0.228117
265	ENSG00000125363	AMELX	Xp22.2	934	28	29	30	31	0.0341787	0.966701	0.828419	0.190057	71	102	104	71	0.0305336	0.868476	0.292095	0.915476	NA	NA	NA	NA	NA	NA	NA	NA	NA	NA	NA	NA	NA	NA	NA	NA	321	317	381	274	0.000977686	1	0.000134281	1	457	452	609	448	0.0116606
267	ENSG00000159461	AMFR	16q12.2	934	26	37	26	30	0.099622	0.565948	0.971942	0.276433	23	55	58	33	0.935074	0.390326	0.046617	0.88387	34	42	39	37	0.194923	0.803285	0.676055	0.412452	82	57	79	49	3.56674e-07	0.999913	0.148985	0.989222	316	345	318	340	0.00948875	1	1	0.251456	524	678	795	525	1
269	ENSG00000135409	AMHR2	12q13.13	934	15	46	33	26	0.949603	0.050405	0.658381	0.652493	20	15	17	24	0.0252299	0.993713	0.922566	0.040368	29	66	80	60	0.999495	0.814623	0.00437642	0.212259	48	36	41	26	7.81578e-05	0.975315	0.504517	0.979862	323	510	615	373	1	1	1.56436e-18	1	300	254	217	251	4.69193e-10
270	ENSG00000116748	AMPD1	1p13.2	934	20	19	24	15	0.0331385	0.93851	0.379616	0.816209	26	67	38	42	0.832156	0.0140389	0.989311	0.323503	37	31	24	60	0.0677615	0.998732	0.99981	1.39998e-06	54	54	113	50	0.444716	0.999995	1.25353e-09	0.988503	267	290	341	304	0.294614	1	0.00446558	0.469786	496	543	657	410	0.00287372
271	ENSG00000116337	AMPD2	1p13.3	934	20	16	25	13	0.0188585	0.980652	0.189785	0.895689	25	71	42	43	0.93163	0.0077769	0.973455	0.385912	40	31	22	55	0.0107476	0.997516	0.99993	3.73744e-05	54	63	103	63	0.603771	0.999758	3.94236e-05	0.713908	269	271	314	291	0.0426343	1	0.0376172	0.427537	514	560	683	418	0.00171352
273	ENSG00000078053	AMPH	7p14.1	934	62	73	66	65	0.00161574	0.957218	0.959612	0.236722	3	15	14	6	0.972592	0.177746	0.170156	0.895975	113	164	124	152	0.241742	0.690737	0.999462	0.00125529	24	18	39	9	0.0527699	0.991834	0.000347976	0.99978	866	986	799	851	8.13227e-10	1	1	1	122	104	214	116	0.586439
274	ENSG00000136717	BIN1	2q14.3	934	19	26	30	25	0.354024	0.911354	0.420302	0.319422	12	18	27	12	0.539633	0.869064	0.0343632	0.895876	34	36	30	45	0.120714	0.949277	0.973178	0.0147123	29	36	38	44	0.503384	0.959768	0.653312	0.0303628	327	292	439	297	0.00532695	1	3.6506e-10	1	246	268	283	222	0.017485
275	ENSG00000145020	AMT	3p21.31	934	8	8	8	10	0.21809	0.885677	0.806393	0.223859	36	81	72	59	0.924175	0.331757	0.475666	0.345684	26	25	33	40	0.365932	0.997258	0.567243	0.0106855	68	144	142	127	0.999954	0.609206	0.0558485	0.0254238	236	232	215	153	1.35006e-06	1	0.48056	1	630	779	922	875	1
283	ENSG00000214274	ANG	14q11.2	934	24	42	39	33	0.520505	0.63614	0.584666	0.392782	20	33	32	23	0.397199	0.615819	0.449199	0.683861	40	41	91	35	0.555801	0.999927	4.12379e-09	0.994687	70	64	84	61	0.0052145	0.999228	0.0980411	0.770627	293	350	452	338	1	1	8.00226e-09	1	508	504	548	434	6.23035e-07
284	ENSG00000154188	ANGPT1	8q23.1	934	94	123	127	113	0.00531769	0.998401	0.748543	0.0852734	1	7	5	7	0.978225	0.444795	0.7241	0.145359	136	204	175	156	0.241355	0.487956	0.779493	0.561409	10	4	6	17	0.165285	0.99891	0.95938	0.00179187	1054	1108	1124	1005	3.6646e-12	1	0.00406098	1	92	128	143	97	1
285	ENSG00000091879	ANGPT2	8p23.1	934	15	20	26	18	0.381861	0.911665	0.228725	0.539766	81	101	104	96	0.00512214	0.997344	0.815576	0.0815093	32	57	51	39	0.750084	0.341762	0.331169	0.732439	105	109	181	136	0.43407	1	5.80674e-07	0.0588064	317	436	376	267	0.114423	0.446057	0.0534721	1	877	805	944	937	1.55745e-09
286	ENSG00000029534	ANK1	8p11.21	934	54	59	66	51	0.00323094	0.988047	0.530759	0.618491	30	51	41	53	0.552832	0.785872	0.965777	0.00612201	75	87	121	67	0.155147	0.996626	0.000107625	0.989155	45	59	75	89	0.910821	0.999748	0.351511	1.88897e-05	648	673	748	561	1.09627e-06	1	2.74062e-06	1	431	445	479	496	0.0134736
287	ENSG00000145362	ANK2	4q25	934	6	13	13	9	0.738053	0.541741	0.389447	0.609241	41	53	53	35	0.0250566	0.79264	0.476657	0.91198	12	17	15	28	0.776406	0.922343	0.911531	0.00170417	99	95	139	68	0.000984205	0.999846	1.67744e-05	0.999934	136	137	167	162	0.354063	1	0.104232	0.184874	653	644	926	544	0.000275278
288	ENSG00000151150	ANK3	10q21.2	934	15	26	19	17	0.340677	0.360821	0.827351	0.601455	23	48	41	33	0.72064	0.344991	0.583733	0.530032	28	25	32	26	0.0722715	0.978102	0.351734	0.531756	66	79	101	92	0.516176	0.999618	0.0846203	0.029683	265	232	286	200	1.27386e-05	1	0.00250414	1	462	614	694	512	1
290	ENSG00000166825	ANPEP	15q26.1	934	17	39	25	25	0.679257	0.122345	0.913237	0.450068	25	28	35	26	0.101777	0.964537	0.342675	0.529177	31	59	46	44	0.821876	0.241394	0.699512	0.384702	63	49	88	48	0.00622687	0.999989	0.000541979	0.961237	277	365	393	319	1	1	0.000358683	1	464	450	568	380	2.75688e-05
291	ENSG00000151729	SLC25A4	4q35.1	934	8	16	14	13	0.678146	0.554734	0.634058	0.366016	58	60	61	50	0.000213626	0.979374	0.80905	0.671178	11	24	16	41	0.983127	0.848737	0.990455	2.38165e-06	116	105	149	66	2.86767e-06	0.999845	1.65364e-05	1	130	133	165	161	0.527759	1	0.0812216	0.127054	741	708	977	637	1.81311e-06
292	ENSG00000005022	SLC25A5	Xq24	934	26	29	33	30	0.0916186	0.966701	0.612186	0.258506	66	108	104	76	0.211467	0.696568	0.386219	0.7822	NA	NA	NA	NA	NA	NA	NA	NA	NA	NA	NA	NA	NA	NA	NA	NA	338	327	421	364	0.0309813	1	0.000197702	0.516604	382	401	504	303	0.00308986
293	ENSG00000169100	SLC25A6	Xp22.33	934	12	15	19	26	0.605495	0.98619	0.71714	0.0050143	50	59	63	37	0.00316802	0.884552	0.328333	0.981485	NA	NA	NA	NA	NA	NA	NA	NA	NA	NA	NA	NA	NA	NA	NA	NA	330	314	385	266	0.000116117	1	5.64758e-05	1	466	476	626	475	0.0357014
301	ENSG00000135046	ANXA1	9q21.13	934	22	29	28	35	0.306533	0.943126	0.876159	0.022033	17	43	44	32	0.959851	0.509535	0.17885	0.438949	60	51	59	67	0.00843784	0.999695	0.803153	0.0296277	37	56	93	52	0.965586	0.995946	3.23307e-06	0.753967	261	266	292	301	0.0636581	1	0.278647	0.066368	521	646	732	508	0.369196
302	ENSG00000182718	ANXA2	15q22.2	934	12	24	15	18	0.539633	0.304919	0.931723	0.286085	24	31	49	27	0.402207	0.985793	0.0126802	0.764364	20	43	28	42	0.934155	0.326292	0.959153	0.0133739	93	52	101	68	2.65386e-07	1	0.00963395	0.81443	193	279	253	236	1	1	0.244983	0.878983	544	521	687	460	1.76911e-05
306	ENSG00000138772	ANXA3	4q21.21	934	10	18	13	16	0.532964	0.538275	0.87968	0.199294	31	43	46	34	0.177255	0.865681	0.395789	0.615778	21	12	12	43	0.172441	0.999953	0.999376	4.68313e-08	92	100	139	53	0.00509474	0.988212	7.59808e-07	1	178	178	204	193	0.0893281	1	0.144839	0.45059	564	570	827	477	0.00581436
307	ENSG00000196975	ANXA4	2p13.3	934	32	24	38	24	0.00267521	0.998474	0.212708	0.777981	4	9	21	10	0.961953	0.965469	0.00476731	0.559309	47	57	66	68	0.483179	0.99351	0.401958	0.0222157	20	28	32	49	0.909062	0.991837	0.746569	5.5547e-05	421	388	605	388	0.0120404	1	1.33921e-17	1	197	196	165	174	0.000227779
308	ENSG00000164111	ANXA5	4q27	934	10	14	14	10	0.304978	0.685534	0.527226	0.680961	39	52	45	32	0.0177108	0.584607	0.755953	0.913085	13	13	22	34	0.841414	0.999403	0.550237	0.000121034	97	98	134	60	0.000769019	0.996862	4.09666e-05	0.999998	138	136	178	163	0.394191	1	0.023539	0.258418	654	635	905	537	4.66236e-05
309	ENSG00000197043	ANXA6	5q33.1	934	20	62	31	33	0.914533	0.00137651	0.989778	0.549389	14	17	24	14	0.289896	0.919718	0.153072	0.736087	21	35	59	52	0.995707	0.998622	0.00622484	0.00804485	70	62	110	63	0.0472043	0.999997	3.0198e-05	0.913546	288	459	300	322	0.916839	0.0155414	1	1	537	486	717	495	0.000256919
310	ENSG00000138279	ANXA7	10q22.2	934	15	27	20	20	0.444705	0.418554	0.848761	0.39577	29	54	46	34	0.457005	0.32796	0.592417	0.762326	31	24	33	18	0.00740689	0.973871	0.179822	0.962692	63	78	109	97	0.78945	0.999945	0.0158546	0.0108501	244	221	269	188	0.000109753	1	0.0029807	1	478	628	699	512	1
311	ENSG00000122359	ANXA11	10q22.3	934	19	22	21	24	0.136244	0.911114	0.85238	0.141633	28	52	48	33	0.516531	0.423564	0.398272	0.797447	31	21	28	20	0.00275069	0.988821	0.437867	0.827968	62	83	120	91	0.892753	0.999779	0.000446466	0.136395	243	215	272	186	9.67326e-05	1	0.000996187	1	496	646	723	524	1
312	ENSG00000104537	ANXA13	8q24.13	934	102	135	136	120	0.00197701	0.997792	0.806145	0.117139	1	7	5	7	0.978225	0.444795	0.7241	0.145359	142	205	182	164	0.170202	0.750221	0.736933	0.408225	11	6	3	22	0.17659	0.995742	0.999786	3.04854e-05	1082	1144	1162	1043	6.43222e-12	1	0.00259873	1	87	105	122	94	0.854673
313	ENSG00000136250	AOAH	7p14.2	934	64	79	69	68	0.00231724	0.925304	0.970116	0.249525	2	14	14	6	0.99156	0.207421	0.118286	0.86272	114	166	131	156	0.326067	0.78095	0.997748	0.000915876	23	14	39	6	0.0333513	0.998446	2.69798e-05	0.999981	867	993	803	851	1.29363e-09	1	1	1	123	101	210	115	0.433102
314	ENSG00000131480	AOC2	17q21.31	934	18	28	43	28	0.753914	0.976957	0.0272108	0.406023	20	48	27	30	0.693396	0.0445027	0.97879	0.3925	26	50	77	50	0.997617	0.978747	0.000109975	0.347428	58	44	38	30	7.52223e-07	0.926029	0.939177	0.978911	452	438	580	358	7.9625e-05	1	7.29543e-12	1	359	421	373	408	0.0500845
316	ENSG00000138356	AOX1	2q33.1	934	28	29	38	24	0.0379782	0.971068	0.231776	0.793092	9	13	16	17	0.628771	0.925763	0.526731	0.0940638	46	52	75	79	0.734807	0.999955	0.142702	0.000661061	30	29	43	66	0.746276	0.999988	0.68976	4.34587e-07	328	327	441	296	0.0198549	1	7.28266e-09	1	279	283	333	273	0.0181049
317	ENSG00000120868	APAF1	12q23.1	934	14	40	38	29	0.975321	0.369842	0.272241	0.399169	20	29	13	19	0.0483098	0.217913	0.99813	0.478951	41	60	68	54	0.703659	0.903269	0.105748	0.396873	42	51	50	25	0.0350538	0.524519	0.208848	0.998673	322	471	545	343	1	1	9.31968e-13	1	323	333	287	307	4.65387e-05
318	ENSG00000164978	NUDT2	9p13.3	934	37	30	25	33	0.000159109	0.979635	0.993459	0.171364	22	70	50	45	0.991813	0.0290664	0.772788	0.340945	57	49	59	37	0.00062544	0.984372	0.23369	0.975688	58	89	102	92	0.924434	0.980422	0.0810091	0.0377628	327	285	387	303	0.000377974	1	5.46659e-05	1	519	695	709	618	1
319	ENSG00000175336	APOF	12q13.3	934	14	41	42	26	0.979702	0.341978	0.0933708	0.708039	23	17	17	25	0.0072958	0.991097	0.966952	0.0551532	29	72	82	62	0.999849	0.661254	0.00665828	0.232543	46	33	38	23	4.42716e-05	0.975408	0.50788	0.986956	347	527	636	390	1	1	2.65573e-18	1	276	235	205	232	6.4677e-09
320	ENSG00000107282	APBA1	9q21.12	934	23	28	19	32	0.0887018	0.845543	0.995119	0.0206265	20	44	46	34	0.901507	0.625178	0.200335	0.424897	62	50	53	66	0.00151383	0.999562	0.945035	0.0243686	34	56	94	54	0.991747	0.995946	1.54198e-06	0.634091	272	271	291	291	0.0110721	1	0.347808	0.266136	521	642	741	515	0.442483
321	ENSG00000034053	APBA2	15q13.1	934	10	25	13	15	0.671095	0.0930494	0.949875	0.465366	29	37	56	39	0.42572	0.996203	0.0388019	0.339176	15	50	27	45	0.998392	0.0588558	0.984837	0.0045838	93	62	116	63	7.35039e-06	1	0.00013014	0.99119	181	242	215	209	0.763506	1	0.613342	0.830081	613	563	762	506	2.0922e-07
322	ENSG00000166313	APBB1	11p15.4	934	17	21	19	17	0.116848	0.75847	0.765528	0.525292	23	44	44	38	0.772007	0.732101	0.437729	0.214745	28	31	34	37	0.299047	0.965494	0.616026	0.0905317	72	74	110	83	0.187244	0.999982	0.00457034	0.304611	234	204	245	208	0.000254348	1	0.0636993	1	458	603	685	543	1
323	ENSG00000163697	APBB2	4p13	934	9	18	14	18	0.716182	0.609269	0.846367	0.096118	30	46	38	39	0.229741	0.680597	0.895648	0.211619	20	29	40	41	0.915964	0.987559	0.171302	0.0148525	92	84	125	59	0.000437923	0.999792	5.85013e-05	0.999946	182	197	245	213	0.584536	1	0.00404754	0.492071	583	550	778	512	9.77245e-05
324	ENSG00000134982	APC	5q22.2	934	15	41	23	30	0.878341	0.0842844	0.978342	0.124427	38	37	39	32	0.00230947	0.96622	0.748682	0.633265	13	30	50	52	0.999925	0.997852	0.0197758	0.000193668	92	67	134	70	0.000615667	1	3.4299e-07	0.988524	259	412	262	278	0.702696	0.0096444	1	1	619	562	793	572	1.36386e-05
325	ENSG00000132703	APCS	1q23.2	934	82	116	102	85	0.00403375	0.774928	0.906572	0.675857	3	4	3	3	0.394032	0.622438	0.769469	0.595095	109	130	108	125	0.00732401	0.957283	0.995118	0.0242499	5	23	26	13	0.998619	0.270049	0.0194799	0.823756	843	996	1020	818	0.000768089	1	8.97347e-07	1	102	109	97	102	0.073275
326	ENSG00000160224	AIRE	21q22.3	934	28	27	26	25	0.00771662	0.935358	0.869659	0.450068	18	54	39	31	0.957617	0.0406463	0.671536	0.642262	53	29	43	31	3.05392e-06	0.999859	0.454206	0.885816	37	101	115	75	0.999998	0.434536	8.57213e-05	0.621383	327	337	383	267	0.000728607	1	0.000313753	1	482	554	656	539	0.419733
327	ENSG00000164062	APEH	3p21.31	934	8	11	7	11	0.297543	0.648654	0.941751	0.19712	32	77	72	60	0.978548	0.440651	0.347188	0.195282	25	29	32	41	0.513355	0.980878	0.709827	0.00960909	65	141	142	125	0.999983	0.6374	0.0302433	0.0261748	236	233	212	149	7.5136e-07	1	0.551174	1	632	776	921	874	1
328	ENSG00000100823	APEX1	14q11.2	934	26	37	39	35	0.317011	0.902815	0.561822	0.224338	21	33	32	23	0.315911	0.641593	0.475012	0.702921	40	42	91	37	0.599424	0.999914	1.04482e-08	0.98903	70	64	84	62	0.00576455	0.999333	0.105539	0.730894	294	350	451	337	1	1	1.02481e-08	1	506	501	552	434	1.02557e-06
329	ENSG00000110330	BIRC2	11q22.2	934	25	23	27	29	0.0386988	0.99	0.777263	0.113463	27	60	61	37	0.880546	0.395398	0.0900462	0.859555	37	55	76	70	0.965586	0.997533	0.0321238	0.00966193	58	91	78	72	0.543646	0.502042	0.667563	0.392169	304	309	329	308	0.0048796	1	0.179303	0.810612	485	599	674	488	0.425014
330	ENSG00000023445	BIRC3	11q22.2	934	27	25	28	28	0.0192541	0.982607	0.78361	0.230462	26	60	60	36	0.902389	0.332247	0.0928141	0.87489	37	55	76	70	0.965586	0.997533	0.0321238	0.00966193	58	91	78	72	0.543646	0.502042	0.667563	0.392169	304	309	329	308	0.0048796	1	0.179303	0.810612	485	599	674	488	0.425014
331	ENSG00000101966	XIAP	Xq25	934	26	29	32	29	0.0769406	0.956244	0.648488	0.299539	66	108	106	75	0.220549	0.712249	0.293311	0.83596	NA	NA	NA	NA	NA	NA	NA	NA	NA	NA	NA	NA	NA	NA	NA	NA	344	333	421	376	0.0275771	1	0.000777049	0.318746	385	397	503	303	0.00155113
332	ENSG00000089685	BIRC5	17q25.3	934	38	59	83	51	0.676056	0.989497	0.00360892	0.633983	14	30	15	19	0.481715	0.101102	0.983199	0.403303	63	95	96	67	0.49605	0.64873	0.0909005	0.902838	26	26	22	15	0.0142327	0.631968	0.723889	0.952799	617	599	791	559	5.62051e-05	1	9.59311e-14	1	236	298	248	254	0.165877
333	ENSG00000105290	APLP1	19q13.12	934	33	55	43	35	0.188291	0.32523	0.834127	0.739685	9	19	16	22	0.834424	0.724666	0.83389	0.0267373	39	49	79	70	0.92004	0.999916	0.00886981	0.00862965	41	43	41	27	0.0101607	0.74606	0.525464	0.969766	407	505	673	445	1	1	1.85197e-18	1	303	321	385	259	0.0129807
334	ENSG00000084234	APLP2	11q24.3	934	21	24	25	18	0.0607639	0.83918	0.568194	0.742154	28	68	60	44	0.931985	0.206082	0.352502	0.637677	31	41	55	44	0.715529	0.980109	0.0586748	0.240794	75	104	97	104	0.464977	0.9408	0.78592	0.0162294	263	258	287	239	0.00166339	1	0.0489864	1	569	675	739	586	0.112528
335	ENSG00000118137	APOA1	11q23.3	934	21	16	25	21	0.0337096	0.996645	0.425346	0.318514	30	69	63	49	0.924785	0.346773	0.365329	0.45122	27	38	42	41	0.690849	0.920399	0.365369	0.110094	68	102	108	96	0.796011	0.944491	0.167634	0.1157	254	242	276	220	0.000664412	1	0.0288352	1	574	705	757	604	0.278735
336	ENSG00000158874	APOA2	1q23.3	934	86	117	107	88	0.0016092	0.88337	0.870135	0.672404	3	6	4	6	0.662578	0.579153	0.841566	0.246977	110	133	109	129	0.0100607	0.953388	0.997142	0.0130088	5	18	23	16	0.996819	0.636024	0.0465453	0.367631	851	1010	1041	830	0.00139836	1	1.86442e-07	1	98	113	97	103	0.185075
337	ENSG00000110244	APOA4	11q23.3	934	21	16	26	21	0.0382128	0.997279	0.357203	0.341478	30	69	62	49	0.919748	0.327272	0.412238	0.434407	27	38	42	41	0.690849	0.920399	0.365369	0.110094	68	102	108	96	0.796011	0.944491	0.167634	0.1157	252	242	276	221	0.0010595	1	0.0275728	1	575	704	757	604	0.257256
338	ENSG00000084674	APOB	2p24.1	934	37	42	40	28	0.00512381	0.813771	0.700263	0.897467	7	16	23	12	0.900006	0.782583	0.0422982	0.698313	51	61	72	64	0.341782	0.988938	0.220524	0.173035	19	38	30	45	0.956702	0.687822	0.895294	0.00196996	429	378	610	391	0.00383335	1	2.9218e-18	1	207	238	205	190	0.0135744
339	ENSG00000111701	APOBEC1	12p13.31	934	32	48	58	47	0.528039	0.970152	0.2106	0.187787	15	38	32	25	0.887051	0.254489	0.500764	0.538444	60	90	90	90	0.77827	0.929009	0.455489	0.0300986	36	28	36	53	0.107735	0.999886	0.865192	0.000466801	442	587	752	504	1	1	3.97144e-20	1	307	307	247	262	5.80971e-07
341	ENSG00000130208	APOC1	19q13.32	934	25	43	33	25	0.237248	0.267822	0.779104	0.825281	13	28	20	25	0.752406	0.444614	0.904345	0.0914715	23	38	58	74	0.999101	0.999888	0.161723	2.26538e-07	53	43	52	25	9.60385e-05	0.96304	0.178866	0.999343	343	472	551	390	1	1	2.03636e-10	1	394	375	510	315	0.00029075
343	ENSG00000103375	AQP8	16p12.1	934	34	64	39	44	0.303348	0.115812	0.993914	0.313512	10	15	19	10	0.457344	0.767015	0.175059	0.820941	59	53	42	50	0.000227412	0.940722	0.990757	0.36334	28	28	61	38	0.715174	0.999924	0.000203842	0.389839	504	614	481	456	5.82175e-05	1	1	1	254	270	450	286	1
344	ENSG00000234906	APOC2	19q13.32	934	25	43	33	25	0.237248	0.267822	0.779104	0.825281	5	15	9	6	0.749763	0.0975619	0.715586	0.843066	21	38	58	74	0.999766	0.999839	0.138905	1.34276e-07	57	43	52	25	8.46758e-06	0.976778	0.23664	0.999633	342	468	550	390	1	1	1.6341e-10	1	396	377	512	317	0.00027734
345	ENSG00000110245	APOC3	11q23.3	934	21	16	26	21	0.0382128	0.997279	0.357203	0.341478	30	69	62	49	0.919748	0.327272	0.412238	0.434407	27	38	42	41	0.690849	0.920399	0.365369	0.110094	68	102	108	96	0.796011	0.944491	0.167634	0.1157	253	242	275	220	0.000767399	1	0.0312958	1	575	704	757	604	0.257256
346	ENSG00000267467	APOC4	19q13.32	934	25	43	33	25	0.237248	0.267822	0.779104	0.825281	5	15	9	5	0.725272	0.0769803	0.678696	0.916231	NA	NA	NA	NA	NA	NA	NA	NA	NA	NA	NA	NA	NA	NA	NA	NA	342	470	550	390	1	1	1.97436e-10	1	396	376	512	317	0.000263263
347	ENSG00000189058	APOD	3q29	934	49	73	54	67	0.0969341	0.724545	0.996703	0.0228158	3	10	17	9	0.976395	0.832152	0.0305711	0.541649	81	94	139	132	0.827628	1	0.00690973	7.35569e-05	28	25	39	19	0.0722715	0.978102	0.0283278	0.962871	631	740	882	766	1	1	5.81117e-10	0.162164	209	262	275	189	0.313086
348	ENSG00000130203	APOE	19q13.32	934	25	43	33	24	0.223572	0.246452	0.761079	0.869169	13	28	20	25	0.752406	0.444614	0.904345	0.0914715	24	38	58	74	0.998343	0.999907	0.173934	2.92744e-07	52	43	52	25	0.000169302	0.958682	0.165816	0.999242	343	473	550	391	1	1	3.15413e-10	1	394	375	511	315	0.000306222
350	ENSG00000091583	APOH	17q24.2	934	35	68	75	59	0.898324	0.866721	0.140298	0.198501	15	24	10	10	0.0661688	0.0759401	0.989463	0.89755	45	74	96	64	0.955965	0.949476	0.00100324	0.600521	33	32	18	16	0.000465969	0.361038	0.987034	0.974012	609	619	763	540	6.01998e-05	1	4.80122e-11	1	233	265	239	247	0.0459067
351	ENSG00000142192	APP	21q21.3	934	19	20	23	22	0.113698	0.957013	0.652647	0.249623	29	58	40	31	0.3793	0.0688823	0.870525	0.868872	42	31	42	16	0.000193535	0.969645	0.0972644	0.999768	30	98	102	100	1	0.633147	0.0332652	0.00039311	324	330	370	259	0.00027155	1	0.000916392	1	484	551	653	527	0.27524
353	ENSG00000198931	APRT	16q24.3	934	22	31	26	27	0.187504	0.727403	0.869659	0.270344	36	76	68	51	0.806316	0.308638	0.416903	0.633983	43	47	41	63	0.174447	0.98285	0.981907	0.000978686	61	64	94	54	0.102405	0.998195	0.00112925	0.952873	315	337	311	344	0.00689155	1	1	0.1169	608	787	849	621	0.672531
354	ENSG00000142515	KLK3	19q13.33	934	18	44	34	25	0.805374	0.122856	0.599443	0.752092	16	27	21	29	0.551101	0.733171	0.935026	0.0296995	24	53	57	68	0.999353	0.928307	0.350769	0.000166422	51	42	64	29	0.00267374	0.995638	0.00874702	0.998163	339	454	530	395	1	1	7.10525e-09	1	407	398	546	341	0.00193544
355	ENSG00000026103	FAS	10q23.31	934	9	17	14	15	0.628771	0.583042	0.755089	0.24716	38	66	55	45	0.308803	0.39656	0.75893	0.630181	19	13	22	9	0.0248265	0.971583	0.0941649	0.976204	81	105	115	115	0.527188	0.997742	0.360843	0.00704232	171	169	218	140	0.0318681	1	0.000224803	1	594	754	811	605	0.437349
356	ENSG00000117560	FASLG	1q24.3	934	81	119	99	85	0.00610803	0.610173	0.95747	0.662825	4	5	8	5	0.542058	0.869911	0.278484	0.583001	97	132	111	102	0.0592757	0.620075	0.869324	0.591845	12	22	25	22	0.895441	0.774229	0.238347	0.237464	822	1014	1012	796	0.0063908	1	8.37583e-07	1	112	108	106	115	0.0353464
357	ENSG00000146950	SHROOM2	Xp22.2	934	29	28	29	29	0.0134574	0.969201	0.838944	0.28072	70	102	104	72	0.0449057	0.868476	0.292095	0.887231	NA	NA	NA	NA	NA	NA	NA	NA	NA	NA	NA	NA	NA	NA	NA	NA	323	317	367	260	0.000136206	1	0.000700893	1	464	464	631	466	0.0275651
358	ENSG00000240583	AQP1	7p14.3	934	68	87	73	69	0.00142028	0.843789	0.976664	0.425588	1	11	11	6	0.996225	0.279129	0.180363	0.675677	105	164	129	154	0.664821	0.677348	0.995122	0.000444663	25	14	40	5	0.0126219	0.99899	2.02493e-05	0.999998	880	999	816	856	3.06346e-10	1	1	1	118	100	210	113	0.640027
359	ENSG00000167580	AQP2	12q13.12	934	18	44	33	25	0.793257	0.109425	0.658381	0.735451	20	17	19	26	0.0543393	0.991097	0.902689	0.0316784	27	71	91	55	0.999966	0.700393	4.49795e-05	0.658261	47	41	29	30	8.00137e-05	0.778159	0.987466	0.841463	314	506	604	366	1	1	4.51018e-18	1	303	263	217	255	7.20109e-10
361	ENSG00000171885	AQP4	18q11.2	934	21	30	31	21	0.220878	0.734376	0.408893	0.760851	34	64	44	46	0.401526	0.212458	0.971722	0.288383	29	46	45	48	0.809963	0.834662	0.547169	0.0540941	104	92	134	93	0.000774784	0.999999	0.00404879	0.811612	232	280	441	240	1	1	2.92813e-20	1	641	710	610	608	2.00014e-07
362	ENSG00000161798	AQP5	12q13.12	934	18	43	33	25	0.780641	0.137485	0.635595	0.718169	20	17	19	26	0.0543393	0.991097	0.902689	0.0316784	27	71	91	55	0.999966	0.700393	4.49795e-05	0.658261	47	41	29	30	8.00137e-05	0.778159	0.987466	0.841463	314	506	604	366	1	1	4.51018e-18	1	303	263	217	254	6.44105e-10
363	ENSG00000086159	AQP6	12q13.12	934	18	42	33	25	0.767525	0.170407	0.612186	0.700263	20	17	19	26	0.0543393	0.991097	0.902689	0.0316784	27	71	91	55	0.999966	0.700393	4.49795e-05	0.658261	47	41	29	30	8.00137e-05	0.778159	0.987466	0.841463	315	506	605	366	1	1	3.68311e-18	1	303	263	216	255	6.44105e-10
366	ENSG00000103569	AQP9	15q21.3	934	11	24	11	20	0.605052	0.219148	0.993645	0.0868963	22	30	50	27	0.565701	0.988899	0.00514135	0.732431	19	41	28	41	0.94354	0.382861	0.93688	0.0128926	99	50	100	68	2.60367e-09	1	0.0190615	0.841531	180	282	253	225	1	1	0.125756	1	567	525	700	480	1.59992e-06
367	ENSG00000169083	AR	Xq12	934	25	37	38	41	0.473838	0.937727	0.722751	0.0340307	62	105	92	58	0.105434	0.22537	0.465712	0.99205	NA	NA	NA	NA	NA	NA	NA	NA	NA	NA	NA	NA	NA	NA	NA	NA	342	315	412	309	0.000640041	1	1.62783e-05	1	385	416	499	347	0.0168343
369	ENSG00000078061	ARAF	Xp11.23	934	23	21	29	35	0.146716	0.998891	0.710315	0.0088836	66	111	103	66	0.14678	0.386646	0.314086	0.983168	NA	NA	NA	NA	NA	NA	NA	NA	NA	NA	NA	NA	NA	NA	NA	NA	317	306	396	258	0.00106969	1	6.21459e-07	1	418	444	545	417	0.0386344
372	ENSG00000095139	ARCN1	11q23.3	934	21	15	22	18	0.012442	0.993713	0.526091	0.462945	31	72	65	50	0.928481	0.30055	0.367406	0.495072	28	39	56	45	0.863103	0.988651	0.0284047	0.150197	62	103	102	95	0.922617	0.834567	0.279398	0.0707337	261	263	291	232	0.00268563	1	0.0255779	1	564	689	747	585	0.243689
373	ENSG00000113595	TRIM23	5q12.3	934	14	42	25	27	0.920943	0.0480529	0.93117	0.309247	35	37	45	25	0.0095132	0.944629	0.223435	0.956499	19	28	48	47	0.98339	0.999075	0.0324712	0.00313519	89	72	120	90	0.00586272	1	0.00314013	0.334129	226	358	242	236	0.784149	0.0272676	1	1	620	566	810	580	4.72831e-05
377	ENSG00000134287	ARF3	12q13.12	934	12	49	37	28	0.996981	0.0334065	0.466467	0.593632	21	12	17	20	0.00437006	0.998358	0.837651	0.142489	28	65	84	54	0.999608	0.807039	0.000289587	0.525378	45	38	35	26	0.000218286	0.881941	0.800354	0.958386	319	515	602	359	1	1	2.14369e-17	1	305	258	220	260	5.07149e-10
378	ENSG00000168374	ARF4	3p14.3	934	10	15	8	8	0.151696	0.282104	0.938657	0.748817	30	71	69	51	0.962472	0.420924	0.192871	0.471791	39	30	29	23	0.000300526	0.933849	0.807907	0.905421	59	141	150	134	1	0.780343	0.00575369	0.00247857	232	242	197	162	4.80557e-06	1	1	1	620	748	908	841	1
379	ENSG00000175906	ARL4D	17q21.31	934	17	34	48	31	0.934058	0.932683	0.0178979	0.405954	19	45	22	26	0.576685	0.0224172	0.992619	0.485837	23	46	85	49	0.99974	0.996791	2.80206e-07	0.416045	59	39	33	30	2.80848e-08	0.97224	0.982161	0.949396	444	445	585	359	0.000605096	1	1.90088e-12	1	358	406	364	404	0.0224774
381	ENSG00000004059	ARF5	7q32.1	934	64	62	74	46	2.86534e-05	0.994433	0.314685	0.968117	8	30	16	25	0.977408	0.116854	0.97198	0.0357645	130	124	89	110	6.64788e-10	0.96136	0.999997	0.299595	20	32	46	32	0.915964	0.946073	0.0153554	0.394773	795	832	712	724	2.08698e-13	1	1	1	146	266	319	237	1
382	ENSG00000165527	ARF6	14q21.3	934	21	33	37	34	0.597577	0.919317	0.442256	0.120709	22	29	39	22	0.274465	0.926893	0.0798065	0.826737	27	34	59	39	0.829962	0.997295	0.00163317	0.385976	81	74	97	58	0.000541365	0.998432	0.02704	0.990348	288	342	390	344	0.864001	1	0.00120967	0.471623	517	524	604	431	7.8273e-06
383	ENSG00000118520	ARG1	6q23.2	934	24	29	32	26	0.122549	0.917462	0.526352	0.464007	16	54	49	53	0.999595	0.530301	0.560006	0.00401065	41	27	51	17	0.00101879	0.998667	0.00270583	0.999743	48	71	51	88	0.68198	0.878444	0.998853	5.90291e-06	287	231	324	184	1.78496e-07	1	1.64961e-06	1	538	699	587	627	0.197126
384	ENSG00000081181	ARG2	14q24.1	934	16	27	25	27	0.589799	0.777975	0.742887	0.102766	32	40	56	35	0.216804	0.98589	0.0494764	0.693159	25	35	49	40	0.839921	0.9801	0.0503733	0.164774	85	81	118	75	0.0111213	0.999955	0.00171088	0.916703	239	287	333	309	1	1	0.00372278	0.116318	616	616	713	494	6.62654e-08
387	ENSG00000067560	RHOA	3p21.31	934	7	8	8	10	0.336826	0.863234	0.776346	0.194667	35	83	73	61	0.961449	0.290932	0.485417	0.27904	26	25	33	40	0.365932	0.997258	0.567243	0.0106855	68	144	142	127	0.999954	0.609206	0.0558485	0.0254238	236	231	216	154	1.48612e-06	1	0.447241	1	631	781	922	875	1
388	ENSG00000143878	RHOB	2p24.1	934	37	42	43	28	0.0074458	0.857322	0.538651	0.920296	4	15	23	14	0.993079	0.818134	0.0276078	0.388204	51	61	72	69	0.408107	0.993974	0.290152	0.0592454	19	33	30	44	0.927156	0.877655	0.82363	0.00126166	430	381	615	393	0.00494004	1	1.20307e-18	1	209	240	205	193	0.0123784
389	ENSG00000155366	RHOC	1p13.2	934	19	14	26	16	0.042222	0.996629	0.145026	0.662556	28	70	39	42	0.767784	0.00903911	0.991978	0.427199	36	32	25	54	0.0658327	0.994647	0.999025	6.55932e-05	55	58	112	67	0.65113	0.999998	5.76819e-07	0.601198	270	276	317	286	0.0418091	1	0.0275498	0.680267	511	547	675	427	0.0016272
390	ENSG00000115963	RND3	2q23.3	934	18	22	27	20	0.224252	0.922129	0.346628	0.518507	14	26	25	16	0.545612	0.485859	0.36819	0.786149	47	34	43	43	0.00224059	0.999284	0.671999	0.24261	26	33	47	71	0.969813	0.999946	0.576686	4.75475e-08	312	303	435	296	0.0508128	1	6.41212e-10	1	276	293	309	243	0.00397825
391	ENSG00000177105	RHOG	11p15.4	934	17	16	17	17	0.0528511	0.937074	0.775266	0.340585	24	42	44	40	0.70661	0.857322	0.46021	0.123789	29	29	35	36	0.211013	0.985611	0.511498	0.119166	75	89	116	85	0.292187	0.998765	0.00785242	0.5393	228	211	254	201	0.00166624	1	0.0148393	1	467	606	701	558	1
392	ENSG00000175220	ARHGAP1	11p11.2	934	24	24	24	21	0.0184806	0.911041	0.777453	0.555692	14	27	26	16	0.586816	0.449439	0.329968	0.819534	44	49	70	57	0.444944	0.998643	0.0430679	0.182518	45	52	60	47	0.176612	0.958382	0.211082	0.576407	278	268	348	268	0.0170253	1	7.96351e-05	1	368	449	493	382	0.411003
393	ENSG00000089820	ARHGAP4	Xq28	934	31	43	38	38	0.137217	0.808675	0.862963	0.229473	58	96	100	69	0.367963	0.80596	0.149896	0.784924	NA	NA	NA	NA	NA	NA	NA	NA	NA	NA	NA	NA	NA	NA	NA	NA	405	404	486	427	0.00936244	1	0.000737242	0.663937	357	379	490	292	0.0160208
394	ENSG00000100852	ARHGAP5	14q12	934	26	36	40	33	0.286947	0.916623	0.433637	0.335635	26	28	38	21	0.0581248	0.959278	0.130654	0.893144	35	41	76	29	0.553639	0.994763	1.31368e-06	0.99654	78	65	94	61	0.000685582	0.99993	0.0236059	0.924053	299	349	408	347	0.727519	1	0.00022557	0.73974	504	497	597	437	2.02522e-05
395	ENSG00000047648	ARHGAP6	Xp22.2	934	26	28	29	31	0.063983	0.964537	0.823545	0.135522	72	103	104	72	0.0252773	0.866207	0.337956	0.906707	NA	NA	NA	NA	NA	NA	NA	NA	NA	NA	NA	NA	NA	NA	NA	NA	323	319	384	278	0.00109276	1	0.000132014	1	459	454	607	449	0.00942026
396	ENSG00000141522	ARHGDIA	17q25.3	934	41	57	85	45	0.400465	0.993755	0.000772383	0.907525	15	34	13	21	0.465699	0.0340537	0.998767	0.318514	50	88	87	64	0.874968	0.500308	0.0928262	0.734008	33	33	25	27	0.0120312	0.750743	0.945647	0.588429	615	593	779	545	1.68181e-05	1	2.69089e-13	1	243	309	261	283	0.33561
397	ENSG00000111348	ARHGDIB	12p12.3	934	31	49	51	41	0.418775	0.839595	0.412186	0.380346	18	42	36	30	0.85855	0.339083	0.550768	0.412796	57	84	88	91	0.828743	0.97196	0.415316	0.00827742	38	32	44	54	0.15736	0.999858	0.620369	0.00317046	416	568	724	493	1	1	3.51098e-19	1	330	333	253	273	3.86404e-08
398	ENSG00000242173	ARHGDIG	16p13.3	934	26	58	38	39	0.692954	0.0966334	0.953884	0.339176	18	22	27	18	0.193429	0.898878	0.294265	0.68118	40	50	39	55	0.226872	0.861196	0.977978	0.0160718	46	41	57	41	0.0302678	0.997079	0.113646	0.690517	487	602	441	490	0.000435746	1	1	1	328	347	607	319	1
399	ENSG00000168421	RHOH	4p14	934	9	16	13	17	0.628771	0.695912	0.84355	0.0940638	30	45	40	38	0.229741	0.745904	0.804494	0.27646	21	29	40	43	0.896501	0.992062	0.218853	0.00776273	92	88	127	58	0.000768349	0.999229	4.28283e-05	0.999986	180	193	236	215	0.543252	1	0.0135675	0.28335	590	552	788	511	5.08798e-05
400	ENSG00000120805	ARL1	12q23.2	934	14	42	38	29	0.979702	0.26974	0.315417	0.440589	20	31	8	20	0.037731	0.0753743	0.999992	0.323784	41	65	66	53	0.727946	0.719564	0.203251	0.49774	44	46	43	30	0.00757706	0.759298	0.596596	0.957954	317	466	543	343	1	1	5.51748e-13	1	320	327	281	306	3.82255e-05
401	ENSG00000165462	PHOX2A	11q13.4	934	34	27	42	35	0.0107379	0.999725	0.34592	0.239974	20	28	26	17	0.133577	0.593888	0.553793	0.864198	39	58	68	81	0.956555	0.996326	0.412642	7.76366e-05	47	48	67	23	0.019296	0.932138	0.00161715	0.999982	370	369	433	397	0.0118477	1	0.00813247	0.393074	341	411	478	325	0.341815
402	ENSG00000213465	ARL2	11q13.1	934	24	20	33	25	0.0537009	0.998295	0.225071	0.361975	16	35	25	21	0.627138	0.173003	0.78379	0.645156	32	54	60	83	0.993551	0.994904	0.632678	6.26384e-07	47	40	46	22	0.000347885	0.919574	0.22891	0.999091	344	320	412	381	0.0149132	1	0.00193074	0.12664	349	405	435	276	0.00841518
403	ENSG00000138175	ARL3	10q24.32	934	8	17	15	16	0.779841	0.618611	0.678102	0.178143	41	58	58	41	0.0900571	0.786298	0.448847	0.80126	23	15	29	18	0.0492985	0.997984	0.0787067	0.728845	80	110	111	96	0.364761	0.923447	0.304058	0.340808	184	172	218	148	0.0053136	1	0.00151142	1	583	742	790	597	0.438241
405	ENSG00000143437	ARNT	1q21.3	934	86	111	107	86	0.000707484	0.955154	0.785893	0.683256	0	5	6	5	1	0.598448	0.296693	0.287641	121	138	117	142	0.00219623	0.992684	0.998573	0.00261426	4	17	18	19	0.998398	0.616543	0.277682	0.0610075	850	1001	1034	827	0.000828544	1	2.89292e-07	1	97	98	93	88	0.0348753
406	ENSG00000133794	ARNTL	11p15.2	934	19	21	18	20	0.0608233	0.844286	0.901104	0.300637	19	40	42	33	0.873525	0.692658	0.262518	0.317155	30	33	45	38	0.398899	0.989146	0.149542	0.236132	64	73	101	75	0.33326	0.999371	0.00862288	0.409855	260	231	279	228	0.000183159	1	0.0224464	1	430	551	645	497	1
407	ENSG00000120500	ARR3	Xq13.1	934	24	30	35	33	0.258753	0.968744	0.538813	0.133163	67	110	100	73	0.13502	0.516325	0.554121	0.868968	NA	NA	NA	NA	NA	NA	NA	NA	NA	NA	NA	NA	NA	NA	NA	NA	325	299	403	303	0.00255559	1	5.59092e-06	1	394	423	500	345	0.00640069
408	ENSG00000137486	ARRB1	11q13.4	934	32	36	43	36	0.0738187	0.981557	0.470814	0.319851	19	28	28	16	0.203111	0.593888	0.362837	0.915815	41	60	65	82	0.920207	0.992821	0.635675	5.73935e-05	48	49	75	24	0.0352177	0.968734	9.8004e-05	0.999993	369	367	422	379	0.00393343	1	0.0126726	0.774714	351	427	493	358	0.543166
409	ENSG00000141480	ARRB2	17p13.2	934	9	7	15	12	0.314924	0.993426	0.224898	0.252695	50	121	84	81	0.936734	0.0135638	0.974752	0.244681	13	17	47	29	0.985344	0.999862	3.87737e-05	0.182674	124	150	120	86	5.77116e-06	0.300727	0.897217	0.999895	156	198	312	195	1	1	4.60665e-13	1	920	950	887	784	1.84507e-16
410	ENSG00000100299	ARSA	22q13.33	934	14	20	15	16	0.213535	0.591925	0.882648	0.400627	46	78	74	51	0.304187	0.537069	0.366735	0.856403	22	32	17	29	0.290696	0.387489	0.994512	0.103525	98	96	104	63	1.28831e-05	0.970976	0.183263	0.999482	246	264	335	300	0.655303	1	0.000647145	0.171618	672	775	855	664	0.0132395
411	ENSG00000113273	ARSB	5q14.1	934	10	35	21	21	0.95494	0.042005	0.867577	0.412436	39	41	46	35	0.00828814	0.970635	0.549592	0.65994	19	27	42	47	0.967138	0.998408	0.143359	0.000910271	90	69	121	85	0.00210077	1	0.000952711	0.5393	222	360	227	229	0.726424	0.00539924	1	1	631	577	832	589	5.39328e-05
412	ENSG00000101846	STS	Xp22.31	934	21	23	25	29	0.153933	0.973357	0.802548	0.0581323	75	109	110	74	0.0254496	0.841842	0.281027	0.946177	NA	NA	NA	NA	NA	NA	NA	NA	NA	NA	NA	NA	NA	NA	NA	NA	327	319	370	259	7.57601e-05	1	0.000575628	1	459	464	631	466	0.0466243
414	ENSG00000006756	ARSD	Xp22.33	934	25	26	30	30	0.078299	0.980799	0.69715	0.14953	77	107	106	72	0.00639946	0.846646	0.40362	0.957069	NA	NA	NA	NA	NA	NA	NA	NA	NA	NA	NA	NA	NA	NA	NA	NA	330	314	385	266	0.000116117	1	5.64758e-05	1	466	476	626	475	0.0357014
415	ENSG00000157399	ARSE	Xp22.33	934	24	26	30	31	0.122549	0.980799	0.69715	0.101778	77	107	108	72	0.0076139	0.866988	0.324601	0.963231	NA	NA	NA	NA	NA	NA	NA	NA	NA	NA	NA	NA	NA	NA	NA	NA	330	314	385	266	0.000116117	1	5.64758e-05	1	466	476	626	475	0.0357014
416	ENSG00000062096	ARSF	Xp22.33	934	21	26	31	31	0.315911	0.973987	0.564657	0.0826933	77	106	107	72	0.00639946	0.878517	0.347446	0.957069	NA	NA	NA	NA	NA	NA	NA	NA	NA	NA	NA	NA	NA	NA	NA	NA	330	314	385	266	0.000116117	1	5.64758e-05	1	466	476	626	475	0.0357014
417	ENSG00000129744	ART1	11p15.4	934	17	15	18	18	0.0599873	0.97121	0.70811	0.262702	26	44	44	40	0.590105	0.819342	0.549731	0.169021	27	29	35	36	0.331437	0.980878	0.466316	0.0990706	75	89	116	85	0.292187	0.998765	0.00785242	0.5393	231	211	252	204	0.000955498	1	0.0263688	1	468	610	697	554	1
419	ENSG00000156219	ART3	4q21.1	934	14	15	12	20	0.147888	0.909432	0.964519	0.0406215	28	42	41	30	0.217548	0.702601	0.492623	0.704143	20	17	23	54	0.744256	0.999979	0.967663	2.68302e-09	90	93	123	53	0.00112898	0.987154	0.000149063	0.999999	196	185	236	222	0.105652	1	0.029253	0.190435	543	550	791	455	0.00540046
420	ENSG00000111339	ART4	12p12.3	934	32	49	51	42	0.363708	0.865153	0.454385	0.340243	17	42	36	30	0.903183	0.315329	0.526682	0.3925	56	82	88	91	0.846555	0.980982	0.36967	0.0060674	38	33	44	54	0.16768	0.999752	0.639176	0.00367995	417	564	724	495	1	1	3.10822e-19	1	331	334	255	273	3.79735e-08
421	ENSG00000099889	ARVCF	22q11.21	934	19	30	22	23	0.249746	0.494234	0.907813	0.37481	33	61	56	39	0.501191	0.413519	0.406874	0.803031	31	50	22	47	0.38158	0.219465	0.999952	0.0104219	73	78	75	36	0.000122654	0.60894	0.262409	0.999995	306	303	446	362	0.546791	1	1.38322e-08	0.314562	569	677	682	536	0.00641076
427	ENSG00000104763	ASAH1	8p22	934	20	24	27	18	0.111908	0.856199	0.401152	0.760766	81	99	96	98	0.00243925	0.996773	0.959876	0.0225852	35	57	43	39	0.442571	0.24837	0.785121	0.655069	100	117	187	146	0.862941	1	3.44664e-07	0.0104679	312	443	377	264	0.206663	0.258465	0.0466592	1	886	809	953	948	9.22233e-10
429	ENSG00000139352	ASCL1	12q23.2	934	11	43	35	31	0.997493	0.153155	0.489615	0.221204	22	29	9	19	0.00953959	0.172663	0.999967	0.428484	41	62	64	50	0.624661	0.753167	0.192956	0.577108	48	44	49	33	0.00318484	0.950972	0.373702	0.944087	316	468	543	346	1	1	8.5618e-13	1	325	322	275	311	7.96326e-06
430	ENSG00000183734	ASCL2	11p15.5	934	19	18	18	19	0.0370648	0.934748	0.841389	0.305339	25	42	46	40	0.664314	0.893002	0.374203	0.1569	32	29	41	37	0.15627	0.996944	0.261476	0.193223	70	90	109	80	0.399147	0.987673	0.0192648	0.613685	233	215	252	204	0.0008073	1	0.0348305	1	464	616	705	561	1
432	ENSG00000141505	ASGR1	17p13.1	934	6	6	13	9	0.547514	0.978955	0.144979	0.360368	50	118	95	90	0.9796	0.16266	0.844456	0.0659724	13	21	39	17	0.921475	0.949112	0.000347976	0.880117	145	147	129	105	5.84757e-10	0.946029	0.95418	0.993752	145	182	280	187	1	1	2.19854e-10	1	946	974	934	814	3.79775e-16
433	ENSG00000161944	ASGR2	17p13.1	934	6	5	12	9	0.483232	0.988445	0.177152	0.288897	52	119	96	90	0.964197	0.17243	0.84916	0.0871275	13	21	39	17	0.921475	0.949112	0.000347976	0.880117	145	147	128	105	4.88109e-10	0.941775	0.962682	0.993177	145	182	280	183	1	1	1.23496e-10	1	946	973	935	817	4.86186e-16
434	ENSG00000101440	ASIP	20q11.22	934	68	84	95	70	0.00995412	0.991596	0.293459	0.655609	7	5	8	4	0.102315	0.916152	0.378894	0.831247	118	155	162	135	0.173155	0.987993	0.146441	0.422775	24	18	4	10	3.40081e-05	0.429717	0.999972	0.878242	832	909	1067	845	0.00196261	1	8.95974e-13	1	65	69	80	70	0.461413
435	ENSG00000126522	ASL	7q11.21	934	60	61	67	50	0.000179469	0.989729	0.614849	0.790363	4	12	11	14	0.943462	0.674532	0.66529	0.0592761	94	148	114	121	0.460874	0.350303	0.97484	0.103565	33	11	26	20	5.50826e-05	0.999992	0.369482	0.64559	838	920	784	773	1.57888e-11	1	1	1	99	124	195	137	1
438	ENSG00000196433	ASMT	Xp22.33	934	10	14	21	26	0.813125	0.992194	0.479551	0.00401274	50	62	62	36	0.00355247	0.769375	0.412238	0.989903	NA	NA	NA	NA	NA	NA	NA	NA	NA	NA	NA	NA	NA	NA	NA	NA	330	314	385	266	0.000116117	1	5.64758e-05	1	466	476	626	475	0.0357014
439	ENSG00000198356	ASNA1	19p13.2	934	24	28	34	26	0.132609	0.953369	0.376663	0.485837	13	42	33	28	0.979664	0.137615	0.563788	0.385148	46	29	55	61	0.0513754	1	0.287467	0.00195061	45	76	70	46	0.613309	0.278443	0.174145	0.955151	340	362	510	296	0.132874	1	3.19557e-15	1	387	435	509	422	0.241938
440	ENSG00000070669	ASNS	7q21.3	934	65	70	71	57	0.000158472	0.980029	0.787158	0.708884	3	24	17	10	0.997797	0.0259128	0.371127	0.820941	106	137	119	117	0.035982	0.862497	0.913591	0.258693	26	16	34	27	0.0811225	0.999899	0.0910245	0.271352	842	919	796	799	7.63792e-11	1	1	1	110	165	217	147	1
443	ENSG00000108381	ASPA	17p13.2	934	7	5	12	9	0.336826	0.991164	0.210367	0.324233	50	118	84	78	0.910443	0.019956	0.955437	0.334402	10	14	46	27	0.99622	0.99995	5.11165e-06	0.167054	126	150	122	90	4.48189e-06	0.415115	0.900087	0.999652	154	197	307	198	1	1	2.88369e-12	1	911	945	887	781	1.34612e-15
444	ENSG00000198363	ASPH	8q12.3	934	88	94	103	93	4.59207e-05	0.999859	0.810096	0.143174	9	20	11	9	0.476346	0.0975065	0.877725	0.819751	116	165	164	126	0.265615	0.853093	0.10134	0.853298	20	13	25	37	0.384848	0.999974	0.594287	0.000285078	902	946	1003	842	3.77987e-09	1	5.58466e-05	1	154	157	206	171	0.383269
445	ENSG00000130707	ASS1	9q34.11	934	18	36	31	23	0.610754	0.357096	0.539162	0.683861	24	42	37	35	0.520505	0.63614	0.734026	0.239974	56	66	65	60	0.0926622	0.92639	0.619471	0.375477	51	45	84	54	0.181621	0.999992	0.000485764	0.572933	274	306	348	316	0.360551	1	0.00935711	0.411155	508	627	704	524	0.479076
460	ENSG00000152092	ASTN1	1q25.2	934	71	113	91	83	0.0593281	0.48795	0.966024	0.419721	2	5	9	5	0.901511	0.839658	0.115666	0.537142	89	127	108	97	0.160663	0.552114	0.780955	0.598096	20	24	27	36	0.625544	0.977402	0.694727	0.00734633	814	1003	1006	786	0.00690299	1	4.51428e-07	1	121	118	107	126	0.021624
462	ENSG00000117601	SERPINC1	1q25.1	934	74	113	95	84	0.0329516	0.630344	0.940916	0.471643	3	6	8	6	0.787422	0.778835	0.328014	0.427021	92	131	115	106	0.223589	0.695982	0.744368	0.396389	16	21	22	18	0.429523	0.76292	0.410523	0.543982	819	1011	1007	791	0.00604453	1	1.03012e-06	1	112	113	108	121	0.0734938
463	ENSG00000140836	ZFHX3	16q22.3	934	13	26	22	26	0.767894	0.664401	0.804617	0.0638919	32	71	67	43	0.859783	0.266946	0.176474	0.862255	52	42	40	40	0.000237511	0.978479	0.912462	0.580946	61	60	86	48	0.0285873	0.997091	0.0041234	0.978707	322	339	327	342	0.00475331	1	0.983954	0.27029	579	744	818	574	0.584544
466	ENSG00000123268	ATF1	12q13.12	934	16	40	34	26	0.883217	0.25129	0.476513	0.571687	27	16	20	26	0.000960579	0.999083	0.934203	0.081747	28	67	89	66	0.999965	0.923406	0.000434785	0.116727	48	37	35	29	5.26955e-05	0.951496	0.864687	0.904594	316	521	607	366	1	1	1.49615e-17	1	305	250	219	259	1.6186e-10
467	ENSG00000162772	ATF3	1q32.3	934	81	120	99	77	0.00324478	0.428999	0.923492	0.926171	5	9	7	12	0.699131	0.756546	0.880069	0.0498704	85	112	94	89	0.0516705	0.684653	0.887417	0.510063	21	26	28	46	0.767041	0.991405	0.86264	9.55183e-05	784	953	940	739	0.00130532	1	1.60484e-05	1	164	171	170	178	0.0668373
468	ENSG00000128272	ATF4	22q13.1	934	16	24	20	21	0.310468	0.680186	0.83168	0.274137	34	60	61	38	0.474808	0.569766	0.179795	0.889225	24	37	15	28	0.198023	0.133097	0.999501	0.21553	70	81	79	51	0.00636419	0.751372	0.325904	0.993158	257	261	371	334	0.937214	1	1.3385e-05	0.0238594	616	718	773	580	0.00762489
471	ENSG00000138363	ATIC	2q35	934	17	26	34	17	0.456038	0.824682	0.0602593	0.897719	11	16	21	23	0.707745	0.967241	0.479551	0.033262	51	45	59	69	0.100544	0.999944	0.611826	0.00280048	30	51	60	80	0.995539	0.996584	0.493019	1.17151e-06	294	277	351	242	0.000565285	1	4.12152e-05	1	353	354	462	364	0.0494111
472	ENSG00000149311	ATM	11q22.3	934	18	14	20	20	0.0535958	0.993643	0.617633	0.176598	34	73	69	48	0.850454	0.354623	0.236095	0.727782	33	47	56	49	0.758055	0.952582	0.151227	0.15829	70	98	100	93	0.546099	0.947289	0.366161	0.112399	271	253	278	223	4.43845e-05	1	0.0805035	1	565	693	742	594	0.262556
473	ENSG00000142599	RERE	1p36.23	934	9	17	22	14	0.772368	0.796908	0.140975	0.561647	49	73	76	45	0.0969341	0.724545	0.170398	0.972601	28	33	39	68	0.863103	0.999702	0.895902	6.51611e-08	68	60	81	56	0.00320195	0.999295	0.0757913	0.851512	226	250	259	283	0.344589	1	0.549193	0.0177002	643	712	829	443	3.20103e-06
474	ENSG00000172238	ATOH1	4q22.2	934	8	17	10	12	0.579351	0.281578	0.90966	0.373106	38	49	54	29	0.0352943	0.810853	0.187586	0.981506	13	7	8	33	0.406574	0.999901	0.997572	9.18649e-08	94	98	141	61	0.00521454	0.998297	1.38738e-06	0.999998	144	144	162	158	0.123584	1	0.284499	0.391818	625	618	907	534	0.0016579
475	ENSG00000177556	ATOX1	5q33.1	934	22	60	34	33	0.838893	0.00769507	0.968142	0.606112	15	17	27	13	0.243674	0.949111	0.0589601	0.871381	21	33	58	52	0.99404	0.999388	0.00652623	0.00529868	69	62	112	63	0.0698603	0.999998	1.0433e-05	0.919018	287	459	298	320	0.914391	0.0123016	1	1	537	485	719	497	0.000293988
476	ENSG00000163399	ATP1A1	1p13.1	934	21	21	28	19	0.0676296	0.965165	0.310618	0.66874	23	63	35	37	0.863963	0.00816699	0.98329	0.442342	43	34	26	62	0.0161332	0.998991	0.999903	6.71916e-06	53	51	106	53	0.405874	0.999997	5.86394e-08	0.929434	282	296	352	311	0.136744	1	0.00383263	0.575587	484	532	643	400	0.00387503
477	ENSG00000018625	ATP1A2	1q23.2	934	84	122	105	87	0.00468334	0.683419	0.922335	0.727369	3	5	4	5	0.583085	0.659337	0.766114	0.337918	110	133	110	125	0.00794441	0.941136	0.994226	0.0377833	5	19	24	12	0.995593	0.455929	0.0163728	0.780543	848	1003	1032	823	0.00093204	1	3.22414e-07	1	100	106	99	100	0.0899242
479	ENSG00000075673	ATP12A	13q12.12	934	35	31	32	32	0.00186875	0.983494	0.888437	0.322296	22	50	62	54	0.992564	0.953506	0.0873502	0.0188618	84	66	91	41	1.13053e-06	0.998585	0.0133556	0.999987	47	100	85	74	0.986498	0.164359	0.370429	0.371401	383	297	361	273	2.43497e-12	1	0.022126	1	553	771	847	660	1
480	ENSG00000132681	ATP1A4	1q23.2	934	84	119	104	86	0.00296648	0.752641	0.912994	0.720521	3	5	4	5	0.583085	0.659337	0.766114	0.337918	110	133	110	130	0.0117283	0.960344	0.99653	0.0108042	5	19	24	12	0.995593	0.455929	0.0163728	0.780543	847	1005	1033	826	0.00129816	1	3.41602e-07	1	100	106	99	100	0.0899242
481	ENSG00000143153	ATP1B1	1q24.2	934	81	115	98	83	0.00324478	0.705438	0.942656	0.686813	6	6	7	4	0.190589	0.778835	0.505605	0.803849	99	134	110	114	0.078549	0.735765	0.963242	0.17119	10	20	27	24	0.971	0.897853	0.112303	0.107883	822	1011	1017	797	0.0069771	1	3.30716e-07	1	115	115	103	112	0.0200827
482	ENSG00000129244	ATP1B2	17p13.1	934	6	5	10	7	0.349058	0.967608	0.261593	0.45787	53	126	96	96	0.979457	0.0946669	0.947749	0.0361873	9	23	44	14	0.996172	0.872619	2.99585e-06	0.977875	149	147	129	119	3.94067e-10	0.988803	0.989522	0.874945	139	177	276	170	1	1	1.37062e-11	1	958	988	950	844	1.52996e-15
483	ENSG00000069849	ATP1B3	3q23	934	44	57	54	56	0.0716191	0.95003	0.889162	0.0789026	4	10	15	8	0.906276	0.774027	0.0778064	0.628854	74	88	118	142	0.905544	1	0.293999	1.01901e-09	26	32	38	20	0.23311	0.778519	0.0846814	0.963135	574	655	769	703	0.656071	1	1.49029e-06	0.0355349	197	245	275	185	0.524892
486	ENSG00000137731	FXYD2	11q23.3	934	19	18	24	20	0.0845292	0.978795	0.467571	0.371445	31	70	65	49	0.913331	0.363589	0.312937	0.518617	22	35	43	39	0.899099	0.933665	0.149848	0.100365	70	104	106	101	0.765187	0.945358	0.336373	0.0470343	256	252	282	221	0.00122916	1	0.0240239	1	570	692	758	599	0.268944
487	ENSG00000196296	ATP2A1	16p11.2	934	35	61	45	46	0.308168	0.370866	0.952598	0.273248	6	14	17	10	0.849866	0.650001	0.159111	0.652441	56	54	64	52	0.0178438	0.992488	0.324194	0.58288	22	28	53	31	0.855978	0.996323	0.000496564	0.561224	511	618	497	484	0.00018448	1	1	1	239	260	428	258	1
488	ENSG00000174437	ATP2A2	12q24.11	934	11	27	34	25	0.966532	0.817597	0.0910114	0.258961	24	29	15	27	0.0239866	0.615217	0.999336	0.102766	42	56	72	51	0.607876	0.969035	0.0230107	0.572029	46	32	44	32	0.000599934	0.998255	0.339961	0.816867	321	471	558	356	1	1	8.19876e-14	1	323	325	281	312	2.55431e-05
489	ENSG00000074370	ATP2A3	17p13.2	934	9	10	14	11	0.341377	0.927485	0.375123	0.413592	50	120	82	79	0.915325	0.0107339	0.979793	0.290073	12	20	46	26	0.991359	0.997236	5.12541e-05	0.377458	125	151	122	88	6.66525e-06	0.338073	0.887237	0.999847	155	199	311	203	1	1	2.30003e-12	1	916	944	884	781	2.21279e-16
490	ENSG00000070961	ATP2B1	12q21.33	934	16	46	42	28	0.968365	0.203006	0.224505	0.705887	18	26	11	27	0.151554	0.517108	0.999811	0.0172283	33	67	76	51	0.986805	0.638831	0.00916551	0.66436	47	46	46	45	0.0174246	0.964027	0.762554	0.381005	322	468	556	362	1	1	2.30401e-13	1	320	328	274	293	1.02556e-05
491	ENSG00000157087	ATP2B2	3p25.3	934	24	30	20	21	0.0239866	0.523454	0.971102	0.601403	25	42	52	35	0.678695	0.903248	0.0782613	0.533049	36	42	38	44	0.175202	0.901603	0.85531	0.110168	43	118	131	102	1	0.595631	0.00041723	0.0853461	300	302	322	240	0.000114687	1	0.0229568	1	546	646	787	762	1
492	ENSG00000067842	ATP2B3	Xq28	934	33	44	39	38	0.0843723	0.819342	0.866792	0.292969	58	97	100	66	0.344428	0.732916	0.130249	0.88745	NA	NA	NA	NA	NA	NA	NA	NA	NA	NA	NA	NA	NA	NA	NA	NA	401	403	485	423	0.0126466	1	0.000537723	0.725589	358	380	492	294	0.0168932
493	ENSG00000058668	ATP2B4	1q32.1	934	75	119	95	78	0.0236647	0.312753	0.945706	0.823166	4	7	8	8	0.711835	0.794004	0.530764	0.253784	84	117	107	93	0.201655	0.743621	0.572561	0.561557	20	27	31	38	0.773421	0.968916	0.555965	0.00971363	816	1008	964	778	0.00131643	1	0.000192285	1	129	131	150	136	0.154445
495	ENSG00000105675	ATP4A	19q13.12	934	33	52	44	36	0.177647	0.516291	0.765777	0.651504	9	18	16	21	0.805207	0.761642	0.792168	0.0359462	41	51	83	71	0.909642	0.999934	0.00486384	0.0149719	41	46	42	28	0.0181556	0.64589	0.551584	0.970302	415	511	676	448	1	1	5.69546e-18	1	298	321	383	254	0.0198092
496	ENSG00000186009	ATP4B	13q34	934	42	36	46	41	0.00208307	0.998973	0.633852	0.26384	23	62	62	50	0.99404	0.518182	0.188497	0.179346	115	88	93	78	1.15968e-10	0.999785	0.871149	0.925198	38	68	68	53	0.894022	0.577281	0.143232	0.530092	466	378	522	385	9.08704e-09	1	1.01422e-06	1	468	696	695	547	1
498	ENSG00000152234	ATP5A1	18q21.1	934	12	17	25	20	0.646944	0.96312	0.189785	0.214623	52	95	63	64	0.207513	0.0932867	0.995229	0.408906	21	27	38	21	0.524945	0.905018	0.0254272	0.858589	117	126	163	129	0.0370197	0.999998	0.00817422	0.311833	180	210	349	194	1	1	8.74572e-17	1	759	863	749	727	1.40117e-07
501	ENSG00000164904	ALDH7A1	5q23.2	934	16	50	24	30	0.913481	0.00700105	0.992418	0.294842	33	31	34	24	0.00237684	0.949997	0.622868	0.834225	11	33	44	60	0.999996	0.99187	0.231344	4.56847e-07	91	66	130	65	0.000298719	1	5.80389e-07	0.996224	262	437	267	300	1	0.00270485	1	1	588	525	778	535	3.81983e-05
506	ENSG00000110955	ATP5B	12q13.3	934	15	44	41	27	0.973182	0.224578	0.195031	0.698113	20	16	17	26	0.037731	0.992465	0.948739	0.0194852	31	68	83	59	0.998984	0.804438	0.00244072	0.349012	46	33	38	28	0.000120766	0.987497	0.613528	0.909694	347	522	625	383	1	1	2.0861e-17	1	276	234	209	232	8.96678e-09
509	ENSG00000165629	ATP5C1	10p14	934	37	39	40	35	0.00839492	0.956961	0.772717	0.475679	19	37	42	27	0.778444	0.710625	0.116506	0.661579	70	48	46	60	1.89019e-06	0.999597	0.993869	0.1051	42	84	90	93	0.99927	0.926301	0.172035	0.000937314	439	337	424	298	1.2706e-14	1	0.00149983	1	336	521	588	500	1
514	ENSG00000124172	ATP5E	20q13.32	934	79	99	104	85	0.00364477	0.992075	0.604641	0.42286	3	2	8	2	0.492815	0.973167	0.0376902	0.888304	141	158	151	141	0.000126309	0.996193	0.861431	0.36633	11	13	15	9	0.32354	0.739373	0.293205	0.826035	875	958	1055	852	2.58694e-05	1	1.10133e-08	1	74	67	105	82	0.508027
515	ENSG00000116459	ATP5F1	1p13.2	934	19	17	26	16	0.0608233	0.981407	0.205931	0.728637	28	69	37	44	0.756243	0.0122631	0.996982	0.266688	39	31	26	55	0.0253474	0.998496	0.998943	7.32152e-05	56	60	113	65	0.611749	0.999995	4.32995e-07	0.741497	263	272	314	279	0.0612868	1	0.0183172	0.768685	511	558	674	425	0.00222949
516	ENSG00000159199	ATP5G1	17q21.32	934	22	48	59	36	0.945732	0.783769	0.0183155	0.651504	16	30	17	14	0.236997	0.0868182	0.932309	0.872261	33	66	104	51	0.999092	0.961274	2.94063e-08	0.929775	43	29	11	19	2.87948e-08	0.701927	0.999991	0.905305	519	523	683	424	0.000210363	1	2.19144e-14	1	270	298	270	313	0.0449427
517	ENSG00000135390	ATP5G2	12q13.13	934	16	47	36	25	0.937051	0.0585152	0.502367	0.798031	21	14	17	24	0.012442	0.997288	0.922566	0.040368	27	67	76	60	0.999792	0.69107	0.0132567	0.157813	48	36	42	27	0.000114456	0.9809	0.468687	0.972715	326	512	604	370	1	1	7.39103e-17	1	295	250	218	249	1.49209e-09
518	ENSG00000154518	ATP5G3	2q31.1	934	23	23	40	26	0.195445	0.997672	0.0523903	0.485837	9	15	17	13	0.604889	0.767015	0.371127	0.4569	56	57	71	76	0.193857	0.999724	0.461837	0.00807699	22	24	33	59	0.891402	0.999915	0.826254	5.7603e-08	348	336	472	332	0.0237832	1	1.46743e-09	1	256	249	287	220	0.00130247
521	ENSG00000169020	ATP5I	4p16.3	934	18	25	17	21	0.13884	0.585319	0.961635	0.274137	31	55	34	42	0.274379	0.245331	0.994394	0.164421	31	34	35	37	0.189209	0.944553	0.681003	0.16629	90	99	132	64	0.0126965	0.992648	6.57589e-05	0.999954	204	239	252	222	0.355503	1	0.0610092	1	613	560	802	533	7.83605e-06
522	ENSG00000154723	ATP5J	21q21.3	934	24	25	24	24	0.0306964	0.916556	0.848135	0.346322	23	57	36	27	0.692662	0.0122234	0.867365	0.903725	42	31	42	17	0.000235015	0.973356	0.107705	0.999506	30	98	102	99	1	0.617145	0.0304031	0.000581564	324	330	366	259	0.000215002	1	0.00170741	1	476	546	653	525	0.402859
523	ENSG00000114573	ATP6V1A	3q13.2	934	32	51	41	46	0.306908	0.695569	0.94129	0.0823196	10	15	17	14	0.508066	0.818134	0.440324	0.388204	64	73	110	125	0.919648	1	0.0939887	3.22286e-08	25	53	44	31	0.876773	0.12425	0.320752	0.857051	511	554	648	605	0.174747	1	0.000162922	0.0478762	256	294	335	229	0.10995
525	ENSG00000116039	ATP6V1B1	2p13.3	934	33	34	38	24	0.00645049	0.924355	0.455278	0.906755	3	7	20	9	0.976395	0.982578	0.00199095	0.541649	47	59	66	70	0.539513	0.990362	0.470819	0.0149018	20	29	31	47	0.893897	0.980878	0.778727	0.000173526	417	374	594	376	0.00516307	1	1.05436e-17	1	194	197	158	174	0.00030305
526	ENSG00000147416	ATP6V1B2	8p21.3	934	17	21	25	17	0.198348	0.877684	0.340216	0.672092	81	104	101	107	0.012888	0.99774	0.964215	0.00320038	33	56	41	37	0.494552	0.186309	0.79557	0.683915	102	118	188	146	0.820138	1	3.66242e-07	0.014552	302	431	359	264	0.240455	0.25097	0.125685	1	901	815	970	958	2.42598e-10
527	ENSG00000185883	ATP6V0C	16p13.3	934	31	67	41	43	0.57008	0.0480714	0.985153	0.403283	12	19	21	11	0.400485	0.633616	0.239586	0.884118	44	56	41	52	0.121265	0.691099	0.979809	0.117102	49	40	63	36	0.0100539	0.998984	0.0178032	0.944009	485	606	440	470	0.000274854	0.933858	1	1	307	321	573	310	1
528	ENSG00000155097	ATP6V1C1	8q22.3	934	98	122	130	118	0.00172876	0.999826	0.755692	0.0390217	3	6	4	6	0.662578	0.579153	0.841566	0.246977	132	197	177	158	0.373957	0.717256	0.606835	0.368684	16	5	3	18	0.00336094	0.998846	0.999786	0.00344494	1053	1098	1127	999	1.95196e-12	1	0.00169793	1	88	125	143	97	1
529	ENSG00000131100	ATP6V1E1	22q11.21	934	15	20	20	23	0.361158	0.899027	0.77225	0.0902459	37	62	62	41	0.357651	0.623422	0.265665	0.845079	29	44	13	41	0.184681	0.152643	1	0.00960909	76	78	80	43	0.000149844	0.828972	0.220546	0.999888	283	284	417	349	0.788278	1	1.00815e-07	0.140002	585	676	692	545	0.00155794
533	ENSG00000117410	ATP6V0B	1p34.1	934	23	19	31	18	0.0268792	0.993088	0.142526	0.79532	27	43	41	27	0.250635	0.559078	0.423173	0.856338	43	42	44	70	0.229305	0.999416	0.961732	2.33933e-05	35	38	70	24	0.333262	0.992182	4.24876e-06	0.999266	270	300	366	349	0.936902	1	0.00235234	0.0273054	493	480	598	277	1.89555e-09
534	ENSG00000213760	ATP6V1G2	6p21.33	934	57	38	60	30	1.99916e-07	0.999908	0.122583	0.994021	0	8	4	12	1	0.494419	0.946333	0.00273866	69	47	87	61	0.00169842	1	0.00832637	0.570218	15	54	36	44	0.999681	0.0573188	0.815859	0.0381208	525	422	609	405	2.39077e-10	1	8.92231e-11	1	236	381	298	318	1
535	ENSG00000033627	ATP6V0A1	17q21.2	934	17	26	44	23	0.741637	0.977621	0.00441405	0.72133	19	49	27	33	0.814365	0.0449371	0.986066	0.215163	31	51	77	47	0.970441	0.977267	0.000198077	0.60897	57	42	38	33	1.89494e-06	0.965461	0.939177	0.921661	448	444	586	356	0.000269336	1	1.44689e-12	1	364	421	367	408	0.0229613
537	ENSG00000071553	ATP6AP1	Xq28	934	32	45	39	38	0.124707	0.764305	0.866792	0.292969	57	94	100	68	0.389003	0.835743	0.112417	0.790033	NA	NA	NA	NA	NA	NA	NA	NA	NA	NA	NA	NA	NA	NA	NA	NA	403	406	487	430	0.0150252	1	0.000743009	0.587129	360	384	495	299	0.0201374
538	ENSG00000165240	ATP7A	Xq21.1	934	20	30	31	30	0.452187	0.877725	0.614287	0.14953	70	113	105	75	0.109499	0.578058	0.478857	0.897466	NA	NA	NA	NA	NA	NA	NA	NA	NA	NA	NA	NA	NA	NA	NA	NA	320	300	378	301	0.00166896	1	0.000396841	1	403	431	528	351	0.00940201
539	ENSG00000241837	ATP5O	21q22.11	934	27	32	25	22	0.0149455	0.648136	0.913237	0.732229	21	41	29	24	0.420993	0.170919	0.838944	0.728507	47	39	46	27	0.000675595	0.964779	0.297662	0.985673	31	89	96	94	1	0.779096	0.0374566	0.000638464	324	336	393	272	0.00249091	1	5.67684e-05	1	458	517	614	501	0.261836
540	ENSG00000123191	ATP7B	13q14.3	934	35	28	27	33	0.000598221	0.990937	0.972243	0.145255	35	68	92	74	0.989685	0.996077	0.0116341	0.0167738	84	76	73	33	5.19578e-08	0.776841	0.438397	1	62	106	118	97	0.979778	0.920786	0.0229243	0.151367	362	280	339	256	6.69034e-12	1	0.0309025	1	626	876	948	726	1
545	ENSG00000175054	ATR	3q23	934	44	59	54	56	0.0822275	0.919875	0.906366	0.0925251	4	11	15	8	0.917186	0.688209	0.0962461	0.661533	76	90	121	142	0.887066	1	0.245277	4.42472e-09	25	31	40	20	0.312728	0.837443	0.0361093	0.963135	576	653	776	703	0.637339	1	4.43859e-07	0.0431137	197	250	280	194	0.742034
546	ENSG00000085224	ATRX	Xq21.1	934	19	27	30	29	0.447181	0.926585	0.552263	0.125197	72	117	105	79	0.101674	0.528652	0.644859	0.837195	NA	NA	NA	NA	NA	NA	NA	NA	NA	NA	NA	NA	NA	NA	NA	NA	316	291	381	301	0.0024516	1	0.000103293	1	409	441	527	356	0.00713826
547	ENSG00000130294	KIF1A	2q37.3	934	17	20	24	13	0.116848	0.833729	0.268664	0.895689	24	27	26	51	0.352404	0.998019	0.992305	1.83917e-06	47	32	55	72	0.109882	1	0.558806	2.22911e-05	46	65	89	86	0.960279	0.99953	0.0402609	0.00166597	264	262	323	242	0.0119931	1	0.000363201	1	418	425	575	442	0.103379
549	ENSG00000148090	AUH	9q22.31	934	21	31	28	28	0.299179	0.770488	0.78361	0.230462	23	46	41	32	0.678136	0.422506	0.51571	0.55783	65	60	61	69	0.00489174	0.997091	0.901003	0.069299	36	46	82	49	0.87255	0.999296	3.12256e-05	0.582259	267	282	317	299	0.111772	1	0.0520083	0.324252	507	638	706	508	0.484071
550	ENSG00000115307	AUP1	2p13.1	934	33	36	38	25	0.00948665	0.885045	0.526877	0.891236	3	7	21	11	0.985031	0.991565	0.00231696	0.347865	44	59	66	73	0.741113	0.990362	0.470819	0.00388236	27	29	35	38	0.365882	0.985611	0.511498	0.0545412	421	378	589	369	0.00208746	1	6.15998e-17	1	193	190	168	171	0.00038797
551	ENSG00000101200	AVP	20p13	934	50	67	67	48	0.0299716	0.847357	0.502253	0.824257	21	24	32	22	0.166289	0.960624	0.231805	0.590538	69	98	105	102	0.748444	0.983844	0.292051	0.0196217	42	52	50	55	0.291509	0.931652	0.757421	0.0721228	611	777	893	683	1	1	2.59293e-13	1	247	238	240	238	0.000725344
552	ENSG00000166148	AVPR1A	12q14.2	934	17	56	42	27	0.976443	0.0167746	0.43575	0.895381	19	20	14	22	0.042222	0.852409	0.986378	0.101168	29	67	71	63	0.999101	0.69107	0.0784677	0.0654932	41	43	46	28	0.0202482	0.839744	0.27974	0.973173	347	525	616	379	1	1	3.16597e-16	1	277	236	203	241	1.10281e-08
553	ENSG00000198049	AVPR1B	1q32.1	934	81	119	104	82	0.00725671	0.64413	0.856902	0.833933	4	7	7	7	0.649913	0.714877	0.607394	0.332167	87	114	106	81	0.0457678	0.703572	0.436182	0.928564	16	31	35	50	0.993445	0.973356	0.57793	5.0165e-05	801	975	954	764	0.00123934	1	4.65542e-05	1	144	150	161	152	0.1187
554	ENSG00000126895	AVPR2	Xq28	934	31	43	38	37	0.128168	0.792212	0.850554	0.280811	58	96	100	69	0.367963	0.80596	0.149896	0.784924	NA	NA	NA	NA	NA	NA	NA	NA	NA	NA	NA	NA	NA	NA	NA	NA	406	404	486	427	0.00819829	1	0.000775413	0.673533	356	379	491	292	0.0189037
558	ENSG00000167601	AXL	19q13.2	934	24	43	33	25	0.304329	0.246452	0.761079	0.811995	17	28	21	26	0.416448	0.622143	0.926326	0.114458	24	49	74	70	0.999903	0.997885	0.00602136	0.000587017	49	44	46	34	0.00151533	0.945506	0.571859	0.910713	347	463	550	391	1	1	1.79641e-10	1	376	363	499	306	0.00131102
563	ENSG00000160862	AZGP1	7q22.1	934	67	64	71	55	1.45291e-05	0.9969	0.698968	0.747467	3	29	18	14	0.999594	0.0107342	0.591109	0.615938	109	137	118	116	0.0136366	0.870722	0.937096	0.316481	28	19	36	27	0.0653738	0.999628	0.093048	0.416642	845	918	801	809	9.5541e-11	1	1	1	111	169	218	144	1
566	ENSG00000172232	AZU1	19p13.3	934	11	18	20	15	0.559753	0.761642	0.366673	0.493507	26	61	52	50	0.939189	0.413519	0.686456	0.10074	28	15	35	39	0.124359	0.999999	0.251062	0.00631764	87	98	88	110	0.0327834	0.99374	0.984951	0.00193224	263	308	382	206	0.159677	1	8.1638e-10	1	527	613	732	603	0.636966
567	ENSG00000166710	B2M	15q21.1	934	11	18	13	13	0.34266	0.464094	0.84355	0.487124	31	39	58	39	0.344359	0.995414	0.036593	0.447153	12	42	35	51	0.999946	0.566468	0.736181	0.000141313	114	66	113	68	1.81536e-11	1	0.0155239	0.993997	171	250	210	189	1	0.872888	0.526826	1	602	578	770	525	1.85934e-05
570	ENSG00000136881	BAAT	9q31.1	934	23	35	25	32	0.236837	0.628952	0.971677	0.101315	23	44	33	29	0.465752	0.26591	0.827809	0.56436	63	67	62	71	0.0251871	0.977774	0.927388	0.0686199	34	45	82	46	0.906214	0.998997	8.23354e-06	0.691474	266	292	319	299	0.173972	1	0.0585999	0.416123	507	641	714	513	0.59903
572	ENSG00000002330	BAD	11q13.1	934	25	28	42	26	0.172953	0.987502	0.0736065	0.671551	13	30	24	22	0.796885	0.348396	0.688255	0.35847	31	49	63	81	0.994064	0.999266	0.351525	1.02607e-06	49	42	45	19	7.61343e-05	0.845934	0.290652	0.999931	310	298	380	348	0.0494021	1	0.00207331	0.170318	358	409	449	287	0.00754586
573	ENSG00000107262	BAG1	9p13.3	934	38	28	26	31	4.27053e-05	0.990937	0.983859	0.272224	16	73	50	46	0.999926	0.0057257	0.740784	0.244076	54	55	62	37	0.00734881	0.921435	0.170391	0.986522	61	94	106	92	0.905238	0.967815	0.0678137	0.0886402	317	285	378	289	0.000698081	1	5.70521e-05	1	538	700	728	638	1
575	ENSG00000181790	ADGRB1	8q24.3	496	39	52	63	61	0.379391	0.996665	0.442221	0.0161109	1	5	0	2	0.781258	0.0684508	1	0.573845	140	187	180	159	0.0778466	0.970568	0.481956	0.341904	22	14	14	23	0.0163239	0.990462	0.9564	0.0629305	1046	1108	1112	1013	1.97555e-11	1	0.0123129	1	124	148	173	123	0.623875
576	ENSG00000121753	ADGRB2	1p35.2	496	10	9	12	7	0.101667	0.891361	0.404819	0.796754	4	11	17	9	0.943462	0.789805	0.0504756	0.609241	40	25	40	58	0.0520366	0.999999	0.793859	9.83345e-05	59	57	80	46	0.0211936	0.99614	0.0107489	0.97049	216	262	290	284	1	1	0.0374136	0.0633447	583	564	721	369	1.44075e-09
577	ENSG00000135298	ADGRB3	6q12	496	4	8	13	9	0.865667	0.885677	0.144979	0.360368	5	24	14	20	0.99132	0.146944	0.909251	0.0562213	55	19	48	24	3.06361e-08	1	0.0528238	0.988415	32	82	29	69	0.971144	0.0025892	1	0.00048197	305	245	420	250	0.000865788	1	1.10351e-13	1	465	625	442	508	0.0374153
578	ENSG00000030110	BAK1	6p21.31	934	46	39	55	29	0.000207064	0.996668	0.12991	0.979441	1	8	4	13	0.993215	0.601272	0.966398	0.00181123	67	45	82	51	0.000495827	0.999999	0.00665828	0.871066	21	52	35	49	0.987608	0.230542	0.933736	0.00966638	511	401	587	396	1.49789e-10	1	3.60831e-10	1	234	383	300	321	1
579	ENSG00000109705	NKX3-2	4p15.33	934	13	26	15	22	0.564221	0.330536	0.97658	0.113947	31	47	42	43	0.287901	0.804809	0.842489	0.129351	21	33	33	33	0.752776	0.788301	0.475454	0.154151	93	115	137	76	0.0558218	0.956015	0.000897257	0.999476	176	206	233	196	0.610284	1	0.0123947	1	612	555	808	533	9.91367e-06
580	ENSG00000138376	BARD1	2q35	934	17	25	32	18	0.416448	0.849198	0.108937	0.811252	12	17	21	21	0.583983	0.940541	0.479551	0.100301	50	43	58	69	0.106237	0.999972	0.607662	0.00161517	29	51	52	80	0.993942	0.988862	0.826104	1.38292e-07	293	279	350	239	0.000612192	1	4.34072e-05	1	356	357	466	367	0.0482364
581	ENSG00000087088	BAX	19q13.33	934	19	37	32	24	0.576685	0.379981	0.551675	0.673135	15	31	23	27	0.714738	0.45993	0.886668	0.114233	18	46	56	67	0.999975	0.974376	0.175636	1.8121e-05	62	42	57	28	1.38957e-06	0.997187	0.156478	0.999383	332	439	516	365	1	1	1.98064e-09	1	418	413	555	365	0.00287237
582	ENSG00000174483	BBS1	11q13.2	934	31	37	42	33	0.0819511	0.950886	0.458668	0.490898	5	3	5	1	0.0763183	0.866089	0.372796	0.97357	38	62	59	87	0.9713	0.979267	0.891803	1.08802e-06	40	36	41	21	0.00275374	0.893334	0.243612	0.995312	385	364	445	416	0.0040624	1	0.00642617	0.179009	310	356	397	250	0.0219408
583	ENSG00000125124	BBS2	16q12.2	934	26	37	23	30	0.0769406	0.486603	0.992506	0.224264	25	55	59	33	0.876285	0.457867	0.0452374	0.90788	37	44	39	38	0.109736	0.789534	0.777422	0.44544	77	54	79	48	3.78818e-06	0.999941	0.0764222	0.983786	316	345	316	339	0.00836291	1	1	0.257759	526	679	794	524	1
585	ENSG00000140463	BBS4	15q24.1	934	14	28	19	19	0.524539	0.269734	0.876468	0.453734	23	28	41	28	0.313498	0.98538	0.0960317	0.469313	37	46	31	51	0.176844	0.791654	0.996474	0.0102191	66	52	103	56	0.0245078	1	1.2553e-05	0.931565	232	310	307	262	1	1	0.0282874	1	505	491	632	435	6.95786e-05
586	ENSG00000060982	BCAT1	12p12.1	934	37	67	56	55	0.541161	0.560807	0.856557	0.145323	16	22	25	20	0.34953	0.870446	0.425346	0.420295	50	90	111	79	0.992565	0.929009	0.000930798	0.40964	28	24	24	49	0.222822	0.998882	0.986495	2.03073e-05	454	622	788	534	1	1	4.1774e-21	1	268	250	193	208	9.52369e-09
587	ENSG00000105552	BCAT2	19q13.33	934	21	35	33	25	0.403103	0.603468	0.513829	0.622962	15	32	22	28	0.730762	0.398191	0.935921	0.0824607	18	44	56	71	0.999981	0.991962	0.202203	1.13969e-06	57	42	59	26	3.29694e-05	0.994205	0.0538336	0.999716	333	437	516	365	1	1	1.80771e-09	1	420	414	554	367	0.00232383
590	ENSG00000114200	BCHE	3q26.1	934	41	62	56	68	0.386996	0.945829	0.949108	0.00214177	7	14	13	6	0.550111	0.363662	0.350135	0.922135	92	97	123	137	0.2697	1	0.407932	5.9015e-06	17	23	42	18	0.780104	0.964098	0.000464375	0.928461	641	725	907	778	0.893597	1	4.1794e-12	0.114116	178	233	218	168	0.361835
593	ENSG00000248098	BCKDHA	19q13.2	934	22	42	32	25	0.426231	0.227243	0.754077	0.752092	17	27	23	26	0.436233	0.733171	0.84415	0.126989	23	47	70	71	0.999909	0.998287	0.0160038	0.000115095	49	48	47	34	0.00300661	0.871577	0.595737	0.940729	342	459	548	389	1	1	1.04628e-10	1	380	368	505	307	0.00119727
594	ENSG00000083123	BCKDHB	6q14.1	934	24	18	32	16	0.0121513	0.996018	0.0837715	0.906739	21	57	43	55	0.987724	0.405631	0.932019	0.00227604	42	15	55	9	2.24086e-05	1	2.87101e-06	1	42	86	44	78	0.901353	0.066965	0.999955	0.000860342	269	197	344	198	2.37025e-05	1	9.9312e-11	1	507	721	525	614	0.540087
595	ENSG00000110092	CCND1	11q13.3	934	48	59	59	47	0.0144378	0.919875	0.672156	0.631393	8	11	13	12	0.497328	0.865283	0.508162	0.281544	49	74	76	93	0.922291	0.986077	0.675237	8.24201e-05	39	37	44	23	0.0100299	0.907757	0.156309	0.990906	461	472	558	520	0.0274406	1	0.00123009	0.118895	278	336	371	247	0.176484
596	ENSG00000171791	BCL2	18q21.33	934	13	19	21	17	0.431469	0.822373	0.44821	0.419377	51	100	74	65	0.45887	0.0972862	0.936306	0.586276	14	25	42	20	0.951512	0.917716	0.000600258	0.841654	135	151	160	145	0.00259468	0.9998	0.472639	0.189622	182	188	328	155	0.779522	1	1.0743e-17	1	781	899	775	801	2.87639e-06
597	ENSG00000140379	BCL2A1	15q25.1	934	12	31	20	23	0.840553	0.194323	0.904345	0.208364	28	27	40	28	0.0564426	0.995126	0.183512	0.532352	26	50	23	47	0.738883	0.155866	0.999758	0.00586959	77	49	106	56	0.000352414	1	1.54005e-05	0.970385	233	326	341	278	1	1	0.00120616	1	500	483	610	413	1.09319e-05
598	ENSG00000171552	BCL2L1	20q11.21	934	74	96	97	74	0.00435308	0.954063	0.579025	0.735761	6	4	7	4	0.137006	0.93523	0.396487	0.738435	126	155	158	133	0.0209183	0.990142	0.319619	0.554743	14	10	5	9	0.00849764	0.76091	0.988293	0.544417	842	934	1091	856	0.00406403	1	1.32326e-13	1	52	56	66	58	0.614055
599	ENSG00000129473	BCL2L2	14q11.2	934	21	40	40	29	0.677971	0.599633	0.320022	0.584353	20	33	35	24	0.470561	0.713881	0.296446	0.673135	37	29	84	26	0.318569	0.999998	1.11161e-10	0.999103	74	74	85	75	0.0132656	0.997956	0.401106	0.340971	285	340	445	330	1	1	3.88678e-09	1	504	513	558	441	6.99169e-06
604	ENSG00000113916	BCL6	3q27.3	934	52	77	67	71	0.147066	0.871659	0.948219	0.0446239	4	10	16	5	0.880622	0.703035	0.0217916	0.928425	94	97	135	130	0.240104	1	0.0581792	0.000719937	23	24	40	19	0.310335	0.973871	0.00706661	0.936449	625	747	880	771	1	1	1.34675e-09	0.115103	197	250	256	181	0.351424
605	ENSG00000110987	BCL7A	12q24.31	934	15	32	34	28	0.878341	0.720574	0.305026	0.248107	22	26	20	28	0.081932	0.858565	0.975037	0.0734592	46	56	80	59	0.597107	0.997299	0.00951851	0.349012	39	32	32	26	0.00129461	0.939422	0.746569	0.845051	310	473	561	366	1	1	3.7763e-14	1	324	350	297	320	0.000428002
607	ENSG00000116128	BCL9	1q21.2	934	87	117	97	86	0.000272002	0.758396	0.983973	0.643969	0	5	5	4	1	0.460835	0.372796	0.3967	112	123	107	117	0.00055437	0.98325	0.988194	0.097031	4	17	25	20	0.999622	0.831539	0.0299006	0.112258	742	869	881	727	0.00125993	1	8.95546e-05	1	214	235	274	169	0.0353246
608	ENSG00000048462	TNFRSF17	16p13.13	934	32	68	40	49	0.586759	0.0756688	0.996617	0.138445	9	14	22	6	0.52927	0.778811	0.0166594	0.986849	54	57	51	56	0.0202568	0.940487	0.915828	0.207094	40	27	63	24	0.0214744	0.99996	3.77181e-05	0.995678	515	626	485	479	5.97552e-05	1	1	1	259	269	468	278	1
610	ENSG00000099822	HCN2	19p13.3	934	13	21	20	14	0.386528	0.583838	0.494509	0.714097	26	55	50	50	0.895944	0.655807	0.669745	0.0498649	28	15	35	38	0.114369	0.999999	0.232152	0.00971363	84	99	88	110	0.0742228	0.988744	0.981954	0.0015421	268	312	372	204	0.0729829	1	2.64452e-08	1	527	611	739	601	0.660013
611	ENSG00000128617	OPN1SW	7q32.1	934	61	58	66	45	2.53206e-05	0.992392	0.530759	0.920141	6	27	17	27	0.996058	0.271133	0.932309	0.00677716	134	127	92	111	1.36115e-10	0.964099	0.999996	0.379882	18	32	45	32	0.960184	0.924086	0.0160536	0.336103	810	840	723	738	4.44851e-14	1	1	1	140	256	307	233	1
613	ENSG00000186716	BCR	22q11.23	934	15	24	20	19	0.361158	0.592602	0.77225	0.403303	34	62	61	40	0.533428	0.518182	0.239443	0.841026	39	48	16	44	0.0162644	0.282757	1	0.0303628	67	75	79	41	0.00382752	0.768363	0.104599	0.999775	298	295	437	356	0.608552	1	1.63256e-08	0.268908	567	681	685	542	0.0122965
617	ENSG00000074582	BCS1L	2q35	934	22	23	31	20	0.081932	0.963905	0.238769	0.717839	12	16	21	26	0.666802	0.983875	0.601199	0.00935011	50	40	55	68	0.0651189	0.999989	0.679935	0.00101094	27	53	63	78	0.999381	0.991059	0.302469	5.58855e-06	288	278	358	241	0.00250382	1	6.06056e-06	1	351	355	471	369	0.094432
622	ENSG00000161267	BDH1	3q29	934	47	74	53	65	0.146464	0.592405	0.996609	0.0344894	3	10	17	8	0.972592	0.804676	0.0231515	0.661533	78	96	138	132	0.909992	1	0.00812802	5.59403e-05	32	26	42	22	0.0339828	0.992664	0.0329423	0.945338	628	738	876	763	1	1	1.12602e-09	0.156291	213	258	278	198	0.265118
623	ENSG00000100739	BDKRB1	14q32.2	934	22	29	27	32	0.2438	0.907081	0.872939	0.0592313	26	39	48	30	0.412195	0.894485	0.097948	0.73676	26	39	67	36	0.937356	0.988651	5.50486e-05	0.765246	92	73	105	66	1.95977e-05	0.999984	0.0216295	0.975806	265	315	362	336	1	1	0.00360508	0.12714	601	581	685	476	9.57472e-09
624	ENSG00000168398	BDKRB2	14q32.2	934	21	29	27	32	0.315911	0.895693	0.859583	0.0526372	25	39	48	30	0.490477	0.883251	0.0879623	0.720718	26	39	67	36	0.937356	0.988651	5.50486e-05	0.765246	92	73	105	66	1.95977e-05	0.999984	0.0216295	0.975806	267	316	362	336	1	1	0.00419175	0.138971	600	580	687	475	1.2121e-08
627	ENSG00000176697	BDNF	11p14.1	934	24	28	25	26	0.0595063	0.861146	0.879543	0.294104	16	32	34	25	0.785948	0.673218	0.260229	0.472306	37	42	44	50	0.27621	0.975708	0.71007	0.040655	58	66	96	62	0.325255	0.998585	0.00154375	0.754764	265	249	299	239	0.00134584	1	0.00750327	1	385	494	589	447	1
629	ENSG00000243649	CFB	6p21.33	934	52	33	53	30	7.75923e-07	0.999937	0.208474	0.962815	0	8	5	12	1	0.549119	0.888016	0.00422266	73	48	84	65	0.000368136	1	0.0468092	0.402477	15	55	36	43	0.999681	0.0389821	0.815859	0.0576565	525	422	609	405	2.39077e-10	1	8.92231e-11	1	236	381	298	318	1
631	ENSG00000125864	BFSP1	20p12.1	934	52	71	71	48	0.0280722	0.808011	0.428333	0.908423	22	25	28	17	0.0543079	0.849198	0.389685	0.876199	76	112	121	112	0.835951	0.982251	0.163008	0.0310146	41	54	57	49	0.39001	0.893046	0.333442	0.383048	637	773	925	696	0.886483	1	1.82326e-15	1	229	228	207	229	0.00120196
632	ENSG00000242252	BGLAP	1q22	934	86	114	103	86	0.000635683	0.888991	0.909822	0.670369	2	3	3	2	0.536209	0.654049	0.582503	0.701552	117	132	116	133	0.00220905	0.992861	0.992313	0.0132677	4	24	22	17	0.999685	0.189446	0.161967	0.390883	847	993	1036	827	0.000988186	1	1.09938e-07	1	103	107	97	93	0.0309679
633	ENSG00000182492	BGN	Xq28	934	33	44	38	39	0.0843723	0.819342	0.905101	0.226065	58	97	100	66	0.344428	0.732916	0.130249	0.88745	NA	NA	NA	NA	NA	NA	NA	NA	NA	NA	NA	NA	NA	NA	NA	NA	401	402	487	422	0.0126466	1	0.000358996	0.766396	358	378	489	295	0.0145813
634	ENSG00000079385	CEACAM1	19q13.2	934	22	47	37	22	0.548655	0.0975427	0.514784	0.959962	16	27	19	24	0.409847	0.54155	0.941723	0.141633	16	46	62	73	0.999999	0.992635	0.06929	1.44102e-06	62	43	57	37	1.04996e-05	0.998921	0.299704	0.967859	337	453	552	379	1	1	4.42648e-12	1	396	379	513	310	0.000224909
635	ENSG00000145692	BHMT	5q14.1	934	10	35	21	21	0.95494	0.042005	0.867577	0.412436	39	41	46	34	0.00737585	0.966703	0.527801	0.717545	19	27	42	47	0.967138	0.998408	0.143359	0.000910271	90	69	121	85	0.00210077	1	0.000952711	0.5393	223	360	228	230	0.706819	0.00643733	1	1	631	575	830	589	4.47378e-05
636	ENSG00000151746	BICD1	12p11.21	934	37	52	52	42	0.140169	0.853243	0.569969	0.498577	15	15	17	18	0.132143	0.951866	0.725723	0.1976	39	91	121	94	0.999999	0.974053	4.76656e-05	0.0269342	30	15	24	34	0.0089754	0.999965	0.835314	0.0126456	446	612	774	513	1	1	3.28022e-21	1	247	223	175	197	2.34473e-08
637	ENSG00000015475	BID	22q11.21	934	15	21	21	23	0.402727	0.877684	0.734017	0.114323	37	62	61	41	0.344059	0.602961	0.307626	0.834814	29	44	14	40	0.184681	0.152643	0.999999	0.0164887	76	77	84	44	0.000257516	0.899012	0.113426	0.999872	285	286	414	345	0.661256	1	2.03974e-07	0.199942	586	678	696	543	0.00158169
638	ENSG00000100290	BIK	22q13.2	934	17	24	22	23	0.300935	0.80088	0.784987	0.208364	37	69	58	44	0.441653	0.289539	0.645634	0.755495	26	32	15	31	0.0894692	0.495327	0.999501	0.0684308	83	87	87	50	0.000113248	0.823623	0.278972	0.999802	261	261	351	307	0.33626	1	0.000127945	0.209833	630	736	826	621	0.0425171
639	ENSG00000057657	PRDM1	6q21	934	25	20	28	22	0.012531	0.993329	0.47163	0.498978	21	71	52	55	0.998851	0.0829997	0.838747	0.0391181	43	16	51	10	6.75884e-06	0.999998	7.18653e-05	0.999998	48	89	49	86	0.827362	0.180495	0.999958	0.000239444	278	200	315	182	4.68491e-08	1	2.7205e-07	1	567	771	587	665	0.206634
640	ENSG00000136573	BLK	8p23.1	934	17	21	27	20	0.282676	0.93707	0.294265	0.469566	77	97	103	95	0.0146887	0.998289	0.73411	0.054601	34	56	48	35	0.508588	0.288361	0.425258	0.873836	103	114	183	144	0.688025	1	1.57946e-06	0.0128582	323	453	387	271	0.15005	0.297945	0.0448875	1	872	789	940	940	1.65809e-09
641	ENSG00000197299	BLM	15q26.1	934	15	35	30	28	0.869118	0.441571	0.627646	0.230462	26	27	35	25	0.0581248	0.97551	0.319281	0.602395	30	59	47	50	0.913236	0.351796	0.734786	0.127114	65	49	88	46	0.00225146	0.999989	0.000541979	0.982765	278	375	404	328	1	1	0.000189155	1	464	450	558	375	1.17161e-05
642	ENSG00000108578	BLMH	17q11.2	934	22	33	36	23	0.306533	0.757224	0.266478	0.788035	26	42	30	31	0.204396	0.413072	0.944542	0.386005	32	45	76	44	0.912544	0.995554	6.18736e-05	0.672897	72	52	48	43	4.70843e-08	0.987987	0.961443	0.915231	444	426	589	339	0.000107712	1	8.6786e-15	1	354	422	370	428	0.136603
643	ENSG00000160683	CXCR5	11q23.3	934	18	11	22	20	0.04724	0.999546	0.373587	0.159034	32	74	67	50	0.922668	0.277718	0.333076	0.577752	29	41	55	48	0.858748	0.984542	0.0718809	0.0855367	63	102	102	96	0.901854	0.874944	0.292371	0.0569789	262	255	293	233	0.00170004	1	0.0149581	1	562	692	742	588	0.281802
644	ENSG00000106605	BLVRA	7p13	934	61	70	63	61	0.000831623	0.952539	0.959433	0.320973	5	14	13	8	0.848408	0.363662	0.350135	0.721582	109	168	121	151	0.406493	0.440095	0.999788	0.00128626	20	16	44	9	0.267822	0.997902	2.0229e-06	0.999733	869	979	799	840	1.26772e-10	1	1	1	119	95	212	116	0.586677
645	ENSG00000090013	BLVRB	19q13.2	934	28	52	36	29	0.270702	0.121366	0.889728	0.82909	15	24	15	26	0.402727	0.652077	0.988078	0.0230457	30	47	69	70	0.992715	0.999205	0.0408765	0.000501462	50	39	51	35	0.0010748	0.995768	0.262172	0.89102	365	482	607	411	1	1	1.08697e-14	1	359	345	457	292	0.000623724
646	ENSG00000169594	BNC1	15q25.2	934	11	30	24	28	0.950476	0.46482	0.777453	0.0506311	28	26	40	28	0.0513098	0.997003	0.167139	0.511463	24	56	32	45	0.93927	0.0712012	0.982549	0.0585469	69	53	98	50	0.00332386	0.999997	7.69251e-05	0.987363	246	330	365	290	1	1	0.000117213	1	493	474	591	400	4.11021e-06
648	ENSG00000168283	BMI1	10p12.2	934	31	34	37	33	0.0404287	0.963842	0.674241	0.335635	7	21	26	12	0.957329	0.51653	0.0344891	0.856602	60	39	38	49	4.20575e-06	0.999247	0.989102	0.169441	47	94	90	92	0.996885	0.72851	0.349473	0.00745999	405	319	400	271	8.51997e-13	1	0.000821587	1	333	509	577	499	1
649	ENSG00000168487	BMP1	8p21.3	934	17	29	26	20	0.416448	0.529303	0.581047	0.635011	81	102	103	108	0.0139398	0.999245	0.939252	0.00220537	40	60	47	32	0.170641	0.176274	0.614496	0.977535	99	119	190	143	0.897381	1	5.30399e-08	0.0305239	300	429	360	257	0.236653	0.227819	0.0817389	1	908	815	973	966	9.62884e-11
650	ENSG00000125845	BMP2	20p12.3	934	52	68	66	54	0.0238136	0.896196	0.709875	0.566159	21	23	30	20	0.110014	0.951684	0.268893	0.677819	71	107	111	103	0.814716	0.948795	0.242276	0.0569374	43	47	51	58	0.229305	0.990837	0.699003	0.0232586	624	773	896	689	0.990798	1	4.5345e-13	1	239	230	236	240	0.00199067
651	ENSG00000152785	BMP3	4q21.21	934	10	16	11	14	0.380394	0.554734	0.908979	0.249237	37	47	45	30	0.0202745	0.735398	0.582163	0.91653	20	9	7	37	0.0575015	0.999943	0.999957	1.37544e-07	93	100	145	59	0.0102122	0.997235	1.64149e-07	1	168	152	186	176	0.0278573	1	0.138581	0.417025	586	596	856	498	0.00514323
652	ENSG00000125378	BMP4	14q22.2	934	20	25	31	28	0.325677	0.967967	0.434957	0.166392	25	34	47	27	0.342235	0.953283	0.043836	0.793807	28	35	57	33	0.686262	0.988398	0.00177442	0.7417	83	74	107	59	0.00082819	0.999755	0.00232495	0.995719	258	317	365	329	1	1	0.00121315	0.21618	546	542	636	449	1.17863e-06
653	ENSG00000112175	BMP5	6p12.1	934	39	41	49	38	0.0159842	0.986821	0.452939	0.528213	8	14	14	28	0.890804	0.970023	0.921144	8.40122e-05	81	62	95	49	2.37587e-05	0.999931	0.0047184	0.998714	18	47	26	42	0.977669	0.108203	0.985366	0.0133739	480	387	579	387	4.57382e-08	1	1.7185e-11	1	248	362	259	318	1
654	ENSG00000153162	BMP6	6p24.3	934	40	34	53	39	0.00820993	0.999793	0.178118	0.428812	18	36	24	39	0.753914	0.597503	0.987962	0.00317762	52	43	92	38	0.07754	0.99999	2.97105e-07	0.996391	44	76	46	74	0.718067	0.32874	0.999236	0.0018141	514	413	633	414	2.64896e-08	1	5.27863e-14	1	268	429	330	358	1
655	ENSG00000101144	BMP7	20q13.31	934	83	103	104	84	0.000778497	0.983878	0.712835	0.586642	4	2	7	3	0.29182	0.980628	0.144051	0.741477	143	154	152	141	3.49801e-05	0.999124	0.822207	0.354568	12	13	14	9	0.207689	0.739373	0.413699	0.826035	881	959	1056	853	1.1235e-05	1	1.50497e-08	1	69	72	107	80	0.961743
656	ENSG00000116985	BMP8B	1p34.2	934	27	20	26	22	0.00289319	0.993329	0.658886	0.498978	29	45	41	25	0.144954	0.450935	0.469453	0.947103	46	38	42	72	0.0882125	0.999957	0.981704	4.09086e-06	37	43	73	31	0.439777	0.99041	2.87093e-05	0.992155	267	300	386	344	1	1	5.01286e-05	0.085432	501	486	597	289	8.72356e-10
657	ENSG00000107779	BMPR1A	10q23.2	934	7	16	16	13	0.822935	0.592277	0.420014	0.396169	41	61	60	41	0.12444	0.705296	0.410536	0.854888	25	14	22	7	0.00045905	0.97626	0.182315	0.998625	79	99	115	107	0.459165	0.998763	0.171815	0.0303898	183	176	237	155	0.0314908	1	5.68619e-05	1	575	733	787	584	0.469182
658	ENSG00000138696	BMPR1B	4q22.3	934	6	14	11	8	0.690033	0.322167	0.589664	0.692471	41	56	52	34	0.0274663	0.630394	0.569969	0.94525	14	7	10	37	0.455732	0.999987	0.995469	1.10952e-08	97	99	140	63	0.00213535	0.998594	6.53348e-06	0.999997	141	145	166	158	0.220538	1	0.17238	0.415774	630	611	921	539	0.0013244
659	ENSG00000204217	BMPR2	2q33.1	934	27	25	35	20	0.0169904	0.979653	0.193316	0.881359	9	15	21	20	0.82026	0.951866	0.295336	0.0756518	44	50	71	68	0.629553	0.999683	0.100478	0.0132356	30	38	49	75	0.943492	0.999866	0.708871	6.98015e-08	322	315	430	278	0.00908938	1	3.62657e-09	1	294	299	349	302	0.0250449
660	ENSG00000102010	BMX	Xp22.2	934	28	31	29	29	0.0306781	0.908248	0.866809	0.318796	72	104	103	71	0.0234827	0.820412	0.377535	0.926155	NA	NA	NA	NA	NA	NA	NA	NA	NA	NA	NA	NA	NA	NA	NA	NA	318	319	380	275	0.00183429	1	0.000160461	1	449	449	606	440	0.0190339
661	ENSG00000168495	POLR3D	8p21.3	934	16	26	26	19	0.430194	0.664401	0.441334	0.624385	83	104	103	106	0.00646548	0.998521	0.948653	0.00693969	39	59	47	32	0.202172	0.193441	0.576686	0.972616	99	118	192	143	0.902302	1	1.52246e-08	0.0327807	300	431	359	257	0.242157	0.194893	0.0956267	1	907	816	973	966	1.30074e-10
662	ENSG00000113734	BNIP1	5q35.1	934	22	59	29	38	0.829017	0.0106989	0.997794	0.200521	19	25	27	11	0.0936341	0.615236	0.221942	0.990588	29	47	70	53	0.97975	0.990837	0.00311608	0.134857	75	71	111	52	0.0095048	0.999607	3.38196e-05	0.999483	343	485	316	349	0.0592831	0.0802895	1	1	507	467	710	477	0.00342917
663	ENSG00000140299	BNIP2	15q22.2	934	13	26	16	20	0.542693	0.301033	0.948755	0.234982	22	28	49	28	0.531437	0.995374	0.00627965	0.613432	18	43	28	42	0.972798	0.28308	0.949032	0.0100291	95	55	102	68	1.54635e-07	1	0.012591	0.865792	188	280	252	224	1	1	0.164155	1	549	522	687	468	1.12456e-05
664	ENSG00000176171	BNIP3	10q26.3	934	10	24	16	17	0.748747	0.246425	0.852282	0.340585	35	49	51	42	0.188005	0.897746	0.517942	0.391902	39	24	35	26	0.000534324	0.998655	0.398609	0.777773	74	103	97	73	0.170644	0.638987	0.324494	0.899028	230	209	257	160	6.76677e-05	1	0.000739159	1	574	689	760	604	0.222343
665	ENSG00000104765	BNIP3L	8p21.2	934	17	23	23	17	0.198348	0.740984	0.540766	0.672092	85	103	102	110	0.00335323	0.999504	0.974161	0.00162507	28	59	42	33	0.803698	0.0432879	0.64989	0.855726	105	116	180	149	0.644108	1	2.42526e-05	0.00333039	300	429	367	268	0.348933	0.362423	0.0597281	1	904	812	969	948	4.78066e-11
666	ENSG00000176720	BOK	2q37.3	934	15	18	24	11	0.175728	0.851207	0.134064	0.935562	24	31	30	53	0.520505	0.995353	0.982037	4.31751e-06	42	31	56	69	0.27838	1	0.344731	3.95401e-05	50	66	84	96	0.9155	0.999823	0.278559	2.41975e-05	262	261	321	238	0.0119639	1	0.000328	1	423	422	581	442	0.0698394
667	ENSG00000151914	DST	6p12.1	934	37	34	45	34	0.0074458	0.996111	0.383569	0.541132	8	19	19	31	0.971641	0.928892	0.827351	0.000230251	81	60	102	52	7.67632e-05	0.999996	0.000516987	0.997404	18	47	27	38	0.970028	0.0767711	0.964247	0.0607963	489	387	591	395	2.1522e-08	1	3.89642e-12	1	250	374	266	328	1
668	ENSG00000183770	FOXL2	3q22.3	934	47	61	57	55	0.0418379	0.922363	0.871092	0.199669	3	10	13	8	0.950855	0.662805	0.144979	0.521816	73	88	124	137	0.928887	1	0.0887873	5.6492e-08	26	33	32	15	0.107844	0.460755	0.244462	0.995	572	649	762	692	0.537233	1	1.59437e-06	0.0582422	201	245	274	186	0.381194
669	ENSG00000172331	BPGM	7q33	934	62	59	72	48	6.31621e-05	0.997404	0.347188	0.901739	4	25	17	23	0.999079	0.219116	0.818439	0.0236594	134	128	97	104	1.11999e-10	0.94879	0.999914	0.737111	25	32	43	31	0.585384	0.952103	0.0669137	0.500898	797	853	717	735	2.12849e-12	1	1	1	142	252	310	234	1
670	ENSG00000137274	BPHL	6p25.2	934	42	37	59	36	0.00638547	0.999616	0.0568809	0.787342	15	37	23	38	0.910257	0.406365	0.988028	0.00301822	47	43	81	30	0.0774742	0.999216	4.18175e-06	0.999515	49	77	53	86	0.702938	0.713837	0.998639	7.91788e-05	516	401	622	416	3.35111e-09	1	4.8517e-13	1	283	448	337	364	1
672	ENSG00000012048	BRCA1	17q21.31	934	17	27	43	29	0.819918	0.984495	0.0232507	0.299539	22	51	29	31	0.631611	0.0396501	0.979214	0.466471	27	46	77	49	0.993224	0.994379	4.79715e-05	0.350681	57	39	38	30	4.65763e-07	0.98086	0.89564	0.96175	448	446	586	361	0.000377912	1	2.9636e-12	1	367	421	371	410	0.0194888
673	ENSG00000157764	BRAF	7q34	934	57	52	69	48	0.000286441	0.999432	0.267435	0.754291	4	31	17	26	0.99979	0.0639638	0.941006	0.0163748	130	121	89	98	3.47817e-11	0.942806	0.999966	0.746953	26	32	50	38	0.738883	0.993765	0.0226836	0.236132	798	862	726	738	7.81226e-12	1	1	1	151	252	316	233	1
675	ENSG00000139618	BRCA2	13q13.1	934	36	32	31	36	0.00192167	0.986651	0.957011	0.140678	25	63	71	59	0.9972	0.836792	0.087838	0.0493413	94	67	89	37	4.22151e-10	0.998833	0.0440466	1	52	96	92	93	0.985697	0.772423	0.388397	0.0133799	387	289	367	266	2.04574e-13	1	0.0064343	1	569	826	882	687	1
676	ENSG00000137948	BRDT	1p22.1	934	16	11	22	18	0.0955207	0.998772	0.258621	0.240102	31	75	51	48	0.844472	0.0422014	0.928289	0.423819	42	31	23	50	0.00250775	0.996563	0.999758	0.000947518	56	69	104	49	0.402543	0.990753	7.91963e-06	0.996485	245	248	291	291	0.154814	1	0.0786783	0.0534555	532	572	700	407	0.000242229
677	ENSG00000185650	ZFP36L1	14q24.1	934	15	29	25	25	0.681053	0.587205	0.720782	0.20393	30	45	58	36	0.460779	0.942	0.046617	0.716406	24	35	50	42	0.904252	0.984745	0.0427424	0.101078	86	77	118	73	0.0046654	0.999991	0.000889283	0.935153	233	291	338	310	1	1	0.00163981	0.116464	617	613	723	498	1.06543e-07
678	ENSG00000152518	ZFP36L2	2p21	934	32	25	37	28	0.00482474	0.998528	0.370483	0.511463	6	17	23	9	0.935615	0.583042	0.0219162	0.911035	55	57	74	61	0.125197	0.998052	0.129104	0.314091	21	38	39	45	0.953849	0.870415	0.492402	0.0112133	426	396	606	392	0.0101288	1	8.20544e-17	1	203	233	185	172	0.00264719
680	ENSG00000102239	BRS3	Xq26.3	934	29	34	37	35	0.1007	0.963842	0.674241	0.194664	59	104	104	73	0.505624	0.67762	0.185723	0.775455	NA	NA	NA	NA	NA	NA	NA	NA	NA	NA	NA	NA	NA	NA	NA	NA	358	362	432	396	0.0384543	1	0.00381219	0.275995	367	389	501	297	0.0112513
682	ENSG00000172270	BSG	19p13.3	934	12	22	20	14	0.516907	0.476058	0.494509	0.714097	26	56	49	50	0.895944	0.58781	0.733617	0.0498649	28	15	35	38	0.114369	0.999999	0.232152	0.00971363	84	99	88	110	0.0742228	0.988744	0.981954	0.0015421	268	312	373	204	0.0754115	1	2.03467e-08	1	527	611	738	601	0.652295
683	ENSG00000109743	BST1	4p15.32	934	13	21	15	20	0.408961	0.616181	0.931723	0.126992	30	52	43	44	0.460779	0.606756	0.870467	0.148638	22	32	33	41	0.787825	0.932108	0.653641	0.011151	88	105	125	75	0.0459077	0.973938	0.00511072	0.994081	178	206	235	200	0.593717	1	0.0126974	0.955346	611	554	799	532	6.71505e-06
684	ENSG00000130303	BST2	19p13.11	934	23	27	43	27	0.313498	0.991875	0.0423531	0.562234	11	35	27	21	0.955016	0.120792	0.539774	0.578762	47	32	66	50	0.0484031	1	0.011861	0.229963	30	71	54	36	0.93916	0.0161654	0.350142	0.956773	364	366	554	308	0.0636146	1	2.22065e-19	1	325	393	446	385	0.952318
685	ENSG00000174808	BTC	4q13.3	934	13	22	13	20	0.386528	0.476058	0.977955	0.112558	5	13	13	7	0.813535	0.410591	0.27436	0.796754	23	21	26	54	0.64614	0.999886	0.955869	1.12473e-07	85	88	121	53	0.00379063	0.992801	6.63827e-05	0.999994	199	191	237	225	0.103351	1	0.0448221	0.197611	537	539	783	448	0.00463325
686	ENSG00000169814	BTD	3p25.1	934	21	29	18	24	0.0914111	0.529303	0.986929	0.243152	23	42	50	35	0.78385	0.857322	0.102502	0.456454	40	46	39	40	0.0619199	0.791654	0.866942	0.418202	40	113	136	96	1	0.708171	6.3734e-06	0.206666	291	295	299	229	5.50693e-05	1	0.103132	1	543	645	791	767	1
687	ENSG00000119138	KLF9	9q21.12	934	21	30	25	34	0.332926	0.863886	0.94594	0.0216121	20	45	46	34	0.908204	0.573018	0.217218	0.444297	62	50	54	66	0.00171336	0.999627	0.929543	0.0268728	35	56	94	54	0.98737	0.996454	1.94784e-06	0.648837	264	266	295	290	0.0323946	1	0.174849	0.226772	520	648	737	509	0.440771
688	ENSG00000102554	KLF5	13q22.1	934	37	31	38	34	0.00196675	0.996694	0.70331	0.34872	31	65	78	64	0.983624	0.950926	0.064035	0.0459237	88	90	88	69	0.00021014	0.953057	0.64503	0.929911	49	84	72	68	0.788308	0.450008	0.615061	0.268953	408	332	443	339	4.67355e-08	1	9.97228e-05	1	543	797	810	621	1
689	ENSG00000145741	BTF3	5q13.2	934	13	44	24	27	0.955983	0.0182622	0.957422	0.309247	33	39	42	26	0.0237462	0.858122	0.390315	0.917414	18	30	43	47	0.986623	0.993382	0.13703	0.00158212	87	72	127	91	0.0213109	1	0.000273991	0.356343	219	358	225	238	0.916747	0.00867852	1	1	628	577	836	585	8.81213e-05
694	ENSG00000133639	BTG1	12q21.33	934	16	41	41	27	0.942022	0.391586	0.162358	0.661579	20	28	10	24	0.0543393	0.325419	0.999944	0.0909445	34	70	66	59	0.981793	0.488847	0.25821	0.190846	54	44	44	25	1.37439e-05	0.901329	0.601197	0.998478	321	471	546	359	1	1	3.50829e-12	1	325	322	278	296	3.27541e-06
695	ENSG00000010671	BTK	Xq22.1	934	24	28	33	26	0.122549	0.94675	0.437594	0.464007	72	111	108	81	0.0963113	0.813922	0.454515	0.734439	NA	NA	NA	NA	NA	NA	NA	NA	NA	NA	NA	NA	NA	NA	NA	NA	330	301	396	347	0.00676127	1	0.000593318	0.452602	390	413	506	316	0.00294779
696	ENSG00000124557	BTN1A1	6p22.2	934	49	34	53	31	1.13968e-05	0.99983	0.192961	0.936634	9	29	16	32	0.976432	0.35142	0.991247	0.000988677	58	41	68	43	0.00102665	0.999958	0.0313461	0.879391	33	64	47	53	0.875522	0.257394	0.872877	0.116657	509	410	614	390	2.96852e-09	1	3.66566e-13	1	252	393	299	334	1
699	ENSG00000169679	BUB1	2q13	934	22	27	34	25	0.214753	0.950317	0.282274	0.494493	6	12	19	16	0.919632	0.944439	0.151743	0.122209	27	36	27	44	0.454616	0.844628	0.977862	0.00510836	31	35	40	42	0.348912	0.977342	0.519738	0.0768982	360	324	495	312	0.00309879	1	2.75712e-13	1	217	214	240	205	0.00897339
701	ENSG00000156970	BUB1B	15q15.1	934	11	22	10	15	0.41548	0.166739	0.987166	0.325363	27	45	55	38	0.665624	0.911385	0.0884043	0.491236	14	46	20	44	0.996351	0.0526156	0.999005	0.000853263	102	69	128	75	5.59391e-06	1	0.000103758	0.970514	172	239	191	181	0.503414	0.861053	1	1	621	593	807	541	1.92756e-05
705	ENSG00000112578	BYSL	6p21.1	934	46	35	53	37	0.000284594	0.999838	0.258791	0.676511	7	20	16	28	0.976057	0.767622	0.910711	0.000721111	72	57	102	67	0.012782	1	0.000807269	0.682981	14	46	29	32	0.99471	0.0343492	0.807907	0.228606	529	426	615	401	1.30257e-10	1	2.89362e-11	1	218	353	264	313	1
706	ENSG00000100300	TSPO	22q13.2	934	17	24	22	23	0.300935	0.80088	0.784987	0.208364	36	68	59	43	0.495691	0.310763	0.539581	0.787765	26	32	15	31	0.0894692	0.495327	0.999501	0.0684308	83	87	87	50	0.000113248	0.823623	0.278972	0.999802	261	261	351	308	0.343617	1	0.000136952	0.193206	629	736	824	621	0.0443358
708	ENSG00000108561	C1QBP	17p13.2	934	8	9	16	9	0.440313	0.948417	0.115843	0.641126	51	118	88	80	0.915401	0.0422053	0.917516	0.311274	12	18	44	25	0.984239	0.998502	6.60872e-05	0.359341	131	151	123	92	4.77005e-07	0.501624	0.928524	0.999654	150	186	297	186	1	1	1.69575e-12	1	926	956	903	792	3.83775e-16
710	ENSG00000149131	SERPING1	11q12.1	934	16	16	31	24	0.430194	0.998572	0.0858127	0.156506	14	38	26	23	0.863604	0.0944931	0.789916	0.535432	32	56	74	65	0.992209	0.984069	0.020798	0.0242804	45	43	43	34	0.00557397	0.914588	0.635101	0.839374	296	272	379	316	0.0360681	1	2.87382e-05	0.593243	342	409	424	288	0.0258333
712	ENSG00000173372	C1QA	1p36.12	934	8	9	13	15	0.52525	0.971935	0.546724	0.0630846	44	69	75	44	0.23919	0.756699	0.092823	0.95276	24	25	34	56	0.788972	0.999838	0.783686	1.56583e-06	75	62	78	53	7.9264e-05	0.998682	0.199246	0.951242	181	228	224	252	1	1	0.637142	0.00874844	651	674	824	430	2.2828e-08
713	ENSG00000173369	C1QB	1p36.12	934	8	7	12	15	0.440313	0.991565	0.567484	0.0349649	44	69	75	44	0.23919	0.756699	0.092823	0.95276	24	25	34	56	0.788972	0.999838	0.783686	1.56583e-06	75	62	78	53	7.9264e-05	0.998682	0.199246	0.951242	181	228	223	253	1	1	0.688712	0.00707768	651	674	824	431	2.43444e-08
714	ENSG00000159189	C1QC	1p36.12	934	8	8	13	15	0.497328	0.98566	0.508162	0.0524082	44	69	75	44	0.23919	0.756699	0.092823	0.95276	24	25	34	56	0.788972	0.999838	0.783686	1.56583e-06	75	62	78	53	7.9264e-05	0.998682	0.199246	0.951242	181	228	224	254	1	1	0.662597	0.00638994	651	674	824	431	2.43444e-08
715	ENSG00000159403	C1R	12p13.31	934	36	53	59	49	0.36722	0.947236	0.360853	0.232879	12	33	31	24	0.951003	0.394399	0.332481	0.413002	63	90	92	85	0.608485	0.929009	0.344246	0.128692	33	26	33	56	0.205547	0.999941	0.927624	1.6528e-05	449	591	775	519	1	1	5.12637e-22	1	302	298	237	255	2.42944e-07
716	ENSG00000182326	C1S	12p13.31	934	35	53	59	49	0.434449	0.941348	0.341802	0.219564	14	34	31	24	0.882565	0.390686	0.408893	0.480885	63	90	92	84	0.59633	0.923198	0.329911	0.154204	33	26	33	57	0.218348	0.999952	0.934345	9.09584e-06	452	591	776	519	1	1	5.37454e-22	1	301	299	236	254	2.95398e-07
717	ENSG00000166278	C2	6p21.33	934	53	32	53	30	2.75802e-07	0.999973	0.208474	0.962815	0	8	5	12	1	0.549119	0.888016	0.00422266	72	47	85	63	0.000451532	1	0.0250791	0.485548	15	55	36	44	0.999723	0.0443871	0.829221	0.0425338	525	422	609	405	2.39077e-10	1	8.92231e-11	1	236	381	298	318	1
718	ENSG00000125730	C3	19p13.3	934	14	17	21	22	0.394993	0.96312	0.571681	0.0893549	16	52	44	42	0.996566	0.270599	0.549731	0.0857104	32	23	43	47	0.230059	0.999993	0.241016	0.00504361	60	84	74	68	0.255708	0.675574	0.697323	0.450343	276	329	407	228	0.269609	1	3.41881e-10	1	459	516	643	542	0.702165
719	ENSG00000171860	C3AR1	12p13.31	934	32	50	58	46	0.542892	0.942177	0.226223	0.258472	14	35	33	26	0.920943	0.441571	0.362243	0.398647	60	86	89	90	0.728916	0.966444	0.435416	0.0195854	35	29	35	53	0.141844	0.999696	0.89511	0.00038572	439	589	748	502	1	1	1.00217e-19	1	310	311	249	267	6.50809e-07
721	ENSG00000244731	C4A	6p21.33	934	51	34	55	27	1.7005e-06	0.99983	0.107805	0.991545	2	8	4	12	0.955247	0.601272	0.966398	0.0062896	44	45	62	39	0.0987708	0.988595	0.0337803	0.862953	92	176	144	131	0.980411	0.0848842	0.628992	0.30586	525	422	609	405	2.39077e-10	1	8.92231e-11	1	236	381	298	318	1
722	ENSG00000123838	C4BPA	1q32.2	934	78	118	103	82	0.0189842	0.613522	0.842401	0.785364	5	8	6	7	0.473905	0.601272	0.803332	0.373955	84	122	100	85	0.127408	0.340837	0.782449	0.836234	17	26	38	46	0.977814	0.996781	0.23831	0.000371444	801	976	951	756	0.000874294	1	5.08259e-05	1	143	155	163	153	0.184386
725	ENSG00000123843	C4BPB	1q32.2	934	79	121	105	82	0.019453	0.550862	0.831714	0.842706	5	7	6	7	0.437159	0.714877	0.768855	0.332167	84	122	100	85	0.127408	0.340837	0.782449	0.836234	17	26	38	46	0.977814	0.996781	0.23831	0.000371444	801	976	952	755	0.000874294	1	4.23417e-05	1	143	156	163	153	0.191106
726	ENSG00000149260	CAPN5	11q13.5	934	35	52	47	39	0.148591	0.690584	0.718728	0.556844	7	8	11	2	0.19317	0.695571	0.148022	0.993747	49	61	73	85	0.736877	0.999222	0.471698	0.000233534	35	54	76	27	0.712501	0.786106	2.05608e-05	0.999812	367	379	427	397	0.020187	1	0.021508	0.400764	355	419	493	356	0.357051
727	ENSG00000106804	C5	9q33.2	934	23	41	28	35	0.431213	0.442443	0.972578	0.0995317	20	39	33	28	0.613062	0.424804	0.658381	0.469313	60	72	62	55	0.0257746	0.726253	0.808921	0.726453	40	43	81	54	0.707045	0.99996	0.000162982	0.319811	281	303	350	321	0.221953	1	0.010891	0.336475	489	614	689	501	0.625537
728	ENSG00000197405	C5AR1	19q13.32	934	19	39	28	23	0.522032	0.171815	0.801585	0.702921	12	32	24	28	0.929587	0.370109	0.832214	0.0734592	23	40	53	76	0.998987	0.999476	0.4362	2.71489e-08	59	44	57	28	1.43464e-05	0.990817	0.144948	0.999291	319	430	498	358	1	1	1.10471e-08	1	432	431	574	360	0.00137051
729	ENSG00000039537	C6	5p13.1	934	48	84	65	62	0.288162	0.360073	0.944638	0.316109	7	5	9	10	0.276683	0.98495	0.55267	0.141956	77	111	160	137	0.99607	0.999998	7.47663e-05	0.000722466	28	28	14	9	0.000418773	0.182414	0.982245	0.9983	597	741	790	690	0.713031	1	1.06975e-05	0.84067	210	185	219	137	1.1224e-05
730	ENSG00000112936	C7	5p13.1	934	46	86	66	61	0.430758	0.250822	0.923718	0.380146	7	5	9	9	0.247744	0.98048	0.506577	0.221966	75	111	160	137	0.998153	0.999998	5.57377e-05	0.00057487	29	28	14	9	0.000207718	0.204241	0.984842	0.998578	595	738	791	688	0.740124	1	6.28006e-06	0.859723	209	184	218	139	1.49694e-05
731	ENSG00000157131	C8A	1p32.2	934	18	19	22	16	0.0762458	0.905914	0.495778	0.662556	29	54	43	29	0.334063	0.177385	0.646545	0.921774	43	31	31	63	0.022203	0.999935	0.997703	5.99917e-06	48	52	79	32	0.111078	0.980673	0.000148521	0.999502	249	275	323	320	0.738724	1	0.0221272	0.0225076	506	507	637	322	2.63417e-07
732	ENSG00000021852	C8B	1p32.2	934	17	19	21	17	0.116848	0.892359	0.571681	0.525292	29	54	44	29	0.348971	0.193658	0.593294	0.928237	43	31	32	63	0.024593	0.999947	0.996315	7.60402e-06	48	52	79	32	0.111078	0.980673	0.000148521	0.999502	248	273	323	321	0.768672	1	0.0202976	0.0174341	506	506	637	322	2.46425e-07
733	ENSG00000176919	C8G	9q34.3	934	24	39	36	28	0.336147	0.605261	0.574542	0.613432	20	42	34	33	0.750563	0.413072	0.767861	0.230923	70	88	82	76	0.0952454	0.878534	0.695006	0.392366	41	45	70	43	0.360957	0.996655	0.00311608	0.76362	304	326	385	348	0.228011	1	0.00309989	0.3315	484	622	683	513	0.897301
734	ENSG00000164823	OSGIN2	8q21.3	934	90	109	124	113	0.00640905	0.99997	0.59174	0.0170891	3	6	5	8	0.760351	0.7368	0.80381	0.101962	128	185	168	150	0.251606	0.794151	0.612471	0.383905	13	10	9	26	0.331265	0.993303	0.988053	0.000178902	994	1049	1065	939	4.03553e-11	1	0.00334318	1	113	138	170	123	1
735	ENSG00000113600	C9	5p13.1	934	48	84	68	61	0.311544	0.397795	0.883718	0.410757	6	6	10	8	0.416523	0.946373	0.348664	0.367012	76	107	160	133	0.994694	0.999999	1.90985e-05	0.00166418	30	29	19	12	0.000865852	0.379422	0.923374	0.995247	607	750	797	692	0.569991	1	1.10713e-05	1	209	184	217	136	1.03636e-05
738	ENSG00000149823	VPS51	11q13.1	496	11	10	10	12	0.104272	0.913348	0.836255	0.252695	4	9	8	4	0.649913	0.378182	0.430201	0.855402	32	54	60	83	0.993551	0.994904	0.632678	6.26384e-07	47	40	46	22	0.000347885	0.919574	0.22891	0.999091	344	320	412	381	0.0149132	1	0.00193074	0.12664	349	405	435	276	0.00841518
740	ENSG00000149792	MRPL49	11q13.1	934	26	22	35	27	0.0428873	0.998375	0.252775	0.349887	16	30	26	19	0.511358	0.406037	0.553793	0.710239	32	54	60	83	0.993551	0.994904	0.632678	6.26384e-07	47	40	46	22	0.000347885	0.919574	0.22891	0.999091	344	320	412	381	0.0149132	1	0.00193074	0.12664	349	405	435	276	0.00841518
741	ENSG00000174276	ZNHIT2	11q13.1	934	26	22	35	27	0.0428873	0.998375	0.252775	0.349887	16	30	26	19	0.511358	0.406037	0.553793	0.710239	32	54	60	83	0.993551	0.994904	0.632678	6.26384e-07	47	40	46	22	0.000347885	0.919574	0.22891	0.999091	344	320	412	381	0.0149132	1	0.00193074	0.12664	349	405	435	276	0.00841518
744	ENSG00000066382	MPPED2	11p14.1	934	19	24	24	22	0.174629	0.856199	0.688255	0.35847	17	31	33	28	0.726778	0.790326	0.387088	0.248107	39	45	52	41	0.202172	0.947968	0.23664	0.557719	54	66	90	65	0.498427	0.996393	0.00896052	0.47725	268	255	320	241	0.00368319	1	0.000478813	1	384	491	568	442	1
745	ENSG00000124920	MYRF	11q12.2	496	9	9	11	13	0.288964	0.948417	0.699996	0.132827	3	8	9	3	0.787422	0.438005	0.185615	0.923272	36	51	60	80	0.948829	0.998555	0.598923	4.2945e-06	45	38	46	22	0.000737265	0.942077	0.169133	0.998387	298	296	378	329	0.0924051	1	0.000447484	0.450827	359	396	432	281	0.00131582
746	ENSG00000134825	TMEM258	11q12.2	496	10	9	11	13	0.190893	0.957699	0.732423	0.153496	3	8	9	3	0.787422	0.438005	0.185615	0.923272	36	51	60	80	0.948829	0.998555	0.598923	4.2945e-06	45	38	46	22	0.000737265	0.942077	0.169133	0.998387	297	296	378	329	0.102696	1	0.000421462	0.441914	360	396	432	281	0.00111211
747	ENSG00000134780	DAGLA	11q12.2	934	23	27	39	29	0.281828	0.988718	0.15611	0.338441	12	28	21	20	0.772087	0.297111	0.757026	0.371445	35	51	60	81	0.966225	0.998555	0.598923	1.9875e-06	45	38	46	22	0.000737265	0.942077	0.169133	0.998387	298	296	380	328	0.0951786	1	0.000300884	0.497262	356	398	432	280	0.0022542
752	ENSG00000184922	FMNL1	17q21.31	934	20	35	48	29	0.7888	0.920501	0.0243318	0.623362	19	42	23	24	0.503457	0.0480529	0.97503	0.591449	26	44	85	60	0.999394	0.99986	5.79595e-06	0.0509879	54	40	25	26	6.82204e-08	0.801692	0.998654	0.962326	456	454	604	387	0.00112337	1	1.63666e-12	1	350	385	346	384	0.00699978
753	ENSG00000168675	LDLRAD4	18p11.21	496	11	13	23	12	0.43995	0.962675	0.0515033	0.722552	5	6	4	14	0.578594	0.933105	0.983852	0.00185412	44	55	66	52	0.401687	0.967509	0.115318	0.436853	88	80	93	71	0.000143641	0.998557	0.320374	0.85608	306	356	505	333	1	1	1.08829e-14	1	570	612	551	500	6.13854e-08
754	ENSG00000183255	PTTG1IP	21q22.3	934	27	29	26	25	0.0169904	0.8697	0.882448	0.472306	19	50	37	32	0.904173	0.109371	0.734026	0.478856	52	32	48	32	3.92287e-05	0.999699	0.258969	0.912521	34	95	114	74	0.999999	0.583661	2.30772e-05	0.52807	326	333	383	265	0.000634605	1	0.000203313	1	479	556	667	540	0.598212
755	ENSG00000160226	C21orf2	21q22.3	934	28	27	25	25	0.00667786	0.926585	0.902959	0.427845	18	55	40	31	0.964223	0.0355725	0.63894	0.677886	54	29	43	32	1.92318e-06	0.999905	0.495526	0.861439	36	101	115	74	0.999999	0.401257	6.14131e-05	0.652237	328	336	381	267	0.000515215	1	0.000438562	1	480	554	655	538	0.455587
757	ENSG00000142188	TMEM50B	21q22.11	934	26	24	29	23	0.016775	0.974843	0.565663	0.557904	21	47	27	24	0.492833	0.0276521	0.953742	0.793092	47	37	52	27	0.00125593	0.991876	0.0748389	0.990916	30	95	96	94	1	0.549949	0.057363	0.0012165	333	344	393	274	0.000871957	1	0.00019503	1	441	505	602	496	0.465103
758	ENSG00000186732	MPPED1	22q13.2	934	17	22	19	19	0.154613	0.749596	0.827351	0.378295	41	71	62	46	0.296501	0.400575	0.606891	0.792039	26	32	15	31	0.0894692	0.495327	0.999501	0.0684308	83	87	87	50	0.000113248	0.823623	0.278972	0.999802	259	265	346	308	0.392605	1	0.000384217	0.177488	632	739	829	624	0.0442839
759	ENSG00000133742	CA1	8q21.2	934	89	109	121	107	0.00444233	0.999825	0.599161	0.0621742	5	9	7	10	0.641955	0.678345	0.832912	0.141956	127	182	170	141	0.202324	0.782198	0.36316	0.715255	13	13	13	27	0.532662	0.983476	0.936838	0.000826177	967	1027	1057	917	7.613e-10	1	0.000635408	1	110	137	173	134	1
760	ENSG00000104267	CA2	8q21.2	934	90	110	122	108	0.00379879	0.999846	0.607392	0.0605423	4	8	7	10	0.765441	0.737001	0.772285	0.0978999	127	183	170	141	0.210297	0.755975	0.376178	0.725808	13	13	13	27	0.532662	0.983476	0.936838	0.000826177	969	1029	1061	915	6.22077e-10	1	0.000431744	1	110	136	173	136	1
761	ENSG00000164879	CA3	8q21.2	934	89	109	121	107	0.00444233	0.999825	0.599161	0.0621742	5	8	7	10	0.611009	0.774415	0.804378	0.118786	127	182	170	141	0.202324	0.782198	0.36316	0.715255	13	13	13	27	0.532662	0.983476	0.936838	0.000826177	967	1028	1061	916	9.70346e-10	1	0.000399335	1	111	137	172	135	1
762	ENSG00000167434	CA4	17q23.1	934	34	63	72	52	0.82518	0.871762	0.0851453	0.39975	14	25	11	11	0.147888	0.0649961	0.983292	0.855894	46	71	94	65	0.923649	0.975238	0.00173637	0.492298	36	37	23	16	0.000563741	0.286761	0.958696	0.995448	580	615	757	504	0.000740079	1	4.96052e-13	1	246	267	239	269	0.0190756
763	ENSG00000174990	CA5A	16q24.2	934	19	29	22	29	0.335869	0.718359	0.950384	0.0656287	37	76	68	49	0.734279	0.290637	0.398132	0.747651	47	46	40	64	0.0569851	0.992635	0.992099	0.000871035	65	63	95	49	0.0240743	0.998748	0.000581907	0.993425	307	329	307	343	0.0129625	1	1	0.0675714	611	787	852	619	0.597922
765	ENSG00000131686	CA6	1p36.23	934	11	17	20	16	0.559753	0.841019	0.366673	0.37344	42	70	70	43	0.288459	0.568861	0.201204	0.942909	28	33	37	64	0.803698	0.999133	0.912209	5.37714e-07	68	60	72	60	0.00182405	0.998541	0.400233	0.574871	223	248	260	279	0.394157	1	0.423844	0.0249726	637	705	821	437	3.23553e-06
766	ENSG00000168748	CA7	16q22.1	934	24	36	26	28	0.154193	0.518479	0.946827	0.344089	25	64	55	32	0.904058	0.0685176	0.228638	0.956522	47	42	46	51	0.0213278	0.995638	0.790837	0.092877	65	59	78	35	0.000568633	0.982729	0.0134502	0.99989	321	347	334	356	0.0182511	1	0.978313	0.128842	527	715	777	530	1
767	ENSG00000178538	CA8	8q12.1	934	85	85	107	96	0.000197199	0.999999	0.530228	0.0424034	9	20	10	10	0.476346	0.0975065	0.934551	0.70806	116	165	164	124	0.24752	0.83516	0.0895807	0.895843	22	12	24	38	0.222259	0.999994	0.707224	0.000155678	890	933	990	843	1.12103e-08	1	0.000107369	1	158	165	213	174	0.419069
768	ENSG00000107159	CA9	9p13.3	934	39	27	24	35	2.51317e-05	0.996576	0.996639	0.0818263	19	66	51	43	0.99775	0.0480822	0.559797	0.351716	56	49	53	63	0.0109601	0.998834	0.878118	0.029351	56	86	105	91	0.952912	0.990988	0.0260951	0.0411415	343	280	388	318	2.76725e-05	1	0.000247598	1	501	677	699	599	1
770	ENSG00000063180	CA11	19q13.33	934	22	41	37	24	0.479046	0.366574	0.418129	0.858192	13	31	21	26	0.823239	0.317935	0.916691	0.102745	18	40	56	69	0.999955	0.997764	0.129032	1.44715e-06	57	42	60	27	4.74836e-05	0.995638	0.0462417	0.999546	329	436	510	366	1	1	5.3639e-09	1	421	414	559	367	0.00247276
771	ENSG00000074410	CA12	15q22.2	934	13	22	14	18	0.364246	0.442003	0.949295	0.240102	25	27	45	25	0.184966	0.994207	0.0223252	0.768075	26	49	32	47	0.834871	0.361251	0.975169	0.017612	82	47	92	57	2.65397e-06	1	0.00559127	0.912939	205	297	269	242	1	1	0.176444	1	532	492	666	447	5.55334e-06
774	ENSG00000148408	CACNA1B	9q34.3	934	19	37	30	27	0.59443	0.406365	0.739358	0.413077	20	40	35	33	0.736918	0.549715	0.677211	0.215163	76	87	80	76	0.0149241	0.924698	0.822055	0.434471	39	48	71	42	0.52836	0.987187	0.00217042	0.827939	309	323	383	352	0.141748	1	0.00545881	0.250656	485	622	689	516	0.942498
775	ENSG00000151067	CACNA1C	12p13.33	934	33	60	58	51	0.683662	0.745074	0.529491	0.188226	15	31	28	18	0.64531	0.345421	0.389685	0.811252	63	100	99	91	0.838545	0.845552	0.305972	0.114614	31	21	32	49	0.14309	0.999985	0.811114	0.000140604	468	621	782	539	1	1	2.49468e-19	1	279	298	233	241	2.42909e-05
776	ENSG00000157388	CACNA1D	3p21.1	934	11	12	6	9	0.0478043	0.551566	0.981155	0.506308	29	70	73	54	0.984703	0.589005	0.098747	0.341354	42	29	26	35	0.000235015	0.99076	0.983334	0.209612	64	141	147	127	0.999996	0.719701	0.0102996	0.0217974	231	239	200	153	2.79727e-06	1	1	1	632	775	932	871	1
777	ENSG00000198216	CACNA1E	1q25.3	934	73	113	88	81	0.022426	0.433701	0.984271	0.503612	2	6	9	6	0.927837	0.778835	0.185615	0.427021	96	132	119	108	0.151295	0.791131	0.696605	0.427744	17	23	27	28	0.698616	0.929969	0.404115	0.0916423	807	995	993	781	0.0068856	1	1.24186e-06	1	130	120	111	129	0.00532114
778	ENSG00000102001	CACNA1F	Xp11.23	934	29	24	32	35	0.0244657	0.998972	0.734614	0.0474644	66	113	99	69	0.154074	0.296847	0.562417	0.952201	NA	NA	NA	NA	NA	NA	NA	NA	NA	NA	NA	NA	NA	NA	NA	NA	322	305	394	262	0.000447897	1	1.89154e-06	1	413	439	544	408	0.0423157
779	ENSG00000081248	CACNA1S	1q32.1	934	82	123	99	79	0.00335536	0.3675	0.953546	0.91017	4	6	9	9	0.739669	0.917027	0.411144	0.162115	85	116	108	101	0.236641	0.873537	0.64649	0.24639	19	27	29	30	0.685435	0.88164	0.470593	0.115772	797	985	965	768	0.00451953	1	1.59795e-05	1	135	140	146	142	0.101931
781	ENSG00000153956	CACNA2D1	7q21.11	934	53	60	62	55	0.00567691	0.981713	0.774019	0.336211	3	18	15	11	0.993149	0.185969	0.361709	0.512104	121	147	124	133	0.00404812	0.941775	0.989434	0.0884286	21	17	32	28	0.345516	0.999217	0.112412	0.125998	826	895	772	762	1.06761e-11	1	1	1	112	170	227	153	1
782	ENSG00000067191	CACNB1	17q12	934	22	37	48	33	0.734848	0.930138	0.070178	0.431838	20	33	23	26	0.291388	0.450526	0.944289	0.274426	30	54	75	43	0.974361	0.901839	0.00031792	0.800455	59	36	40	34	2.2636e-07	0.998143	0.867594	0.87896	487	484	611	373	1.62041e-05	1	2.58077e-11	1	332	387	347	392	0.0936622
783	ENSG00000165995	CACNB2	10p12.33	934	32	31	31	35	0.0120962	0.980871	0.915684	0.119653	21	34	41	31	0.630689	0.905227	0.195031	0.346753	65	41	42	54	1.56707e-06	0.999819	0.988328	0.12497	42	88	83	88	0.99834	0.700662	0.407065	0.00390143	419	327	409	279	1.03914e-13	1	0.00106081	1	341	515	588	498	1
784	ENSG00000167535	CACNB3	12q13.12	934	13	50	40	28	0.996	0.045338	0.342036	0.688382	20	14	17	20	0.0117415	0.992194	0.855319	0.159034	30	65	84	54	0.998736	0.831775	0.00040991	0.557204	44	37	35	26	0.000324027	0.898095	0.769665	0.949442	318	515	600	361	1	1	4.65283e-17	1	305	256	219	260	3.61597e-10
785	ENSG00000182389	CACNB4	2q23.3	934	18	19	28	21	0.208566	0.982952	0.237787	0.388527	13	25	24	17	0.626373	0.523306	0.408752	0.64928	47	35	44	46	0.00437496	0.999409	0.693057	0.149589	25	36	51	68	0.986443	0.999714	0.349318	1.62789e-06	316	307	441	303	0.0554451	1	6.03905e-10	1	280	290	308	236	0.00108369
786	ENSG00000108878	CACNG1	17q24.2	934	35	67	75	57	0.879251	0.869811	0.110216	0.269108	16	23	10	9	0.0288467	0.105563	0.987166	0.939662	50	86	98	65	0.929376	0.767373	0.00573268	0.796592	32	29	18	15	0.000370938	0.492298	0.973381	0.97434	618	624	763	540	1.6299e-05	1	1.49934e-10	1	225	257	237	245	0.0833415
788	ENSG00000178537	SLC25A20	3p21.31	934	8	9	8	8	0.193612	0.756546	0.776346	0.483828	35	84	73	59	0.95864	0.223888	0.46676	0.391262	29	26	32	40	0.184681	0.996781	0.709827	0.0164887	66	140	142	127	0.999975	0.710845	0.0355042	0.0158314	233	233	206	155	1.86737e-06	1	0.832777	1	635	780	922	870	1
790	ENSG00000084774	CAD	2p23.3	934	28	30	37	28	0.0564426	0.972833	0.394175	0.532352	7	14	19	14	0.852618	0.851115	0.175059	0.330722	57	61	68	64	0.0820862	0.991285	0.480879	0.194208	15	38	33	44	0.996118	0.644184	0.693664	0.002621	440	384	628	399	0.00289626	1	1.83221e-19	1	199	219	175	174	0.00152226
793	ENSG00000104327	CALB1	8q21.3	934	90	109	124	113	0.00640905	0.99997	0.59174	0.0170891	3	6	5	8	0.760351	0.7368	0.80381	0.101962	128	180	169	150	0.217322	0.901387	0.507816	0.336964	13	11	9	27	0.381232	0.989291	0.991809	0.000122792	993	1052	1068	941	8.54154e-11	1	0.00282261	1	111	135	172	117	1
794	ENSG00000172137	CALB2	16q22.2	934	16	29	23	27	0.589799	0.615217	0.873622	0.102766	33	68	63	34	0.630659	0.176125	0.157109	0.987178	52	39	41	52	0.00111276	0.998953	0.949316	0.0550787	60	57	78	40	0.00686022	0.990572	0.0105804	0.996513	317	345	325	345	0.0134193	1	1	0.210628	548	726	789	557	1
795	ENSG00000169906	S100G	Xp22.2	934	28	29	29	32	0.0341787	0.966701	0.879318	0.134367	74	103	102	68	0.00747897	0.82308	0.385233	0.966434	NA	NA	NA	NA	NA	NA	NA	NA	NA	NA	NA	NA	NA	NA	NA	NA	317	319	378	277	0.00217504	1	0.000242698	1	441	449	607	440	0.0470544
796	ENSG00000110680	CALCA	11p15.2	934	18	25	17	19	0.115355	0.523306	0.948739	0.428484	6	10	11	14	0.738053	0.878116	0.66529	0.0592761	32	34	49	40	0.381052	0.994969	0.0949049	0.248068	62	71	97	73	0.334693	0.999064	0.0133731	0.388715	265	230	274	227	3.46632e-05	1	0.0476238	1	413	539	636	486	1
797	ENSG00000175868	CALCB	11p15.2	934	17	23	17	19	0.14134	0.630721	0.922566	0.353562	20	39	37	35	0.776508	0.698548	0.585715	0.14223	32	34	49	40	0.381052	0.994969	0.0949049	0.248068	62	71	97	73	0.334693	0.999064	0.0133731	0.388715	264	228	276	226	4.10303e-05	1	0.0315059	1	413	539	634	486	1
799	ENSG00000004948	CALCR	7q21.3	934	63	67	71	57	0.000326096	0.989222	0.714815	0.63823	2	18	19	11	0.999289	0.281013	0.0931009	0.605583	113	153	133	121	0.0509167	0.734748	0.830719	0.547413	24	15	26	26	0.0592883	0.999438	0.395074	0.137194	847	927	803	798	5.89649e-11	1	1	1	111	160	212	144	1
800	ENSG00000122786	CALD1	7q33	934	58	57	66	45	0.000139254	0.991787	0.453735	0.893429	4	29	18	24	0.999654	0.0997918	0.858381	0.0345776	133	126	96	104	1.31594e-10	0.958898	0.999913	0.693283	25	34	44	31	0.636821	0.922633	0.0638304	0.561224	799	855	716	737	1.57212e-12	1	1	1	141	253	311	237	1
808	ENSG00000143933	CALM2	2p21	934	21	34	32	26	0.385314	0.660087	0.576637	0.507581	0	8	7	3	1	0.169948	0.235779	0.813452	21	38	57	73	0.999697	0.999769	0.156478	1.9676e-07	60	46	57	33	2.89611e-05	0.991591	0.251855	0.99389	321	436	506	362	1	1	4.78225e-09	1	420	425	559	352	0.00242404
810	ENSG00000178363	CALML3	10p15.1	934	36	46	42	38	0.0441011	0.839102	0.829295	0.435508	19	33	39	26	0.662254	0.814191	0.141075	0.592489	72	50	44	79	1.75322e-05	0.99996	0.999899	0.000228476	42	80	94	77	0.9964	0.911617	0.014125	0.100917	449	348	449	307	6.13822e-14	1	0.000163652	1	335	517	578	491	1
811	ENSG00000179218	CALR	19p13.2	934	26	32	36	28	0.126346	0.923392	0.453403	0.511463	14	42	31	28	0.956764	0.122814	0.705867	0.364484	46	29	57	61	0.0604452	1	0.207958	0.00261366	44	73	67	46	0.588535	0.324423	0.221561	0.923035	342	368	517	300	0.169127	1	1.53829e-15	1	385	425	505	415	0.180575
813	ENSG00000128595	CALU	7q32.1	934	61	57	66	45	2.15572e-05	0.994569	0.511567	0.914012	6	27	17	27	0.996058	0.271133	0.932309	0.00677716	134	127	92	111	1.36115e-10	0.964099	0.999996	0.379882	18	32	45	32	0.960184	0.924086	0.0160536	0.336103	810	841	723	738	4.824e-14	1	1	1	140	257	309	233	1
814	ENSG00000152495	CAMK4	5q22.1	934	15	42	23	27	0.859367	0.0411109	0.97128	0.28955	40	34	43	31	0.000736609	0.994604	0.493529	0.743418	13	32	48	52	0.999925	0.992753	0.0470135	0.000193668	91	67	138	70	0.0014252	1	3.52629e-08	0.991213	249	412	259	276	1	0.00428323	1	1	623	565	794	571	7.70579e-06
815	ENSG00000070808	CAMK2A	5q32	934	22	62	32	33	0.838893	0.002589	0.988348	0.606112	13	17	27	15	0.476427	0.949111	0.0589601	0.699468	21	33	56	52	0.992618	0.999133	0.0129333	0.00395339	69	61	111	61	0.0536838	0.999998	9.19794e-06	0.942452	296	464	298	332	0.739874	0.0196205	1	1	533	484	717	487	0.000309861
816	ENSG00000058404	CAMK2B	7p13	934	62	71	66	60	0.000713923	0.955666	0.923718	0.447817	5	12	14	9	0.848408	0.635666	0.231672	0.576027	109	170	124	148	0.428474	0.372944	0.999316	0.00543572	21	14	43	13	0.21888	0.999791	1.22094e-05	0.990712	871	983	800	840	1.09836e-10	1	1	1	116	94	206	116	0.645568
817	ENSG00000145349	CAMK2D	4q26	934	6	14	14	10	0.799848	0.532624	0.375123	0.559309	41	53	53	37	0.0300574	0.822475	0.518378	0.849642	15	14	15	28	0.430395	0.988486	0.911531	0.00170417	97	93	138	68	0.00158858	0.999887	1.29732e-05	0.999874	138	131	166	160	0.21051	1	0.0900814	0.190976	655	641	923	542	0.000144943
818	ENSG00000148660	CAMK2G	10q22.2	934	17	32	24	23	0.495513	0.370109	0.832214	0.420546	24	49	41	33	0.663755	0.319798	0.627367	0.568549	33	27	33	22	0.0079004	0.964459	0.360169	0.893927	62	76	109	90	0.744541	0.999915	0.0054455	0.0520242	253	222	278	196	4.72966e-05	1	0.00196944	1	480	632	698	507	1
819	ENSG00000164615	CAMLG	5q31.1	934	13	45	23	26	0.951765	0.00866916	0.97128	0.377125	32	33	35	25	0.00727535	0.919317	0.61031	0.811995	11	30	46	56	0.99999	0.997008	0.0806925	4.67321e-06	80	62	117	67	0.00502057	1	1.87502e-05	0.929591	273	441	264	301	0.720197	0.00278531	1	1	566	524	758	522	0.000293754
820	ENSG00000164047	CAMP	3p21.31	934	9	10	8	9	0.150793	0.740142	0.857204	0.433689	31	76	70	61	0.983624	0.44414	0.418329	0.123249	38	27	33	39	0.00817112	0.998886	0.812257	0.0832131	62	140	140	125	0.999996	0.597889	0.0335543	0.0163032	238	234	218	156	1.59423e-06	1	0.458648	1	627	777	920	863	1
821	ENSG00000127022	CANX	5q35.3	934	21	60	34	38	0.918143	0.0151464	0.980656	0.27646	14	25	25	17	0.545612	0.585319	0.36819	0.694096	36	50	66	61	0.87255	0.993851	0.0828165	0.0291193	69	69	117	49	0.0613707	0.99972	2.12829e-07	0.999844	357	503	349	355	0.0719659	0.122666	1	1	499	465	688	468	0.00290518
822	ENSG00000042493	CAPG	2p11.2	934	34	36	37	28	0.00741054	0.916623	0.674241	0.755038	3	6	17	6	0.934776	0.966077	0.00268783	0.770447	52	59	61	63	0.146394	0.97843	0.668808	0.0962764	20	23	27	26	0.405264	0.938394	0.42955	0.216634	419	376	578	376	0.0021827	1	2.87042e-15	1	184	181	173	160	0.00110553
823	ENSG00000014216	CAPN1	11q13.1	934	27	21	35	27	0.0244991	0.999269	0.252775	0.349887	16	32	25	20	0.551101	0.289232	0.69762	0.656743	34	55	61	83	0.987083	0.995143	0.63656	1.51919e-06	48	40	46	22	0.000198218	0.927353	0.245329	0.999214	344	320	412	381	0.0149132	1	0.00193074	0.12664	349	405	435	276	0.00841518
824	ENSG00000162909	CAPN2	1q41	934	73	111	97	76	0.0259755	0.584934	0.811437	0.812875	5	12	10	12	0.831697	0.594572	0.724199	0.150646	85	121	95	85	0.0743502	0.315554	0.902069	0.791522	28	31	32	56	0.591436	0.997076	0.946699	1.29513e-05	787	959	960	759	0.00410753	1	3.50673e-06	1	162	174	165	174	0.0696295
825	ENSG00000092529	CAPN3	15q15.1	934	9	19	10	10	0.449422	0.136386	0.922954	0.680961	35	42	60	41	0.198694	0.995627	0.0615848	0.48779	13	47	31	50	0.999863	0.228964	0.935171	0.000363792	102	57	115	68	2.62161e-08	1	0.000718125	0.969255	166	239	192	186	0.856776	0.861053	1	1	616	595	792	536	1.90145e-05
826	ENSG00000126247	CAPNS1	19q13.12	934	34	53	45	34	0.134749	0.465837	0.721321	0.802496	10	19	16	21	0.730559	0.724666	0.83389	0.0497893	40	49	79	71	0.900741	0.999941	0.0113314	0.00692081	42	39	41	27	0.0038567	0.897461	0.46236	0.959202	399	499	667	443	1	1	1.76499e-18	1	307	323	392	260	0.0109945
827	ENSG00000077274	CAPN6	Xq23	934	23	32	38	30	0.362952	0.931976	0.315417	0.352514	68	110	105	78	0.174014	0.705806	0.444994	0.761312	NA	NA	NA	NA	NA	NA	NA	NA	NA	NA	NA	NA	NA	NA	NA	NA	325	313	417	355	0.0586136	1	4.06919e-05	0.484674	396	409	498	311	0.000510286
828	ENSG00000105519	CAPS	19p13.3	934	13	18	24	21	0.564221	0.951858	0.322707	0.175702	17	48	37	45	0.985298	0.391337	0.871028	0.00975898	35	21	37	46	0.0481487	0.999996	0.566897	0.00349776	60	89	77	78	0.475243	0.69546	0.783049	0.153929	280	325	401	234	0.170809	1	3.40528e-09	1	469	528	662	539	0.625155
829	ENSG00000116489	CAPZA1	1p13.2	934	19	14	26	15	0.0370648	0.995823	0.127398	0.742536	31	70	40	42	0.58476	0.016686	0.992118	0.498577	35	32	25	54	0.0900666	0.993765	0.998854	5.23813e-05	55	58	112	67	0.65113	0.999998	5.76819e-07	0.601198	268	274	317	284	0.0467227	1	0.0213239	0.705006	510	550	677	427	0.00227954
830	ENSG00000198898	CAPZA2	7q31.2	934	63	59	66	49	1.5402e-05	0.995356	0.659599	0.828856	6	29	20	21	0.99547	0.115723	0.725764	0.175702	125	128	109	117	2.55138e-06	0.987551	0.996471	0.258693	22	27	48	28	0.746715	0.991618	0.00204236	0.640838	810	855	749	754	3.69268e-12	1	1	1	136	226	290	209	1
831	ENSG00000153113	CAST	5q15	934	14	42	23	23	0.873359	0.0171745	0.944289	0.557904	34	41	43	36	0.0548694	0.932558	0.625772	0.449322	18	26	45	53	0.99129	0.999798	0.103529	4.63851e-05	88	78	128	78	0.00973886	0.999999	7.5864e-05	0.915231	244	394	247	251	0.660051	0.00341644	1	1	621	571	804	584	4.60519e-05
832	ENSG00000077549	CAPZB	1p36.13	934	5	12	16	14	0.930872	0.852874	0.248957	0.155619	45	72	76	42	0.211638	0.63923	0.0899734	0.984807	22	26	30	60	0.891402	0.99956	0.941971	1.96868e-08	69	62	83	54	0.00267266	0.998682	0.0536449	0.931775	181	239	235	257	1	1	0.440247	0.0132868	657	662	829	433	4.42947e-09
833	ENSG00000110619	CARS	11p15.4	934	18	19	18	19	0.0680801	0.892359	0.841389	0.305339	23	42	45	40	0.78385	0.857322	0.383569	0.123789	28	29	35	37	0.283067	0.985611	0.511498	0.0820685	72	91	116	86	0.46942	0.997008	0.00785242	0.480584	226	212	245	196	0.00112983	1	0.0379098	1	472	615	711	562	1
834	ENSG00000137752	CASP1	11q22.3	934	19	12	22	22	0.042222	0.999509	0.495778	0.101168	30	63	67	41	0.861682	0.535499	0.061236	0.834814	32	43	57	53	0.817624	0.991609	0.113646	0.0414958	62	96	99	88	0.817261	0.893317	0.207077	0.148482	272	265	293	248	0.00103075	1	0.065986	1	536	662	714	545	0.261435
835	ENSG00000106144	CASP2	7q34	934	59	59	67	45	0.00011893	0.988047	0.463877	0.920141	4	31	18	25	0.99979	0.0639638	0.901104	0.0306128	131	116	96	108	1.80384e-10	0.99684	0.999745	0.377267	31	31	46	36	0.286222	0.995282	0.0894567	0.342075	793	847	713	737	3.34425e-12	1	1	1	159	254	323	245	1
836	ENSG00000164305	CASP3	4q35.1	934	9	16	12	14	0.52927	0.554734	0.840881	0.249237	58	61	60	49	0.000185538	0.965875	0.840679	0.720932	8	22	14	41	0.997155	0.850892	0.993352	1.61245e-07	119	105	151	69	1.11004e-06	0.999954	1.92244e-05	1	128	134	161	162	0.59957	1	0.136316	0.0888986	742	707	978	635	1.3572e-06
837	ENSG00000196954	CASP4	11q22.3	934	19	13	22	23	0.0540795	0.999156	0.555969	0.0795785	30	63	67	42	0.869346	0.556759	0.0678061	0.794507	33	43	57	53	0.769878	0.992671	0.123532	0.0457481	63	96	98	84	0.732085	0.859809	0.203168	0.277636	272	266	292	249	0.00109114	1	0.078971	1	533	657	714	547	0.300664
838	ENSG00000137757	CASP5	11q22.3	934	19	13	22	23	0.0540795	0.999156	0.555969	0.0795785	30	62	67	42	0.861682	0.602961	0.061236	0.782243	32	43	57	53	0.817624	0.991609	0.113646	0.0414958	62	96	98	84	0.773539	0.850387	0.192307	0.265883	272	264	292	249	0.000973417	1	0.0734346	1	536	663	715	545	0.27072
839	ENSG00000138794	CASP6	4q25	934	6	14	11	11	0.760008	0.448528	0.699996	0.347865	42	53	51	39	0.0202897	0.836257	0.678198	0.751239	13	17	13	30	0.691628	0.932563	0.977619	0.000379891	99	101	140	68	0.00198894	0.998918	2.9887e-05	0.999974	136	129	170	156	0.250882	1	0.0334313	0.293046	640	637	918	530	0.000566687
840	ENSG00000165806	CASP7	10q25.3	934	9	24	13	22	0.860169	0.275074	0.977955	0.0375789	36	54	47	37	0.111491	0.57517	0.736191	0.723494	30	12	31	19	0.00130876	0.999983	0.0818546	0.774591	73	103	104	84	0.395669	0.853987	0.215313	0.583923	218	190	242	156	7.16233e-05	1	0.00108928	1	567	709	768	596	0.462331
841	ENSG00000064012	CASP8	2q33.1	934	28	23	36	23	0.0133063	0.996596	0.187755	0.72133	9	14	20	20	0.789247	0.964176	0.335492	0.0562213	46	48	75	71	0.583441	0.999976	0.0546612	0.00777062	29	35	45	70	0.904329	0.999832	0.745067	2.13337e-07	321	321	428	286	0.0169084	1	2.10947e-08	1	289	293	348	291	0.0246997
842	ENSG00000132906	CASP9	1p36.21	934	10	17	23	15	0.711543	0.860213	0.13749	0.52137	39	65	69	41	0.365848	0.668978	0.111546	0.934934	26	26	33	55	0.64878	0.999701	0.852022	5.16116e-06	59	61	78	55	0.0515492	0.993974	0.0676622	0.775195	198	244	255	274	1	1	0.260096	0.00962782	639	669	817	423	9.63042e-08
843	ENSG00000003400	CASP10	2q33.1	934	28	25	38	23	0.0218225	0.993585	0.145203	0.788035	10	13	20	18	0.627611	0.974153	0.275537	0.125281	46	49	75	73	0.623978	0.999971	0.0712624	0.00439198	29	34	45	68	0.883222	0.999859	0.696307	5.91914e-07	326	322	435	290	0.0135837	1	9.50347e-09	1	285	291	340	285	0.0229403
844	ENSG00000143318	CASQ1	1q23.2	934	84	120	106	86	0.00391227	0.749761	0.883061	0.755467	3	5	4	5	0.583085	0.659337	0.766114	0.337918	111	133	110	130	0.00860256	0.963489	0.996876	0.0117693	5	19	24	12	0.995593	0.455929	0.0163728	0.780543	847	1004	1032	827	0.00125504	1	4.02992e-07	1	100	106	99	100	0.0899242
845	ENSG00000118729	CASQ2	1p13.1	934	21	18	27	22	0.0607639	0.994106	0.373687	0.335722	23	65	37	33	0.863963	0.00283746	0.957722	0.756191	42	33	27	61	0.0212332	0.999271	0.999692	9.54417e-06	53	52	111	53	0.486689	0.999998	4.22029e-09	0.954856	284	294	346	310	0.0850375	1	0.00839566	0.54546	488	537	650	401	0.00369093
846	ENSG00000036828	CASR	3q21.1	934	38	47	40	42	0.0267507	0.861078	0.945666	0.230214	6	13	16	15	0.889287	0.840887	0.349096	0.137871	63	73	101	131	0.925452	1	0.414285	7.7691e-11	23	45	42	21	0.755086	0.166089	0.0972644	0.98852	507	572	676	625	0.637216	1	1.40519e-05	0.0281463	243	285	321	232	0.234107
847	ENSG00000121691	CAT	11p13	934	19	33	29	31	0.576685	0.713881	0.789751	0.112338	14	32	29	20	0.792766	0.342494	0.378608	0.698196	48	47	50	38	0.00956065	0.941733	0.47621	0.838414	45	61	89	55	0.770396	0.991285	0.000434785	0.739153	292	284	347	275	0.00525483	1	0.00103201	1	366	461	531	417	1
857	ENSG00000105974	CAV1	7q31.2	934	62	59	68	50	4.67689e-05	0.996515	0.568713	0.801715	5	29	19	21	0.998244	0.0853781	0.765528	0.142547	127	128	109	117	8.2784e-07	0.989798	0.997142	0.28004	22	28	48	28	0.760937	0.987158	0.00249065	0.659811	812	857	742	748	9.54406e-13	1	1	1	138	227	292	212	1
858	ENSG00000105971	CAV2	7q31.2	934	60	57	67	50	0.000101377	0.997376	0.540432	0.741032	5	29	20	21	0.99849	0.0997918	0.70053	0.158638	125	128	109	117	2.55138e-06	0.987551	0.996471	0.258693	22	28	48	28	0.760937	0.987158	0.00249065	0.659811	813	856	741	749	6.76397e-13	1	1	1	138	227	293	211	1
859	ENSG00000182533	CAV3	3p25.3	934	24	31	20	25	0.043343	0.574407	0.986445	0.319422	22	40	46	34	0.760904	0.839152	0.168811	0.386431	36	41	39	40	0.13417	0.897014	0.746048	0.263605	43	117	127	101	1	0.553245	0.00122088	0.0759572	301	300	316	241	5.81737e-05	1	0.0462018	1	546	648	780	751	1
860	ENSG00000124813	RUNX2	6p21.1	934	40	42	54	36	0.0157133	0.989319	0.21853	0.760425	6	16	16	29	0.984908	0.937074	0.852282	7.87092e-05	79	50	94	59	4.36228e-05	1	0.00388169	0.880505	7	50	23	35	0.999995	0.00115305	0.971474	0.0408355	516	408	596	390	8.5732e-11	1	6.81505e-11	1	230	363	276	325	1
862	ENSG00000079102	RUNX1T1	8q21.3	934	88	108	125	110	0.0109497	0.999959	0.451778	0.0338256	3	6	6	7	0.760351	0.7368	0.639697	0.213599	125	181	169	147	0.311972	0.836041	0.439251	0.430714	16	11	9	27	0.145673	0.994246	0.995432	0.000335712	1001	1058	1076	948	5.01947e-11	1	0.00253217	1	108	130	163	120	1
863	ENSG00000129993	CBFA2T3	16q24.3	934	18	26	24	27	0.365302	0.842281	0.815135	0.102766	36	78	69	54	0.857118	0.303493	0.46487	0.517859	43	47	41	63	0.174447	0.98285	0.981907	0.000978686	65	64	94	54	0.0357967	0.998969	0.00199571	0.965584	315	337	311	344	0.00689155	1	1	0.1169	608	787	849	621	0.672531
864	ENSG00000020633	RUNX3	1p36.11	934	9	9	10	14	0.288964	0.948417	0.812108	0.0714316	41	68	72	39	0.296501	0.597379	0.0775863	0.983847	23	25	34	57	0.850468	0.999838	0.783686	6.00323e-07	71	65	78	52	0.000712149	0.992902	0.176296	0.960093	177	232	233	252	1	1	0.342081	0.0141232	645	664	812	425	1.53244e-08
865	ENSG00000067955	CBFB	16q22.1	934	17	26	22	26	0.396732	0.763818	0.870613	0.102745	26	66	62	34	0.934758	0.125998	0.0873502	0.965138	46	41	46	51	0.0275397	0.996611	0.762554	0.0785971	65	59	81	35	0.000844223	0.987772	0.00542234	0.999929	320	347	327	355	0.0153656	1	1	0.111023	530	717	782	534	1
866	ENSG00000170099	SERPINA6	14q32.13	934	19	30	27	31	0.484763	0.815485	0.829815	0.0662392	23	37	49	28	0.600752	0.902815	0.0316825	0.784842	24	38	63	32	0.93927	0.970993	7.76567e-05	0.851121	94	74	103	64	4.22129e-06	0.999964	0.0377424	0.987815	265	318	354	334	1	1	0.0111897	0.130802	603	575	699	474	9.01686e-09
867	ENSG00000110395	CBL	11q23.3	934	21	13	22	20	0.012442	0.998931	0.526091	0.256153	33	72	66	50	0.873803	0.357585	0.35918	0.545002	29	42	54	49	0.867294	0.978479	0.109297	0.0656391	63	102	98	98	0.890975	0.85742	0.475858	0.0260938	258	250	282	229	0.001177	1	0.0341989	1	573	698	754	592	0.201865
868	ENSG00000114423	CBLB	3q13.11	934	25	44	35	43	0.572321	0.691444	0.938242	0.027013	12	21	16	14	0.400485	0.412383	0.768783	0.589156	66	74	104	124	0.832367	1	0.262503	3.13923e-08	23	53	44	35	0.955312	0.149965	0.359508	0.629121	492	535	631	585	0.230599	1	0.000103192	0.0553801	264	289	338	236	0.0504853
869	ENSG00000102924	CBLN1	16q12.1	934	24	35	28	31	0.203031	0.700885	0.918749	0.190057	22	48	55	30	0.889637	0.58139	0.026999	0.884777	45	48	48	41	0.0352753	0.909801	0.600248	0.64297	69	55	72	62	0.000822824	0.999887	0.367673	0.413487	340	368	346	352	0.00384413	1	0.968861	0.56106	469	631	746	491	1
871	ENSG00000149257	SERPINH1	11q13.5	934	33	38	45	37	0.0780502	0.978728	0.449803	0.350137	16	28	28	16	0.450571	0.505316	0.285495	0.886225	42	61	68	83	0.922811	0.994688	0.54904	8.40211e-05	49	48	74	24	0.0208055	0.976652	0.000153626	0.999991	365	364	418	380	0.00552038	1	0.0158321	0.63071	351	426	496	358	0.559935
873	ENSG00000159228	CBR1	21q22.12	934	28	29	27	27	0.0151264	0.917462	0.885313	0.370714	20	47	31	28	0.708324	0.0762561	0.885457	0.593632	54	29	43	31	1.52062e-06	0.999884	0.474877	0.894353	37	98	107	91	0.999999	0.679548	0.00766523	0.0275117	322	328	378	264	0.000733178	1	0.00025834	1	475	534	629	518	0.20066
874	ENSG00000159231	CBR3	21q22.12	934	27	27	27	26	0.0169904	0.943247	0.829815	0.377125	20	46	31	28	0.693396	0.0974106	0.873724	0.573487	54	29	43	31	1.52062e-06	0.999884	0.474877	0.894353	37	98	107	91	0.999999	0.679548	0.00766523	0.0275117	324	329	382	267	0.000779798	1	0.00018802	1	476	533	625	519	0.171604
875	ENSG00000274276	CBS	---	438	13	16	15	11	0.1344	0.695912	0.646814	0.739653	0	0	0	0	1	1	1	1	49	25	45	29	1.84124e-05	0.999976	0.1766	0.896501	41	109	117	75	0.999993	0.248038	0.000263523	0.788055	328	331	385	269	0.000544117	1	0.000184643	1	479	556	653	538	0.481062
881	ENSG00000185972	CCIN	9p13.3	934	38	28	25	35	7.91414e-05	0.994507	0.994418	0.0903815	20	68	48	40	0.993619	0.0141667	0.708593	0.531194	56	48	52	63	0.00891733	0.999106	0.894208	0.0240629	56	87	106	94	0.966101	0.992378	0.0297472	0.0227591	328	272	382	301	9.50709e-05	1	5.34864e-05	1	516	687	702	605	1
883	ENSG00000171097	CCBL1	9q34.11	496	10	11	15	21	0.532964	0.987962	0.707798	0.00896211	2	11	17	5	0.989985	0.562231	0.00885546	0.928425	55	66	64	62	0.125197	0.92639	0.679169	0.257612	46	45	87	52	0.442125	0.999982	3.72517e-05	0.644355	279	308	358	319	0.336105	1	0.00384804	0.482467	497	623	696	511	0.59501
886	ENSG00000163394	CCKAR	4p15.2	934	12	24	13	18	0.493899	0.246425	0.973857	0.240102	30	50	44	45	0.460779	0.738801	0.825648	0.107447	17	36	20	39	0.910829	0.363343	0.992988	0.00260419	100	94	131	68	0.000239243	0.999703	0.000363124	0.999817	170	193	215	202	0.576619	1	0.0778022	0.354285	616	562	814	532	8.88013e-06
887	ENSG00000110148	CCKBR	11p15.4	934	16	20	18	17	0.143711	0.767622	0.781527	0.446001	25	44	44	38	0.634664	0.769558	0.482722	0.244685	28	30	34	37	0.283067	0.97575	0.594544	0.0820685	72	77	110	83	0.21388	0.999932	0.00644486	0.342702	235	202	244	204	0.000121679	1	0.0582773	1	457	605	688	545	1
889	ENSG00000001631	KRIT1	7q21.2	934	64	63	67	59	8.12021e-05	0.996634	0.839423	0.422391	3	18	18	13	0.99694	0.352155	0.206004	0.396169	106	147	131	116	0.116345	0.733499	0.69842	0.565454	24	13	29	25	0.0592883	0.999929	0.161399	0.199227	843	935	806	797	2.98143e-10	1	1	1	107	155	211	144	1
890	ENSG00000145386	CCNA2	4q27	934	10	15	16	10	0.380394	0.67398	0.384337	0.757784	37	51	43	31	0.0272841	0.520752	0.775551	0.903732	14	23	22	34	0.898	0.910264	0.802442	0.00195164	96	92	131	60	0.000433759	0.999219	4.39149e-05	0.999993	138	135	175	164	0.362159	1	0.0376047	0.200859	655	636	908	538	4.97829e-05
891	ENSG00000134057	CCNB1	5q13.2	934	11	36	18	23	0.921384	0.0301035	0.975383	0.246379	41	42	52	32	0.00508879	0.978811	0.248045	0.905811	15	28	41	47	0.996567	0.994029	0.136845	0.000411524	96	72	127	92	0.00103702	1	0.00107421	0.431504	221	353	222	227	0.612502	0.00801056	1	1	631	580	833	597	9.33582e-05
892	ENSG00000112237	CCNC	6q16.2	934	23	21	30	14	0.0180578	0.95942	0.146581	0.962446	20	71	53	58	0.999645	0.11144	0.831236	0.0147193	42	13	45	6	3.68478e-07	0.999999	0.000210164	1	45	83	50	90	0.910821	0.419305	0.999848	9.53406e-06	261	189	314	181	2.1658e-06	1	1.57079e-08	1	578	778	590	664	0.109593
894	ENSG00000118971	CCND2	12p13.32	934	36	58	58	53	0.481293	0.877474	0.588776	0.130447	14	30	28	17	0.699913	0.348396	0.310618	0.837572	61	99	96	84	0.819496	0.73218	0.279528	0.265883	29	21	33	53	0.315998	0.999992	0.797512	1.06294e-05	449	605	775	532	1	1	1.51647e-20	1	291	293	232	245	9.2093e-07
896	ENSG00000112576	CCND3	6p21.1	934	45	35	53	37	0.000516748	0.999803	0.241416	0.660037	7	20	16	28	0.976057	0.767622	0.910711	0.000721111	72	57	102	67	0.012782	1	0.000807269	0.682981	14	46	29	32	0.99471	0.0343492	0.807907	0.228606	533	427	615	401	4.60171e-11	1	4.60346e-11	1	217	356	266	315	1
898	ENSG00000105173	CCNE1	19q12	934	30	49	48	38	0.399248	0.725116	0.484776	0.491236	6	16	13	17	0.910426	0.592277	0.774815	0.0586847	50	59	64	78	0.45043	0.996941	0.737466	0.000990589	32	39	35	28	0.107098	0.658094	0.620577	0.791765	448	520	706	468	1	1	7.5753e-19	1	271	283	337	228	0.0103459
899	ENSG00000162063	CCNF	16p13.3	934	27	63	38	42	0.732308	0.0480065	0.98419	0.27516	13	19	24	12	0.386528	0.777067	0.134064	0.883881	44	55	41	52	0.113423	0.73243	0.9775	0.108548	49	40	62	36	0.00899304	0.998807	0.0238914	0.939117	484	607	439	470	0.000324039	0.886802	1	1	309	322	574	311	1
900	ENSG00000113328	CCNG1	5q34	934	17	62	33	36	0.98666	0.00210821	0.977634	0.337672	18	19	25	11	0.0605358	0.877306	0.168708	0.966105	28	41	69	58	0.984224	0.999491	0.0032774	0.0167459	76	66	117	66	0.0241496	0.999999	1.56374e-05	0.944521	297	475	311	329	0.91763	0.0108874	1	1	541	479	722	503	0.000177031
901	ENSG00000138764	CCNG2	4q21.1	934	12	18	11	18	0.308701	0.609269	0.975911	0.096118	33	43	46	32	0.0843723	0.865681	0.395789	0.764563	22	18	13	54	0.423841	0.999715	0.999967	1.23257e-10	89	93	136	53	0.00586272	0.996631	4.39005e-07	1	188	182	223	211	0.110697	1	0.0579999	0.250365	553	566	807	463	0.00617236
902	ENSG00000134480	CCNH	5q14.3	934	12	37	22	24	0.923142	0.0607453	0.918117	0.303517	34	42	44	29	0.0349278	0.843701	0.437729	0.872727	15	27	49	53	0.999364	0.999698	0.0271849	7.3169e-05	92	77	128	89	0.00608504	1	0.000591319	0.590412	219	360	222	235	0.869106	0.00479252	1	1	634	583	829	592	4.33041e-05
904	ENSG00000129315	CCNT1	12q13.12	934	14	48	40	28	0.99008	0.0866353	0.320022	0.670353	22	15	16	21	0.00399103	0.990623	0.940849	0.142547	30	65	84	54	0.998736	0.831775	0.00040991	0.557204	45	42	33	26	0.000313875	0.696803	0.912515	0.965942	315	515	600	361	1	1	3.18815e-17	1	308	255	220	260	1.2621e-10
905	ENSG00000082258	CCNT2	2q21.3	934	18	19	27	20	0.178867	0.976048	0.269214	0.444926	13	25	30	18	0.752406	0.724494	0.114834	0.702335	55	48	51	71	0.0249848	0.999658	0.953689	0.00110872	19	31	50	43	0.984998	0.994487	0.0148662	0.0298152	309	296	422	291	0.0311366	1	4.37496e-09	1	276	285	304	236	0.00139785
908	ENSG00000146731	CCT6A	7p11.2	934	64	66	60	64	9.36483e-05	0.988354	0.986035	0.152404	4	17	11	5	0.906276	0.041282	0.507413	0.948197	107	171	116	161	0.587434	0.383046	0.999994	1.51265e-05	29	8	43	13	0.0034375	1	2.43829e-05	0.993075	867	989	817	855	3.06112e-09	1	1	1	92	84	185	100	1
909	ENSG00000158477	CD1A	1q23.1	934	80	112	99	85	0.00496184	0.823202	0.917279	0.552405	3	7	5	3	0.624253	0.322277	0.623688	0.813452	108	126	105	124	0.00524884	0.970695	0.996241	0.0165384	5	26	22	22	0.999655	0.233245	0.354968	0.131388	836	993	1013	817	0.00128221	1	1.5145e-06	1	108	111	103	104	0.0407569
910	ENSG00000158485	CD1B	1q23.1	934	76	111	97	84	0.0166918	0.761896	0.911203	0.500609	3	7	5	3	0.624253	0.322277	0.623688	0.813452	108	126	105	124	0.00524884	0.970695	0.996241	0.0165384	5	26	22	22	0.999655	0.233245	0.354968	0.131388	833	992	1014	815	0.00173784	1	9.37008e-07	1	109	113	103	105	0.0399278
911	ENSG00000158481	CD1C	1q23.1	934	76	111	98	83	0.0166918	0.761896	0.884775	0.564124	3	7	5	3	0.624253	0.322277	0.623688	0.813452	108	126	105	124	0.00524884	0.970695	0.996241	0.0165384	5	26	22	22	0.999655	0.233245	0.354968	0.131388	836	992	1014	816	0.00123943	1	1.16211e-06	1	108	112	103	103	0.0407569
912	ENSG00000158473	CD1D	1q23.1	934	81	115	100	85	0.00468401	0.764143	0.926241	0.622549	3	7	4	3	0.583085	0.263038	0.766114	0.779863	108	126	105	124	0.00524884	0.970695	0.996241	0.0165384	5	26	25	22	0.999798	0.312842	0.175903	0.180298	837	992	1012	816	0.00101997	1	1.6808e-06	1	105	110	104	103	0.0687767
913	ENSG00000158488	CD1E	1q23.1	934	77	111	98	84	0.0125337	0.788865	0.900332	0.529531	3	7	4	3	0.583085	0.263038	0.766114	0.779863	108	126	105	124	0.00524884	0.970695	0.996241	0.0165384	5	26	22	22	0.999655	0.233245	0.354968	0.131388	834	991	1014	816	0.00153699	1	9.88996e-07	1	109	113	103	104	0.0375845
914	ENSG00000116824	CD2	1p13.1	934	21	23	30	23	0.14212	0.968943	0.342254	0.443616	19	60	36	36	0.965325	0.0108948	0.939761	0.392736	43	34	26	63	0.0179837	0.999149	0.999919	3.69244e-06	50	48	105	51	0.491895	0.999998	1.25289e-08	0.929775	290	301	361	317	0.106344	1	0.00276224	0.613533	480	524	636	394	0.00299636
915	ENSG00000167286	CD3D	11q23.3	934	21	13	22	19	0.0105916	0.99865	0.495778	0.32921	31	73	65	50	0.933031	0.262553	0.386143	0.511785	29	36	49	37	0.571355	0.975315	0.0629895	0.393777	68	106	106	98	0.828372	0.886913	0.296255	0.0889956	264	258	290	225	0.000725345	1	0.0193622	1	564	688	749	595	0.2941
916	ENSG00000198851	CD3E	11q23.3	934	20	13	23	20	0.0252299	0.998931	0.421372	0.256153	32	74	65	50	0.912303	0.243567	0.424234	0.545002	29	36	49	37	0.571355	0.975315	0.0629895	0.393777	68	106	106	98	0.828372	0.886913	0.296255	0.0889956	265	262	288	226	0.000709755	1	0.0325747	1	563	686	751	593	0.302574
917	ENSG00000160654	CD3G	11q23.3	934	21	13	22	19	0.0105916	0.99865	0.495778	0.32921	31	72	66	50	0.933031	0.319161	0.323014	0.511785	29	36	49	37	0.571355	0.975315	0.0629895	0.393777	68	106	105	98	0.820619	0.879023	0.332065	0.0835488	264	258	291	225	0.00076997	1	0.0169662	1	564	689	749	595	0.298999
919	ENSG00000198821	CD247	1q24.2	934	81	117	100	84	0.00512214	0.68334	0.931919	0.694074	6	6	6	4	0.16284	0.7368	0.639697	0.772976	101	134	112	118	0.0700874	0.826064	0.964326	0.107459	11	23	28	26	0.973057	0.841473	0.1693	0.0994313	822	1010	1017	808	0.00929402	1	5.76799e-07	1	116	119	108	112	0.028834
920	ENSG00000010610	CD4	12p13.31	934	35	53	59	47	0.405563	0.927975	0.30476	0.31469	14	36	33	24	0.914225	0.331205	0.337808	0.569903	64	93	92	87	0.618363	0.902052	0.433831	0.112064	33	26	33	57	0.218348	0.999952	0.934345	9.09584e-06	456	594	780	520	1	1	3.88518e-22	1	297	303	231	250	5.85992e-07
921	ENSG00000110448	CD5	11q12.2	934	20	21	35	29	0.343247	0.997962	0.158334	0.125197	13	34	19	19	0.736261	0.0487505	0.933465	0.577592	31	52	64	74	0.992091	0.994397	0.247287	9.45662e-05	45	37	46	30	0.00216053	0.983921	0.27974	0.933861	308	293	375	331	0.0246105	1	0.00121461	0.432392	347	399	436	282	0.0115771
922	ENSG00000073754	CD5L	1q23.1	934	82	115	97	85	0.00229543	0.735638	0.964837	0.594863	3	7	5	3	0.624253	0.322277	0.623688	0.813452	107	126	104	123	0.00619119	0.962162	0.996564	0.0181963	6	26	26	22	0.999412	0.370122	0.149819	0.217565	838	991	1011	819	0.000929266	1	2.29924e-06	1	109	109	103	102	0.0257626
923	ENSG00000013725	CD6	11q12.2	934	19	21	32	28	0.354024	0.994663	0.253424	0.113898	13	36	19	19	0.767894	0.0248903	0.9491	0.624385	31	52	64	74	0.992091	0.994397	0.247287	9.45662e-05	45	38	46	30	0.00249237	0.977334	0.297662	0.939425	308	288	371	327	0.0149187	1	0.00137144	0.460636	346	403	441	284	0.0199779
924	ENSG00000173762	CD7	17q25.3	934	38	56	82	46	0.557529	0.991141	0.00143054	0.814765	15	32	16	21	0.486621	0.10335	0.987633	0.341478	50	88	89	57	0.83834	0.412235	0.0334625	0.942707	37	33	30	38	0.0161863	0.968238	0.941971	0.130304	603	592	768	538	5.30639e-05	1	6.94563e-13	1	254	316	282	293	0.319117
925	ENSG00000153563	CD8A	2p11.2	934	29	32	31	25	0.0172381	0.866748	0.746841	0.681758	3	5	19	6	0.943338	0.991164	0.000387859	0.797037	54	61	62	67	0.139802	0.982509	0.745813	0.0549936	11	21	29	25	0.966225	0.913643	0.0898991	0.122389	405	368	562	360	0.00323546	1	4.25437e-15	1	189	180	183	162	0.000755183
928	ENSG00000010278	CD9	12p13.31	934	35	51	58	51	0.419972	0.969202	0.388939	0.116018	12	33	30	22	0.935572	0.313067	0.342254	0.545374	59	93	95	86	0.847147	0.878774	0.237336	0.120156	32	26	33	54	0.230059	0.99989	0.904072	4.16578e-05	451	599	776	518	1	1	1.15517e-21	1	295	301	236	252	1.54946e-06
929	ENSG00000170458	CD14	5q31.3	934	17	55	26	32	0.934058	0.00302324	0.994363	0.322296	22	25	28	15	0.043353	0.813179	0.336439	0.945621	13	36	55	59	0.999996	0.995292	0.0232281	4.6585e-05	75	60	113	65	0.0134967	1	2.05999e-05	0.908225	287	473	282	312	0.809042	0.000632156	1	1	539	484	727	504	0.000398863
930	ENSG00000177455	CD19	16p11.2	934	37	62	45	46	0.208528	0.367748	0.965595	0.319632	6	14	17	10	0.849866	0.650001	0.159111	0.652441	56	54	64	52	0.0178438	0.992488	0.324194	0.58288	21	28	55	31	0.91112	0.996884	0.000149186	0.580891	511	618	497	484	0.00018448	1	1	1	239	260	428	258	1
931	ENSG00000156738	MS4A1	11q12.2	934	18	22	31	29	0.461163	0.989507	0.332481	0.0737906	14	36	18	23	0.733292	0.0509074	0.984628	0.30839	36	54	65	70	0.941083	0.991478	0.252766	0.00190566	45	38	50	29	0.00376852	0.984573	0.130601	0.970858	296	275	373	317	0.0335732	1	0.000117702	0.531713	356	406	442	287	0.00668987
932	ENSG00000149516	MS4A3	11q12.1	934	20	22	33	28	0.308379	0.993837	0.246075	0.152142	13	37	20	23	0.847009	0.0440165	0.961574	0.352302	32	54	68	69	0.988742	0.989086	0.105748	0.00244847	48	38	51	29	0.0010275	0.99101	0.136038	0.980676	300	267	370	316	0.0122091	1	0.00014576	0.493279	352	412	446	286	0.0164646
933	ENSG00000012124	CD22	19q13.12	934	33	51	44	38	0.188291	0.611649	0.78181	0.509768	8	19	17	21	0.900705	0.69589	0.725723	0.0424546	40	48	83	70	0.912205	0.99998	0.00244072	0.0134089	41	48	41	26	0.016242	0.478044	0.607101	0.988489	417	511	679	448	1	1	2.79656e-18	1	299	323	385	252	0.0186654
939	ENSG00000139193	CD27	12p13.31	934	34	53	59	47	0.474808	0.920434	0.286851	0.299137	13	35	33	25	0.947204	0.387049	0.313882	0.450068	60	93	95	86	0.813545	0.886942	0.249633	0.127507	32	26	33	57	0.272309	0.999941	0.927624	7.07519e-06	453	598	777	519	1	1	1.06553e-21	1	296	302	232	250	7.73075e-07
940	ENSG00000178562	CD28	2q33.2	934	26	26	37	24	0.0581248	0.98598	0.182364	0.692211	8	14	19	16	0.797092	0.903835	0.255065	0.199294	44	50	66	68	0.560435	0.999295	0.243847	0.00752073	30	38	54	75	0.961492	0.999947	0.460743	2.59156e-07	317	313	431	281	0.0197886	1	1.86825e-09	1	299	299	352	304	0.015297
941	ENSG00000121594	CD80	3q13.33	934	34	48	39	42	0.110123	0.748853	0.944217	0.176594	8	17	17	15	0.797092	0.652754	0.475044	0.298523	67	75	101	127	0.806508	1	0.443946	4.16639e-09	21	45	46	27	0.935367	0.316693	0.0516932	0.899027	507	566	661	618	0.437665	1	7.08778e-05	0.0281548	246	294	326	228	0.228855
942	ENSG00000114013	CD86	3q13.33	934	38	47	38	42	0.022034	0.834591	0.97078	0.202444	7	14	18	15	0.852618	0.851115	0.263336	0.2229	62	73	102	131	0.945562	1	0.36077	7.7691e-11	23	45	38	21	0.695526	0.110363	0.23831	0.981432	506	573	679	624	0.69027	1	8.16088e-06	0.0336956	244	286	320	232	0.213103
943	ENSG00000120949	TNFRSF8	1p36.22	934	9	17	19	14	0.716182	0.71605	0.315226	0.475902	39	69	73	41	0.4765	0.572986	0.0683214	0.966958	31	26	34	62	0.431581	0.99998	0.934015	2.82737e-07	64	55	76	49	0.00241232	0.99896	0.0570982	0.924963	217	256	251	285	0.665923	1	0.83121	0.00773515	633	676	812	415	2.39224e-07
944	ENSG00000106952	TNFSF8	9q32	934	23	38	28	31	0.313498	0.508249	0.935128	0.221204	21	45	31	31	0.646789	0.185911	0.906404	0.366254	63	69	69	55	0.0136418	0.917293	0.519829	0.808026	40	48	80	54	0.754559	0.999443	0.000601502	0.381106	278	297	343	310	0.158733	1	0.0108558	0.486364	490	615	680	493	0.480614
945	ENSG00000105383	CD33	19q13.41	934	21	44	36	26	0.630689	0.224578	0.574542	0.773815	14	27	20	23	0.606855	0.480354	0.879004	0.173502	21	51	41	63	0.998473	0.688476	0.896538	3.61719e-05	52	44	63	43	0.0103589	0.998782	0.0795354	0.800455	347	455	527	399	1	1	4.16882e-08	1	405	399	545	336	0.00211406
946	ENSG00000105492	SIGLEC6	19q13.41	934	19	45	34	27	0.778444	0.13709	0.689485	0.661579	15	25	21	23	0.486621	0.672169	0.818176	0.173502	22	60	41	64	0.999132	0.308824	0.962195	0.000156452	52	47	66	43	0.0190134	0.997336	0.0521601	0.862248	351	457	529	395	1	1	3.14975e-08	1	400	396	541	343	0.00443066
947	ENSG00000174059	CD34	1q32.2	934	83	124	103	82	0.00455131	0.469378	0.928545	0.881887	5	7	8	5	0.437159	0.714877	0.430201	0.704434	82	121	96	85	0.147657	0.287197	0.85993	0.771718	18	26	34	46	0.947661	0.99469	0.482298	0.000192503	799	966	946	751	0.000554405	1	4.60487e-05	1	143	160	166	158	0.285033
948	ENSG00000135218	CD36	7q21.11	934	56	62	66	51	0.001736	0.977406	0.624159	0.693269	3	16	15	12	0.991973	0.357858	0.325724	0.341957	121	146	119	130	0.00183088	0.912483	0.995985	0.109053	20	18	31	28	0.425792	0.99778	0.146762	0.113761	823	894	771	756	1.28642e-11	1	1	1	110	159	221	156	1
949	ENSG00000073060	SCARB1	12q24.31	934	20	47	42	40	0.931442	0.515323	0.59427	0.113843	16	25	15	21	0.236997	0.459544	0.980136	0.193705	32	58	73	48	0.968732	0.854488	0.00416775	0.619498	47	39	36	32	0.000292598	0.938339	0.875847	0.816867	319	473	562	364	1	1	6.24448e-14	1	331	353	297	326	0.000183235
950	ENSG00000138760	SCARB2	4q21.1	934	16	17	13	21	0.0955207	0.89323	0.973857	0.0579973	26	42	41	30	0.348046	0.658985	0.446277	0.669478	21	18	22	54	0.673655	0.999952	0.983792	4.02861e-09	90	93	124	53	0.00125551	0.988426	0.000101681	0.999999	196	186	235	221	0.101956	1	0.0334811	0.209626	543	551	792	456	0.00598828
951	ENSG00000104894	CD37	19q13.33	934	20	38	32	26	0.543272	0.402566	0.648488	0.571687	15	31	26	28	0.775418	0.574407	0.770697	0.113898	19	49	56	69	0.999972	0.956813	0.261361	1.41922e-05	62	42	58	28	1.72103e-06	0.997578	0.128305	0.999464	335	445	515	380	1	1	2.06335e-08	1	413	404	556	355	0.00282973
952	ENSG00000004468	CD38	4p15.32	934	13	21	14	20	0.386528	0.583838	0.956519	0.112558	31	52	43	44	0.388644	0.628485	0.881179	0.159863	22	33	33	41	0.800484	0.909935	0.673956	0.0128926	88	105	125	75	0.0459077	0.973938	0.00511072	0.994081	178	210	234	200	0.629391	1	0.0182587	0.998409	613	554	800	533	5.13896e-06
953	ENSG00000138185	ENTPD1	10q24.1	934	6	14	12	14	0.834439	0.612502	0.709681	0.135668	44	57	58	41	0.0303401	0.858565	0.489231	0.824091	21	13	24	10	0.0141167	0.988666	0.0739343	0.974781	79	110	114	109	0.600478	0.978196	0.356652	0.0401452	169	168	206	138	0.0211224	1	0.00190532	1	588	743	797	597	0.375437
954	ENSG00000054179	ENTPD2	9q34.3	934	24	42	38	31	0.469877	0.56425	0.59657	0.50685	19	42	33	33	0.802869	0.363356	0.796238	0.199968	71	89	81	78	0.0850101	0.875127	0.780905	0.318851	40	44	71	41	0.39086	0.996986	0.00112519	0.833094	306	328	387	350	0.221205	1	0.00315247	0.331105	482	621	680	516	0.954026
955	ENSG00000197586	ENTPD6	20p11.21	934	66	74	74	62	0.000430497	0.979119	0.816471	0.575386	14	17	23	16	0.310268	0.930781	0.250693	0.536742	89	119	119	117	0.377066	0.980826	0.54821	0.036451	23	43	44	39	0.927329	0.689065	0.248202	0.219689	698	821	971	741	0.298535	1	1.55401e-14	1	163	171	160	177	0.0477132
956	ENSG00000168032	ENTPD3	3p22.1	934	16	17	12	11	0.0207436	0.618611	0.921338	0.762485	23	57	54	46	0.97237	0.494903	0.364491	0.178419	36	31	31	28	0.00596368	0.94367	0.761909	0.659811	49	127	141	114	1	0.699971	0.000518719	0.0351705	259	250	243	177	1.08722e-06	1	0.302326	1	572	729	857	814	1
957	ENSG00000187097	ENTPD5	14q24.3	934	16	23	23	19	0.310468	0.765094	0.569792	0.478951	31	42	58	32	0.287901	0.964776	0.0216568	0.871905	26	34	45	35	0.64878	0.961044	0.0845553	0.345322	85	77	118	72	0.00604703	0.999987	0.000676535	0.945088	233	292	333	316	1	1	0.00508099	0.0553343	617	607	723	489	4.10333e-08
958	ENSG00000101017	CD40	20q13.12	934	70	101	92	67	0.0117205	0.671364	0.684451	0.915843	6	4	11	6	0.315653	0.986922	0.118998	0.600297	123	156	158	135	0.0543486	0.986347	0.319619	0.447562	20	9	18	10	0.00335502	0.996859	0.249934	0.891797	848	912	1037	839	6.56517e-05	1	1.32293e-09	1	82	87	117	81	0.542735
959	ENSG00000102245	CD40LG	Xq26.3	934	29	35	37	36	0.117169	0.956241	0.714818	0.165189	60	104	104	72	0.434181	0.67762	0.185723	0.821328	NA	NA	NA	NA	NA	NA	NA	NA	NA	NA	NA	NA	NA	NA	NA	NA	359	362	434	397	0.0377386	1	0.00320826	0.275834	368	391	499	294	0.00874448
960	ENSG00000026508	CD44	11p13	934	19	31	25	31	0.465991	0.727403	0.913237	0.0589557	15	35	29	20	0.76111	0.213913	0.486003	0.772098	48	48	50	36	0.00853306	0.909801	0.456834	0.909167	45	61	89	59	0.809673	0.994688	0.000825167	0.549129	295	285	354	282	0.00649094	1	0.00062608	1	363	458	528	413	1
961	ENSG00000196776	CD47	3q13.12	934	29	47	42	45	0.457005	0.804809	0.842489	0.0631144	11	20	16	12	0.43995	0.381491	0.658785	0.722552	65	75	112	124	0.913568	1	0.0749167	1.53127e-07	24	53	44	35	0.934305	0.163965	0.37934	0.646671	502	537	642	589	0.155183	1	4.55112e-05	0.0745449	254	295	330	237	0.152981
962	ENSG00000117091	CD48	1q23.3	934	84	120	103	86	0.00296648	0.705309	0.934068	0.720521	3	5	4	4	0.539199	0.598448	0.719054	0.509536	112	129	108	130	0.00375488	0.982772	0.997657	0.00759491	5	20	24	18	0.998619	0.579879	0.0630961	0.284956	847	1002	1035	828	0.00134264	1	2.313e-07	1	99	110	95	100	0.107407
963	ENSG00000143119	CD53	1p13.3	934	21	13	26	14	0.0089704	0.9983	0.127398	0.829382	27	72	39	44	0.857271	0.00564885	0.994713	0.329761	39	31	27	55	0.0281543	0.998732	0.998181	9.08873e-05	55	59	111	62	0.588668	0.99999	3.90749e-07	0.808793	259	271	314	286	0.11769	1	0.0200192	0.476846	517	563	678	422	0.00120803
965	ENSG00000116815	CD58	1p13.1	934	24	22	32	23	0.0483182	0.991188	0.275889	0.535432	18	61	36	35	0.978983	0.00547148	0.933025	0.456454	43	34	26	62	0.0161332	0.998991	0.999903	6.71916e-06	51	50	107	53	0.517512	0.999998	1.50754e-08	0.918778	286	295	357	313	0.107577	1	0.00238919	0.59516	486	535	643	401	0.00344027
966	ENSG00000085063	CD59	11p13	934	18	31	28	31	0.610754	0.770488	0.78361	0.0741453	14	29	30	21	0.778825	0.587205	0.268893	0.578762	46	48	50	35	0.0166923	0.882103	0.399084	0.919943	48	61	89	58	0.657232	0.99589	0.00112083	0.643372	285	279	338	267	0.00583254	1	0.00138124	1	369	469	543	420	1
967	ENSG00000135404	CD63	12q13.2	934	17	57	42	31	0.985298	0.0233113	0.549913	0.727804	16	12	13	20	0.0451369	0.988003	0.931938	0.0406215	27	65	80	57	0.999765	0.780055	0.00184725	0.296927	50	35	38	25	7.60283e-06	0.977342	0.672487	0.9837	345	523	623	383	1	1	3.49639e-17	1	281	233	211	234	2.30153e-09
968	ENSG00000129226	CD68	17p13.1	934	7	5	11	8	0.276683	0.98495	0.253654	0.406078	52	123	97	96	0.98356	0.154251	0.911203	0.0282645	7	20	37	15	0.997647	0.869795	6.78669e-05	0.86178	150	147	135	115	2.7044e-10	0.991713	0.948746	0.963158	141	179	276	177	1	1	7.39035e-11	1	956	985	946	829	4.59259e-16
969	ENSG00000110848	CD69	12p13.31	934	33	52	57	44	0.456554	0.8874	0.283658	0.397187	17	33	33	30	0.783129	0.736071	0.488492	0.177432	59	86	97	89	0.831999	0.981177	0.13995	0.0451241	34	28	34	57	0.207197	0.999886	0.934015	2.38201e-05	424	586	733	500	1	1	1.06734e-18	1	326	326	261	271	1.11543e-07
970	ENSG00000125726	CD70	19p13.3	934	13	17	21	22	0.498737	0.956602	0.541462	0.0784945	16	52	44	42	0.996566	0.270599	0.549731	0.0857104	30	22	43	47	0.332621	0.999995	0.192479	0.00313519	60	88	74	68	0.300536	0.517955	0.751212	0.509525	273	325	402	228	0.281971	1	6.47664e-10	1	462	519	648	542	0.675322
971	ENSG00000137101	CD72	9p13.3	934	39	27	25	34	2.51317e-05	0.996576	0.993459	0.120709	19	66	50	42	0.997201	0.037434	0.590925	0.391902	56	49	55	52	0.00410652	0.995707	0.663584	0.356612	56	86	111	92	0.970427	0.995962	0.00607861	0.0511574	340	281	386	314	3.84234e-05	1	0.000240666	1	504	674	700	602	1
972	ENSG00000019582	CD74	5q32	934	22	66	35	34	0.903489	0.00129719	0.980991	0.668505	13	17	25	15	0.431469	0.930781	0.113839	0.652515	20	35	60	52	0.997897	0.998622	0.00369677	0.00804485	69	61	110	63	0.0574296	0.999998	2.09473e-05	0.90175	295	466	299	331	0.798392	0.0154254	1	1	533	482	715	487	0.000258836
973	ENSG00000105369	CD79A	19q13.2	934	22	49	33	24	0.548655	0.0449371	0.812474	0.898269	17	28	19	27	0.396732	0.593888	0.971184	0.064594	24	46	68	78	0.99989	0.999567	0.0575235	1.9042e-06	51	38	50	33	0.00034595	0.996218	0.272276	0.933644	342	461	550	387	1	1	6.25053e-11	1	379	368	505	303	0.00116822
974	ENSG00000007312	CD79B	17q23.3	934	31	68	71	53	0.948951	0.656037	0.134825	0.362175	15	23	10	7	0.0374717	0.0603094	0.977233	0.981823	44	74	109	67	0.990919	0.988826	7.08066e-06	0.629265	34	29	18	16	0.000122432	0.575553	0.982601	0.966842	603	625	756	536	0.000127625	1	1.70173e-10	1	234	262	237	246	0.0314428
975	ENSG00000110651	CD81	11p15.5	934	19	18	19	19	0.042222	0.943853	0.787581	0.32921	25	41	46	40	0.649631	0.916246	0.352914	0.145318	28	29	35	37	0.283067	0.985611	0.511498	0.0820685	71	90	115	80	0.422094	0.994276	0.00427187	0.702292	234	213	243	201	0.000254348	1	0.0868009	1	465	615	708	561	1
976	ENSG00000123146	ADGRE5	19p13.12	496	16	12	20	18	0.0853309	0.9959	0.430394	0.218375	2	12	13	5	0.983351	0.28059	0.0959926	0.886315	49	29	71	50	0.0302954	1	0.00184992	0.286203	34	75	54	50	0.937404	0.0520835	0.738581	0.511676	345	367	546	309	0.299567	1	3.35927e-19	1	363	418	458	396	0.213745
977	ENSG00000177697	CD151	11p15.5	934	19	19	19	19	0.047886	0.918059	0.808186	0.353562	22	42	45	41	0.848354	0.857322	0.383569	0.0864913	29	29	42	38	0.348854	0.996399	0.185485	0.130304	71	92	107	85	0.410006	0.986418	0.0600367	0.402386	235	217	253	208	0.000824833	1	0.0437906	1	469	627	705	557	1
978	ENSG00000158825	CDA	1p36.12	934	7	12	16	14	0.770078	0.891661	0.314591	0.199854	43	66	71	43	0.203641	0.768691	0.134825	0.93307	20	26	30	56	0.928493	0.998659	0.895294	1.90023e-07	77	63	81	53	5.08144e-05	0.999059	0.147061	0.969753	182	229	229	261	1	1	0.586864	0.00305051	652	671	825	432	1.82311e-08
983	ENSG00000170312	CDK1	10q21.2	934	17	30	27	22	0.495513	0.552328	0.593384	0.522295	19	48	37	30	0.873525	0.136202	0.652953	0.575301	29	25	34	26	0.0617231	0.985974	0.262101	0.59576	65	78	101	92	0.555379	0.999698	0.0730194	0.0251213	251	219	276	191	3.62581e-05	1	0.00148241	1	457	612	688	507	1
987	ENSG00000198589	LRBA	4q31.3	934	7	15	18	12	0.822935	0.707103	0.206004	0.530036	42	46	49	38	0.00715914	0.956698	0.6218	0.668348	16	32	14	36	0.828785	0.335041	0.999383	0.00128831	94	82	134	55	0.000258305	0.999969	5.17431e-07	0.999998	147	168	181	170	0.499871	1	0.158299	0.516276	673	641	921	571	2.66779e-05
988	ENSG00000096401	CDC5L	6p21.1	934	54	55	60	41	0.000256947	0.973796	0.549515	0.911363	6	17	12	28	0.974997	0.819935	0.974792	5.91151e-05	77	52	96	60	0.000238493	1	0.00233193	0.869555	7	46	26	33	0.999991	0.0072096	0.849651	0.0707033	521	426	605	399	4.35925e-10	1	1.38173e-10	1	227	352	266	317	1
989	ENSG00000122545	SEPTIN7	7p14.2	934	64	79	68	68	0.00208263	0.918382	0.977227	0.237272	3	12	14	7	0.963195	0.461494	0.118286	0.744793	113	166	129	156	0.347839	0.74625	0.998637	0.000660523	23	14	37	6	0.0251245	0.997633	9.53598e-05	0.999971	869	997	803	848	8.78045e-10	1	1	1	123	106	214	117	0.577042
990	ENSG00000094804	CDC6	17q21.2	934	22	41	47	36	0.808005	0.848487	0.178974	0.302361	19	41	24	26	0.540453	0.0960224	0.967306	0.442154	31	66	77	43	0.988541	0.512212	0.00136005	0.926976	58	35	38	41	1.19376e-06	0.999409	0.949851	0.468102	497	482	617	368	2.01626e-06	1	7.38385e-12	1	330	390	350	392	0.133948
991	ENSG00000117399	CDC20	1p34.2	934	22	18	29	15	0.0202	0.987526	0.133697	0.896247	27	45	40	27	0.264506	0.426357	0.527088	0.866981	43	40	44	70	0.206392	0.999779	0.953625	1.54859e-05	35	38	70	23	0.318296	0.99101	3.24216e-06	0.999609	278	304	372	348	0.713032	1	0.00172252	0.0594176	492	478	597	281	2.68003e-09
993	ENSG00000164045	CDC25A	3p21.31	934	9	9	9	9	0.150793	0.847284	0.74963	0.433689	34	76	71	61	0.949894	0.524802	0.428333	0.160261	38	26	33	39	0.00714756	0.999357	0.797512	0.0754529	62	141	140	126	0.999997	0.578245	0.0392931	0.0136105	237	237	223	157	4.89265e-06	1	0.338462	1	627	775	914	862	1
994	ENSG00000101224	CDC25B	20p13	934	53	66	67	49	0.00937081	0.909922	0.55934	0.807672	21	23	28	22	0.110014	0.951684	0.444213	0.475497	70	106	114	103	0.860207	0.96465	0.141837	0.0609648	42	44	56	56	0.27838	0.997757	0.344731	0.0462714	614	780	899	682	1	1	9.16931e-14	1	244	234	241	245	0.00168765
995	ENSG00000158402	CDC25C	5q31.2	934	14	46	24	28	0.943616	0.0133487	0.975137	0.304338	26	27	32	19	0.0216115	0.916866	0.347517	0.899825	13	29	49	58	0.999959	0.999467	0.0503733	3.81379e-06	75	59	112	63	0.0095048	1	1.8338e-05	0.933826	290	461	282	315	0.606654	0.0039735	1	1	537	493	738	504	0.00124017
996	ENSG00000004897	CDC27	17q21.32	934	16	35	55	31	0.980104	0.956241	0.00120145	0.546784	19	38	21	24	0.390938	0.107697	0.981377	0.458247	32	49	98	49	0.992909	0.999612	3.73166e-09	0.792641	51	30	9	24	7.15299e-11	0.859582	1	0.762645	472	476	638	396	0.00160531	1	1.75571e-14	1	324	352	320	361	0.0102777
997	ENSG00000099804	CDC34	19p13.3	934	13	22	19	13	0.364246	0.442003	0.573937	0.791498	26	56	50	50	0.902389	0.609301	0.688322	0.0548528	28	15	35	38	0.114369	0.999999	0.232152	0.00971363	84	99	88	110	0.0742228	0.988744	0.981954	0.0015421	267	311	372	205	0.081954	1	2.39022e-08	1	528	611	738	600	0.616124
998	ENSG00000070831	CDC42	1p36.12	934	7	9	13	16	0.68328	0.971935	0.546724	0.0310555	41	68	71	42	0.321534	0.636868	0.124318	0.950305	30	25	34	56	0.382081	0.999953	0.864226	7.84952e-06	75	61	80	53	9.16884e-05	0.999329	0.133745	0.954856	182	230	234	256	1	1	0.379809	0.00960423	653	673	824	433	1.65617e-08
999	ENSG00000039068	CDH1	16q22.1	934	14	25	21	27	0.664243	0.748725	0.867577	0.037784	28	70	64	38	0.931985	0.123018	0.140767	0.935455	50	43	47	49	0.00672803	0.995168	0.779059	0.205559	61	56	75	33	0.0012562	0.979988	0.0109467	0.999858	323	346	328	354	0.00966864	1	1	0.132492	541	721	783	546	1
1000	ENSG00000170558	CDH2	18q12.1	934	17	26	29	22	0.456038	0.824682	0.352366	0.475497	37	71	45	47	0.33063	0.0918293	0.989491	0.413089	33	46	47	52	0.665598	0.932541	0.595737	0.0302616	102	92	135	83	0.000677788	0.999995	0.000702261	0.975211	233	266	435	234	1	1	1.21811e-20	1	652	733	624	623	4.40306e-07
1001	ENSG00000062038	CDH3	16q22.1	934	14	26	21	27	0.682355	0.691082	0.881556	0.0435172	28	71	64	37	0.931985	0.0918293	0.140767	0.956841	50	43	47	49	0.00672803	0.995168	0.779059	0.205559	61	56	75	33	0.0012562	0.979988	0.0109467	0.999858	323	349	329	349	0.00927723	1	1	0.221605	538	719	780	543	1
1002	ENSG00000179242	CDH4	20q13.33	934	79	99	101	87	0.0033189	0.991052	0.748046	0.291098	3	6	8	2	0.662578	0.579153	0.147218	0.952205	140	152	152	139	9.19847e-05	0.999086	0.752481	0.372918	12	14	20	10	0.406229	0.849016	0.088005	0.878242	871	951	1059	852	4.24967e-05	1	2.58361e-09	1	82	89	115	88	0.663996
1003	ENSG00000179776	CDH5	16q21	934	25	36	29	30	0.161389	0.67145	0.901634	0.294842	24	62	56	32	0.928404	0.105838	0.150343	0.947875	46	45	45	52	0.0397476	0.985306	0.861202	0.0785937	65	56	78	34	0.000327675	0.992267	0.0082476	0.999907	316	343	330	350	0.0209665	1	0.946671	0.148291	528	717	777	530	1
1004	ENSG00000113361	CDH6	5p13.3	934	47	92	72	65	0.577711	0.223135	0.889228	0.373367	6	6	14	9	0.578326	0.983535	0.0963352	0.396962	89	140	185	143	0.998083	0.999868	4.08353e-06	0.046199	28	35	11	14	0.00290562	0.0314894	0.999786	0.971334	611	773	807	717	0.89551	1	3.55914e-05	0.668799	211	186	222	138	1.33038e-05
1005	ENSG00000081138	CDH7	18q22.1	934	12	18	20	17	0.493899	0.831582	0.462507	0.340585	51	99	76	67	0.497436	0.158471	0.909891	0.498075	21	23	40	18	0.424821	0.973024	0.00316277	0.942011	128	155	158	149	0.0346281	0.998671	0.560981	0.0737513	173	185	328	148	1	1	2.37566e-19	1	786	904	779	807	2.47215e-06
1006	ENSG00000150394	CDH8	16q21	934	14	24	20	22	0.524539	0.652077	0.813247	0.174663	29	65	63	39	0.870489	0.299311	0.133373	0.875423	48	55	57	46	0.0787006	0.906179	0.422304	0.676683	70	47	65	36	5.64537e-07	0.999422	0.161894	0.997388	309	339	309	346	0.0177971	1	1	0.0802531	540	715	798	537	1
1007	ENSG00000113100	CDH9	5p14.1	934	48	84	67	63	0.323503	0.416989	0.919626	0.297382	10	8	15	9	0.170749	0.97747	0.194653	0.641126	116	172	198	169	0.957817	0.99957	0.00303976	0.0177379	28	32	11	12	0.00105209	0.0599561	0.999385	0.986405	609	763	815	719	0.956169	1	6.36993e-06	0.58971	223	199	238	146	1.22724e-05
1008	ENSG00000040731	CDH10	5p14.1	934	47	83	67	64	0.382143	0.459308	0.912653	0.228341	9	9	15	8	0.263632	0.937392	0.166507	0.748817	97	157	181	154	0.995575	0.99672	0.0023145	0.0156919	31	36	16	20	0.00459913	0.167491	0.998525	0.866593	609	768	817	724	1	1	7.964e-06	0.527585	221	204	230	142	1.15645e-05
1009	ENSG00000140937	CDH11	16q21	934	17	28	20	26	0.396732	0.593888	0.949444	0.102745	25	65	58	38	0.952386	0.138931	0.226223	0.821571	46	38	52	55	0.0513754	0.999839	0.487421	0.0344079	65	53	73	35	0.000116453	0.995319	0.0272434	0.999493	313	337	319	347	0.0145738	1	1	0.106954	534	715	780	531	1
1010	ENSG00000154162	CDH12	5p14.3	934	45	81	64	66	0.467448	0.486146	0.947807	0.0984723	9	10	16	10	0.368187	0.939606	0.189592	0.591493	102	160	182	155	0.985127	0.996729	0.00447381	0.0243058	31	35	15	16	0.00158015	0.120239	0.998152	0.966842	615	778	832	733	1	1	2.89354e-06	0.55074	230	206	235	146	2.3451e-06
1012	ENSG00000140945	CDH13	16q23.3	934	15	25	17	30	0.548409	0.748725	0.984958	0.00571526	39	74	75	51	0.701198	0.592405	0.16306	0.747452	45	44	40	44	0.0143149	0.945506	0.904601	0.270499	64	66	93	55	0.0548029	0.997564	0.00361323	0.954461	307	330	309	334	0.0101122	1	1	0.169628	617	804	863	667	1
1013	ENSG00000129910	CDH15	16q24.3	934	19	30	24	26	0.335869	0.63552	0.8766	0.218869	36	76	68	54	0.833037	0.365036	0.473923	0.468985	43	47	41	65	0.195413	0.986584	0.985536	0.000402228	65	64	90	53	0.0240743	0.99793	0.0062519	0.96439	315	337	311	344	0.00689155	1	1	0.1169	608	787	849	621	0.672531
1014	ENSG00000166589	CDH16	16q22.1	934	24	38	29	27	0.203031	0.455325	0.879318	0.520189	26	63	55	34	0.874637	0.116381	0.262524	0.916827	47	42	46	51	0.0213278	0.995638	0.790837	0.092877	65	59	78	35	0.000568633	0.982729	0.0134502	0.99989	322	347	335	356	0.0165674	1	0.954425	0.136504	526	715	776	532	1
1015	ENSG00000079112	CDH17	8q22.1	934	92	110	126	112	0.00330365	0.999974	0.543188	0.0344647	3	5	6	7	0.730584	0.839658	0.588385	0.178078	125	184	170	147	0.352559	0.775516	0.443113	0.480449	14	8	10	25	0.202161	0.99896	0.967415	0.00036591	1007	1073	1097	962	2.9258e-10	1	0.000926132	1	106	126	156	118	0.987458
1016	ENSG00000145526	CDH18	5p14.3	934	47	84	66	67	0.420863	0.455819	0.951179	0.127322	10	8	17	10	0.234139	0.988628	0.114283	0.591493	105	161	174	156	0.951234	0.993484	0.0453921	0.0138737	31	37	15	20	0.00459913	0.11845	0.999396	0.866593	614	779	834	728	1	1	1.57871e-06	0.68439	222	207	229	146	1.4854e-05
1017	ENSG00000123374	CDK2	12q13.2	934	16	53	43	29	0.986515	0.0530215	0.336985	0.775968	20	14	16	24	0.0188585	0.995823	0.940849	0.029438	28	68	79	62	0.999812	0.74879	0.00886981	0.14604	47	34	38	23	2.87395e-05	0.969543	0.550939	0.98973	356	529	638	390	1	1	5.55428e-18	1	279	231	203	233	1.31743e-09
1018	ENSG00000250506	CDK3	17q25.1	934	40	54	78	51	0.410458	0.997141	0.011612	0.50504	17	30	15	16	0.168551	0.101102	0.983199	0.728637	59	95	95	71	0.731371	0.632824	0.109178	0.739158	37	20	21	15	1.83653e-06	0.981496	0.864757	0.970909	615	617	785	565	0.000175224	1	3.11513e-12	1	237	283	242	241	0.0475639
1019	ENSG00000135446	CDK4	12q14.1	934	26	67	52	35	0.889175	0.037493	0.507681	0.897274	12	13	10	19	0.204362	0.912754	0.972615	0.0217359	30	71	78	65	0.99964	0.700393	0.0290837	0.102324	43	33	46	26	0.00177258	0.99187	0.13101	0.972283	370	573	652	403	1	1	3.53529e-16	1	268	221	193	231	4.8793e-09
1020	ENSG00000164885	CDK5	7q36.1	934	57	64	71	44	0.00104976	0.957313	0.319991	0.966429	8	36	21	31	0.997271	0.106593	0.95615	0.0146497	125	101	89	112	4.3988e-10	0.999927	0.999841	0.0480046	37	35	51	55	0.347966	0.999798	0.313343	0.00762627	783	834	720	728	1.46933e-11	1	1	1	188	276	335	258	1
1021	ENSG00000105810	CDK6	7q21.2	934	64	65	70	58	0.000142355	0.994979	0.753151	0.555196	2	18	18	10	0.99898	0.215719	0.112564	0.680961	110	149	133	128	0.114657	0.870707	0.830719	0.202602	24	13	26	25	0.0413158	0.999853	0.319494	0.150566	847	938	809	799	1.97211e-10	1	1	1	110	155	213	146	1
1022	ENSG00000134058	CDK7	5q13.2	934	11	37	17	23	0.921384	0.0173602	0.987251	0.246379	41	43	52	32	0.00573626	0.970916	0.265783	0.913085	15	28	41	47	0.996567	0.994029	0.136845	0.000411524	96	72	128	92	0.00115095	1	0.000772787	0.444863	222	355	222	227	0.594233	0.00665012	1	1	631	578	835	597	9.33582e-05
1024	ENSG00000132964	CDK8	13q12.13	934	36	33	34	31	0.00165369	0.974214	0.846614	0.486691	22	52	62	53	0.993252	0.91523	0.0961317	0.0326076	86	68	96	39	8.10976e-07	0.998542	0.00393015	0.999999	48	99	85	83	0.989767	0.329396	0.51124	0.0841839	396	308	357	271	3.97658e-14	1	0.07599	1	537	761	860	660	1
1025	ENSG00000136807	CDK9	9q34.11	934	20	39	31	31	0.629824	0.450945	0.817782	0.237668	20	37	37	32	0.708324	0.731987	0.466467	0.250926	57	75	67	62	0.158242	0.754329	0.718137	0.459149	45	44	86	51	0.457909	0.999982	3.19069e-05	0.649578	287	310	372	324	0.28067	1	0.00105051	0.567808	485	617	676	501	0.664953
1026	ENSG00000124762	CDKN1A	6p21.2	934	45	36	53	30	0.000201581	0.998772	0.150505	0.945982	4	23	17	26	0.999216	0.437001	0.837651	0.00318556	63	42	79	53	0.00180932	1	0.00886981	0.682659	17	59	37	39	0.998741	0.0103763	0.803266	0.265666	507	397	594	395	5.36925e-10	1	2.75424e-11	1	237	384	289	321	1
1027	ENSG00000111276	CDKN1B	12p13.1	934	28	50	57	41	0.73215	0.848625	0.133921	0.45172	21	44	35	34	0.735791	0.381156	0.791429	0.243572	57	84	89	80	0.736398	0.93203	0.22388	0.134616	38	31	42	62	0.212727	0.999977	0.82361	4.07008e-05	408	564	718	480	1	1	1.12593e-19	1	355	362	279	300	4.53588e-08
1028	ENSG00000129757	CDKN1C	11p15.4	934	20	22	20	19	0.0483098	0.836301	0.83168	0.478951	20	40	46	41	0.920508	0.900925	0.253077	0.0649449	27	29	35	37	0.348548	0.983394	0.488951	0.0741731	72	91	116	86	0.46942	0.997008	0.00785242	0.480584	227	212	245	199	0.00110644	1	0.0453207	1	472	616	713	560	1
1029	ENSG00000147889	CDKN2A	9p21.3	934	28	19	20	21	0.000310651	0.988014	0.925251	0.43648	40	116	89	81	0.999024	0.025536	0.777481	0.143351	58	34	53	32	3.59108e-06	0.999884	0.184746	0.972616	88	158	132	147	0.984033	0.575281	0.896353	0.000591088	229	201	257	188	0.000371099	1	0.00263113	1	721	1025	995	919	1
1030	ENSG00000147883	CDKN2B	9p21.3	934	27	19	20	21	0.000640337	0.985684	0.91532	0.412436	42	116	86	80	0.996044	0.0203955	0.872019	0.164023	58	38	57	30	1.22486e-05	0.999345	0.0954994	0.995032	87	149	128	148	0.973067	0.795885	0.908479	7.29321e-05	231	203	258	188	0.000289654	1	0.00284635	1	718	1015	993	911	1
1031	ENSG00000123080	CDKN2C	1p32.3	934	17	16	24	16	0.105644	0.976861	0.243082	0.614251	31	51	44	33	0.235517	0.45063	0.65576	0.770477	33	32	33	55	0.273259	0.99794	0.956307	0.000112391	40	46	78	32	0.39086	0.991591	1.20524e-05	0.996568	250	271	323	315	0.60493	1	0.015564	0.0361807	525	530	637	314	8.14412e-09
1032	ENSG00000129355	CDKN2D	19p13.2	934	19	25	32	28	0.428374	0.967967	0.347517	0.166392	15	42	35	33	0.967714	0.315329	0.61031	0.171364	40	33	67	62	0.480978	1	0.018625	0.00531682	44	71	50	48	0.345393	0.163443	0.908335	0.650535	335	369	531	290	0.329599	1	1.46212e-18	1	390	450	502	440	0.323538
1033	ENSG00000100526	CDKN3	14q22.2	934	23	31	35	29	0.281828	0.918293	0.440017	0.338441	21	33	46	26	0.614277	0.928182	0.0254829	0.758317	24	35	57	33	0.889531	0.9801	0.000822928	0.677313	83	74	103	59	0.000519458	0.999555	0.00770215	0.993638	258	315	364	329	1	1	0.00126833	0.199652	552	544	637	448	3.72767e-07
1036	ENSG00000129596	CDO1	5q22.3	934	16	43	22	29	0.82318	0.041777	0.989843	0.194736	37	37	37	27	0.0014614	0.912723	0.734026	0.856338	15	30	50	53	0.999633	0.998712	0.029528	0.000173299	88	66	134	69	0.00246615	1	9.54148e-08	0.986965	266	416	260	284	0.523846	0.0109187	1	1	602	546	782	566	5.19448e-05
1038	ENSG00000184258	CDR1	Xq27.1	934	30	37	34	37	0.0839042	0.912723	0.89422	0.127971	60	104	109	73	0.508155	0.768857	0.0839811	0.835483	NA	NA	NA	NA	NA	NA	NA	NA	NA	NA	NA	NA	NA	NA	NA	NA	366	361	427	394	0.0106425	1	0.00894902	0.328518	370	397	511	305	0.0197031
1040	ENSG00000163624	CDS1	4q21.23	934	11	14	11	14	0.229051	0.750034	0.894291	0.223959	38	52	50	37	0.0634011	0.764524	0.590925	0.766452	15	12	7	37	0.406732	0.997396	0.99993	5.26198e-08	95	101	145	58	0.00526992	0.996708	2.46997e-07	1	158	153	170	171	0.0554168	1	0.419977	0.308896	598	608	890	505	0.00703209
1041	ENSG00000204539	CDSN	6p21.33	934	53	32	54	30	3.46968e-07	0.999978	0.173103	0.966246	1	8	4	12	0.991755	0.549119	0.957441	0.00422266	72	49	83	69	0.000957123	1	0.0813613	0.218794	16	54	40	43	0.999535	0.0904451	0.622413	0.0847506	519	429	617	405	3.88847e-09	1	1.31221e-11	1	235	376	289	312	1
1043	ENSG00000169442	CD52	1p36.11	934	8	7	8	14	0.297543	0.972322	0.878287	0.0247591	46	69	69	41	0.088225	0.63262	0.251527	0.974884	23	33	34	54	0.894266	0.985626	0.852597	3.29903e-05	68	66	78	52	0.00286951	0.986419	0.155002	0.953304	165	219	221	248	1	1	0.406033	0.00327566	661	681	830	431	5.84116e-09
1044	ENSG00000113722	CDX1	5q32	934	22	63	33	33	0.857404	0.0021831	0.984888	0.642418	13	18	27	15	0.498737	0.924437	0.0694424	0.721507	21	33	54	53	0.991797	0.99897	0.0276621	0.00189743	69	61	111	61	0.0536838	0.999998	9.19794e-06	0.942452	295	463	300	325	0.717232	0.0165194	1	1	533	484	717	491	0.000370099
1045	ENSG00000165556	CDX2	13q12.2	934	38	34	32	35	0.000810105	0.978976	0.95787	0.256108	21	53	61	49	0.994334	0.822475	0.0816094	0.0941446	87	71	97	42	1.51202e-06	0.99788	0.00683058	0.999997	49	91	90	84	0.98277	0.743141	0.228185	0.0586857	399	302	368	269	1.86452e-14	1	0.0194721	1	533	768	846	668	1
1047	ENSG00000153132	CLGN	4q31.1	934	10	18	19	13	0.604827	0.64295	0.34677	0.630617	38	49	41	32	0.0131166	0.621636	0.850727	0.84106	15	32	15	39	0.915573	0.41427	0.999117	0.000238078	93	86	130	54	0.000357336	0.999621	4.97169e-06	0.999999	143	149	197	166	0.596326	1	0.00320009	0.585356	655	623	882	539	7.93856e-06
1048	ENSG00000105388	CEACAM5	19q13.2	934	22	43	31	25	0.426231	0.169858	0.817782	0.752092	18	28	23	27	0.38427	0.725677	0.886668	0.114233	20	47	70	77	0.999997	0.998914	0.0227372	2.70443e-06	52	38	46	33	9.98912e-05	0.994121	0.492689	0.91505	343	464	549	390	1	1	1.58352e-10	1	378	367	509	303	0.00158212
1050	ENSG00000245848	CEBPA	19q13.11	934	34	51	46	35	0.134749	0.611649	0.653918	0.739685	10	15	14	23	0.649715	0.92221	0.895926	0.00566528	50	49	71	70	0.303981	0.999951	0.167434	0.0120436	34	43	45	27	0.16055	0.689065	0.191115	0.959202	419	511	672	444	1	1	2.00501e-17	1	296	304	381	253	0.0117099
1051	ENSG00000172216	CEBPB	20q13.13	934	81	112	111	81	0.00666072	0.908295	0.497573	0.862933	4	1	5	3	0.171681	0.992791	0.30611	0.595095	129	160	143	135	0.00456363	0.935956	0.901258	0.386172	16	11	22	15	0.16158	0.99535	0.109029	0.543532	882	945	1054	855	5.02503e-06	1	1.0984e-08	1	64	72	112	73	1
1052	ENSG00000221869	CEBPD	8q11.21	934	75	77	97	90	0.00209586	0.999995	0.545068	0.0212558	8	25	14	15	0.868567	0.0781659	0.895926	0.437082	103	146	146	131	0.493078	0.958476	0.300952	0.147377	21	18	26	30	0.288672	0.99674	0.498815	0.0351389	833	867	946	809	3.54883e-07	1	3.32531e-05	1	186	202	232	193	0.201893
1053	ENSG00000092067	CEBPE	14q11.2	934	20	40	43	30	0.800633	0.670438	0.184089	0.555463	19	33	36	24	0.576685	0.713881	0.225423	0.673135	38	34	94	31	0.560938	0.999998	5.36566e-12	0.99837	76	75	82	65	0.00199309	0.989408	0.417968	0.786206	288	341	447	328	1	1	2.83094e-09	1	503	513	558	445	1.0694e-05
1054	ENSG00000153879	CEBPG	19q13.11	934	34	52	45	35	0.134749	0.539305	0.721321	0.739685	10	14	15	23	0.649715	0.957348	0.830121	0.00566528	50	49	71	70	0.303981	0.999951	0.167434	0.0120436	34	43	45	28	0.171589	0.708761	0.206265	0.941768	416	513	673	444	1	1	1.30084e-17	1	298	305	379	254	0.00868515
1056	ENSG00000170835	CEL	9q34.2	934	22	40	31	31	0.479046	0.446652	0.861111	0.290243	22	43	37	33	0.662867	0.484474	0.674241	0.335635	54	64	66	60	0.139802	0.948408	0.505454	0.331287	54	46	79	49	0.0476107	0.999946	0.00262474	0.792641	284	305	359	329	0.268171	1	0.00604994	0.264812	499	625	695	514	0.568869
1058	ENSG00000115163	CENPA	2p23.3	934	32	33	37	29	0.0153509	0.961406	0.585715	0.604035	7	17	20	14	0.900006	0.685282	0.194467	0.446688	56	60	68	65	0.105149	0.993661	0.463749	0.142948	15	40	33	44	0.996967	0.534502	0.73112	0.00368727	436	384	620	392	0.00279944	1	6.41377e-19	1	202	222	182	177	0.00185592
1059	ENSG00000125817	CENPB	20p13	934	53	68	67	49	0.0113387	0.866721	0.596587	0.828856	21	23	28	22	0.110014	0.951684	0.444213	0.475497	70	106	114	103	0.860207	0.96465	0.141837	0.0609648	42	44	56	56	0.27838	0.997757	0.344731	0.0462714	614	781	899	682	1	1	1.00105e-13	1	244	233	240	245	0.00150213
1060	ENSG00000145241	CENPC	4q13.2	496	5	6	6	6	0.362422	0.778835	0.687023	0.427021	3	12	15	6	0.963195	0.461494	0.0618408	0.86272	21	17	16	32	0.144737	0.991843	0.976169	0.0019043	86	87	128	59	0.00801102	0.999059	1.00234e-05	0.999946	188	187	235	214	0.213331	1	0.0166165	0.317774	527	530	772	450	0.00861103
1062	ENSG00000138778	CENPE	4q24	934	9	16	11	11	0.422339	0.397228	0.838422	0.512104	39	48	49	29	0.0129443	0.783769	0.410078	0.96903	13	11	10	27	0.406574	0.991268	0.983527	0.000173871	97	103	149	69	0.0113679	0.999274	6.81003e-07	0.999988	138	138	154	149	0.113714	1	0.308109	0.479433	640	619	928	536	0.00052344
1063	ENSG00000117724	CENPF	1q41	934	78	121	99	77	0.0119015	0.339817	0.910688	0.915614	3	10	6	12	0.925043	0.525988	0.919612	0.0306717	82	114	89	82	0.0579947	0.374807	0.924908	0.729225	21	27	32	51	0.88005	0.99683	0.780365	1.67575e-05	781	953	946	737	0.00216896	1	5.13347e-06	1	162	177	171	182	0.137008
1069	ENSG00000147400	CETN2	Xq28	934	32	46	38	39	0.133465	0.721356	0.913875	0.24099	58	97	100	65	0.332857	0.717467	0.121108	0.910357	NA	NA	NA	NA	NA	NA	NA	NA	NA	NA	NA	NA	NA	NA	NA	NA	399	401	483	418	0.0118201	1	0.000451832	0.82097	360	376	485	297	0.0095562
1070	ENSG00000153140	CETN3	5q14.3	934	14	42	22	23	0.863604	0.0141412	0.961979	0.535432	36	38	44	32	0.0133987	0.968392	0.46021	0.702746	15	23	52	53	0.999272	0.999989	0.0052849	5.8381e-05	88	74	123	81	0.00578186	1	0.000418814	0.765661	223	372	231	240	0.998892	0.00308573	1	1	635	578	822	589	1.77239e-05
1071	ENSG00000087237	CETP	16q13	934	26	35	23	27	0.0475904	0.523772	0.983822	0.370714	25	57	58	38	0.915984	0.450108	0.1189	0.715517	42	46	41	38	0.0318411	0.821066	0.79557	0.610297	73	57	80	45	4.30555e-05	0.999397	0.0430668	0.994613	317	345	319	346	0.0109636	1	1	0.165614	527	683	789	517	0.971147
1072	ENSG00000172757	CFL1	11q13.1	934	29	28	36	26	0.0218305	0.982941	0.380492	0.632937	15	27	23	16	0.423694	0.387887	0.569792	0.786149	35	55	59	84	0.979029	0.995143	0.751722	6.85297e-07	47	39	46	21	0.000245374	0.931452	0.197795	0.999445	344	320	412	381	0.0149132	1	0.00193074	0.12664	349	405	435	276	0.00841518
1073	ENSG00000165410	CFL2	14q13.1	934	28	40	40	30	0.181451	0.773217	0.503833	0.651438	24	31	35	21	0.122549	0.826521	0.274251	0.872648	33	38	73	33	0.651128	0.998251	5.23054e-06	0.95717	78	69	94	53	0.000420059	0.998797	0.0157086	0.995259	309	360	423	354	0.684247	1	9.71826e-05	0.897917	500	497	583	417	6.53188e-06
1075	ENSG00000109861	CTSC	11q14.2	934	22	24	28	29	0.150309	0.978457	0.678745	0.102464	26	46	46	29	0.47765	0.544108	0.253077	0.85207	50	53	60	71	0.232946	0.998469	0.711557	0.00376742	46	70	89	42	0.675498	0.79419	0.000262136	0.997326	319	304	348	315	0.00107758	1	0.0524141	0.896434	444	544	598	449	0.318601
1080	ENSG00000001626	CFTR	7q31.2	934	59	58	66	48	0.000137457	0.993362	0.549836	0.813621	5	28	20	20	0.99796	0.114455	0.646377	0.195143	124	128	108	119	5.03842e-06	0.987551	0.997657	0.178232	22	27	48	28	0.746715	0.991618	0.00204236	0.640838	817	861	752	754	1.14904e-12	1	1	1	140	225	289	213	1
1081	ENSG00000135346	CGA	6q14.3	934	28	20	29	17	0.00106025	0.991981	0.352366	0.897719	22	62	49	61	0.995899	0.453154	0.900259	0.000984338	44	15	45	11	6.10256e-07	0.999998	0.0018161	0.999981	44	83	52	88	0.932254	0.401529	0.999405	3.07918e-05	254	184	331	181	3.69604e-05	1	1.73736e-11	1	557	766	551	641	0.118201
1084	ENSG00000170956	CEACAM3	19q13.2	934	22	44	32	25	0.461444	0.152785	0.790309	0.783391	18	29	22	27	0.38427	0.642438	0.927467	0.114233	24	46	70	77	0.999903	0.999633	0.0316179	5.16113e-06	51	38	46	33	0.000176605	0.993214	0.472625	0.908003	344	462	552	389	1	1	6.05929e-11	1	378	368	507	302	0.001442
1087	ENSG00000007306	CEACAM7	19q13.2	934	22	43	31	25	0.426231	0.169858	0.817782	0.752092	18	28	23	26	0.365302	0.701399	0.873622	0.154494	19	47	70	75	0.999998	0.998287	0.0160038	6.68064e-06	52	38	46	33	9.98912e-05	0.994121	0.492689	0.91505	342	464	552	389	1	1	6.05929e-11	1	379	365	503	305	0.00101253
1088	ENSG00000124469	CEACAM8	19q13.2	934	22	46	37	21	0.514075	0.109574	0.466467	0.971035	16	29	21	24	0.491204	0.469846	0.906057	0.206166	17	46	58	72	0.999997	0.987614	0.161723	1.28508e-06	63	43	57	37	5.65173e-06	0.99908	0.316409	0.97068	335	451	548	378	1	1	7.85448e-12	1	395	386	516	311	0.000472801
1089	ENSG00000105352	CEACAM4	19q13.2	934	22	43	32	26	0.461444	0.206274	0.790309	0.708039	17	27	22	26	0.416448	0.708894	0.884114	0.114458	19	47	70	70	0.999996	0.996454	0.00847903	9.06357e-05	53	42	46	34	0.000136456	0.980969	0.610143	0.923915	343	464	552	389	1	1	6.6774e-11	1	378	366	502	307	0.00131326
1101	ENSG00000136457	CHAD	17q21.33	934	29	61	65	42	0.877862	0.586553	0.0796751	0.728794	13	24	15	8	0.218702	0.0909207	0.786536	0.979537	43	66	95	58	0.934288	0.983049	0.000109869	0.72466	40	29	12	18	3.94437e-07	0.628463	0.999939	0.920755	545	543	706	445	5.58972e-05	1	3.69559e-14	1	251	282	252	293	0.0718438
1102	ENSG00000136161	RCBTB2	13q14.2	934	34	26	26	28	0.000267387	0.988068	0.946827	0.344089	37	78	91	83	0.994542	0.978322	0.118236	0.00238935	85	73	77	37	7.3329e-08	0.931181	0.301065	0.999998	66	107	114	106	0.956281	0.952822	0.141837	0.0242201	349	265	312	245	1.412e-12	1	0.125498	1	660	910	984	753	1
1103	ENSG00000070748	CHAT	10q11.23	934	13	25	21	17	0.564221	0.427491	0.629877	0.576577	21	46	45	33	0.859651	0.495663	0.279462	0.530032	35	28	22	30	0.00207222	0.943167	0.983792	0.266126	63	78	104	86	0.620517	0.999376	0.0187908	0.10633	258	220	283	191	1.13942e-05	1	0.000714973	1	434	592	655	498	1
1104	ENSG00000180198	RCC1	1p35.3	934	9	8	12	14	0.314924	0.981989	0.605663	0.0851285	46	71	72	44	0.142961	0.66215	0.218111	0.956549	34	27	34	57	0.194923	0.999939	0.927341	1.8841e-05	68	60	75	53	0.00113199	0.997459	0.185632	0.886636	178	237	238	260	1	1	0.334797	0.00760867	642	655	792	408	1.35111e-09
1105	ENSG00000153922	CHD1	5q21.1	934	14	40	24	26	0.891236	0.0631989	0.929898	0.314272	36	44	42	33	0.0227992	0.834195	0.716393	0.71025	20	31	40	53	0.975353	0.995282	0.434577	7.3169e-05	84	68	136	79	0.0300554	1	1.91467e-07	0.854496	239	395	250	254	0.947305	0.00319802	1	1	628	584	803	591	3.4779e-05
1106	ENSG00000173575	CHD2	15q26.1	934	17	39	29	25	0.741637	0.190541	0.751967	0.538444	28	30	36	26	0.0420906	0.958953	0.4046	0.652493	31	64	46	47	0.890184	0.129767	0.816865	0.309292	64	51	87	49	0.00523912	0.999973	0.00145821	0.955905	283	380	400	329	1	1	0.000695289	1	460	443	560	378	2.30412e-05
1107	ENSG00000170004	CHD3	17p13.1	934	6	6	11	10	0.515766	0.973219	0.335406	0.194667	53	122	94	92	0.959164	0.116167	0.933385	0.0630447	10	22	42	17	0.99158	0.927037	3.2418e-05	0.891142	148	149	133	111	5.71496e-10	0.972593	0.954014	0.984059	144	176	283	176	1	1	4.9903e-12	1	949	982	940	830	1.82559e-15
1108	ENSG00000111642	CHD4	12p13.31	934	35	52	59	47	0.39124	0.943623	0.286851	0.299137	15	35	33	24	0.859367	0.414195	0.337808	0.569903	61	93	92	87	0.756803	0.878774	0.388397	0.0928262	32	26	33	57	0.272309	0.999941	0.927624	7.07519e-06	450	597	784	521	1	1	7.67829e-23	1	296	301	230	251	6.5051e-07
1109	ENSG00000198610	AKR1C4	10p15.1	934	34	42	40	38	0.0548694	0.903248	0.819229	0.292969	8	17	26	11	0.868567	0.796908	0.0144619	0.870613	72	49	44	70	3.00735e-06	0.99988	0.999537	0.00684479	42	81	96	78	0.99754	0.915505	0.0101816	0.100131	445	345	448	305	1.27075e-13	1	0.000113041	1	339	518	576	494	1
1111	ENSG00000149554	CHEK1	11q24.2	934	16	17	20	19	0.157588	0.949111	0.617633	0.259428	33	69	60	49	0.78741	0.346773	0.569058	0.45122	27	39	49	44	0.829962	0.964779	0.136505	0.101282	83	106	95	103	0.133933	0.941756	0.908259	0.0397966	254	257	278	230	0.00312622	1	0.0642139	1	580	683	749	590	0.0742379
1112	ENSG00000053254	FOXN3	14q32.11	934	19	17	26	25	0.14844	0.996684	0.441334	0.102592	30	44	54	29	0.282382	0.861306	0.0524731	0.934262	23	31	46	32	0.768765	0.973356	0.0206667	0.434818	90	72	109	62	4.74636e-05	0.999985	0.00339225	0.993726	257	305	355	332	1	1	0.00320949	0.0839825	602	586	703	483	5.641e-08
1113	ENSG00000100604	CHGA	14q32.12	934	22	27	28	31	0.214753	0.950317	0.78361	0.0741453	22	39	51	31	0.773311	0.894485	0.0300761	0.660291	23	37	56	30	0.908687	0.932466	0.000852681	0.829818	93	74	107	64	1.33686e-05	0.999978	0.0130707	0.990703	265	313	351	338	1	1	0.0156229	0.0693058	601	582	698	477	2.64338e-08
1114	ENSG00000089199	CHGB	20p12.3	934	53	65	66	51	0.00937081	0.933888	0.624159	0.693269	21	23	30	20	0.110014	0.951684	0.268893	0.677819	69	106	113	103	0.880681	0.958035	0.156167	0.0531183	40	44	51	58	0.347019	0.995363	0.595158	0.011817	622	779	894	692	1	1	1.31834e-12	1	240	227	240	244	0.00218497
1116	ENSG00000133048	CHI3L1	1q32.1	934	83	123	98	75	0.00131176	0.301867	0.951668	0.967205	4	7	8	9	0.739669	0.826815	0.578612	0.162115	89	117	107	92	0.0705052	0.79199	0.629199	0.667202	19	27	31	38	0.831463	0.964459	0.532566	0.00828056	806	993	962	765	0.00165929	1	4.70214e-05	1	133	137	151	137	0.120781
1117	ENSG00000064886	CHI3L2	1p13.3	934	19	15	25	15	0.0370648	0.990623	0.189785	0.742536	29	72	39	44	0.7559	0.0078667	0.996032	0.36305	39	31	26	55	0.0253474	0.998496	0.998943	7.32152e-05	56	60	113	65	0.611749	0.999995	4.32995e-07	0.741497	261	272	310	282	0.0753166	1	0.0312949	0.593353	512	560	675	423	0.00201691
1118	ENSG00000133063	CHIT1	1q32.1	934	82	125	99	75	0.00278054	0.237259	0.94482	0.9721	4	7	8	9	0.739669	0.826815	0.578612	0.162115	89	117	107	93	0.0746795	0.803156	0.642948	0.62623	19	27	31	38	0.831463	0.964459	0.532566	0.00828056	807	993	963	766	0.00156798	1	4.49677e-05	1	133	137	152	137	0.125947
1119	ENSG00000110721	CHKA	11q13.2	934	38	38	49	37	0.0162369	0.994268	0.347311	0.517375	15	16	17	14	0.0955792	0.869395	0.640137	0.561647	35	59	64	87	0.992617	0.993335	0.647912	8.77488e-07	41	37	52	19	0.00696488	0.951496	0.0135468	0.999811	414	397	467	441	0.00158251	1	0.0164211	0.219618	298	361	415	260	0.222196
1120	ENSG00000100288	CHKB	22q13.33	934	14	20	15	16	0.213535	0.591925	0.882648	0.400627	45	78	74	51	0.362367	0.517163	0.349089	0.847285	22	31	14	29	0.222259	0.366993	0.999093	0.065734	98	96	100	62	6.19369e-06	0.954803	0.296951	0.999462	246	264	335	300	0.655303	1	0.000647145	0.171618	672	775	855	664	0.0132395
1121	ENSG00000188419	CHM	Xq21.2	934	22	32	32	28	0.306533	0.820321	0.601147	0.344089	74	112	107	77	0.0431522	0.744698	0.479495	0.884263	NA	NA	NA	NA	NA	NA	NA	NA	NA	NA	NA	NA	NA	NA	NA	NA	316	290	373	316	0.00326665	1	0.000949429	0.953848	411	427	533	348	0.0028359
1122	ENSG00000203668	CHML	1q43	934	63	113	93	73	0.260814	0.222416	0.800925	0.79676	11	12	9	13	0.134748	0.80415	0.936302	0.199534	93	113	106	90	0.0151795	0.889883	0.639383	0.732482	23	34	34	61	0.942736	0.992146	0.927341	5.52317e-07	789	964	959	765	0.00445498	1	7.92904e-06	1	166	174	184	174	0.0860195
1123	ENSG00000128656	CHN1	2q31.1	934	22	24	39	23	0.214753	0.990485	0.0465658	0.683861	10	15	18	14	0.532964	0.840417	0.358628	0.417403	56	56	71	76	0.184397	0.999822	0.445014	0.0072259	23	26	33	59	0.869373	0.999754	0.863814	1.50233e-07	349	337	475	334	0.0258968	1	1.00369e-09	1	255	252	293	220	0.00260435
1128	ENSG00000168539	CHRM1	11q12.3	934	22	20	35	26	0.150309	0.998611	0.127384	0.294104	15	29	25	22	0.626728	0.499693	0.648342	0.404874	32	44	60	73	0.963384	0.999607	0.285176	1.96472e-05	50	39	45	21	3.38369e-05	0.944648	0.290652	0.999591	307	295	385	332	0.0442492	1	0.000268462	0.504806	351	405	443	285	0.0124404
1129	ENSG00000181072	CHRM2	7q33	934	57	60	69	44	0.000490889	0.981713	0.335282	0.944363	4	26	20	23	0.999519	0.245086	0.646377	0.0455556	128	124	95	103	2.268e-09	0.950671	0.999826	0.637931	27	34	45	36	0.595083	0.969543	0.103529	0.306266	796	857	720	732	3.73681e-12	1	1	1	144	246	314	238	1
1130	ENSG00000143669	LYST	1q42.3	934	63	110	92	75	0.240928	0.337865	0.818691	0.666642	13	9	10	15	0.0462504	0.981693	0.90966	0.0886426	90	120	103	84	0.0310065	0.538582	0.721061	0.907349	31	33	33	59	0.482057	0.997633	0.968381	9.37727e-06	786	957	963	768	0.00623449	1	3.01924e-06	1	172	184	168	174	0.0256204
1131	ENSG00000133019	CHRM3	1q43	934	59	110	93	72	0.431401	0.243167	0.691926	0.758178	14	12	12	16	0.0647519	0.953492	0.894515	0.139547	95	117	103	88	0.00744668	0.768534	0.789785	0.827032	23	36	38	62	0.968365	0.991564	0.843654	1.48579e-06	786	965	956	768	0.00642305	1	1.29504e-05	1	170	182	182	175	0.0644201
1132	ENSG00000180720	CHRM4	11p11.2	934	25	32	29	25	0.078299	0.7638	0.771354	0.560083	11	26	24	17	0.820812	0.391693	0.379616	0.625714	43	49	69	61	0.548529	0.998999	0.0722391	0.0658067	45	52	60	47	0.176612	0.958382	0.211082	0.576407	284	265	351	263	0.00542568	1	3.82904e-05	1	368	447	491	386	0.411003
1133	ENSG00000184984	CHRM5	15q14	934	9	22	11	16	0.695625	0.166739	0.971212	0.221584	29	42	55	39	0.488332	0.972558	0.0884043	0.410556	16	44	23	46	0.990767	0.184624	0.995957	0.000562675	98	64	116	62	4.7985e-07	1	0.000327423	0.996872	179	245	205	209	0.76947	1	1	0.706951	605	558	782	512	3.55216e-06
1134	ENSG00000138435	CHRNA1	2q31.1	934	25	25	40	25	0.110534	0.994617	0.0776968	0.643072	9	16	18	14	0.674182	0.755741	0.358628	0.417403	56	56	71	76	0.184397	0.999822	0.445014	0.0072259	23	26	33	59	0.869373	0.999754	0.863814	1.50233e-07	347	336	474	334	0.030873	1	9.68286e-10	1	255	252	292	219	0.00233582
1135	ENSG00000120903	CHRNA2	8p21.2	934	17	22	24	19	0.230527	0.854116	0.496931	0.504038	84	96	97	109	0.00150523	0.999889	0.982227	0.000489378	31	59	49	37	0.778468	0.178733	0.41203	0.810435	99	115	169	145	0.732537	1	0.000312029	0.00200947	305	435	380	273	0.389212	0.44861	0.0271613	1	890	797	954	938	9.5067e-11
1136	ENSG00000080644	CHRNA3	15q25.1	934	10	32	21	22	0.945133	0.118745	0.835923	0.270264	28	25	41	27	0.0465301	0.998216	0.107525	0.582859	24	49	26	53	0.911007	0.319028	0.9991	0.00038572	79	48	107	48	4.36228e-05	1	2.33672e-06	0.998682	227	324	330	273	1	1	0.00324356	1	508	485	623	421	8.37525e-06
1137	ENSG00000101204	CHRNA4	20q13.33	934	80	103	106	83	0.00344105	0.979925	0.571919	0.620312	3	5	7	6	0.730584	0.839658	0.396487	0.335507	138	156	159	138	0.000625427	0.998236	0.523788	0.524645	15	13	16	13	0.123521	0.923318	0.470971	0.592302	871	944	1061	847	2.78158e-05	1	7.94445e-10	1	78	87	111	90	0.86662
1138	ENSG00000169684	CHRNA5	15q25.1	934	10	32	21	22	0.945133	0.118745	0.835923	0.270264	28	25	41	26	0.0420906	0.997842	0.0960317	0.652493	24	49	26	53	0.911007	0.319028	0.9991	0.00038572	79	48	107	48	4.36228e-05	1	2.33672e-06	0.998682	229	324	329	274	1	1	0.00440983	1	508	486	624	421	9.37983e-06
1140	ENSG00000170175	CHRNB1	17p13.1	934	6	5	13	8	0.483232	0.988445	0.0959926	0.445138	52	121	95	95	0.976313	0.168867	0.92452	0.0266451	7	22	37	12	0.997258	0.702124	4.77697e-05	0.972661	150	146	130	111	4.2006e-11	0.984089	0.973628	0.978323	141	181	281	183	1	1	4.14948e-11	1	949	980	938	824	8.13537e-16
1141	ENSG00000160716	CHRNB2	1q21.3	934	84	117	104	87	0.00270007	0.822415	0.906188	0.651708	1	3	4	1	0.819289	0.573936	0.24022	0.902554	114	137	114	133	0.00792983	0.965164	0.996409	0.0132677	4	15	22	12	0.996174	0.677156	0.0131603	0.604061	856	1000	1035	829	0.000402785	1	3.62519e-07	1	95	101	90	84	0.0413648
1142	ENSG00000147432	CHRNB3	8p11.21	934	55	54	63	52	0.000855474	0.997544	0.61591	0.448841	22	51	38	48	0.915936	0.45063	0.94275	0.010095	78	100	121	73	0.212397	0.963013	0.00231979	0.983063	47	55	69	81	0.672576	0.999698	0.451764	0.000208198	651	680	753	571	2.05178e-06	1	3.78076e-06	1	413	415	450	473	0.00708197
1143	ENSG00000117971	CHRNB4	15q25.1	934	10	30	21	22	0.933535	0.194504	0.799115	0.229687	28	25	41	27	0.0465301	0.998216	0.107525	0.582859	24	49	26	53	0.911007	0.319028	0.9991	0.00038572	79	48	107	48	4.36228e-05	1	2.33672e-06	0.998682	227	322	331	273	1	1	0.00249837	1	507	486	622	421	1.01879e-05
1144	ENSG00000135902	CHRND	2q37.1	934	23	27	29	16	0.0434114	0.777975	0.378608	0.945169	16	25	27	42	0.82318	0.987394	0.872939	6.68584e-05	47	33	52	66	0.06168	0.999999	0.617543	0.000300902	41	63	67	103	0.988237	0.999059	0.867256	8.8804e-10	260	258	320	229	0.00907303	1	0.000150782	1	415	417	532	413	0.0131201
1145	ENSG00000108556	CHRNE	17p13.2	934	8	7	15	11	0.411484	0.989215	0.166507	0.315689	49	120	83	81	0.947423	0.0137195	0.976216	0.210955	10	17	47	32	0.998943	0.999862	3.87737e-05	0.0550804	127	145	120	83	3.36785e-07	0.467871	0.862152	0.999965	152	194	310	196	1	1	3.1898e-13	1	919	952	888	784	3.19789e-16
1146	ENSG00000196811	CHRNG	2q37.1	934	23	29	29	16	0.0540661	0.66876	0.43207	0.956243	16	25	28	42	0.834497	0.989311	0.834442	8.62645e-05	47	33	53	66	0.0666548	1	0.567637	0.000356959	41	63	67	102	0.987211	0.998914	0.858313	1.73893e-09	260	258	320	229	0.00907303	1	0.000150782	1	415	418	532	413	0.0135883
1147	ENSG00000213341	CHUK	10q24.31	934	7	16	14	15	0.822935	0.592277	0.666917	0.177802	40	58	57	37	0.0865888	0.681368	0.397832	0.916019	21	15	27	11	0.0365194	0.983352	0.0400349	0.977067	83	111	113	94	0.247122	0.926893	0.261932	0.504495	178	174	209	146	0.0101646	1	0.00535898	1	587	744	792	601	0.396724
1149	ENSG00000176194	CIDEA	18p11.21	934	30	41	50	29	0.193693	0.896968	0.102502	0.88221	24	43	33	41	0.570151	0.630613	0.948055	0.0340307	43	55	55	52	0.304883	0.897738	0.540518	0.253113	88	88	103	74	0.00164216	0.996414	0.142062	0.908211	297	345	502	330	1	1	1.49669e-15	1	573	609	548	492	1.17313e-08
1152	ENSG00000166165	CKB	14q32.32	934	21	33	35	36	0.597577	0.919317	0.61031	0.0533533	25	39	47	28	0.44051	0.844178	0.0905462	0.812193	31	40	64	38	0.741828	0.990485	0.00109795	0.708949	80	79	98	60	0.0020296	0.993965	0.0371077	0.98817	275	337	381	359	1	1	0.00383971	0.0740587	590	571	688	463	3.20524e-08
1153	ENSG00000099622	CIRBP	19p13.3	934	15	25	21	15	0.32048	0.427491	0.629877	0.781477	26	60	55	55	0.963751	0.632438	0.618795	0.0289288	29	14	38	40	0.11736	1	0.142853	0.00668949	87	102	83	104	0.0197696	0.952903	0.995677	0.0113487	250	296	375	205	0.316453	1	3.17716e-10	1	535	616	737	599	0.453514
1154	ENSG00000114737	CISH	3p21.2	934	11	14	13	10	0.188479	0.685534	0.654998	0.680961	25	72	67	52	0.996572	0.264743	0.218208	0.32095	33	27	32	38	0.0490007	0.996253	0.763843	0.0607963	63	144	144	128	0.999998	0.579433	0.0272078	0.0155949	229	232	202	151	2.61108e-06	1	0.878339	1	631	781	939	875	1
1155	ENSG00000105254	TBCB	19q13.12	934	34	54	45	35	0.152953	0.438979	0.755953	0.768304	9	19	16	21	0.82026	0.69589	0.813864	0.0424546	40	49	79	68	0.881436	0.999899	0.00782083	0.018159	42	39	41	27	0.0038567	0.897461	0.46236	0.959202	399	500	666	444	1	1	3.1229e-18	1	306	324	393	257	0.0121949
1158	ENSG00000104879	CKM	19q13.32	934	25	42	33	24	0.210289	0.292186	0.742179	0.858192	13	28	20	27	0.782721	0.505316	0.925251	0.0435172	22	38	62	74	0.999718	0.999936	0.0629934	4.83986e-07	57	47	53	25	2.26582e-05	0.935589	0.258706	0.999827	340	454	537	383	1	1	4.91468e-10	1	399	389	530	324	0.00102875
1160	ENSG00000131730	CKMT2	5q14.1	934	10	39	21	22	0.973046	0.0124995	0.926326	0.428364	34	37	43	29	0.0189823	0.950886	0.380638	0.803728	16	27	43	47	0.994165	0.997745	0.0835254	0.000617193	94	69	119	85	0.000327109	1	0.00296903	0.566443	221	364	226	232	0.839397	0.00344775	1	1	625	566	826	586	5.75399e-05
1161	ENSG00000049167	ERCC8	5q12.1	934	15	38	22	27	0.802283	0.107697	0.966844	0.199372	38	38	49	33	0.0105097	0.9895	0.26894	0.756191	14	28	45	51	0.999426	0.998127	0.0681604	9.07964e-05	83	68	120	81	0.013908	1	0.000249117	0.596185	240	374	247	252	0.616924	0.0279782	1	1	604	538	797	567	5.42026e-05
1163	ENSG00000173207	CKS1B	1q21.3	934	93	122	106	87	5.71321e-05	0.821933	0.954536	0.831933	1	3	3	1	0.781258	0.483169	0.414971	0.873621	115	136	117	137	0.00925844	0.986289	0.99436	0.00562435	4	16	22	13	0.99729	0.629931	0.0212201	0.533466	861	1003	1043	835	0.00038195	1	2.09668e-07	1	95	103	91	84	0.0500509
1164	ENSG00000123975	CKS2	9q22.2	934	25	40	32	33	0.295486	0.599633	0.888437	0.247222	20	40	33	30	0.662347	0.42082	0.722424	0.352514	65	62	63	72	0.0098907	0.996997	0.89534	0.0458813	36	48	82	47	0.87255	0.997792	3.12256e-05	0.714494	267	279	313	299	0.0901546	1	0.0712026	0.27293	503	635	707	508	0.576457
1173	ENSG00000161203	AP2M1	3q27.1	934	49	67	62	71	0.137586	0.968889	0.949222	0.00739806	5	9	16	5	0.749763	0.820498	0.0217916	0.928425	97	95	141	127	0.150915	1	0.0133721	0.00411989	18	25	40	20	0.742198	0.935535	0.00390191	0.866593	641	760	904	788	1	1	2.58443e-10	0.117703	189	229	236	164	0.153111
1174	ENSG00000106367	AP1S1	7q22.1	934	64	61	70	50	2.45351e-05	0.99604	0.550138	0.861392	5	28	16	16	0.993449	0.0264061	0.813864	0.400627	118	145	125	134	0.0106949	0.956228	0.98082	0.0568522	21	24	39	23	0.524945	0.977402	0.0150104	0.71927	839	906	784	786	1.14428e-11	1	1	1	122	177	237	158	1
1175	ENSG00000042753	AP2S1	19q13.32	934	19	38	28	23	0.503457	0.211277	0.78361	0.683861	12	31	24	31	0.94112	0.51777	0.862919	0.0200575	21	38	54	72	0.999494	0.999535	0.249117	1.69741e-07	60	46	57	33	2.89611e-05	0.991591	0.251855	0.99389	322	435	500	361	1	1	1.80369e-08	1	419	425	567	355	0.00439429
1176	ENSG00000177879	AP3S1	5q22.3	934	16	43	22	29	0.82318	0.041777	0.989843	0.194736	37	37	38	27	0.00169766	0.921817	0.683174	0.866981	15	30	50	53	0.999633	0.998712	0.029528	0.000173299	88	66	134	69	0.00246615	1	9.54148e-08	0.986965	268	416	259	286	0.466457	0.0126897	1	1	601	547	783	568	7.41075e-05
1178	ENSG00000105205	CLC	19q13.2	934	28	50	39	36	0.389926	0.384522	0.854747	0.430362	15	24	16	21	0.32048	0.529728	0.955739	0.175702	32	53	83	70	0.997356	0.999157	0.00156876	0.00966193	47	39	37	31	0.000292598	0.938339	0.83027	0.867179	379	495	636	432	1	1	4.43169e-16	1	343	334	434	280	0.000995094
1179	ENSG00000016490	CLCA1	1p22.3	934	17	14	19	20	0.0762103	0.990444	0.663331	0.142489	36	68	50	48	0.438097	0.238656	0.932711	0.373809	45	30	27	60	0.00376852	0.999904	0.999636	1.70412e-05	54	65	109	37	0.365541	0.991994	8.00969e-09	0.999993	242	253	290	296	0.262985	1	0.111109	0.0309364	533	557	701	388	4.17074e-05
1180	ENSG00000188037	CLCN1	7q34	934	59	59	66	45	0.000102728	0.986422	0.511567	0.914012	4	31	18	25	0.99979	0.0639638	0.901104	0.0306128	131	115	96	108	1.4833e-10	0.997623	0.99971	0.364911	31	31	46	36	0.286222	0.995282	0.0894567	0.342075	793	847	713	736	3.10284e-12	1	1	1	159	254	323	245	1
1181	ENSG00000114859	CLCN2	3q27.1	934	50	75	67	72	0.220123	0.904208	0.932268	0.0232876	5	9	14	5	0.699131	0.756546	0.0605554	0.902257	97	99	141	128	0.187543	1	0.0209601	0.00447375	19	25	40	19	0.649515	0.935535	0.00390191	0.914062	635	758	901	777	1	1	1.19757e-10	0.187346	186	231	235	171	0.270213
1182	ENSG00000109572	CLCN3	4q33	934	9	17	14	12	0.555066	0.470262	0.666917	0.530036	47	49	51	42	0.00180322	0.972145	0.747773	0.603396	14	20	18	29	0.739951	0.897853	0.867858	0.00601975	99	95	141	67	0.0010915	0.999867	6.00717e-06	0.999969	148	141	168	166	0.109479	1	0.210718	0.225595	701	666	943	602	9.17965e-06
1183	ENSG00000073464	CLCN4	Xp22.2	934	28	30	31	30	0.0379782	0.953148	0.784192	0.276433	68	101	102	70	0.0591164	0.828405	0.290825	0.900547	NA	NA	NA	NA	NA	NA	NA	NA	NA	NA	NA	NA	NA	NA	NA	NA	324	317	373	262	0.000179982	1	0.000308023	1	461	461	622	462	0.0235466
1184	ENSG00000171365	CLCN5	Xp11.23	934	25	23	27	33	0.0588593	0.995074	0.845217	0.0280317	67	110	102	69	0.121935	0.479841	0.401792	0.955692	NA	NA	NA	NA	NA	NA	NA	NA	NA	NA	NA	NA	NA	NA	NA	NA	323	298	397	263	0.000311733	1	6.39598e-07	1	416	443	550	405	0.0377392
1185	ENSG00000011021	CLCN6	1p36.22	934	9	17	20	15	0.754564	0.771913	0.275537	0.408793	39	67	68	42	0.39305	0.58135	0.17157	0.919873	31	26	35	63	0.465229	0.999987	0.919961	1.91945e-07	60	55	75	48	0.00933622	0.997533	0.0453507	0.916697	216	253	252	287	0.708063	1	0.766621	0.00486586	633	677	810	412	1.88037e-07
1186	ENSG00000103249	CLCN7	16p13.3	934	27	58	37	40	0.622143	0.107406	0.973482	0.283912	15	18	24	14	0.22574	0.899779	0.195419	0.776758	39	53	41	55	0.347363	0.777258	0.96582	0.0251713	50	41	70	36	0.0160322	0.99957	0.0022823	0.975069	487	604	438	479	0.00024978	1	1	1	314	333	592	316	1
1187	ENSG00000186510	CLCNKA	1p36.13	934	9	17	23	17	0.834424	0.877588	0.157252	0.31509	39	68	70	40	0.406808	0.535967	0.108223	0.966191	26	26	33	62	0.752453	0.999927	0.920357	4.55883e-08	65	60	78	57	0.00814593	0.998541	0.11748	0.754063	201	249	251	283	1	1	0.52749	0.00296532	639	667	821	419	8.50949e-08
1188	ENSG00000184908	CLCNKB	1p36.13	934	9	17	23	17	0.834424	0.877588	0.157252	0.31509	39	68	70	40	0.406808	0.535967	0.108223	0.966191	26	27	34	62	0.778263	0.999888	0.904001	8.54055e-08	65	60	78	53	0.00543264	0.997459	0.0866365	0.886636	201	249	251	283	1	1	0.52749	0.00296532	639	667	821	419	8.50949e-08
1191	ENSG00000120885	CLU	8p21.1	934	17	24	25	19	0.282676	0.779563	0.483088	0.577592	84	97	97	109	0.00166313	0.999835	0.983973	0.000557206	32	59	49	37	0.724586	0.193441	0.431428	0.822059	97	114	172	145	0.819064	1	7.01193e-05	0.00200947	305	435	380	274	0.396678	0.458315	0.0282207	1	889	796	950	936	7.58689e-11
1192	ENSG00000213719	CLIC1	6p21.33	934	51	34	56	28	2.59491e-06	0.999887	0.0948975	0.988025	0	8	4	12	1	0.494419	0.946333	0.00273866	68	46	85	61	0.00182405	1	0.0117377	0.509407	16	55	39	44	0.999594	0.0718664	0.712205	0.0641615	525	422	609	405	2.39077e-10	1	8.92231e-11	1	236	381	298	318	1
1193	ENSG00000155962	CLIC2	Xq28	934	27	41	37	36	0.293173	0.76763	0.786991	0.221104	60	95	103	69	0.283377	0.884158	0.0946084	0.825518	NA	NA	NA	NA	NA	NA	NA	NA	NA	NA	NA	NA	NA	NA	NA	NA	402	404	488	429	0.0158723	1	0.000523461	0.596913	367	396	498	303	0.0163006
1195	ENSG00000013441	CLK1	2q33.1	934	28	27	40	23	0.0341787	0.988718	0.11062	0.843221	9	13	16	18	0.651885	0.937101	0.561295	0.0612519	46	49	75	76	0.662927	0.999984	0.0913132	0.00143913	30	32	45	66	0.805398	0.999946	0.64318	1.5998e-06	326	323	434	294	0.0158684	1	1.95264e-08	1	283	282	338	273	0.0119177
1196	ENSG00000176444	CLK2	1q22	934	89	119	110	86	0.000511334	0.879586	0.825782	0.83584	0	2	1	0	1	0.23323	0.637908	1	115	137	117	137	0.0100002	0.98284	0.994894	0.00616502	4	21	22	13	0.998877	0.248611	0.0577758	0.673935	858	1003	1041	834	0.000512498	1	2.33942e-07	1	96	105	93	87	0.0625
1198	ENSG00000179335	CLK3	15q24.1	934	12	32	20	16	0.756274	0.0552065	0.813247	0.767965	25	28	43	30	0.237248	0.994507	0.0907748	0.412796	36	47	30	51	0.222566	0.716864	0.997821	0.00894823	81	50	102	63	8.82967e-05	1	0.00060099	0.850847	224	304	306	267	1	1	0.0216812	1	515	502	645	433	3.57501e-05
1200	ENSG00000166340	TPP1	11p15.4	934	17	20	19	16	0.0951395	0.791357	0.71714	0.589006	21	43	44	37	0.859651	0.717674	0.349536	0.217906	29	31	34	36	0.224852	0.965494	0.616026	0.130132	72	76	110	82	0.195898	0.999947	0.00513355	0.37222	231	203	248	207	0.000534066	1	0.0353905	1	457	602	684	541	1
1201	ENSG00000188603	CLN3	16p11.2	934	34	60	45	45	0.344447	0.374017	0.935767	0.292937	4	4	6	3	0.334397	0.832635	0.35619	0.779863	53	56	62	49	0.036618	0.965606	0.34583	0.689495	28	26	53	31	0.43541	0.99956	0.00115706	0.637958	515	620	492	479	6.28513e-05	1	1	1	238	257	429	263	1
1203	ENSG00000102805	CLN5	13q22.3	934	40	33	39	34	0.00053677	0.995869	0.748682	0.463748	22	59	71	60	0.999424	0.911954	0.0485433	0.0181286	91	88	90	71	6.52849e-05	0.984733	0.608698	0.909933	45	82	73	67	0.905366	0.460437	0.455026	0.24644	400	328	422	336	4.05898e-08	1	0.00119936	1	540	786	813	615	1
1207	ENSG00000074201	CLNS1A	11q14.1	934	34	39	41	38	0.0460697	0.961935	0.727158	0.260356	24	20	31	17	0.0161321	0.98851	0.159595	0.876199	46	63	71	83	0.841354	0.99578	0.51237	0.000349256	40	55	77	29	0.465876	0.858144	7.3113e-05	0.999767	375	387	429	396	0.00990715	1	0.0301091	0.581468	349	415	497	355	0.513899
1208	ENSG00000137392	CLPS	6p21.31	934	47	35	54	29	4.60499e-05	0.99948	0.122066	0.96903	7	23	12	25	0.961886	0.338421	0.987736	0.0035695	62	48	80	51	0.00484684	0.99998	0.00951851	0.835697	20	52	36	40	0.983314	0.102699	0.801803	0.152708	506	396	584	393	2.39424e-10	1	2.3198e-10	1	235	380	295	325	1
1209	ENSG00000104853	CLPTM1	19q13.32	934	25	43	33	25	0.237248	0.267822	0.779104	0.825281	13	28	20	25	0.752406	0.444614	0.904345	0.0914715	21	38	58	74	0.999766	0.999839	0.138905	1.34276e-07	57	43	52	25	8.46758e-06	0.976778	0.23664	0.999633	340	469	549	390	1	1	1.91394e-10	1	399	377	514	318	0.000188361
1211	ENSG00000122705	CLTA	9p13.3	934	37	28	24	34	0.000107728	0.990937	0.995317	0.100185	21	69	51	40	0.992378	0.0191702	0.60072	0.618979	56	48	52	63	0.00891733	0.999106	0.894208	0.0240629	56	87	106	94	0.966101	0.992378	0.0297472	0.0227591	329	271	383	300	7.23897e-05	1	4.12707e-05	1	516	688	701	606	1
1212	ENSG00000175416	CLTB	5q35.2	934	22	72	36	39	0.960233	0.000440115	0.993654	0.483939	15	23	23	13	0.281168	0.568658	0.361993	0.895689	37	48	73	66	0.909098	0.999597	0.0218787	0.0116573	69	69	110	56	0.0613707	0.99972	2.51777e-05	0.992929	346	501	331	357	0.130178	0.0578234	1	1	506	461	701	468	0.00155197
1213	ENSG00000141367	CLTC	17q23.1	934	27	50	70	45	0.923621	0.970688	0.00548891	0.425533	16	30	16	17	0.272824	0.116854	0.97198	0.64928	41	60	94	62	0.956233	0.997783	8.10694e-05	0.398426	41	36	20	16	8.02827e-06	0.388368	0.993983	0.996061	562	605	742	489	0.00193303	1	4.19873e-13	1	256	274	253	280	0.0168943
1215	ENSG00000092009	CMA1	14q12	934	22	42	42	33	0.721213	0.658985	0.367951	0.412246	19	30	35	25	0.522032	0.848919	0.232087	0.51656	39	34	84	30	0.332909	0.999984	5.63122e-09	0.996943	80	67	89	67	0.000406518	0.999896	0.148507	0.744513	286	340	424	328	1	1	5.33236e-07	1	512	515	572	440	3.34374e-06
1230	ENSG00000163823	CCR1	3p21.31	934	10	12	10	11	0.190893	0.744716	0.836255	0.38058	28	68	68	54	0.982577	0.556661	0.198245	0.227835	35	24	36	35	0.0180733	0.99957	0.450725	0.180646	54	147	145	129	1	0.3689	0.0139818	0.0077144	235	236	220	153	4.2047e-06	1	0.3561	1	621	757	902	853	1
1232	ENSG00000183625	CCR3	3p21.31	934	9	12	10	11	0.288964	0.710934	0.812108	0.347865	28	68	68	55	0.983976	0.577149	0.212416	0.18798	35	24	36	35	0.0180733	0.99957	0.450725	0.180646	54	147	144	129	1	0.354426	0.0177327	0.00704548	233	236	220	153	7.41808e-06	1	0.33729	1	622	757	903	853	1
1233	ENSG00000183813	CCR4	3p22.3	934	20	18	18	19	0.0218647	0.943853	0.858381	0.32921	22	53	53	43	0.966149	0.579857	0.258791	0.226718	35	42	29	38	0.0761521	0.655569	0.981717	0.206433	52	122	150	111	1	0.908571	7.78263e-06	0.104193	282	265	276	204	1.28101e-06	1	0.113984	1	550	707	808	781	1
1234	ENSG00000160791	CCR5	3p21.31	934	10	14	10	11	0.234139	0.573276	0.877319	0.446664	27	66	66	55	0.985871	0.605901	0.239427	0.135706	40	24	36	35	0.0017298	0.999842	0.561542	0.257158	54	147	144	130	1	0.3689	0.0193645	0.00525133	235	234	218	153	2.91224e-06	1	0.394914	1	621	759	904	856	1
1235	ENSG00000112486	CCR6	6q27	934	18	21	26	18	0.164902	0.917062	0.329968	0.636573	25	66	61	67	0.997472	0.701524	0.653167	0.00121104	31	15	47	19	0.0173418	0.999996	0.000209821	0.966821	53	82	59	93	0.714577	0.786565	0.998088	3.66063e-05	257	220	299	179	2.03028e-05	1	9.52265e-06	1	587	731	651	655	0.0574525
1236	ENSG00000126353	CCR7	17q21.2	934	19	43	46	34	0.928611	0.653398	0.168811	0.386431	19	40	26	26	0.558682	0.154005	0.924176	0.464007	32	67	82	43	0.989719	0.583403	0.000269284	0.958202	59	35	38	40	4.6821e-07	0.999409	0.949851	0.545471	491	474	614	371	4.33216e-06	1	5.54594e-12	1	337	401	351	394	0.0988308
1237	ENSG00000179934	CCR8	3p22.2	934	16	20	12	15	0.0591313	0.523442	0.974792	0.465366	21	55	53	42	0.980662	0.435202	0.258791	0.290932	34	33	36	29	0.0376587	0.935067	0.495425	0.688659	48	123	149	114	1	0.877517	1.1893e-05	0.0436813	262	257	250	183	2.77105e-06	1	0.265626	1	569	722	850	804	1
1238	ENSG00000144648	ACKR2	3p22.1	496	4	5	2	5	0.29182	0.598448	0.967838	0.287641	4	21	26	21	0.999434	0.70591	0.096298	0.113368	39	28	29	24	0.000246127	0.970066	0.792125	0.847568	46	139	144	126	1	0.464524	0.00262441	0.00378802	239	246	235	173	6.18371e-05	1	0.267194	1	597	736	870	824	1
1240	ENSG00000174600	CMKLR1	12q23.3	934	11	38	35	25	0.990737	0.232398	0.232087	0.51656	22	26	10	24	0.0151648	0.517108	0.999944	0.0909445	40	57	68	50	0.668463	0.921591	0.0522828	0.544635	45	31	37	30	0.00018116	0.994487	0.649367	0.791339	322	473	545	346	1	1	1.6004e-12	1	317	319	276	314	5.32424e-05
1241	ENSG00000213903	LTB4R	14q12	934	22	41	41	32	0.677999	0.664664	0.377499	0.438949	19	31	35	25	0.540453	0.809004	0.252775	0.538444	39	35	84	31	0.361995	0.999976	1.08032e-08	0.995613	79	67	89	64	0.000439942	0.999804	0.11379	0.838585	282	334	426	327	1	1	1.32619e-07	1	513	516	571	442	3.0681e-06
1244	ENSG00000023839	ABCC2	10q24.2	934	6	14	12	15	0.849866	0.650001	0.740294	0.0886426	41	58	55	36	0.0498962	0.641639	0.498274	0.932412	21	17	27	11	0.0480147	0.956689	0.0555663	0.982782	81	110	111	94	0.29842	0.917593	0.291183	0.437708	178	174	209	143	0.00856635	1	0.00439611	1	588	745	795	600	0.392472
1258	ENSG00000070729	CNGB1	16q21	934	21	33	24	25	0.220878	0.478736	0.921093	0.383729	27	62	58	37	0.873127	0.250318	0.195579	0.849642	45	41	45	39	0.0102175	0.977499	0.586468	0.586758	71	57	82	45	0.000163389	0.999397	0.021398	0.994613	316	340	310	352	0.00909955	1	1	0.0598599	531	688	798	520	0.987003
1259	ENSG00000198515	CNGA1	4p12	934	14	33	18	25	0.716897	0.153996	0.981969	0.141042	26	36	30	26	0.0916186	0.62284	0.828419	0.612922	23	33	38	40	0.794621	0.948382	0.377658	0.0401164	84	81	114	53	0.00133294	0.997713	0.000277505	0.999951	211	205	277	231	0.180536	1	0.000482245	0.663346	512	510	706	453	0.00307578
1260	ENSG00000183862	CNGA2	Xq28	934	31	42	37	36	0.103341	0.797449	0.859034	0.302361	61	102	103	69	0.308023	0.700579	0.168056	0.890684	NA	NA	NA	NA	NA	NA	NA	NA	NA	NA	NA	NA	NA	NA	NA	NA	388	397	470	407	0.0176166	1	0.000794972	0.883994	369	378	489	292	0.00265645
1261	ENSG00000144191	CNGA3	2q11.2	934	25	29	39	25	0.139639	0.966701	0.15611	0.700263	5	8	12	12	0.793859	0.935449	0.363622	0.109588	40	35	38	48	0.0433832	0.996409	0.866323	0.0257385	21	33	26	36	0.690474	0.709403	0.896744	0.0285538	386	341	536	344	0.00295416	1	7.56059e-15	1	184	189	192	169	0.0105959
1262	ENSG00000132259	CNGA4	11p15.4	934	16	20	18	16	0.130555	0.742195	0.758546	0.536742	25	44	44	38	0.634664	0.769558	0.482722	0.244685	28	29	34	37	0.267427	0.983394	0.572656	0.0741731	72	77	110	83	0.21388	0.999932	0.00644486	0.342702	235	203	245	204	0.000140881	1	0.053878	1	456	604	688	545	1
1263	ENSG00000173846	PLK3	1p34.1	934	24	21	32	20	0.0306964	0.990787	0.191386	0.736717	25	43	41	26	0.374475	0.484474	0.355083	0.874413	40	40	41	65	0.251687	0.9986	0.95825	6.44322e-05	35	38	73	25	0.394998	0.995611	1.0341e-06	0.999126	267	299	358	345	0.918445	1	0.0049392	0.0269415	491	482	599	278	4.42125e-09
1264	ENSG00000130176	CNN1	19p13.2	934	19	25	35	27	0.465991	0.976264	0.175333	0.270344	15	45	32	32	0.964631	0.122806	0.80705	0.21817	38	33	62	61	0.515403	0.999999	0.0516904	0.00301398	45	69	55	49	0.344932	0.342318	0.755486	0.660217	322	356	513	291	0.459539	1	2.38653e-17	1	402	439	509	433	0.096589
1265	ENSG00000064666	CNN2	19p13.3	934	13	21	20	16	0.431469	0.647404	0.557399	0.536742	25	62	53	52	0.97006	0.410053	0.676504	0.0644433	32	15	38	40	0.0468926	1	0.203561	0.0123941	81	101	83	103	0.0828341	0.931792	0.99019	0.00783676	253	302	383	207	0.353646	1	1.0771e-10	1	535	611	730	599	0.379803
1266	ENSG00000117519	CNN3	1p21.3	934	15	13	21	18	0.160447	0.992125	0.354929	0.240102	31	70	46	42	0.668878	0.0375771	0.943486	0.603396	47	35	23	51	0.00041242	0.992418	0.999962	0.00278317	50	65	105	48	0.676345	0.994446	4.38465e-07	0.993887	246	254	292	283	0.135337	1	0.0682112	0.159394	529	573	701	414	0.000576664
1267	ENSG00000173786	CNP	17q21.2	934	18	35	41	25	0.780641	0.723122	0.0854068	0.718169	4	14	9	10	0.906276	0.243574	0.780776	0.319993	30	52	75	52	0.986035	0.975732	0.00108967	0.310605	57	44	40	38	1.26559e-05	0.971906	0.944397	0.792383	451	456	592	355	0.000369079	1	1.18961e-12	1	361	400	370	410	0.0190515
1268	ENSG00000118432	CNR1	6q15	934	26	19	29	15	0.00225752	0.989994	0.230763	0.939141	23	64	53	59	0.995104	0.424403	0.791094	0.00626222	44	15	44	11	4.5354e-07	0.999998	0.00283236	0.999977	44	82	52	88	0.927823	0.442346	0.999317	2.5845e-05	265	185	327	177	1.08802e-06	1	1.8726e-10	1	547	773	550	648	0.305336
1269	ENSG00000188822	CNR2	1p36.11	934	9	9	11	15	0.341377	0.965469	0.762489	0.0524082	41	70	70	41	0.321534	0.50725	0.1621	0.966958	26	25	34	56	0.66476	0.999892	0.813431	2.73116e-06	73	64	81	52	0.000368136	0.997293	0.111382	0.971212	175	229	228	253	1	1	0.449601	0.00707768	643	670	822	428	8.01898e-08
1270	ENSG00000242689	CNTF	11q12.1	934	17	17	29	26	0.357707	0.99781	0.230763	0.081747	12	41	24	22	0.946256	0.0165981	0.8766	0.590538	31	51	74	66	0.992806	0.997029	0.0115311	0.00927852	47	44	42	30	0.00125593	0.859049	0.668389	0.957954	295	262	369	311	0.0159547	1	6.36478e-05	0.534861	341	415	452	292	0.0949068
1271	ENSG00000122756	CNTFR	9p13.3	934	39	30	27	34	7.08287e-05	0.990521	0.989583	0.183014	19	67	49	41	0.996882	0.0218659	0.641666	0.45172	57	50	59	41	0.00124986	0.986795	0.31168	0.922211	58	88	102	92	0.919971	0.984733	0.0752613	0.0348946	329	286	392	305	0.000403852	1	2.99453e-05	1	517	690	702	614	1
1272	ENSG00000018236	CNTN1	12q12	934	23	45	41	34	0.692662	0.524712	0.538639	0.405592	14	20	13	17	0.196004	0.558101	0.957198	0.265966	38	72	78	58	0.9713	0.678125	0.0355751	0.491458	35	30	35	26	0.0108865	0.964054	0.443665	0.806691	339	519	636	401	1	1	1.40077e-18	1	291	258	197	243	6.97664e-10
1277	ENSG00000108821	COL1A1	17q21.33	934	29	57	62	37	0.767315	0.604648	0.0644591	0.859555	15	26	16	10	0.160447	0.111455	0.852282	0.963084	38	62	102	69	0.996733	0.999144	7.27867e-06	0.196769	40	33	11	18	1.02309e-06	0.355243	0.999991	0.942011	533	533	696	442	0.000141955	1	4.51553e-14	1	258	286	257	297	0.0473865
1278	ENSG00000164692	COL1A2	7q21.3	934	62	66	71	55	0.000382048	0.988354	0.649027	0.708265	3	22	17	12	0.997797	0.086014	0.371127	0.589883	110	151	125	117	0.0456822	0.592148	0.920911	0.549222	25	17	28	31	0.104284	0.999586	0.462978	0.0474643	840	923	795	802	1.84303e-10	1	1	1	113	157	214	143	1
1280	ENSG00000139219	COL2A1	12q13.11	934	20	50	41	32	0.894431	0.181351	0.538639	0.577126	20	18	18	20	0.0252299	0.951858	0.873959	0.256153	31	68	96	53	0.999541	0.881058	3.48804e-06	0.816932	42	38	33	25	0.00070013	0.800205	0.826254	0.953176	318	512	616	372	1	1	6.59228e-19	1	306	256	209	258	6.27616e-11
1281	ENSG00000168542	COL3A1	2q32.2	934	30	29	39	30	0.0335522	0.992732	0.351265	0.453722	8	14	19	13	0.742247	0.851115	0.175059	0.4569	55	60	83	72	0.364725	0.999671	0.0637047	0.0851034	21	42	40	56	0.989898	0.891932	0.732101	0.000185412	351	335	453	324	0.00533235	1	8.55132e-08	1	248	258	297	236	0.0278471
1282	ENSG00000187498	COL4A1	13q34	934	43	37	44	45	0.00182649	0.999033	0.825648	0.107447	20	59	60	49	0.998198	0.530793	0.15808	0.12867	118	88	102	73	2.75094e-11	0.999926	0.552636	0.992246	35	68	63	56	0.950937	0.480934	0.318529	0.257989	473	375	522	385	1.08324e-09	1	1.34969e-06	1	458	689	691	545	1
1284	ENSG00000134871	COL4A2	13q34	934	43	37	44	44	0.00159534	0.998845	0.811751	0.137914	21	60	60	49	0.996939	0.504673	0.184927	0.148681	117	86	96	73	1.02472e-11	0.999901	0.737301	0.983063	35	70	64	59	0.968737	0.469585	0.357159	0.179823	475	377	519	386	6.21288e-10	1	3.40511e-06	1	458	690	693	547	1
1285	ENSG00000169031	COL4A3	2q36.3	934	22	27	28	18	0.0742762	0.777975	0.47163	0.853747	13	21	21	33	0.782721	0.95942	0.881556	0.000691036	50	42	60	64	0.0810043	0.999972	0.403485	0.0114143	37	63	60	82	0.974715	0.955228	0.816646	1.94744e-05	275	273	341	235	0.00571396	1	3.29458e-05	1	381	384	503	393	0.0483138
1286	ENSG00000081052	COL4A4	2q36.3	934	21	28	27	18	0.110014	0.675998	0.539774	0.840453	13	19	21	34	0.767894	0.985684	0.867577	0.000221798	51	43	64	63	0.0820847	0.999977	0.247287	0.029351	34	56	60	80	0.983269	0.988821	0.649132	7.93733e-06	276	271	339	235	0.00397825	1	4.58054e-05	1	381	385	499	392	0.042788
1287	ENSG00000188153	COL4A5	Xq22.3	934	25	30	35	27	0.129466	0.939453	0.415305	0.498878	72	111	106	78	0.0725369	0.747718	0.487654	0.823166	NA	NA	NA	NA	NA	NA	NA	NA	NA	NA	NA	NA	NA	NA	NA	NA	324	314	400	354	0.0378834	1	0.000695289	0.367744	408	414	514	315	0.00021975
1288	ENSG00000197565	COL4A6	Xq22.3	934	25	29	35	28	0.129466	0.961777	0.415305	0.406023	71	111	106	79	0.100015	0.747718	0.487654	0.778357	NA	NA	NA	NA	NA	NA	NA	NA	NA	NA	NA	NA	NA	NA	NA	NA	327	311	399	356	0.0243265	1	0.000907495	0.315657	403	418	516	313	0.000641514
1289	ENSG00000130635	COL5A1	9q34.3	934	18	33	31	27	0.628304	0.641593	0.564657	0.329378	24	43	38	32	0.503701	0.534434	0.640983	0.458897	55	64	55	61	0.0563747	0.887835	0.924005	0.166717	51	48	73	49	0.0820847	0.999347	0.0154773	0.703654	290	307	361	330	0.178636	1	0.00708645	0.312747	502	632	699	520	0.612223
1290	ENSG00000204262	COL5A2	2q32.2	934	31	28	38	28	0.0136227	0.993493	0.360744	0.573487	8	16	19	14	0.797092	0.755741	0.255065	0.417403	52	58	77	67	0.354107	0.998791	0.0979064	0.115953	30	49	53	61	0.947565	0.956813	0.455071	0.00261366	352	335	456	326	0.00567894	1	5.53625e-08	1	248	255	296	233	0.0208146
1291	ENSG00000142156	COL6A1	21q22.3	934	28	30	28	26	0.017143	0.890472	0.849338	0.485837	19	50	38	29	0.889675	0.0869028	0.619026	0.696387	51	27	51	31	4.03231e-05	0.999989	0.0784097	0.917013	34	102	110	73	1	0.244673	0.000310591	0.616448	330	340	398	267	0.00108924	1	3.12448e-05	1	474	558	659	533	0.643068
1292	ENSG00000142173	COL6A2	21q22.3	934	27	32	27	26	0.0308053	0.783767	0.896741	0.485837	19	48	38	29	0.873525	0.136202	0.57368	0.660799	47	26	49	31	0.000245374	0.99998	0.0777851	0.857051	34	104	111	74	1	0.212182	0.00033858	0.61213	330	341	399	270	0.00140292	1	3.41123e-05	1	476	560	658	533	0.592323
1293	ENSG00000163359	COL6A3	2q37.3	934	15	21	26	12	0.281168	0.75847	0.127398	0.941638	24	32	28	46	0.385464	0.972495	0.981668	0.000258475	51	33	52	65	0.0150615	1	0.669468	0.00090685	38	63	73	92	0.99475	0.997148	0.438397	1.52134e-06	268	259	326	239	0.00548064	1	0.000182269	1	403	414	551	421	0.0999957
1294	ENSG00000114270	COL7A1	3p21.31	934	8	13	7	8	0.270212	0.323368	0.929744	0.594558	31	77	71	60	0.984919	0.400929	0.373086	0.173328	31	28	32	40	0.122854	0.994029	0.780365	0.027962	64	142	140	124	0.999988	0.543181	0.0424452	0.0286286	236	240	214	156	3.45389e-06	1	0.652103	1	631	775	923	869	1
1295	ENSG00000144810	COL8A1	3q12.1	934	22	48	44	40	0.882158	0.558118	0.549731	0.169021	10	18	17	11	0.508066	0.501443	0.440324	0.762485	63	72	95	121	0.82312	0.999999	0.493157	9.92839e-09	23	54	49	36	0.975849	0.207471	0.174272	0.674047	474	520	616	574	0.362754	1	9.8205e-05	0.0358168	268	300	353	247	0.106552
1296	ENSG00000171812	COL8A2	1p34.3	934	18	19	24	13	0.0680801	0.892359	0.268664	0.895689	31	48	43	26	0.119505	0.414986	0.493529	0.960987	40	37	42	72	0.318629	0.999922	0.962015	7.90681e-07	42	42	65	28	0.0763391	0.985201	0.00125579	0.996954	234	281	340	302	1	1	0.00042306	0.192737	534	515	650	334	3.23146e-09
1297	ENSG00000112280	COL9A1	6q13	934	27	28	35	22	0.0308053	0.953369	0.296446	0.826737	13	52	33	53	0.999668	0.21355	0.984888	9.69505e-05	53	18	50	23	1.49596e-07	1	0.0171781	0.991958	35	91	38	71	0.982231	0.00134028	0.999994	0.00427148	295	229	403	237	0.000438116	1	1.63735e-13	1	470	631	448	515	0.0383439
1298	ENSG00000049089	COL9A2	1p34.2	934	23	20	29	22	0.0387085	0.991981	0.352366	0.475497	31	48	41	25	0.0958339	0.344991	0.583733	0.967921	46	42	42	68	0.0882125	0.999312	0.981704	7.98707e-05	33	37	66	31	0.494552	0.995452	8.95203e-05	0.954954	262	299	389	347	1	1	2.28144e-05	0.0572705	504	482	593	285	1.38899e-10
1299	ENSG00000092758	COL9A3	20q13.33	934	84	109	106	84	0.00110952	0.952892	0.740717	0.706572	3	4	7	2	0.539199	0.791859	0.144051	0.909279	139	154	157	140	0.000337906	0.999124	0.61095	0.405723	13	14	20	10	0.306858	0.867901	0.103129	0.891797	873	944	1055	848	1.62737e-05	1	3.09821e-09	1	75	86	115	89	1
1300	ENSG00000123500	COL10A1	6q22.1	934	22	23	30	18	0.0604771	0.944357	0.245978	0.826293	21	67	56	55	0.998851	0.240576	0.608734	0.0391181	41	11	48	7	1.52496e-06	1	2.15063e-05	1	39	90	50	96	0.996127	0.177906	0.999948	4.5721e-07	269	200	299	182	1.56183e-07	1	6.10546e-06	1	570	770	606	665	0.234007
1301	ENSG00000060718	COL11A1	1p21.1	934	16	12	22	14	0.06715	0.993639	0.183671	0.615938	36	72	49	43	0.409485	0.0669572	0.942826	0.70691	42	45	31	56	0.0598906	0.929357	0.999064	0.00253752	47	57	111	51	0.821635	0.999897	1.81983e-09	0.972639	249	256	287	294	0.124562	1	0.188322	0.0519254	537	572	699	400	7.20582e-05
1302	ENSG00000204248	COL11A2	6p21.32	934	46	35	53	26	4.38741e-05	0.998697	0.103754	0.989358	1	8	5	13	0.994418	0.650238	0.925106	0.00279766	68	41	80	58	0.000352888	1	0.0191061	0.507132	19	54	34	42	0.992029	0.0573188	0.904001	0.084451	515	408	584	393	5.2347e-11	1	1.48527e-09	1	235	380	302	319	1
1303	ENSG00000111799	COL12A1	6q14.1	934	23	20	31	17	0.0268792	0.986305	0.142526	0.864198	17	52	40	55	0.997512	0.493133	0.926118	0.000295343	52	19	57	15	3.22962e-07	1	0.00022826	0.999991	34	82	32	77	0.974683	0.0170259	1	2.57148e-05	283	216	380	205	7.49457e-05	1	1.46649e-13	1	478	669	487	568	0.357632
1305	ENSG00000197467	COL13A1	10q22.1	934	12	23	19	21	0.666802	0.600157	0.787581	0.158638	27	53	42	32	0.497427	0.212144	0.697466	0.764563	37	22	41	19	0.000971256	0.999253	0.0344919	0.98556	69	78	106	100	0.511049	0.99998	0.0678137	0.00591763	233	215	261	186	0.000448629	1	0.00358166	1	472	638	705	514	1
1306	ENSG00000204291	COL15A1	9q22.33	934	23	35	25	33	0.251464	0.653735	0.975289	0.074147	23	44	31	31	0.465752	0.26591	0.915684	0.386005	64	65	63	70	0.0153238	0.988613	0.89534	0.0861566	31	55	83	55	0.994064	0.985112	0.000147304	0.346836	260	281	310	301	0.192037	1	0.0869536	0.18726	506	646	716	514	0.69027
1307	ENSG00000084636	COL16A1	1p35.2	934	11	17	23	13	0.559753	0.841019	0.119284	0.729431	34	55	58	37	0.344447	0.714488	0.195579	0.849642	40	25	39	58	0.0475615	0.999999	0.832443	7.99206e-05	59	56	80	46	0.0193871	0.997299	0.00951851	0.967844	217	260	291	285	1	1	0.0331726	0.0566481	583	569	721	369	2.08371e-09
1308	ENSG00000065618	COL17A1	10q25.1	934	8	16	13	18	0.761562	0.695912	0.84355	0.0518976	39	55	54	39	0.0891503	0.767436	0.508266	0.778073	25	13	29	14	0.00763133	0.999251	0.0435771	0.933081	83	108	109	102	0.256719	0.970845	0.478384	0.136161	183	171	217	150	0.0064835	1	0.00183558	1	586	742	792	601	0.406864
1310	ENSG00000082293	COL19A1	6q13	934	21	22	30	20	0.100434	0.967096	0.245978	0.656743	12	52	34	54	0.9999	0.23183	0.97802	5.43901e-05	55	19	50	23	4.085e-08	1	0.025926	0.994483	34	84	30	71	0.959554	0.00304497	1	0.000444572	295	229	407	241	0.000694548	1	7.35029e-14	1	473	637	447	513	0.0305177
1311	ENSG00000105664	COMP	19p13.11	934	24	26	43	23	0.177692	0.991424	0.0232507	0.817072	12	31	28	25	0.929587	0.45993	0.498976	0.239945	45	29	61	48	0.0386224	1	0.0222435	0.182168	31	66	53	37	0.882939	0.0642345	0.343906	0.911911	364	370	550	294	0.041611	1	2.19907e-19	1	321	389	451	391	1
1312	ENSG00000093010	COMT	22q11.21	934	19	30	22	24	0.266223	0.523454	0.918117	0.303517	33	60	56	40	0.501191	0.482723	0.406874	0.743706	31	50	25	47	0.431581	0.274648	0.999643	0.0155159	73	78	75	36	0.000122654	0.60894	0.262409	0.999995	306	303	446	362	0.546791	1	1.38322e-08	0.314562	569	677	682	536	0.00641076
1314	ENSG00000122218	COPA	1q23.2	934	83	121	107	85	0.00646548	0.702223	0.851631	0.802458	3	5	4	4	0.539199	0.598448	0.719054	0.509536	113	133	105	130	0.0028866	0.953388	0.999515	0.00907711	5	19	29	12	0.998065	0.623469	0.00119596	0.867272	845	1003	1034	828	0.00171771	1	2.58482e-07	1	100	107	98	100	0.0899242
1315	ENSG00000129083	COPB1	11p15.2	934	21	21	17	19	0.0169186	0.844286	0.941006	0.403303	21	42	40	34	0.774805	0.612686	0.480453	0.294347	32	33	49	40	0.364871	0.996741	0.0860468	0.232967	62	72	97	73	0.346694	0.99866	0.0148647	0.402826	267	231	275	230	3.09132e-05	1	0.0540779	1	414	540	637	490	1
1316	ENSG00000067082	KLF6	10p15.1	934	34	39	38	35	0.0259985	0.923241	0.808586	0.380225	21	36	40	30	0.630689	0.813551	0.257276	0.433222	72	46	41	62	1.80285e-07	0.999813	0.99945	0.0426691	41	85	94	83	0.999255	0.852673	0.0377802	0.0340976	436	344	434	295	1.81948e-13	1	0.000347343	1	344	528	592	509	1
1317	ENSG00000136868	SLC31A1	9q32	934	23	42	31	34	0.48301	0.438312	0.924216	0.183014	21	43	31	30	0.597577	0.246452	0.873724	0.3925	64	70	65	60	0.0116295	0.914166	0.791505	0.559764	38	44	82	50	0.783673	0.999833	3.8558e-05	0.528203	277	293	342	309	0.148784	1	0.00937859	0.458459	492	621	686	495	0.526472
1318	ENSG00000136867	SLC31A2	9q32	934	23	42	31	35	0.500219	0.463671	0.932038	0.14223	20	42	30	27	0.595999	0.188365	0.843327	0.541327	64	70	65	61	0.012767	0.92098	0.803266	0.509407	38	44	82	50	0.783673	0.999833	3.8558e-05	0.528203	277	293	340	309	0.140793	1	0.0121893	0.44006	492	617	685	495	0.491179
1325	ENSG00000241563	CORT	1p36.22	934	8	20	18	15	0.856154	0.452589	0.493095	0.408793	43	69	70	41	0.203641	0.593174	0.174579	0.969808	31	31	37	63	0.581258	0.999792	0.912209	1.33525e-06	64	57	72	50	0.00214592	0.996623	0.16094	0.890153	214	253	253	281	0.736454	1	0.630741	0.0112776	636	684	813	426	4.19688e-07
1326	ENSG00000107968	MAP3K8	10p11.23	934	31	40	33	29	0.0331573	0.670438	0.880339	0.642296	20	32	36	29	0.561074	0.866748	0.333321	0.318796	63	40	41	52	2.53553e-06	0.999736	0.985536	0.145383	45	90	80	80	0.986684	0.489774	0.488563	0.0479449	399	307	396	269	9.17969e-13	1	0.000499404	1	337	504	567	483	1
1327	ENSG00000131143	COX4I1	16q24.1	934	23	32	26	31	0.195445	0.783767	0.93247	0.112338	35	74	69	50	0.833431	0.371119	0.300577	0.656242	45	44	38	63	0.0693305	0.992977	0.993327	0.000509779	64	66	94	50	0.0410533	0.995901	0.00130616	0.991397	299	331	308	336	0.0328166	1	1	0.112569	614	788	846	614	0.456648
1329	ENSG00000135940	COX5B	2q11.2	934	28	29	35	25	0.0306781	0.961777	0.415305	0.681758	3	9	14	10	0.963195	0.847284	0.118286	0.286784	42	35	38	47	0.0190857	0.996925	0.876706	0.0439149	20	32	25	36	0.728838	0.718392	0.907183	0.0188579	388	349	545	351	0.00596541	1	3.61251e-15	1	177	183	193	164	0.0219396
1337	ENSG00000111775	COX6A1	12q24.31	934	14	32	35	32	0.948334	0.80261	0.319281	0.0825872	23	26	16	24	0.0206975	0.716589	0.994886	0.1888	43	55	88	61	0.842079	0.999338	0.000460041	0.314091	37	30	30	28	0.00268165	0.959201	0.808935	0.640838	315	482	565	365	1	1	5.08846e-14	1	319	327	284	310	7.50608e-05
1339	ENSG00000156885	COX6A2	16p11.2	934	38	62	51	46	0.224271	0.518182	0.85765	0.436409	5	10	17	8	0.848408	0.856577	0.0396238	0.721582	60	53	55	51	0.00103322	0.988548	0.769241	0.539718	16	26	51	34	0.988459	0.996781	0.000415524	0.195583	516	617	488	474	2.82426e-05	1	1	1	229	252	434	267	1
1340	ENSG00000126267	COX6B1	19q13.12	934	34	56	44	36	0.17257	0.343621	0.83883	0.73155	8	18	16	21	0.880104	0.734602	0.768783	0.030213	39	50	83	71	0.946353	0.999943	0.00323833	0.0108756	41	46	41	28	0.016242	0.624931	0.607101	0.967168	417	508	681	447	1	1	8.97205e-19	1	295	323	380	256	0.0307032
1345	ENSG00000164919	COX6C	8q22.2	934	96	115	129	115	0.00152443	0.999968	0.61691	0.0396986	3	6	4	9	0.760351	0.7368	0.915878	0.0413542	123	196	178	152	0.709641	0.553703	0.353592	0.500405	11	6	7	19	0.198604	0.996702	0.967582	0.00172018	1040	1096	1127	984	1.53398e-11	1	0.00057398	1	85	121	137	102	1
1346	ENSG00000161281	COX7A1	19q13.12	934	34	53	45	34	0.134749	0.465837	0.721321	0.802496	10	19	16	21	0.730559	0.724666	0.83389	0.0497893	40	49	77	70	0.881436	0.999899	0.017843	0.00769298	42	39	41	28	0.00442753	0.90699	0.483463	0.941768	398	498	667	443	1	1	1.37518e-18	1	307	322	392	260	0.0105453
1347	ENSG00000112695	COX7A2	6q14.1	934	28	25	36	19	0.0101996	0.982607	0.153827	0.932205	16	52	40	53	0.998456	0.423564	0.901311	0.000681667	51	19	56	9	1.00729e-07	0.999999	6.97192e-05	1	35	82	32	79	0.968737	0.024573	1	1.10575e-05	280	215	376	205	0.000104798	1	3.2997e-13	1	479	669	487	566	0.325124
1349	ENSG00000131174	COX7B	Xq21.1	934	20	30	32	30	0.470561	0.890472	0.551675	0.163137	70	113	104	75	0.103807	0.560239	0.521048	0.890872	NA	NA	NA	NA	NA	NA	NA	NA	NA	NA	NA	NA	NA	NA	NA	NA	317	297	379	301	0.00251704	1	0.000231349	1	405	431	524	351	0.00616449
1350	ENSG00000127184	COX7C	5q14.3	934	11	38	23	24	0.963021	0.0449326	0.886668	0.324707	36	40	45	30	0.0149651	0.935625	0.405466	0.844607	44	87	90	84	0.996591	0.800549	0.133823	0.028646	84	60	106	77	0.000763982	1	0.00578386	0.487434	221	357	219	240	0.769316	0.00873681	1	1	630	584	829	588	7.29968e-05
1351	ENSG00000176340	COX8A	11q13.1	934	21	23	36	25	0.251006	0.991589	0.110369	0.427845	15	31	25	22	0.663428	0.373516	0.69762	0.451932	35	47	63	78	0.954388	0.999746	0.334891	8.43686e-06	49	39	45	20	5.15781e-05	0.931452	0.255291	0.99976	316	303	384	350	0.0347649	1	0.00226704	0.216026	353	404	445	282	0.00872691
1352	ENSG00000006695	COX10	17p12	934	7	9	14	17	0.729022	0.981693	0.489635	0.0222514	49	123	87	77	0.956577	0.00619496	0.932937	0.483124	14	17	45	35	0.983009	0.999956	0.000741236	0.0241147	146	140	117	102	3.95593e-12	0.955278	0.99436	0.987815	162	191	290	203	1	1	2.44255e-09	1	902	922	888	781	3.0156e-15
1353	ENSG00000166260	COX11	17q22	934	28	56	62	45	0.879144	0.779253	0.115504	0.408302	16	28	16	13	0.172169	0.114455	0.931932	0.88404	38	61	86	45	0.911982	0.928711	7.11426e-05	0.945667	45	42	22	22	1.47016e-05	0.35397	0.998558	0.979198	529	558	716	457	0.00319993	1	7.22049e-15	1	271	291	264	299	0.0134678
1355	ENSG00000014919	COX15	10q24.2	934	7	15	15	15	0.822935	0.707103	0.544869	0.177802	40	58	54	36	0.0647731	0.600048	0.528896	0.920537	21	17	27	11	0.0480147	0.956689	0.0555663	0.982782	81	110	111	94	0.29842	0.917593	0.291183	0.437708	178	170	209	141	0.00601329	1	0.00291764	1	586	744	795	600	0.430787
1356	ENSG00000047457	CP	3q25.1	934	45	57	58	58	0.0797178	0.977271	0.80575	0.0706226	6	12	12	9	0.690033	0.594572	0.446235	0.541649	78	95	128	151	0.941866	1	0.215026	2.89106e-10	23	26	40	14	0.258017	0.900663	0.00390191	0.99651	597	692	814	725	0.790589	1	8.04965e-08	0.0946661	188	242	254	175	0.515979
1357	ENSG00000091704	CPA1	7q32.2	934	60	58	66	45	4.78265e-05	0.991296	0.511567	0.914012	0	15	8	7	1	0.023618	0.666837	0.539283	134	122	91	110	3.39831e-11	0.98534	0.999994	0.346445	19	34	43	30	0.927156	0.829872	0.0360265	0.486043	804	843	722	740	3.24285e-13	1	1	1	137	248	299	230	1
1358	ENSG00000158516	CPA2	7q32.2	934	63	59	67	45	9.39142e-06	0.992956	0.540432	0.941294	4	30	18	21	0.999519	0.0435163	0.822936	0.127452	134	123	91	110	4.15686e-11	0.981592	0.999995	0.35855	19	33	43	30	0.92089	0.865141	0.0314578	0.465302	805	842	724	743	3.3734e-13	1	1	1	138	252	300	230	1
1359	ENSG00000163751	CPA3	3q24	934	46	63	62	58	0.113372	0.938043	0.759458	0.158012	5	10	11	8	0.725272	0.662805	0.378149	0.521816	77	94	128	151	0.95202	1	0.194557	1.87001e-10	23	26	40	14	0.258017	0.900663	0.00390191	0.99651	591	682	808	724	0.835104	1	8.16885e-08	0.0596496	189	246	256	176	0.552192
1360	ENSG00000153002	CPB1	3q24	934	45	62	61	58	0.131633	0.940093	0.767742	0.129411	5	10	11	8	0.725272	0.662805	0.378149	0.521816	77	94	128	151	0.95202	1	0.194557	1.87001e-10	23	26	40	14	0.258017	0.900663	0.00390191	0.99651	591	682	808	725	0.843101	1	8.71217e-08	0.0551846	189	246	254	176	0.530225
1361	ENSG00000080618	CPB2	13q14.13	934	34	26	27	30	0.000469511	0.992758	0.941111	0.241104	35	73	85	73	0.986764	0.957218	0.0955979	0.0188449	88	67	82	33	3.0398e-09	0.989732	0.0850422	1	63	105	112	108	0.979176	0.959455	0.162078	0.00753995	361	268	330	249	3.47446e-13	1	0.039012	1	642	901	967	754	1
1362	ENSG00000108582	CPD	17q11.2	934	21	33	36	21	0.350189	0.690698	0.206141	0.872648	26	40	30	33	0.204396	0.57489	0.944542	0.230923	31	43	75	42	0.909862	0.996371	3.35294e-05	0.714417	72	57	48	43	1.45003e-07	0.950893	0.976407	0.942113	444	428	587	339	0.000107712	1	1.97882e-14	1	358	425	376	431	0.12811
1363	ENSG00000109472	CPE	4q32.3	934	9	14	15	12	0.502997	0.750034	0.472231	0.467819	48	49	52	39	0.000809257	0.968592	0.66809	0.790789	13	23	16	26	0.783161	0.607572	0.929092	0.0248337	100	94	140	65	0.000472963	0.999877	6.53348e-06	0.999987	141	138	161	162	0.165571	1	0.264662	0.184874	698	662	939	602	1.04935e-05
1364	ENSG00000189143	CLDN4	7q11.23	934	61	64	70	53	0.000344868	0.989449	0.605216	0.747394	3	17	10	12	0.985031	0.129811	0.812108	0.225011	88	137	102	109	0.345268	0.282461	0.983376	0.17218	33	16	43	25	0.0104927	0.999997	0.00908829	0.737597	818	902	766	765	1.02228e-10	1	1	1	112	141	228	145	1
1365	ENSG00000165215	CLDN3	7q11.23	934	61	64	70	52	0.00030233	0.988023	0.58707	0.789784	3	17	10	12	0.985031	0.129811	0.812108	0.225011	88	137	102	109	0.345268	0.282461	0.983376	0.17218	33	16	43	25	0.0104927	0.999997	0.00908829	0.737597	818	900	767	764	8.91856e-11	1	1	1	112	141	228	145	1
1366	ENSG00000181885	CLDN7	17p13.1	934	8	6	15	11	0.382635	0.995455	0.140644	0.284294	48	119	96	91	0.992716	0.13954	0.817397	0.051657	12	21	38	20	0.961362	0.955735	0.00101478	0.667351	144	147	128	104	8.39711e-10	0.932474	0.956681	0.994479	144	182	284	186	1	1	4.07704e-11	1	949	976	931	815	1.56319e-16
1368	ENSG00000135678	CPM	12q15	934	20	63	52	42	0.99423	0.105397	0.444572	0.391902	19	13	9	17	0.00219414	0.955404	0.994936	0.140783	33	85	92	68	0.999947	0.480629	0.00559127	0.335213	43	28	44	24	0.000400007	0.998425	0.108412	0.974417	390	603	674	437	1	1	6.21607e-15	1	266	207	180	218	7.86619e-11
1369	ENSG00000120054	CPN1	10q24.2	934	7	14	12	14	0.729022	0.650001	0.740294	0.155619	42	58	57	36	0.0412724	0.700423	0.417861	0.947498	21	15	27	11	0.0365194	0.983352	0.0400349	0.977067	83	111	113	94	0.247122	0.926893	0.261932	0.504495	179	174	212	144	0.00888593	1	0.00289809	1	585	743	791	600	0.42316
1370	ENSG00000178772	CPN2	3q29	934	53	82	60	70	0.095976	0.599189	0.99642	0.0536679	2	10	17	9	0.994022	0.804676	0.0231515	0.506308	86	95	140	135	0.685564	1	0.0129092	5.39793e-05	25	26	38	21	0.215646	0.957838	0.0395596	0.891185	633	735	876	767	0.87935	1	1.7227e-09	0.12614	202	261	269	189	0.479248
1371	ENSG00000080819	CPOX	3q12.1	934	22	47	43	43	0.889637	0.653894	0.646545	0.0640955	8	19	16	12	0.761562	0.349348	0.526731	0.61856	63	75	94	123	0.853031	0.999998	0.609298	4.48577e-09	23	49	49	37	0.965458	0.449215	0.125167	0.525474	476	514	613	571	0.258908	1	0.000106744	0.0380316	268	304	352	244	0.106552
1373	ENSG00000021826	CPS1	2q34	934	17	24	34	18	0.436233	0.911041	0.0519234	0.826293	13	13	21	22	0.408961	0.99484	0.416861	0.0440944	49	48	60	70	0.21075	0.999755	0.598923	0.00250211	30	46	54	79	0.986035	0.998683	0.676493	1.57189e-07	299	289	380	254	0.00373655	1	8.41675e-07	1	333	354	433	350	0.114712
1374	ENSG00000110090	CPT1A	11q13.3	934	42	35	48	37	0.00137978	0.999092	0.419729	0.517375	13	17	16	12	0.182521	0.685282	0.627507	0.698313	40	63	68	81	0.957903	0.984179	0.515094	0.000208198	35	38	45	24	0.0638278	0.858072	0.103529	0.981629	423	409	503	468	0.00898989	1	0.00156134	0.120751	297	360	400	256	0.14739
1375	ENSG00000205560	CPT1B	22q13.33	934	14	21	16	16	0.250573	0.550553	0.852282	0.455424	45	78	74	51	0.362367	0.517163	0.349089	0.847285	22	31	14	32	0.272892	0.448619	0.999493	0.0213182	98	96	100	59	3.93211e-06	0.941968	0.25833	0.999863	246	264	335	300	0.655303	1	0.000647145	0.171618	672	775	855	664	0.0132395
1376	ENSG00000157184	CPT2	1p32.3	934	22	20	30	18	0.043353	0.983726	0.183055	0.77849	28	47	43	30	0.313758	0.491197	0.493529	0.808517	34	39	36	58	0.411788	0.98703	0.963528	0.000217684	43	52	78	33	0.318336	0.966285	0.00010507	0.99815	253	266	331	325	0.623644	1	0.00781477	0.013609	508	512	634	304	5.51833e-08
1378	ENSG00000203710	CR1	1q32.2	934	82	120	102	82	0.00441655	0.589475	0.913369	0.833933	5	7	7	7	0.473905	0.756731	0.653932	0.373955	83	123	96	85	0.133933	0.240287	0.883042	0.801017	18	26	34	46	0.947661	0.99469	0.482298	0.000192503	800	969	944	752	0.000521447	1	7.57367e-05	1	145	159	165	156	0.19732
1379	ENSG00000197721	CR1L	1q32.2	934	81	120	102	81	0.00610803	0.554237	0.899384	0.854919	5	7	7	7	0.473905	0.756731	0.653932	0.373955	82	124	97	85	0.177631	0.212614	0.861591	0.810237	22	25	34	46	0.774642	0.998388	0.550422	0.000371444	800	965	944	753	0.000466775	1	6.61667e-05	1	143	159	166	156	0.259224
1380	ENSG00000117322	CR2	1q32.2	934	81	118	101	82	0.00512214	0.630602	0.910228	0.795698	5	7	7	7	0.473905	0.756731	0.653932	0.373955	83	122	95	85	0.121172	0.256571	0.895571	0.781754	17	26	34	46	0.966987	0.993752	0.459351	0.00015316	798	968	944	751	0.000633783	1	6.32387e-05	1	145	159	164	156	0.190498
1381	ENSG00000166426	CRABP1	15q25.1	934	10	31	21	21	0.933535	0.134863	0.799115	0.318514	23	24	41	26	0.222611	0.99673	0.0444434	0.529177	25	49	27	53	0.884894	0.361251	0.998665	0.000562911	79	48	103	48	2.37863e-05	1	1.52801e-05	0.997916	229	328	328	276	1	1	0.00690371	1	509	484	625	418	6.12721e-06
1382	ENSG00000143320	CRABP2	1q23.1	934	85	118	106	87	0.00230256	0.831424	0.883061	0.703086	4	5	3	3	0.250089	0.531905	0.851512	0.697988	116	132	116	134	0.00344766	0.992861	0.992313	0.00928165	5	24	22	13	0.997714	0.126104	0.109029	0.76699	840	992	1021	820	0.00108986	1	5.81285e-07	1	107	109	97	97	0.0191487
1384	ENSG00000095321	CRAT	9q34.11	934	20	43	36	30	0.750563	0.336226	0.620845	0.474242	20	40	35	33	0.736918	0.549715	0.677211	0.215163	55	66	67	61	0.140547	0.938255	0.527441	0.342679	46	45	84	56	0.456379	0.999985	0.000289587	0.389563	274	306	353	313	0.375639	1	0.00406979	0.543827	499	622	700	516	0.598852
1385	ENSG00000118260	CREB1	2q33.3	934	28	28	39	21	0.0274617	0.973324	0.12697	0.918936	10	14	19	20	0.671095	0.964176	0.444564	0.0562213	52	48	65	69	0.138171	0.999927	0.396529	0.00957637	30	41	53	80	0.97835	0.999874	0.656257	1.68378e-08	310	298	392	260	0.00219058	1	5.06992e-07	1	320	325	400	334	0.0451813
1386	ENSG00000115966	ATF2	2q31.1	934	22	24	41	25	0.274465	0.995284	0.0331009	0.581418	10	14	17	13	0.457344	0.851115	0.371127	0.4569	56	57	71	76	0.193857	0.999724	0.461837	0.00807699	22	24	33	59	0.891402	0.999915	0.826254	5.7603e-08	348	337	472	334	0.0264071	1	1.9598e-09	1	255	249	289	220	0.00177002
1387	ENSG00000005339	CREBBP	16p13.3	934	23	61	35	40	0.872189	0.0242345	0.98534	0.237347	16	23	29	12	0.291443	0.740984	0.0778333	0.972818	43	50	40	49	0.0778564	0.837193	0.958442	0.127584	52	57	65	35	0.0209129	0.869949	0.0793787	0.995774	479	598	432	461	0.000227906	0.88406	1	1	315	328	588	319	1
1388	ENSG00000213676	ATF6B	6p21.33	934	51	35	55	29	3.19242e-06	0.999803	0.141993	0.981506	0	8	5	13	1	0.601272	0.908179	0.00181123	69	44	83	52	0.000216767	1	0.00630722	0.858761	17	54	35	45	0.998571	0.0725227	0.885616	0.0308772	525	422	609	405	2.39077e-10	1	8.92231e-11	1	236	381	298	318	1
1389	ENSG00000111269	CREBL2	12p13.2	934	26	47	52	40	0.745091	0.834591	0.214361	0.333855	23	43	38	34	0.616802	0.559078	0.662383	0.312123	55	85	90	80	0.833558	0.910886	0.182534	0.134616	36	31	40	62	0.289613	0.999947	0.867594	1.70173e-05	410	563	721	478	1	1	3.7129e-20	1	351	359	275	298	6.36453e-08
1390	ENSG00000095794	CREM	10p11.21	934	32	35	33	31	0.0153509	0.9111	0.855807	0.42605	15	31	30	29	0.838229	0.704222	0.552263	0.125197	51	42	41	62	0.00888086	0.999048	0.985536	0.00233544	45	86	76	72	0.955965	0.439768	0.469674	0.15291	402	313	408	280	7.87017e-12	1	0.00022557	1	326	486	557	461	1
1392	ENSG00000147571	CRH	8q13.1	934	83	89	115	96	0.00195669	0.999998	0.248914	0.0871322	8	21	9	11	0.630505	0.0548599	0.968943	0.575275	116	171	163	128	0.333718	0.714805	0.183259	0.84145	17	13	21	34	0.495266	0.999701	0.721644	0.000282445	919	972	1022	862	4.58771e-09	1	7.34498e-05	1	132	146	191	159	0.954111
1393	ENSG00000145708	CRHBP	5q13.3	934	10	37	22	22	0.970057	0.0310241	0.870613	0.404874	38	43	44	33	0.0105097	0.909171	0.635394	0.756191	19	27	41	47	0.963933	0.998104	0.178426	0.000751083	87	71	131	86	0.0183222	1	2.2626e-05	0.615461	217	359	227	236	1	0.00686554	1	1	636	578	829	587	1.90306e-05
1394	ENSG00000120088	CRHR1	17q21.31	934	18	29	49	32	0.87648	0.992732	0.00754097	0.285734	21	44	24	24	0.385314	0.0424008	0.978394	0.692211	29	42	83	50	0.987042	0.99975	1.8631e-06	0.36334	57	37	25	30	7.99277e-09	0.951496	0.999298	0.863016	469	464	631	387	0.000761933	1	9.62015e-15	1	336	378	335	384	0.0235066
1395	ENSG00000106113	CRHR2	7p14.3	934	69	90	73	69	0.00121759	0.770834	0.984726	0.485922	3	11	12	6	0.934776	0.42057	0.177152	0.770447	106	163	131	154	0.632055	0.745402	0.991651	0.000557643	25	14	38	9	0.0172178	0.999349	0.000255405	0.999528	878	998	814	854	3.52662e-10	1	1	1	116	100	212	114	0.799634
1396	ENSG00000213145	CRIP1	14q32.33	934	27	38	39	41	0.353606	0.941663	0.73045	0.0529473	19	34	48	27	0.814365	0.915219	0.0129257	0.715561	36	41	69	39	0.535492	0.997079	0.000505641	0.810732	80	77	96	66	0.0025029	0.998038	0.0784401	0.916838	276	342	383	357	1	1	0.00353755	0.11458	585	562	691	465	7.65517e-08
1397	ENSG00000182809	CRIP2	14q32.33	934	27	37	37	41	0.307928	0.944629	0.803034	0.0381717	19	34	48	27	0.814365	0.915219	0.0129257	0.715561	36	41	69	39	0.535492	0.997079	0.000505641	0.810732	80	77	96	67	0.00277443	0.998279	0.0845034	0.896664	277	342	383	360	1	1	0.00430046	0.0898973	585	563	691	465	8.16804e-08
1398	ENSG00000167193	CRK	17p13.3	934	7	7	14	10	0.490849	0.977993	0.170156	0.353994	47	123	89	85	0.98998	0.0167792	0.937602	0.149349	13	15	42	25	0.951784	0.99977	0.000114957	0.274719	123	150	127	92	5.02275e-05	0.475677	0.777529	0.999394	165	211	323	215	1	1	5.09463e-12	1	894	936	885	767	2.28865e-14
1399	ENSG00000099942	CRKL	22q11.21	934	15	26	20	20	0.423694	0.485859	0.83168	0.371445	36	62	56	43	0.36722	0.518182	0.569432	0.661179	36	54	29	55	0.363389	0.440579	0.999778	0.00440623	69	73	72	34	0.000216767	0.655366	0.220524	0.999991	306	303	446	362	0.546791	1	1.38322e-08	0.314562	569	677	682	536	0.00641076
1400	ENSG00000072832	CRMP1	4p16.2	934	12	21	12	19	0.423892	0.447193	0.978852	0.111482	28	50	40	40	0.468999	0.501804	0.870525	0.2227	22	34	34	30	0.668206	0.721772	0.390841	0.362447	94	109	142	74	0.0359098	0.992301	5.60534e-05	0.999774	189	222	231	206	0.361448	1	0.0995736	1	611	558	804	539	1.53293e-05
1401	ENSG00000132693	CRP	1q23.2	934	83	120	106	85	0.00543454	0.720532	0.865817	0.781982	3	4	2	3	0.34272	0.549976	0.900771	0.535872	109	130	108	125	0.00732401	0.957283	0.995118	0.0242499	5	19	26	13	0.997302	0.55866	0.00788169	0.745563	846	998	1023	820	0.000665172	1	8.09484e-07	1	100	109	96	101	0.0947973
1404	ENSG00000145681	HAPLN1	5q14.3	934	11	45	24	23	0.982044	0.00358851	0.921093	0.580047	31	36	40	29	0.0444915	0.925468	0.457028	0.696387	15	28	46	53	0.999167	0.999075	0.0725529	4.63851e-05	94	71	127	86	0.00110814	1	0.000316372	0.653759	225	361	222	233	0.603448	0.00536476	1	1	624	569	826	587	8.1511e-05
1406	ENSG00000105392	CRX	19q13.33	934	18	31	27	24	0.461163	0.574407	0.692596	0.413002	14	33	29	29	0.899391	0.534751	0.641221	0.125197	21	40	54	76	0.999766	0.99938	0.350142	2.04716e-08	57	44	61	27	8.05536e-05	0.991962	0.0440728	0.999706	324	433	506	359	1	1	3.65022e-09	1	428	428	562	363	0.00150065
1407	ENSG00000008405	CRY1	12q23.3	934	12	42	35	29	0.992341	0.170407	0.440017	0.338441	20	27	9	22	0.0331385	0.299075	0.999957	0.142406	42	58	70	52	0.621724	0.943218	0.0523376	0.518632	45	41	38	30	0.00118822	0.876072	0.775486	0.907292	316	470	546	343	1	1	3.23546e-13	1	323	323	280	318	3.12743e-05
1408	ENSG00000121671	CRY2	11p11.2	934	24	32	27	26	0.103906	0.720574	0.859583	0.420346	12	26	24	16	0.72253	0.391693	0.379616	0.728637	44	49	65	59	0.401687	0.997885	0.150782	0.0841727	46	49	65	47	0.158367	0.991636	0.0661883	0.624914	279	267	342	261	0.00797611	1	0.000152474	1	370	447	496	393	0.444032
1409	ENSG00000160202	CRYAA	21q22.3	934	26	27	28	29	0.0428873	0.962247	0.818527	0.194736	20	49	36	28	0.800633	0.0867884	0.706638	0.722845	49	25	45	29	1.84124e-05	0.999976	0.1766	0.896501	41	110	117	75	0.999994	0.218921	0.000306006	0.797964	326	331	382	270	0.000706575	1	0.000291038	1	483	560	656	538	0.427947
1410	ENSG00000109846	CRYAB	11q23.1	934	19	15	25	19	0.0608233	0.995835	0.286226	0.403303	28	73	64	47	0.971707	0.156445	0.320565	0.615432	24	40	46	50	0.952327	0.952613	0.31601	0.00869269	70	103	110	95	0.736586	0.947113	0.138242	0.180369	257	246	277	216	0.000376742	1	0.0290346	1	573	703	758	600	0.272798
1411	ENSG00000108255	CRYBA1	17q11.2	934	25	36	39	22	0.184966	0.716819	0.225197	0.927098	23	41	28	26	0.281828	0.228556	0.918749	0.612922	33	52	75	45	0.925903	0.962509	0.000548755	0.725577	69	51	40	43	5.03369e-08	0.96826	0.996289	0.811855	470	456	624	359	8.16698e-05	1	1.47866e-15	1	332	395	334	399	0.099045
1412	ENSG00000163499	CRYBA2	2q35	934	24	27	33	17	0.0483182	0.881427	0.204982	0.950615	10	15	19	27	0.813125	0.983321	0.690881	0.00175391	48	39	57	65	0.0971974	0.999989	0.477238	0.00292476	29	53	65	79	0.998595	0.995319	0.267468	7.39953e-06	287	277	355	241	0.0024322	1	9.82731e-06	1	352	356	476	368	0.0980435
1413	ENSG00000196431	CRYBA4	22q12.1	934	15	25	16	22	0.361158	0.49155	0.967273	0.142406	36	66	58	41	0.42376	0.335593	0.509402	0.834814	34	41	9	28	0.00253307	0.0796542	1	0.369784	70	78	81	50	0.0052145	0.850447	0.20086	0.994798	278	264	394	339	0.458259	1	9.76206e-07	0.0794344	574	696	720	557	0.0380365
1414	ENSG00000100122	CRYBB1	22q12.1	934	15	25	16	21	0.340677	0.459544	0.961885	0.193705	37	66	58	42	0.371388	0.37593	0.549448	0.806321	34	41	9	27	0.0021349	0.0698917	1	0.438382	70	78	81	51	0.00576455	0.86045	0.212811	0.992443	278	264	394	339	0.458259	1	9.76206e-07	0.0794344	574	696	721	556	0.0380365
1415	ENSG00000244752	CRYBB2	22q11.23	934	17	21	15	21	0.116848	0.75847	0.967725	0.142547	35	64	61	41	0.507165	0.467143	0.307626	0.834814	40	43	12	39	0.00147218	0.348671	1	0.0615002	70	78	82	47	0.00424973	0.828972	0.141319	0.998651	279	277	407	348	0.75696	1	3.62411e-07	0.0804769	565	681	713	547	0.03901
1417	ENSG00000100053	CRYBB3	22q11.23	934	17	21	15	21	0.116848	0.75847	0.967725	0.142547	35	64	61	40	0.492642	0.445726	0.28988	0.869853	40	43	12	39	0.00147218	0.348671	1	0.0615002	70	78	82	48	0.00471064	0.839956	0.150972	0.997916	278	277	407	348	0.796199	1	3.32443e-07	0.0778793	563	682	711	547	0.045994
1419	ENSG00000182187	CRYGB	2q34	934	26	25	36	22	0.038541	0.985173	0.170307	0.782854	12	13	20	20	0.447316	0.988136	0.398379	0.0756518	52	48	65	69	0.138171	0.999927	0.396529	0.00957637	29	41	53	79	0.984467	0.999819	0.621696	2.50506e-08	306	297	390	259	0.0035278	1	4.77388e-07	1	324	328	403	332	0.0319145
1427	ENSG00000213139	CRYGS	3q27.3	934	50	70	59	69	0.0938306	0.908087	0.981895	0.0163585	4	11	16	6	0.906276	0.648654	0.0384246	0.880309	93	101	140	131	0.383349	1	0.0285168	0.00124343	23	21	40	18	0.241436	0.991994	0.00316277	0.942011	632	749	885	772	1	1	9.88181e-10	0.145301	192	239	249	174	0.295417
1428	ENSG00000103316	CRYM	16p12.2	934	33	61	34	43	0.246495	0.10626	0.998607	0.226718	9	15	26	7	0.674182	0.840417	0.00376742	0.986929	60	55	44	48	0.000183807	0.914071	0.98326	0.554692	28	28	62	35	0.686262	0.999886	6.27713e-05	0.59301	492	601	464	455	0.000101378	1	1	1	265	284	476	289	1
1429	ENSG00000116791	CRYZ	1p31.1	934	18	17	19	15	0.036189	0.919718	0.634578	0.627707	28	63	49	47	0.847554	0.24835	0.824152	0.213181	48	31	32	63	0.00318484	0.999981	0.998194	2.35704e-05	57	52	101	36	0.0623574	0.999873	4.3533e-08	0.999938	247	256	296	296	0.208299	1	0.0801285	0.054301	512	536	672	363	3.86147e-05
1431	ENSG00000062485	CS	12q13.3	934	15	42	42	27	0.97056	0.339083	0.129372	0.68011	22	16	17	25	0.0111853	0.993818	0.955589	0.0415457	29	73	82	62	0.999867	0.62048	0.0075555	0.24492	46	33	38	23	4.42716e-05	0.975408	0.50788	0.986956	351	531	637	390	1	1	5.27149e-18	1	277	233	206	233	4.61463e-09
1432	ENSG00000112062	MAPK14	6p21.31	934	44	34	52	30	0.000230471	0.999337	0.141836	0.92327	5	22	16	27	0.996817	0.543327	0.898229	0.00136116	62	42	80	51	0.00245907	0.999999	0.00437642	0.771088	20	52	36	40	0.983314	0.102699	0.801803	0.152708	507	396	584	392	1.66187e-10	1	2.3198e-10	1	232	381	295	326	1
1434	ENSG00000124207	CSE1L	20q13.13	934	76	97	104	78	0.00565201	0.98496	0.402721	0.688851	5	1	6	6	0.184425	0.998943	0.416395	0.205564	128	160	148	136	0.0101012	0.956277	0.793053	0.394921	18	9	20	15	0.0414087	0.999046	0.201588	0.486805	867	925	1041	853	1.24702e-05	1	1.19932e-08	1	71	83	122	74	1
1435	ENSG00000184371	CSF1	1p13.3	934	19	16	25	13	0.0323902	0.976861	0.168708	0.88404	25	73	44	43	0.94872	0.0057257	0.960577	0.456073	40	31	28	55	0.0214744	0.999104	0.997383	0.000138457	55	63	108	62	0.601444	0.999892	4.1163e-06	0.818598	269	273	316	286	0.0411092	1	0.026264	0.623827	516	562	678	421	0.00128729
1436	ENSG00000182578	CSF1R	5q32	934	22	63	31	32	0.829017	0.00115276	0.992335	0.668875	14	18	27	15	0.394993	0.934748	0.0811663	0.742536	25	34	52	53	0.94513	0.998805	0.0826332	0.00304358	68	61	110	61	0.0650359	0.999997	1.19085e-05	0.933761	297	461	301	326	0.643954	0.0239186	1	1	533	485	720	491	0.000441044
1437	ENSG00000164400	CSF2	5q31.1	934	13	52	27	27	0.985044	0.00166241	0.953742	0.541327	32	31	31	23	0.00229031	0.908248	0.746841	0.830504	14	29	49	56	0.999863	0.99936	0.0448292	1.6528e-05	84	65	121	68	0.0025	1	1.41012e-05	0.958441	270	443	266	298	0.849998	0.00172078	1	1	574	525	765	537	0.000230927
1438	ENSG00000198223	CSF2RA	Xp22.33	934	11	15	17	26	0.668683	0.975917	0.818439	0.00250792	50	58	64	38	0.00355247	0.922432	0.285539	0.973224	NA	NA	NA	NA	NA	NA	NA	NA	NA	NA	NA	NA	NA	NA	NA	NA	330	314	385	266	0.000116117	1	5.64758e-05	1	466	476	626	475	0.0357014
1439	ENSG00000100368	CSF2RB	22q12.3	934	15	23	16	20	0.281168	0.568658	0.940849	0.214623	40	68	64	37	0.233348	0.369701	0.268668	0.981485	27	36	10	22	0.0183099	0.0609832	0.999987	0.56044	72	80	81	56	0.00552552	0.880545	0.335836	0.97272	257	267	371	331	0.970635	1	1.67922e-05	0.0427437	604	714	768	583	0.023469
1440	ENSG00000108342	CSF3	17q21.1	934	24	41	50	41	0.782579	0.946201	0.178711	0.143471	20	37	23	27	0.379047	0.256078	0.97128	0.28955	33	60	80	44	0.969515	0.844681	0.000248764	0.898217	55	35	38	38	4.69942e-06	0.998376	0.912253	0.592685	510	511	625	385	3.52701e-06	1	2.2983e-10	1	322	369	341	378	0.0886857
1441	ENSG00000119535	CSF3R	1p34.3	934	19	19	27	16	0.0845292	0.961048	0.199915	0.786149	31	44	43	25	0.0819511	0.601905	0.380638	0.96064	41	37	42	78	0.346648	0.99998	0.981704	2.1448e-08	38	41	65	24	0.15736	0.971373	0.000220834	0.999365	237	276	341	302	1	1	0.00031183	0.187352	526	517	643	328	1.06437e-08
1443	ENSG00000213218	CSH2	17q23.3	934	33	71	75	53	0.935461	0.643386	0.092823	0.508188	16	22	9	7	0.0145098	0.086014	0.988305	0.978631	47	83	117	66	0.992425	0.960999	1.50842e-06	0.879494	36	27	16	20	2.9775e-05	0.785371	0.997012	0.813451	603	626	755	535	0.000122007	1	2.12844e-10	1	234	261	238	247	0.0327568
1445	ENSG00000103653	CSK	15q24.1	934	12	31	20	18	0.772087	0.102285	0.83168	0.589255	25	28	43	29	0.223572	0.993493	0.0808001	0.482225	33	46	30	52	0.396593	0.724089	0.996636	0.00339955	81	50	102	63	8.82967e-05	1	0.00060099	0.850847	223	306	306	271	1	1	0.0269469	0.900284	516	500	648	433	3.13789e-05
1448	ENSG00000171209	CSN3	4q13.3	934	14	17	11	17	0.119857	0.71605	0.975911	0.158862	26	42	38	27	0.258045	0.51433	0.550424	0.793807	22	14	16	38	0.1364	0.999737	0.986939	2.79499e-05	87	90	130	58	0.00811691	0.99806	7.17162e-06	0.999986	196	193	239	222	0.15329	1	0.0286093	0.268334	527	523	773	453	0.0077879
1452	ENSG00000113712	CSNK1A1	5q32	934	18	54	31	32	0.925745	0.0136732	0.957011	0.419062	2	5	5	3	0.760906	0.531905	0.439468	0.697988	20	30	52	53	0.991896	0.999633	0.0304562	0.000676426	70	66	111	61	0.0578846	0.999976	2.82583e-05	0.96313	294	461	304	325	0.77534	0.022903	1	1	536	483	715	490	0.000191332
1453	ENSG00000141551	CSNK1D	17q25.3	934	39	55	84	45	0.490498	0.99523	0.00055713	0.869339	15	32	16	22	0.507414	0.118745	0.989583	0.270264	50	88	88	58	0.83834	0.412235	0.0462122	0.921322	37	33	27	37	0.00981907	0.948382	0.977862	0.130252	611	593	772	543	2.17606e-05	1	9.06815e-13	1	251	317	279	295	0.404193
1454	ENSG00000213923	CSNK1E	22q13.1	934	15	19	20	18	0.243674	0.86067	0.617633	0.35993	39	68	64	41	0.339176	0.43134	0.320565	0.923869	33	36	14	25	0.0026104	0.268329	0.999919	0.560479	73	81	79	47	0.00126889	0.737144	0.311081	0.999054	265	274	398	342	1	1	3.92904e-07	0.0608174	611	707	757	570	0.00410923
1455	ENSG00000133275	CSNK1G2	19p13.3	934	8	18	17	13	0.779841	0.501443	0.440324	0.51703	30	60	55	55	0.853697	0.709791	0.692774	0.0430779	28	15	35	36	0.0959737	0.999998	0.196499	0.0217406	83	94	85	97	0.0239893	0.981777	0.956714	0.0309432	252	293	367	210	0.230127	1	4.89915e-09	1	526	608	742	596	0.650398
1456	ENSG00000151292	CSNK1G3	5q23.2	934	17	48	25	29	0.852046	0.0169485	0.983812	0.358421	33	33	37	27	0.0073552	0.956076	0.562385	0.748703	15	33	44	59	0.999759	0.994807	0.283531	2.64675e-06	88	65	138	66	0.00246615	1	4.31697e-09	0.996371	259	429	267	299	1	0.00559062	1	1	591	529	781	546	5.45525e-05
1457	ENSG00000101266	CSNK2A1	20p13	934	55	59	66	47	0.00124299	0.982581	0.47301	0.819561	19	26	34	24	0.409612	0.939525	0.180516	0.480885	69	105	100	102	0.767284	0.897175	0.588681	0.0232019	45	53	57	59	0.291808	0.979338	0.568157	0.0660376	603	778	893	677	1	1	8.33658e-14	1	265	247	249	251	0.000109525
1459	ENSG00000070770	CSNK2A2	16q21	934	21	33	23	25	0.20649	0.450526	0.944289	0.361975	28	60	59	36	0.810474	0.352947	0.137756	0.88362	44	41	45	38	0.0136095	0.971373	0.547169	0.627619	71	57	81	45	0.000141543	0.999298	0.0277238	0.994016	310	339	303	345	0.0116898	1	1	0.075008	534	693	802	524	1
1460	ENSG00000204435	CSNK2B	6p21.33	934	56	38	59	29	2.88206e-07	0.999832	0.126264	0.995315	0	8	4	12	1	0.494419	0.946333	0.00273866	69	46	87	61	0.00151087	1	0.00737628	0.555162	16	54	36	44	0.999304	0.0645928	0.829221	0.0425338	525	422	609	405	2.39077e-10	1	8.92231e-11	1	236	381	298	318	1
1462	ENSG00000038427	VCAN	5q14.2	934	10	42	23	23	0.986001	0.00756174	0.9096	0.466715	33	35	43	28	0.0213503	0.966136	0.295039	0.812193	15	29	42	53	0.99876	0.996944	0.200915	2.26639e-05	94	71	123	86	0.000721916	1	0.00123467	0.602388	228	361	224	235	0.530238	0.00804026	1	1	621	571	825	582	0.000110388
1463	ENSG00000130287	NCAN	19p13.11	934	25	28	39	25	0.129466	0.976957	0.141075	0.681758	12	31	31	22	0.929587	0.45993	0.238769	0.522295	44	31	62	51	0.0854686	0.999999	0.0268872	0.108868	32	67	55	37	0.871504	0.0705249	0.287467	0.935808	362	372	552	300	0.069824	1	2.55426e-19	1	327	386	446	389	0.846541
1464	ENSG00000173546	CSPG4	15q24.2	934	10	32	19	18	0.904019	0.046296	0.861453	0.539766	26	25	40	26	0.0840603	0.996238	0.098759	0.592489	26	49	31	58	0.915602	0.581674	0.995944	0.000120566	79	51	102	55	8.99347e-05	1	0.000143873	0.978055	227	310	314	274	1	1	0.0159973	0.983894	512	495	640	428	2.53317e-05
1465	ENSG00000159176	CSRP1	1q32.1	934	84	132	104	79	0.00511712	0.183293	0.946272	0.972071	5	6	10	7	0.544831	0.917027	0.261593	0.45787	88	116	110	95	0.11497	0.865176	0.526487	0.553832	19	27	28	33	0.719263	0.905018	0.609719	0.0387635	796	982	959	767	0.00371651	1	2.94476e-05	1	136	143	157	140	0.145196
1466	ENSG00000175183	CSRP2	12q21.2	934	15	50	46	35	0.996224	0.235081	0.234811	0.380225	21	21	11	22	0.0105916	0.78236	0.999056	0.101168	27	66	57	54	0.995924	0.266833	0.386164	0.143806	50	44	58	33	0.00415864	0.986451	0.0833249	0.980098	332	481	564	356	1	1	1.49858e-13	1	311	292	256	272	2.70691e-07
1468	ENSG00000183048	SLC25A10	17q25.3	934	41	58	86	44	0.414023	0.991296	0.000522453	0.939729	1	10	8	7	0.993215	0.276948	0.481078	0.373955	50	88	89	61	0.868174	0.482625	0.0481056	0.858047	33	33	22	26	0.00681977	0.664553	0.981436	0.59576	618	595	782	546	1.3325e-05	1	2.18038e-13	1	243	308	256	283	0.292191
1469	ENSG00000170373	CST1	20p11.21	934	61	78	69	60	0.00355696	0.847307	0.911095	0.588381	14	18	25	15	0.352115	0.912815	0.148998	0.699468	87	127	123	120	0.641672	0.937259	0.521432	0.0376792	25	44	44	39	0.868225	0.681407	0.301926	0.265666	674	818	957	729	0.663187	1	1.67685e-14	1	182	180	168	191	0.00834732
1470	ENSG00000170369	CST2	20p11.21	934	60	75	68	60	0.00368834	0.895745	0.900515	0.510809	14	18	25	15	0.352115	0.912815	0.148998	0.699468	87	127	123	120	0.641672	0.937259	0.521432	0.0376792	25	44	44	39	0.868225	0.681407	0.301926	0.265666	675	818	958	729	0.643472	1	1.42479e-14	1	181	176	168	189	0.00716635
1471	ENSG00000101439	CST3	20p11.21	934	63	78	71	59	0.00155815	0.878834	0.876771	0.696178	14	18	25	15	0.352115	0.912815	0.148998	0.699468	88	128	120	121	0.584676	0.919701	0.674614	0.0276761	25	44	45	39	0.876773	0.701172	0.255291	0.281861	672	816	957	727	0.688706	1	9.8501e-15	1	184	182	167	194	0.00713633
1472	ENSG00000101441	CST4	20p11.21	934	62	78	69	60	0.00224727	0.858389	0.918115	0.603509	14	18	25	15	0.352115	0.912815	0.148998	0.699468	87	127	121	120	0.619859	0.927208	0.598032	0.0325762	25	44	45	39	0.876773	0.701172	0.255291	0.281861	674	816	957	728	0.641786	1	1.28602e-14	1	182	181	168	193	0.00988935
1473	ENSG00000170367	CST5	20p11.21	934	61	74	69	60	0.00232991	0.928481	0.878374	0.526506	15	18	25	14	0.243674	0.912815	0.148998	0.795415	87	124	123	120	0.608791	0.964468	0.478653	0.0302442	25	45	44	39	0.876773	0.632444	0.320752	0.281861	674	819	959	730	0.692135	1	1.21015e-14	1	180	176	168	189	0.00870271
1474	ENSG00000175315	CST6	11q13.1	934	31	31	40	29	0.0269422	0.985793	0.342036	0.604035	15	22	21	14	0.243674	0.608008	0.510695	0.795415	34	62	60	84	0.993141	0.96135	0.793066	3.0877e-06	46	38	41	21	0.000146123	0.902643	0.399343	0.998444	358	333	417	387	0.00543015	1	0.00476585	0.184622	324	377	415	264	0.0248994
1475	ENSG00000121552	CSTA	3q21.1	934	39	50	42	42	0.0287633	0.806261	0.936741	0.323503	5	13	15	15	0.938634	0.791173	0.398342	0.103593	63	74	102	131	0.933544	1	0.389466	1.25765e-10	23	45	39	21	0.711121	0.122959	0.194822	0.983499	507	572	675	626	0.637216	1	1.74256e-05	0.0248993	242	282	321	231	0.231889
1476	ENSG00000160213	CSTB	21q22.3	934	29	29	29	27	0.011838	0.943126	0.823545	0.434488	18	48	32	27	0.848885	0.0445027	0.822868	0.661579	48	28	46	31	0.000114456	0.999886	0.197795	0.857051	36	101	115	76	0.999999	0.434536	8.57213e-05	0.562158	328	335	387	275	0.00102817	1	0.000244118	1	483	552	651	536	0.337069
1477	ENSG00000101138	CSTF1	20q13.2	934	80	105	108	85	0.00592437	0.978786	0.555619	0.580818	3	3	7	3	0.539199	0.920937	0.144051	0.741477	140	154	149	143	0.000128222	0.998558	0.879291	0.221334	13	15	14	9	0.174983	0.609209	0.51884	0.87757	873	952	1045	853	1.85629e-05	1	4.36977e-08	1	71	69	112	79	0.829344
1478	ENSG00000101811	CSTF2	Xq22.1	934	23	31	35	28	0.266469	0.908248	0.415305	0.406023	71	110	107	80	0.105541	0.804329	0.445744	0.739617	NA	NA	NA	NA	NA	NA	NA	NA	NA	NA	NA	NA	NA	NA	NA	NA	331	302	399	348	0.00720423	1	0.000435152	0.469887	391	414	506	316	0.00264561
1479	ENSG00000176102	CSTF3	11p13	934	19	31	29	29	0.503457	0.770488	0.710315	0.164785	14	30	31	24	0.842381	0.63552	0.307973	0.390543	46	50	49	35	0.018522	0.810446	0.489994	0.926121	51	60	90	57	0.476414	0.998069	0.000909222	0.729456	286	276	333	259	0.00224352	1	0.00172849	1	371	470	543	424	1
1482	ENSG00000183072	NKX2-5	5q35.1	934	23	65	29	38	0.836946	0.00154528	0.999333	0.309852	17	24	23	11	0.128748	0.497443	0.391513	0.974162	29	47	70	53	0.97975	0.990837	0.00311608	0.134857	75	71	111	52	0.0095048	0.999607	3.38196e-05	0.999483	343	486	317	351	0.0668512	0.0824794	1	1	507	467	708	477	0.00318139
1486	ENSG00000117151	CTBS	1p22.3	934	17	14	19	16	0.0463372	0.979237	0.542337	0.428	32	67	50	46	0.6698	0.177404	0.875157	0.402215	46	32	26	66	0.00596535	0.999903	0.999961	7.40486e-07	59	66	107	34	0.120863	0.989185	5.57982e-08	1	244	255	287	296	0.213103	1	0.167106	0.0322641	526	552	696	381	6.10688e-05
1487	ENSG00000159692	CTBP1	4p16.3	934	16	19	17	19	0.143711	0.842379	0.855319	0.23757	33	57	38	41	0.222254	0.260315	0.982055	0.328632	32	38	35	42	0.257874	0.911874	0.841059	0.0698378	90	96	135	62	0.0107981	0.997202	8.25651e-06	0.999984	205	242	255	223	0.384563	1	0.0525879	1	609	558	801	530	1.19288e-05
1488	ENSG00000175029	CTBP2	10q26.13	934	11	21	19	20	0.707745	0.677355	0.690881	0.159034	40	49	52	39	0.0336648	0.92396	0.507681	0.676446	44	29	33	26	4.48514e-05	0.99076	0.73112	0.877559	66	91	92	89	0.516176	0.951295	0.46454	0.0747637	236	209	259	176	6.05746e-05	1	0.00224956	1	560	686	762	593	0.425818
1489	ENSG00000150281	CTF1	16p11.2	934	39	68	53	43	0.228869	0.255863	0.843369	0.74922	5	10	16	8	0.831697	0.832152	0.0627227	0.692471	66	56	64	50	0.000265969	0.994727	0.495576	0.830401	16	26	52	33	0.988459	0.996781	0.000199948	0.26077	523	617	497	480	1.70866e-05	1	1	1	226	250	432	261	1
1490	ENSG00000118523	CTGF	6q23.2	934	24	27	34	26	0.122549	0.967229	0.352311	0.464007	16	55	46	52	0.999411	0.390326	0.71099	0.00457597	41	27	51	16	0.000860348	0.998408	0.00223979	0.999883	48	71	53	88	0.705843	0.895671	0.997428	8.64926e-06	289	230	321	186	8.10927e-08	1	4.3789e-06	1	535	702	588	625	0.251078
1491	ENSG00000116761	CTH	1p31.1	934	14	18	16	14	0.163144	0.705749	0.743713	0.561647	32	60	51	44	0.557643	0.438831	0.714099	0.414492	39	31	32	67	0.121782	0.999947	0.996315	2.25758e-07	64	55	102	32	0.00645049	0.999743	1.1807e-07	0.999999	243	263	293	306	0.407656	1	0.16407	0.0161012	518	521	665	355	2.24295e-06
1493	ENSG00000163599	CTLA4	2q33.2	934	29	31	39	24	0.033895	0.956069	0.24455	0.846548	7	13	16	16	0.822935	0.881088	0.420014	0.106221	45	50	66	68	0.501089	0.999397	0.25821	0.00845387	34	41	53	75	0.879429	0.999849	0.639145	1.12229e-06	315	312	426	278	0.0183824	1	3.79085e-09	1	303	298	356	304	0.00968958
1495	ENSG00000044115	CTNNA1	5q31.2	934	13	44	23	25	0.942279	0.0102196	0.962283	0.427845	27	30	34	19	0.0244991	0.863886	0.328401	0.944816	14	29	54	58	0.999952	0.999829	0.0123324	1.68832e-05	75	59	112	61	0.00792041	1	1.26177e-05	0.960194	291	466	287	319	0.706854	0.00382917	1	1	534	493	735	507	0.00189096
1496	ENSG00000066032	CTNNA2	2p12	934	22	26	26	23	0.090106	0.873568	0.706612	0.443616	5	10	22	13	0.95187	0.977363	0.0127629	0.336248	45	63	63	64	0.585961	0.915543	0.543164	0.0707376	24	24	33	44	0.571299	0.998882	0.589508	0.00103984	414	383	566	367	0.00254474	1	4.75233e-14	1	211	213	208	186	0.00144764
1497	ENSG00000040531	CTNS	17p13.2	934	8	9	17	10	0.497328	0.965469	0.0951133	0.559309	48	116	79	78	0.924514	0.0143241	0.981484	0.222161	10	14	46	26	0.995668	0.999936	3.55e-06	0.216634	126	150	122	89	3.90919e-06	0.400207	0.893804	0.999768	155	196	312	198	1	1	4.60665e-13	1	910	949	885	783	2.49222e-15
1499	ENSG00000168036	CTNNB1	3p22.1	934	10	16	11	10	0.280707	0.397228	0.838422	0.652441	25	62	60	48	0.976541	0.474844	0.262506	0.264809	36	28	32	28	0.00444351	0.982818	0.649643	0.621405	51	132	142	115	1	0.590015	0.00103953	0.049596	257	252	241	178	2.11141e-06	1	0.362897	1	578	729	870	814	1
1500	ENSG00000198561	CTNND1	11q12.1	934	15	15	30	23	0.465699	0.998585	0.0761604	0.157352	15	40	24	21	0.775418	0.0335154	0.889213	0.706197	32	57	75	68	0.995174	0.986499	0.0246438	0.0118666	47	43	43	31	0.00145697	0.905991	0.61603	0.940996	297	271	377	319	0.0317501	1	5.22508e-05	0.482467	346	409	427	291	0.0192664
1501	ENSG00000169862	CTNND2	5p15.2	934	48	87	67	65	0.385514	0.333194	0.948219	0.249145	6	10	17	12	0.817782	0.939606	0.114283	0.311366	70	104	143	128	0.995211	0.999978	0.00123787	0.00052044	37	39	21	18	0.000457534	0.216119	0.991296	0.987443	642	786	840	738	0.527092	1	7.13303e-06	0.765904	218	226	233	141	0.000181244
1503	ENSG00000171793	CTPS1	1p34.2	496	12	8	14	9	0.0513179	0.981989	0.337541	0.67155	1	8	10	5	0.989983	0.494419	0.11788	0.66686	46	46	42	72	0.149245	0.997929	0.992722	2.22911e-05	33	37	66	23	0.364548	0.985919	1.29658e-05	0.99891	273	302	391	352	1	1	5.86661e-05	0.0598599	495	483	589	282	1.0197e-09
1504	ENSG00000168925	CTRB1	16q23.1	934	19	32	24	25	0.354024	0.483766	0.889213	0.319422	33	70	72	41	0.834474	0.383604	0.0522118	0.944666	53	45	43	47	0.00105129	0.985306	0.926825	0.309292	58	58	91	52	0.106687	0.999425	0.000629031	0.932083	326	347	324	345	0.00363397	1	1	0.270013	568	730	809	579	0.760726
1506	ENSG00000141086	CTRL	16q22.1	934	17	27	24	26	0.456038	0.756211	0.796883	0.140337	29	71	62	38	0.898099	0.0918293	0.233155	0.935455	48	44	49	49	0.0200574	0.992977	0.675753	0.218455	68	55	78	32	4.37288e-05	0.995143	0.0082476	0.999981	323	349	331	352	0.0113825	1	1	0.184789	533	713	778	541	1
1508	ENSG00000164733	CTSB	8p23.1	934	18	22	26	20	0.208566	0.911114	0.413031	0.494123	77	98	104	93	0.0146887	0.99729	0.683382	0.0994087	33	57	47	34	0.559185	0.198932	0.458632	0.895767	103	114	183	144	0.688025	1	1.57946e-06	0.0128582	320	451	389	273	0.205729	0.340669	0.032698	1	882	795	942	939	2.65996e-10
1509	ENSG00000117984	CTSD	11p15.5	934	16	16	16	19	0.0955207	0.937074	0.852282	0.159228	25	43	45	38	0.634664	0.824249	0.405466	0.244685	29	30	42	38	0.365614	0.994331	0.200915	0.141568	71	92	108	80	0.36246	0.9797	0.0321148	0.639949	229	216	250	200	0.00135962	1	0.032783	1	471	622	708	562	1
1510	ENSG00000196188	CTSE	1q32.1	934	77	120	101	79	0.0214916	0.428999	0.871251	0.87008	5	7	7	7	0.473905	0.756731	0.653932	0.373955	86	114	106	85	0.0744592	0.743764	0.480412	0.836234	16	30	35	46	0.988459	0.968402	0.466316	0.000371444	805	978	955	769	0.00101658	1	7.01468e-05	1	143	149	162	149	0.121124
1511	ENSG00000100448	CTSG	14q12	934	22	41	39	33	0.662867	0.641762	0.51525	0.335635	20	30	35	25	0.433809	0.863886	0.252775	0.538444	39	34	78	30	0.250982	0.999946	2.35412e-07	0.99371	80	67	89	67	0.000406518	0.999896	0.148507	0.744513	285	339	425	325	1	1	2.80065e-07	1	512	513	571	440	2.79742e-06
1512	ENSG00000103811	CTSH	15q25.1	934	10	31	22	23	0.950246	0.194323	0.784987	0.208364	26	25	41	26	0.0916186	0.996866	0.0756302	0.612922	24	50	23	54	0.904252	0.237203	0.999903	0.000154958	79	48	108	48	5.05678e-05	1	1.42946e-06	0.998828	231	324	331	275	1	1	0.00384503	1	506	483	621	416	7.43989e-06
1513	ENSG00000143387	CTSK	1q21.3	934	86	111	106	85	0.000570617	0.946084	0.803881	0.713589	0	5	6	5	1	0.598448	0.296693	0.287641	121	138	117	142	0.00219623	0.992684	0.998573	0.00261426	4	17	18	19	0.998398	0.616543	0.277682	0.0610075	848	999	1032	826	0.000900286	1	3.04837e-07	1	97	98	93	89	0.0372425
1514	ENSG00000135047	CTSL	9q21.33	934	24	33	26	26	0.103906	0.641593	0.905114	0.420346	20	44	40	33	0.843408	0.455105	0.480453	0.373494	65	60	64	67	0.00543264	0.997459	0.801253	0.132198	38	48	82	51	0.83267	0.999106	0.000105716	0.539718	264	275	310	297	0.0951971	1	0.0704488	0.2461	510	633	708	506	0.380771
1515	ENSG00000136943	CTSV	9q22.33	934	22	32	23	28	0.1746	0.62222	0.962283	0.181371	24	44	38	35	0.570151	0.554	0.722751	0.289751	63	64	61	70	0.016364	0.988014	0.920966	0.0638427	31	54	83	55	0.993462	0.989086	0.0001219	0.331761	264	279	306	298	0.0982088	1	0.123748	0.22719	515	650	720	516	0.512288
1519	ENSG00000256043	CTSO	4q32.1	934	7	17	18	11	0.838311	0.508582	0.23391	0.689859	10	13	18	11	0.406021	0.881088	0.206004	0.662976	17	25	20	38	0.780104	0.907413	0.962234	0.000425507	97	90	137	50	0.000136585	0.999409	4.03901e-07	1	137	146	170	162	0.446665	1	0.11131	0.295697	696	660	931	581	3.17315e-06
1520	ENSG00000163131	CTSS	1q21.3	934	84	112	107	87	0.0022306	0.93981	0.785893	0.624813	0	5	6	4	1	0.531905	0.239452	0.454062	121	138	116	142	0.00200607	0.991887	0.998967	0.00236543	4	17	18	19	0.998398	0.616543	0.277682	0.0610075	850	1002	1033	828	0.000857938	1	3.81894e-07	1	96	96	93	89	0.0405435
1521	ENSG00000172543	CTSW	11q13.1	934	29	29	39	27	0.0375927	0.986225	0.264648	0.642551	15	26	22	15	0.361158	0.391693	0.585258	0.816209	35	55	59	84	0.979029	0.995143	0.751722	6.85297e-07	47	39	46	21	0.000245374	0.931452	0.197795	0.999445	344	320	412	381	0.0149132	1	0.00193074	0.12664	349	405	435	276	0.00841518
1522	ENSG00000101160	CTSZ	20q13.32	934	79	99	104	85	0.00364477	0.992075	0.604641	0.42286	3	2	8	2	0.492815	0.973167	0.0376902	0.888304	141	158	152	141	0.000140873	0.996597	0.839591	0.378218	11	13	15	9	0.32354	0.739373	0.293205	0.826035	875	958	1055	853	2.70038e-05	1	1.17199e-08	1	74	67	106	81	0.508027
1523	ENSG00000257923	CUX1	7q22.1	934	59	54	66	45	4.814e-05	0.997544	0.415416	0.877774	8	31	19	18	0.968286	0.0449485	0.808186	0.462945	121	144	125	133	0.00341277	0.969404	0.98238	0.0786256	20	24	40	24	0.64394	0.980504	0.0102034	0.652658	837	897	787	786	1.2364e-11	1	1	1	127	188	250	168	1
1524	ENSG00000168329	CX3CR1	3p22.2	934	15	17	12	15	0.0661688	0.71605	0.950707	0.352786	22	56	53	42	0.971292	0.409125	0.295171	0.323503	34	33	36	29	0.0376587	0.935067	0.495425	0.688659	48	123	149	114	1	0.877517	1.1893e-05	0.0436813	264	257	252	186	2.45762e-06	1	0.258978	1	567	723	847	802	1
1525	ENSG00000154639	CXADR	21q21.1	934	26	24	26	27	0.0190715	0.978457	0.825059	0.216151	21	53	39	36	0.891939	0.134077	0.798827	0.355787	39	30	42	22	0.00247036	0.98609	0.118864	0.983491	46	91	108	97	0.999748	0.96574	0.0137019	0.00663673	341	344	385	285	0.000231417	1	0.00206339	1	473	550	645	522	0.429664
1528	ENSG00000166347	CYB5A	18q22.3	934	13	16	21	18	0.386528	0.946255	0.385701	0.262702	48	102	71	73	0.721686	0.0800666	0.985227	0.165905	14	21	42	20	0.928881	0.981895	0.0002057	0.781889	134	158	156	146	0.00512902	0.99729	0.708212	0.178951	177	195	344	155	1	1	1.22684e-20	1	794	896	785	816	8.13403e-07
1534	ENSG00000008283	CYB561	17q23.3	934	32	67	73	55	0.940473	0.780044	0.107649	0.291924	16	21	11	8	0.0207436	0.190788	0.959289	0.96259	55	76	111	65	0.808623	0.994367	2.35621e-05	0.867965	33	29	18	15	0.0001909	0.52041	0.976849	0.977406	597	627	759	532	0.000339398	1	4.47628e-11	1	236	258	238	253	0.0277862
1535	ENSG00000051523	CYBA	16q24.3	934	22	31	26	27	0.187504	0.727403	0.869659	0.270344	36	76	68	51	0.806316	0.308638	0.416903	0.633983	45	47	41	63	0.107309	0.986584	0.985536	0.00133473	60	63	94	49	0.0899007	0.997148	0.000383504	0.988138	315	337	311	344	0.00689155	1	1	0.1169	608	787	849	621	0.672531
1536	ENSG00000165168	CYBB	Xp11.4	934	26	27	33	35	0.116983	0.99313	0.680483	0.0532745	68	107	103	70	0.0897031	0.650728	0.345297	0.938082	NA	NA	NA	NA	NA	NA	NA	NA	NA	NA	NA	NA	NA	NA	NA	NA	295	296	362	243	0.0024982	1	2.15416e-05	1	442	453	607	458	0.0772773
1537	ENSG00000179091	CYC1	8q24.3	934	93	121	127	107	0.00402633	0.997703	0.616439	0.225822	3	13	9	13	0.972592	0.410591	0.80904	0.0670902	135	186	187	162	0.279048	0.984775	0.209637	0.24626	20	13	15	20	0.0282363	0.988666	0.857662	0.142955	1034	1107	1105	1017	2.51513e-10	1	0.0173983	1	130	150	186	117	0.45227
1539	ENSG00000155833	CYLC2	9q31.1	934	19	34	23	31	0.484763	0.501609	0.97128	0.0662392	26	45	35	27	0.258045	0.285552	0.774433	0.793807	65	72	63	71	0.0221549	0.944412	0.947703	0.120366	34	44	79	44	0.864048	0.998578	1.83757e-05	0.731213	261	289	319	298	0.249499	1	0.0416963	0.372897	508	640	712	511	0.534769
1540	ENSG00000083799	CYLD	16q12.1	934	23	40	27	27	0.266469	0.273596	0.941111	0.498878	21	52	56	37	0.970225	0.539305	0.0694988	0.590714	42	48	42	36	0.0350538	0.72786	0.753235	0.765246	68	51	84	53	0.00113199	0.999989	0.0110213	0.886636	331	363	329	349	0.0051059	1	1	0.369056	495	650	766	497	1
1543	ENSG00000140465	CYP1A1	15q24.1	934	11	31	20	17	0.833925	0.0753743	0.79344	0.64928	26	28	43	29	0.168322	0.994507	0.0907748	0.502981	33	46	30	52	0.396593	0.724089	0.996636	0.00339955	81	50	102	63	8.82967e-05	1	0.00060099	0.850847	223	304	304	268	1	1	0.0277852	0.966903	517	502	648	433	2.9012e-05
1544	ENSG00000140505	CYP1A2	15q24.1	934	11	31	20	18	0.846304	0.0881336	0.813247	0.564743	25	28	43	29	0.223572	0.993493	0.0808001	0.482225	33	46	30	52	0.396593	0.724089	0.996636	0.00339955	81	50	102	63	8.82967e-05	1	0.00060099	0.850847	223	306	305	269	1	1	0.027953	0.965567	516	500	648	433	3.13789e-05
1545	ENSG00000138061	CYP1B1	2p22.2	934	31	27	35	27	0.00716933	0.991875	0.489615	0.562234	5	16	21	7	0.945611	0.476754	0.0208513	0.953579	54	59	73	58	0.139802	0.992451	0.134551	0.460064	17	42	33	52	0.996625	0.655569	0.895004	0.000156965	423	385	604	390	0.00866694	1	2.10813e-17	1	197	228	187	168	0.00576057
1548	ENSG00000255974	CYP2A6	19q13.2	934	23	48	34	27	0.517346	0.10955	0.817739	0.779401	16	27	21	27	0.511358	0.683434	0.916691	0.064594	30	47	72	70	0.994558	0.999508	0.018321	0.000798763	53	37	47	33	5.55779e-05	0.997113	0.438766	0.921661	353	472	575	397	1	1	1.99427e-12	1	369	352	481	307	0.00110074
1549	ENSG00000198077	CYP2A7	19q13.2	934	23	48	33	27	0.500219	0.0976324	0.855807	0.764364	16	27	23	27	0.551101	0.733171	0.84415	0.0821673	26	47	71	70	0.999318	0.998914	0.0152086	0.00036333	53	38	47	33	6.68757e-05	0.995611	0.458632	0.927854	353	472	575	397	1	1	1.99427e-12	1	369	352	481	307	0.00110074
1553	ENSG00000197838	CYP2A13	19q13.2	934	24	43	32	25	0.288823	0.225917	0.80705	0.798031	18	27	23	26	0.346529	0.756211	0.859462	0.140337	24	50	74	70	0.999915	0.996892	0.00689107	0.000685551	53	38	46	33	5.55779e-05	0.994916	0.512693	0.921661	347	466	560	391	1	1	1.81354e-11	1	373	358	488	308	0.00110655
1555	ENSG00000197408	CYP2B6	19q13.2	934	24	43	32	26	0.304329	0.246452	0.822868	0.742179	18	27	23	27	0.365302	0.777975	0.873622	0.102766	24	47	74	70	0.999874	0.99907	0.00456234	0.000427358	53	38	46	33	5.55779e-05	0.994916	0.512693	0.921661	349	469	568	395	1	1	5.30295e-12	1	371	358	485	305	0.00115803
1557	ENSG00000165841	CYP2C19	10q23.33	934	6	15	11	14	0.834439	0.483617	0.815456	0.135668	46	58	57	41	0.0138187	0.842618	0.598727	0.845079	18	13	24	10	0.0635203	0.98014	0.044872	0.961461	80	109	115	107	0.528838	0.982656	0.294664	0.0666695	165	170	212	137	0.0574249	1	0.00043279	1	589	749	798	595	0.382563
1558	ENSG00000138115	CYP2C8	10q23.33	934	6	16	10	14	0.834439	0.357858	0.894503	0.135668	44	58	56	41	0.0278158	0.80144	0.608734	0.812906	18	13	24	10	0.0635203	0.98014	0.044872	0.961461	80	110	115	109	0.564045	0.98195	0.333765	0.0463481	169	170	210	142	0.03487	1	0.00134295	1	585	744	800	590	0.42316
1559	ENSG00000138109	CYP2C9	10q23.33	934	6	16	10	14	0.834439	0.357858	0.894503	0.135668	46	58	56	41	0.0125258	0.829601	0.64674	0.834814	18	13	24	10	0.0635203	0.98014	0.044872	0.961461	80	109	115	107	0.528838	0.982656	0.294664	0.0666695	169	169	211	142	0.03487	1	0.00101534	1	585	744	800	590	0.42316
1562	ENSG00000108242	CYP2C18	10q23.33	934	6	16	11	14	0.849866	0.397228	0.838422	0.155619	44	58	57	41	0.0303401	0.815876	0.5594	0.824091	18	13	24	10	0.0635203	0.98014	0.044872	0.961461	80	109	116	107	0.540623	0.98426	0.261576	0.0711509	165	171	214	136	0.0627031	1	0.000277988	1	589	747	797	596	0.371337
1571	ENSG00000130649	CYP2E1	10q26.3	934	12	24	19	18	0.626496	0.432168	0.742038	0.385419	35	53	48	46	0.244581	0.79264	0.805218	0.203356	34	36	41	30	0.0878599	0.921412	0.298819	0.762725	78	111	94	80	0.140779	0.46906	0.719011	0.779633	237	216	265	163	4.71027e-05	1	0.000533154	1	583	694	763	608	0.148129
1572	ENSG00000197446	CYP2F1	19q13.2	934	24	42	33	26	0.304329	0.315329	0.761079	0.742179	17	27	22	26	0.416448	0.708894	0.884114	0.114458	24	49	74	70	0.999903	0.997885	0.00602136	0.000587017	53	41	46	33	9.60385e-05	0.984542	0.571859	0.939049	346	464	555	391	1	1	4.99641e-11	1	374	358	493	308	0.0011902
1573	ENSG00000134716	CYP2J2	1p32.1	934	18	24	28	19	0.257143	0.856199	0.310618	0.66874	24	50	42	27	0.602348	0.181351	0.458668	0.903725	37	34	36	65	0.262633	0.999705	0.978853	2.94392e-06	54	58	86	36	0.0741701	0.983801	0.000151637	0.99966	251	284	319	324	0.755221	1	0.0630246	0.0184828	507	508	653	327	8.80049e-07
1576	ENSG00000160868	CYP3A4	7q22.1	934	66	64	66	54	1.07561e-05	0.991858	0.84587	0.714773	2	31	17	13	0.999936	0.00168184	0.670069	0.706378	109	140	120	118	0.0225141	0.844948	0.934631	0.299301	27	19	36	26	0.0844226	0.999437	0.0734254	0.465703	845	918	799	810	8.93135e-11	1	1	1	111	168	220	143	1
1577	ENSG00000106258	CYP3A5	7q22.1	934	67	64	65	54	4.64724e-06	0.991858	0.881866	0.714773	2	30	16	11	0.999864	0.00100825	0.658785	0.822606	111	139	120	117	0.0108614	0.873303	0.934631	0.34856	27	19	36	26	0.0844226	0.999437	0.0734254	0.465703	845	919	799	806	7.29127e-11	1	1	1	112	169	217	143	1
1580	ENSG00000142973	CYP4B1	1p33	934	19	18	26	20	0.103355	0.985067	0.329968	0.420295	29	44	43	26	0.165519	0.578153	0.358632	0.930912	37	36	47	56	0.318569	0.999421	0.557383	0.00341647	41	44	73	25	0.16188	0.982596	2.27758e-05	0.999852	262	290	349	328	0.742711	1	0.00372641	0.0728901	498	495	619	291	2.45313e-08
1581	ENSG00000167910	CYP7A1	8q12.1	934	80	83	109	95	0.0021309	0.999999	0.317492	0.0371112	10	21	9	11	0.380394	0.0831946	0.978778	0.634854	109	166	160	118	0.450667	0.59831	0.082952	0.941673	23	12	25	37	0.16643	0.999995	0.642759	0.000467415	893	924	976	829	6.2357e-10	1	0.000269861	1	152	172	217	170	0.780293
1582	ENSG00000180432	CYP8B1	3p22.1	934	13	17	12	12	0.120139	0.546276	0.894515	0.589883	22	59	62	50	0.995462	0.637015	0.137347	0.136431	39	28	29	24	0.000246127	0.970066	0.792125	0.847568	46	139	144	126	1	0.464524	0.00262441	0.00378802	238	246	235	172	7.33773e-05	1	0.252008	1	597	736	870	824	1
1583	ENSG00000140459	CYP11A1	15q24.1	934	14	32	19	17	0.566386	0.0766658	0.902689	0.715247	23	27	42	29	0.329753	0.99313	0.0736065	0.399169	37	47	30	51	0.176844	0.73493	0.99812	0.0102191	74	49	102	56	0.000824931	1	5.03512e-05	0.948821	222	311	308	268	1	1	0.0219682	1	516	498	647	432	2.54037e-05
1584	ENSG00000160882	CYP11B1	8q24.3	934	89	128	128	110	0.0404632	0.984281	0.670796	0.165358	4	11	6	13	0.865667	0.5161	0.955741	0.0275849	142	186	179	162	0.0520498	0.983265	0.574214	0.236458	21	14	15	22	0.0272107	0.988486	0.911531	0.0914495	1048	1108	1110	1016	1.30339e-11	1	0.0168203	1	126	146	175	120	0.484097
1585	ENSG00000179142	CYP11B2	8q24.3	934	89	127	128	110	0.0379271	0.987738	0.655637	0.156681	4	11	6	13	0.865667	0.5161	0.955741	0.0275849	143	186	179	162	0.0407333	0.984775	0.58774	0.24626	21	14	15	22	0.0272107	0.988486	0.911531	0.0914495	1048	1109	1110	1015	1.30339e-11	1	0.0168203	1	126	145	175	120	0.471458
1586	ENSG00000148795	CYP17A1	10q24.32	934	6	14	14	16	0.889287	0.750034	0.599688	0.0783241	44	60	58	42	0.0423046	0.777794	0.569226	0.817682	26	14	29	18	0.0103962	0.999479	0.102115	0.766973	81	110	111	96	0.319638	0.928973	0.317165	0.353268	183	172	213	146	0.00425059	1	0.00316922	1	583	744	791	598	0.463212
1588	ENSG00000137869	CYP19A1	15q21.2	934	11	25	14	19	0.668683	0.219116	0.962831	0.19645	25	34	54	26	0.44051	0.978976	0.0033397	0.909913	18	46	29	57	0.996482	0.4914	0.991536	1.16435e-05	99	56	105	66	1.61776e-08	1	0.00768891	0.94831	183	277	235	225	1	1	0.527728	0.93365	571	536	729	477	5.8788e-06
1589	ENSG00000231852	CYP21A2	6p21.33	934	51	35	54	28	2.10352e-06	0.999708	0.159302	0.986603	1	9	5	14	0.996225	0.586817	0.950897	0.00185412	48	32	58	41	0.0059922	0.999984	0.0457439	0.592563	63	137	94	107	0.99218	0.0239078	0.976092	0.0328174	525	422	609	405	2.39077e-10	1	8.92231e-11	1	236	381	298	318	1
1591	ENSG00000019186	CYP24A1	20q13.2	934	81	109	113	91	0.0139398	0.984711	0.531661	0.431981	3	2	3	3	0.291117	0.90544	0.653963	0.472054	140	151	150	137	5.20601e-05	0.998874	0.77842	0.415938	14	14	14	14	0.182846	0.849016	0.678874	0.434955	889	960	1061	861	5.59852e-06	1	1.72251e-08	1	64	67	106	72	1
1592	ENSG00000095596	CYP26A1	10q23.33	934	6	14	12	15	0.849866	0.650001	0.740294	0.0886426	43	59	57	42	0.0509942	0.782035	0.57919	0.782243	20	16	24	8	0.0282363	0.919459	0.0739343	0.995823	78	107	113	112	0.63618	0.990354	0.380132	0.012586	164	170	213	139	0.0759403	1	0.000377803	1	586	740	803	599	0.449238
1593	ENSG00000135929	CYP27A1	2q35	934	20	23	31	16	0.122448	0.916595	0.126608	0.906739	12	15	21	27	0.666802	0.99231	0.601199	0.00445212	49	40	55	68	0.0857403	0.999987	0.663584	0.000868657	28	53	63	78	0.998883	0.992119	0.318529	6.87559e-06	287	277	354	241	0.00231071	1	1.21437e-05	1	352	356	476	370	0.103469
1594	ENSG00000111012	CYP27B1	12q14.1	934	26	67	52	35	0.889175	0.037493	0.507681	0.897274	12	13	10	19	0.204362	0.912754	0.972615	0.0217359	30	70	78	65	0.999595	0.73751	0.026216	0.0952719	43	34	46	26	0.00206064	0.987952	0.143056	0.975048	370	573	651	401	1	1	3.8003e-16	1	268	221	193	232	5.46096e-09
1595	ENSG00000001630	CYP51A1	7q21.2	934	64	62	66	57	4.52017e-05	0.996348	0.834651	0.498278	3	18	18	13	0.99694	0.352155	0.206004	0.396169	103	145	126	115	0.141748	0.676102	0.785254	0.479945	26	13	32	26	0.0420848	0.999984	0.100048	0.23479	842	935	806	797	3.76451e-10	1	1	1	109	154	211	143	1
1600	ENSG00000173406	DAB1	1p32.1	934	16	16	20	13	0.0758779	0.914722	0.398379	0.751314	33	57	47	32	0.222254	0.260315	0.643151	0.919908	44	31	36	63	0.0255955	0.999981	0.983182	2.35704e-05	47	52	79	32	0.141592	0.978324	0.000122247	0.99943	260	283	328	330	0.554379	1	0.0401905	0.0182013	510	517	650	327	6.70804e-07
1603	ENSG00000129562	DAD1	14q11.2	934	20	36	36	32	0.678065	0.758503	0.502367	0.21817	23	37	34	25	0.297513	0.565948	0.551181	0.718169	37	34	91	28	0.533057	0.999991	1.02785e-11	0.999464	75	67	78	61	0.000466421	0.997364	0.382474	0.792427	295	340	446	335	1	1	1.26037e-08	1	512	516	557	447	2.20006e-06
1604	ENSG00000196352	CD55	1q32.2	934	78	112	101	80	0.00855875	0.758951	0.810482	0.773521	5	9	7	7	0.544831	0.536906	0.736517	0.45787	84	122	100	85	0.127408	0.340837	0.782449	0.836234	17	26	38	46	0.977814	0.996781	0.23831	0.000371444	798	970	943	752	0.000681351	1	8.2725e-05	1	144	156	164	156	0.19421
1605	ENSG00000173402	DAG1	3p21.31	934	8	9	8	10	0.243675	0.820498	0.833298	0.254649	34	81	70	59	0.956351	0.261801	0.531428	0.287934	25	26	33	40	0.457921	0.99469	0.567243	0.0106855	66	143	142	127	0.999982	0.613762	0.0447627	0.0201529	236	232	216	152	1.35006e-06	1	0.436361	1	630	778	920	875	1
1606	ENSG00000065357	DGKA	12q13.2	934	15	51	42	29	0.990022	0.0681269	0.324294	0.713417	22	14	16	24	0.00574527	0.997288	0.955739	0.040368	27	69	80	62	0.999925	0.712031	0.00652138	0.155571	47	34	38	23	2.87395e-05	0.969543	0.550939	0.98973	355	527	635	388	1	1	7.84376e-18	1	279	231	204	233	1.47786e-09
1607	ENSG00000136267	DGKB	7p21.2	934	58	77	68	69	0.0227191	0.915295	0.954386	0.122931	6	15	13	11	0.817782	0.442608	0.546724	0.446664	122	187	131	154	0.199606	0.207884	0.999918	0.023034	18	9	34	3	0.0554017	0.999418	4.3158e-06	0.999994	886	1015	822	857	3.35468e-10	1	1	1	123	130	253	137	1
1608	ENSG00000058866	DGKG	3q27.3	934	47	65	58	69	0.146464	0.955734	0.967983	0.00596836	6	11	16	6	0.690033	0.724995	0.0627227	0.909868	93	101	140	131	0.383349	1	0.0285168	0.00124343	23	21	40	18	0.241436	0.991994	0.00316277	0.942011	636	752	885	774	1	1	1.86572e-09	0.147962	193	240	250	175	0.290575
1609	ENSG00000145214	DGKQ	4p16.3	934	17	23	17	20	0.154613	0.660201	0.932309	0.278064	32	57	35	41	0.241097	0.18999	0.993582	0.26384	31	32	35	37	0.165225	0.970852	0.641239	0.141672	91	102	132	64	0.0118156	0.985729	0.000121945	0.999973	204	239	252	222	0.355503	1	0.0610092	1	613	560	802	533	7.83605e-06
1610	ENSG00000110887	DAO	12q24.11	934	12	37	35	26	0.981758	0.328478	0.252775	0.442154	22	27	12	26	0.0301071	0.571488	0.99982	0.0638919	41	55	69	50	0.596606	0.959995	0.0368888	0.544635	45	32	37	31	0.000262171	0.992753	0.687812	0.755594	320	470	551	350	1	1	2.58391e-13	1	317	321	276	309	4.36818e-05
1611	ENSG00000112977	DAP	5p15.2	934	51	93	76	68	0.433261	0.369956	0.86849	0.357458	5	9	17	9	0.848408	0.92438	0.0396238	0.576027	72	104	141	128	0.988804	0.999978	0.00286774	0.00052044	37	39	21	18	0.000457534	0.216119	0.991296	0.987443	639	782	832	734	0.49633	1	1.35968e-05	0.744484	217	209	229	140	4.11383e-05
1612	ENSG00000196730	DAPK1	9q21.33	934	24	31	26	26	0.0872165	0.749505	0.882448	0.377125	21	46	40	33	0.809897	0.374471	0.550142	0.431838	65	60	64	67	0.00543264	0.997459	0.801253	0.132198	38	48	82	51	0.83267	0.999106	0.000105716	0.539718	262	277	309	299	0.129459	1	0.0837412	0.203617	518	634	709	506	0.238067
1615	ENSG00000115866	DARS	2q21.3	934	15	18	26	20	0.381861	0.97027	0.228725	0.323784	15	24	28	19	0.528027	0.80088	0.237787	0.601262	53	50	52	67	0.0431493	0.99825	0.916273	0.00582836	18	29	52	49	0.995561	0.99936	0.0116903	0.00251567	311	293	421	289	0.0191862	1	4.20669e-09	1	279	288	306	240	0.00130856
1616	ENSG00000204209	DAXX	6p21.32	934	48	39	58	29	9.58309e-05	0.998555	0.080793	0.98805	1	8	4	14	0.994418	0.650238	0.973579	0.000748929	70	43	82	61	0.000351054	1	0.0237746	0.447847	20	53	34	42	0.984904	0.0819196	0.904001	0.084451	511	404	586	395	1.63073e-10	1	5.48354e-10	1	235	383	301	317	1
1618	ENSG00000092345	DAZL	3p24.3	934	22	27	15	24	0.0341235	0.600777	0.997272	0.172236	22	41	50	37	0.848354	0.896968	0.102502	0.297621	40	40	34	41	0.0239016	0.919574	0.94586	0.189554	40	117	142	96	1	0.660978	8.67136e-07	0.316377	290	289	295	226	2.78683e-05	1	0.109014	1	548	652	786	769	1
1620	ENSG00000078725	BRINP1	9q33.1	496	13	13	17	20	0.278123	0.982364	0.670069	0.0562213	1	13	15	7	0.999047	0.323368	0.0618408	0.744793	62	67	54	52	0.00245907	0.769017	0.945236	0.715294	33	51	80	53	0.969515	0.994129	0.000248764	0.36891	271	301	338	311	0.297075	1	0.0187151	0.386837	496	615	688	503	0.451
1621	ENSG00000123454	DBH	9q34.2	934	22	37	29	26	0.306533	0.433012	0.823545	0.529177	23	44	34	32	0.534362	0.357063	0.832612	0.379673	56	65	59	58	0.049272	0.883865	0.814854	0.367249	51	47	80	53	0.154109	0.999937	0.00248694	0.593505	287	310	352	329	0.197091	1	0.0211237	0.271364	499	624	702	513	0.606452
1622	ENSG00000155368	DBI	2q14.2	934	19	28	33	28	0.503457	0.922038	0.362243	0.230462	12	14	25	14	0.447316	0.975007	0.0507422	0.641898	33	39	28	46	0.181163	0.864346	0.991866	0.0100879	31	35	36	41	0.271259	0.957962	0.721223	0.069356	340	318	466	312	0.0133733	1	6.6871e-11	1	228	234	260	203	0.00914574
1627	ENSG00000113758	DBN1	5q35.3	934	27	76	42	40	0.880546	0.00116564	0.98356	0.684343	12	22	19	12	0.447316	0.374274	0.510111	0.841221	39	47	72	70	0.86265	0.999893	0.0475818	0.00285795	67	71	110	49	0.073455	0.99788	6.63776e-06	0.999616	356	507	344	363	0.096749	0.0987571	1	1	500	465	689	460	0.00192436
1628	ENSG00000105516	DBP	19q13.33	934	22	41	37	24	0.479046	0.366574	0.418129	0.858192	13	31	21	26	0.823239	0.317935	0.916691	0.102745	18	40	56	69	0.999955	0.997764	0.129032	1.44715e-06	57	42	60	27	4.74836e-05	0.995638	0.0462417	0.999546	329	436	510	366	1	1	5.3639e-09	1	421	414	559	367	0.00247276
1629	ENSG00000137992	DBT	1p21.2	934	19	13	24	15	0.0243857	0.996661	0.195419	0.676455	34	75	47	47	0.618499	0.0331107	0.981557	0.464232	41	39	24	53	0.0181556	0.955667	0.999924	0.000966713	46	56	100	47	0.699959	0.999145	2.14239e-07	0.975986	245	256	290	294	0.204164	1	0.126798	0.0499479	536	569	696	401	6.69938e-05
1630	ENSG00000187323	DCC	18q21.2	934	8	14	20	16	0.813326	0.917594	0.194467	0.221584	53	98	75	68	0.364567	0.211405	0.938454	0.446436	16	21	39	18	0.772825	0.971347	0.00101054	0.871472	129	146	167	133	0.0086132	0.99982	0.0642143	0.591738	171	181	332	160	1	1	1.32814e-19	1	787	913	788	797	3.07209e-06
1632	ENSG00000167969	ECI1	16p13.3	496	7	30	12	16	0.952293	0.0068516	0.982312	0.400627	6	6	8	4	0.220014	0.815625	0.378894	0.831247	43	56	45	53	0.206392	0.758541	0.933192	0.116657	53	40	62	31	0.000787914	0.9986	0.0211715	0.993761	489	612	439	475	0.000226904	0.870232	1	1	309	323	577	311	1
1633	ENSG00000156136	DCK	4q13.3	934	16	19	11	16	0.0518015	0.600389	0.986149	0.320156	26	44	36	29	0.286947	0.405591	0.74531	0.678839	23	19	23	48	0.442109	0.999804	0.963416	1.6426e-06	85	88	119	57	0.00458409	0.994263	0.000266918	0.999934	203	192	241	224	0.0713068	1	0.0319988	0.284733	522	523	771	445	0.0101774
1634	ENSG00000011465	DCN	12q21.33	934	17	46	42	27	0.943874	0.203006	0.224505	0.779401	19	27	11	23	0.0760333	0.357629	0.999698	0.114323	37	70	81	64	0.988961	0.853206	0.0225202	0.216776	53	43	46	25	3.13688e-05	0.929911	0.452551	0.998478	318	468	549	360	1	1	8.87021e-13	1	324	325	278	295	4.87015e-06
1635	ENSG00000129187	DCTD	4q35.1	934	8	18	14	14	0.742247	0.426541	0.727528	0.330722	53	58	55	45	0.00059655	0.929632	0.852271	0.735007	7	16	5	32	0.965105	0.777219	0.999945	2.30009e-07	119	107	151	71	1.9981e-06	0.999927	3.61898e-05	0.999999	128	131	160	158	0.493089	1	0.11346	0.12513	742	706	982	636	1.67071e-06
1636	ENSG00000159640	ACE	17q23.3	934	32	65	72	55	0.927474	0.829564	0.110969	0.250282	16	23	11	8	0.0288467	0.105563	0.971212	0.972212	55	72	110	65	0.761976	0.998244	1.73905e-05	0.8258	33	29	18	15	0.0001909	0.52041	0.976849	0.977406	597	628	761	532	0.000385062	1	3.05946e-11	1	237	257	238	252	0.0220144
1638	ENSG00000080166	DCT	13q32.1	934	38	37	45	39	0.0117532	0.994768	0.582163	0.304993	20	59	57	50	0.997757	0.486733	0.283658	0.0786067	100	98	110	75	7.05656e-05	0.99374	0.184256	0.985651	47	68	69	65	0.63439	0.889893	0.401118	0.142948	442	357	479	365	6.23233e-09	1	3.86721e-05	1	498	722	740	574	1
1639	ENSG00000204843	DCTN1	2p13.1	934	32	30	33	23	0.00267521	0.946667	0.612186	0.843221	3	7	21	12	0.98717	0.993426	0.00335909	0.252695	43	59	66	67	0.721287	0.97843	0.351691	0.0244436	27	29	35	38	0.365882	0.985611	0.511498	0.0545412	424	379	590	373	0.00171545	1	1.21867e-16	1	193	192	169	170	0.000450978
1641	ENSG00000077279	DCX	Xq23	934	22	31	38	30	0.426231	0.943236	0.272241	0.313691	68	110	105	79	0.182067	0.721204	0.461898	0.720961	NA	NA	NA	NA	NA	NA	NA	NA	NA	NA	NA	NA	NA	NA	NA	NA	326	313	417	356	0.0540381	1	4.64921e-05	0.466416	395	409	498	310	0.000576586
1642	ENSG00000167986	DDB1	11q12.2	934	22	22	36	29	0.229062	0.998019	0.170307	0.179415	11	30	19	20	0.846304	0.134086	0.876468	0.347418	32	51	65	80	0.992909	0.998755	0.297979	5.28373e-06	46	38	46	23	0.000508133	0.953625	0.197795	0.997492	306	297	378	332	0.0421399	1	0.000898706	0.449673	348	399	437	283	0.0109061
1643	ENSG00000134574	DDB2	11p11.2	934	22	26	25	23	0.081932	0.858565	0.763899	0.420546	13	29	25	13	0.646131	0.194599	0.340216	0.947181	42	49	70	58	0.579672	0.998424	0.0389394	0.131267	50	52	59	47	0.0439286	0.972875	0.328374	0.640602	274	259	340	268	0.0150097	1	0.000146883	1	374	452	495	387	0.330324
1644	ENSG00000132437	DDC	7p12.1	934	62	71	68	63	0.00128817	0.973944	0.908197	0.325471	6	12	13	8	0.690033	0.594572	0.311634	0.692471	112	170	116	156	0.298598	0.416487	0.999993	0.000208391	23	14	45	19	0.225342	0.999981	5.0011e-05	0.895846	860	972	797	834	3.91217e-10	1	1	1	112	102	202	119	0.992908
1645	ENSG00000187134	AKR1C1	10p15.1	934	35	43	40	38	0.0412377	0.88903	0.846391	0.327074	20	34	40	28	0.64626	0.841025	0.167139	0.511463	74	48	44	64	2.05446e-07	0.999853	0.999052	0.0466502	41	85	97	79	0.999172	0.842568	0.0120102	0.106015	443	353	446	302	3.50626e-13	1	0.000188346	1	341	522	581	500	1
1647	ENSG00000116717	GADD45A	1p31.3	934	15	18	21	13	0.160447	0.831582	0.354929	0.791498	28	57	45	41	0.666365	0.299452	0.802832	0.362876	40	31	34	67	0.107247	0.999971	0.992286	5.09153e-07	56	55	102	31	0.0759472	0.99896	1.06479e-08	0.999999	245	276	303	304	0.531218	1	0.0975491	0.0577162	512	507	653	352	1.34978e-06
1649	ENSG00000175197	DDIT3	12q13.3	934	21	61	45	30	0.938976	0.017949	0.538692	0.901647	17	14	14	22	0.0528511	0.982812	0.949295	0.0318098	31	66	75	68	0.998866	0.870342	0.0546612	0.0269842	44	34	48	27	0.00196309	0.993216	0.109237	0.972715	351	530	638	387	1	1	2.29243e-18	1	281	239	199	238	1.83654e-09
1650	ENSG00000244038	DDOST	1p36.12	934	7	12	16	14	0.770078	0.891661	0.314591	0.199854	43	66	71	44	0.21387	0.783968	0.145896	0.911698	20	26	30	56	0.928493	0.998659	0.895294	1.90023e-07	77	63	81	53	5.08144e-05	0.999059	0.147061	0.969753	180	229	229	260	1	1	0.551012	0.00319966	655	670	824	432	8.06436e-09
1653	ENSG00000079785	DDX1	2p24.3	934	34	40	39	29	0.017017	0.839152	0.671536	0.790147	6	16	20	17	0.959423	0.807339	0.220083	0.158862	51	65	74	68	0.476414	0.982166	0.257386	0.115168	22	38	31	42	0.845904	0.708573	0.863151	0.0133739	433	385	608	399	0.0036575	1	6.28221e-17	1	213	246	212	193	0.0119586
1654	ENSG00000215301	DDX3X	Xp11.4	934	25	20	27	29	0.0273809	0.997911	0.715258	0.0826392	70	108	105	72	0.0697588	0.712249	0.346394	0.928599	NA	NA	NA	NA	NA	NA	NA	NA	NA	NA	NA	NA	NA	NA	NA	NA	294	291	360	240	0.00178575	1	1.63921e-05	1	438	463	598	455	0.105856
1656	ENSG00000110367	DDX6	11q23.3	934	18	10	20	18	0.023368	0.999467	0.430394	0.218375	35	77	67	51	0.849876	0.237563	0.463877	0.618491	31	41	56	48	0.778468	0.989557	0.0686012	0.109642	62	102	101	96	0.918148	0.85742	0.314717	0.049365	261	262	288	232	0.00216526	1	0.0354639	1	563	691	748	585	0.273725
1657	ENSG00000172869	DMXL1	5q23.1	934	15	40	21	27	0.814841	0.0544303	0.983994	0.216151	38	36	39	27	0.000948541	0.953586	0.629124	0.877025	20	29	40	59	0.983314	0.99936	0.519738	1.17622e-06	88	66	138	64	0.00223142	1	3.38418e-09	0.998461	264	424	259	294	0.769494	0.00645248	1	1	601	541	786	567	6.14487e-05
1659	ENSG00000067596	DHX8	17q21.31	934	17	34	44	31	0.910145	0.894336	0.0615465	0.327552	22	47	24	26	0.391238	0.0276521	0.991135	0.632937	22	46	85	50	0.999888	0.996791	2.80206e-07	0.347428	60	39	33	29	9.54239e-09	0.97224	0.982161	0.967812	450	450	591	365	0.000501632	1	2.12381e-12	1	357	408	362	407	0.0281768
1660	ENSG00000135829	DHX9	1q25.3	934	79	121	99	81	0.0112904	0.425795	0.939992	0.819715	2	5	8	3	0.845044	0.713953	0.111929	0.813452	98	133	115	106	0.0786682	0.714127	0.826951	0.499517	18	21	25	28	0.535178	0.961603	0.517575	0.0642083	811	995	1000	777	0.00484283	1	3.97911e-07	1	122	124	110	128	0.034362
1662	ENSG00000178105	DDX10	11q22.3	934	20	14	21	21	0.0252299	0.997288	0.629877	0.175702	32	72	63	47	0.867378	0.231064	0.422748	0.647093	28	47	56	49	0.94043	0.921728	0.0999075	0.109417	67	96	100	93	0.669574	0.954803	0.296951	0.0823071	270	252	278	221	4.52987e-05	1	0.0693207	1	566	691	746	593	0.250483
1663	ENSG00000013573	DDX11	12p11.21	934	39	63	57	49	0.287916	0.677778	0.708333	0.401033	13	16	15	20	0.299055	0.901304	0.866775	0.0654372	44	89	113	95	0.999926	0.980422	0.00160128	0.0132411	37	16	24	43	0.00116095	0.999998	0.974033	0.000775011	449	613	776	524	1	1	1.09516e-20	1	253	225	172	193	1.56566e-09
1665	ENSG00000109606	DHX15	4p15.2	934	9	22	14	18	0.789247	0.308741	0.909251	0.159184	29	49	45	41	0.472675	0.705707	0.684177	0.248584	17	29	22	37	0.845312	0.766664	0.942449	0.00265325	102	101	131	68	0.000222688	0.997701	0.00119927	0.999942	169	192	215	200	0.584866	1	0.0654934	0.39498	618	564	823	529	9.31831e-06
1666	ENSG00000104325	DECR1	8q21.3	934	90	110	124	113	0.00697184	0.999955	0.607811	0.0186589	3	6	5	8	0.760351	0.7368	0.80381	0.101962	128	181	169	150	0.225631	0.885563	0.521567	0.348496	13	11	9	27	0.381232	0.989291	0.991809	0.000122792	994	1052	1068	940	6.33962e-11	1	0.00282261	1	110	138	172	119	1
1669	ENSG00000164821	DEFA4	8p23.1	934	15	21	27	22	0.507414	0.93707	0.294265	0.270264	78	101	105	92	0.0128941	0.994153	0.690841	0.163408	31	53	44	37	0.628536	0.320822	0.561924	0.650906	114	135	188	142	0.454582	1	2.26501e-05	0.196676	321	437	376	268	0.080313	0.472727	0.0654917	1	877	800	942	935	8.90038e-10
1671	ENSG00000164822	DEFA6	8p23.1	934	15	21	27	22	0.507414	0.93707	0.294265	0.270264	78	101	105	92	0.0128941	0.994153	0.690841	0.163408	31	53	44	37	0.628536	0.320822	0.561924	0.650906	114	135	188	142	0.454582	1	2.26501e-05	0.196676	321	437	376	267	0.0779703	0.46288	0.0633495	1	877	798	942	935	7.85052e-10
1672	ENSG00000164825	DEFB1	8p23.1	934	15	20	27	22	0.486621	0.957013	0.269214	0.249623	78	101	103	91	0.0101115	0.991526	0.74778	0.175871	31	53	44	37	0.628536	0.320822	0.561924	0.650906	114	135	188	142	0.454582	1	2.26501e-05	0.196676	321	438	376	267	0.080313	0.440986	0.0654917	1	878	800	941	938	8.05026e-10
1674	ENSG00000175084	DES	2q35	934	27	31	36	19	0.0343954	0.85811	0.245555	0.959992	10	15	17	26	0.766099	0.97121	0.797651	0.00195744	48	39	57	65	0.0971974	0.999989	0.477238	0.00292476	29	53	61	80	0.998052	0.993065	0.462409	1.8258e-06	286	278	349	239	0.00202239	1	2.92859e-05	1	355	358	480	373	0.0983913
1675	ENSG00000197766	CFD	19p13.3	934	12	17	20	15	0.423892	0.841019	0.366673	0.493507	26	61	52	50	0.939189	0.413519	0.686456	0.10074	28	15	35	39	0.124359	0.999999	0.251062	0.00631764	87	98	88	110	0.0327834	0.99374	0.984951	0.00193224	263	308	382	206	0.159677	1	8.1638e-10	1	527	613	731	603	0.629356
1676	ENSG00000160049	DFFA	1p36.22	934	8	20	18	15	0.856154	0.452589	0.493095	0.408793	43	69	70	41	0.203641	0.593174	0.174579	0.969808	30	32	37	64	0.677574	0.999638	0.919767	7.05226e-07	65	56	72	49	0.00108946	0.997649	0.150341	0.913493	214	253	254	281	0.74809	1	0.595275	0.0118555	635	684	812	426	4.8574e-07
1677	ENSG00000169598	DFFB	1p36.32	934	16	22	22	18	0.25466	0.77361	0.585258	0.51441	35	63	67	36	0.507165	0.535499	0.061236	0.974708	34	29	37	53	0.207197	0.999748	0.817108	0.000466801	65	55	82	60	0.0098907	0.999943	0.0429239	0.604641	233	251	271	286	0.274519	1	0.311023	0.0295486	631	692	816	432	2.93329e-06
1678	ENSG00000126953	TIMM8A	Xq22.1	934	23	28	33	26	0.17011	0.939362	0.412239	0.442154	72	111	108	81	0.0963113	0.813922	0.454515	0.734439	NA	NA	NA	NA	NA	NA	NA	NA	NA	NA	NA	NA	NA	NA	NA	NA	329	301	395	347	0.00751706	1	0.000657114	0.435244	391	413	507	316	0.00264561
1687	ENSG00000105928	DFNA5	7p15.3	934	64	83	72	74	0.00831112	0.924364	0.975781	0.119879	4	13	12	8	0.906276	0.36659	0.363622	0.628854	112	169	138	155	0.513345	0.74715	0.985201	0.00288991	27	17	35	5	0.00293612	0.988353	0.00170153	0.999998	876	1007	810	857	9.24142e-10	1	1	1	116	103	233	114	1
1690	ENSG00000100473	COCH	14q12	934	23	35	38	33	0.465752	0.88969	0.455278	0.230923	24	29	37	20	0.112982	0.907081	0.134442	0.90988	40	43	81	38	0.480978	0.999334	5.32691e-06	0.962571	80	65	91	60	0.000165065	0.999902	0.0519826	0.936033	300	348	415	346	0.74007	1	6.25824e-05	0.850799	501	497	588	436	2.07273e-05
1716	ENSG00000114956	DGUOK	2p13.1	934	27	24	29	20	0.00645113	0.965987	0.512838	0.788573	4	9	23	13	0.980889	0.988246	0.00411175	0.307053	44	59	66	64	0.629553	0.973232	0.319301	0.0601936	26	30	33	44	0.528719	0.98609	0.748811	0.0043482	418	376	589	378	0.0043149	1	1.01894e-16	1	196	192	169	171	0.000231792
1717	ENSG00000172893	DHCR7	11q13.4	934	36	48	52	40	0.12723	0.918943	0.423622	0.531194	14	17	20	15	0.231741	0.877588	0.430394	0.548832	42	64	65	82	0.917828	0.979101	0.712122	0.000133009	48	45	67	23	0.00956065	0.973166	0.00114555	0.999974	383	408	471	435	0.102002	1	0.0035238	0.230622	329	390	445	298	0.150789
1718	ENSG00000116133	DHCR24	1p32.3	934	16	22	28	17	0.34953	0.870446	0.173969	0.735512	26	46	40	29	0.379846	0.398354	0.572921	0.775968	45	38	35	57	0.0177362	0.997607	0.990997	0.00166419	46	52	76	32	0.149245	0.966285	0.000364415	0.999027	248	270	327	321	0.779678	1	0.0105818	0.0182181	510	511	637	310	6.01673e-08
1719	ENSG00000228716	DHFR	5q14.1	934	11	38	20	21	0.934402	0.0147406	0.942245	0.484622	39	37	47	30	0.00306717	0.987017	0.303395	0.865798	15	27	43	47	0.996967	0.997323	0.0748921	0.000505051	90	69	119	85	0.0017154	1	0.00182017	0.511906	222	362	229	228	0.760767	0.00445625	1	1	630	571	825	587	3.1428e-05
1723	ENSG00000102967	DHODH	16q22.2	934	20	35	28	25	0.397199	0.441571	0.78361	0.494493	33	68	60	41	0.683662	0.238656	0.390959	0.845079	54	41	39	42	7.71291e-05	0.989557	0.949639	0.463397	60	58	85	50	0.035752	0.998604	0.0049698	0.946079	323	341	325	349	0.00555655	1	1	0.161234	552	734	797	562	1
1725	ENSG00000095059	DHPS	19p13.2	934	23	27	34	26	0.17011	0.962247	0.328401	0.442154	13	42	34	28	0.981624	0.153484	0.501586	0.406023	44	29	55	61	0.091953	1	0.255268	0.00144079	46	73	65	46	0.442125	0.324423	0.329806	0.923035	337	358	508	293	0.139481	1	1.68525e-15	1	387	434	511	423	0.251982
1727	ENSG00000100243	CYB5R3	22q13.2	934	18	22	23	19	0.151554	0.854116	0.598195	0.504038	40	69	60	46	0.304733	0.427834	0.644619	0.727956	24	34	17	28	0.183761	0.300155	0.996662	0.198777	82	84	88	50	0.000140545	0.891812	0.196349	0.999708	259	262	350	315	0.459829	1	0.000244964	0.096548	630	730	820	615	0.0266688
1728	ENSG00000181019	NQO1	16q22.1	934	16	29	23	26	0.570602	0.587205	0.859462	0.140337	29	72	63	37	0.904239	0.0744798	0.197289	0.960516	51	46	47	50	0.00709653	0.989095	0.841841	0.216831	54	52	79	31	0.0167604	0.989378	0.000375886	0.999882	334	347	332	347	0.00156426	1	1	0.339073	534	716	783	547	1
1729	ENSG00000131504	DIAPH1	5q31.3	934	17	56	27	33	0.948302	0.00314826	0.993372	0.299034	19	22	27	16	0.113698	0.885346	0.269214	0.83475	20	35	55	57	0.997897	0.998622	0.037803	0.000428263	77	59	111	67	0.00625255	1	8.05164e-05	0.853351	286	466	282	310	0.754673	0.00130232	1	1	542	487	730	505	0.000339814
1730	ENSG00000147202	DIAPH2	Xq21.33	934	19	25	29	27	0.354024	0.943641	0.512838	0.167948	70	115	109	82	0.203574	0.689748	0.463274	0.729246	NA	NA	NA	NA	NA	NA	NA	NA	NA	NA	NA	NA	NA	NA	NA	NA	327	304	401	334	0.00852701	1	0.000116786	0.920678	414	453	543	371	0.0176354
1731	ENSG00000180096	SEPTIN1	16p11.2	934	36	62	47	43	0.249529	0.326729	0.911477	0.509151	7	14	19	7	0.729022	0.650001	0.0515616	0.937735	60	57	63	53	0.00554264	0.988003	0.508155	0.624186	18	30	51	34	0.977669	0.98609	0.00151367	0.293657	521	623	495	476	2.48085e-05	1	1	1	233	248	430	259	1
1733	ENSG00000211452	DIO1	1p32.3	934	18	21	25	16	0.126771	0.877684	0.340216	0.767965	28	49	44	32	0.389926	0.458685	0.527551	0.749892	39	36	38	57	0.130498	0.99842	0.939177	0.000729023	43	52	77	34	0.318336	0.966285	0.000198077	0.996619	246	266	330	325	0.897328	1	0.00636149	0.00938385	508	511	634	304	5.14173e-08
1734	ENSG00000211448	DIO2	14q31.1	934	19	24	23	21	0.14844	0.820749	0.72699	0.412436	33	43	56	33	0.177647	0.958088	0.0622562	0.8449	24	36	52	45	0.93927	0.988836	0.0388436	0.0585469	90	78	111	66	0.000226539	0.999924	0.00607861	0.988721	242	300	339	317	1	1	0.0053686	0.110228	615	594	696	480	2.35102e-09
1735	ENSG00000197406	DIO3	14q32.31	934	19	33	33	35	0.709148	0.861299	0.658381	0.0474644	21	35	45	25	0.614277	0.850492	0.0403044	0.825281	26	36	61	36	0.880353	0.991564	0.000475197	0.622716	84	84	97	60	0.000606315	0.9829	0.0935685	0.994435	273	325	359	343	0.944339	1	0.0170787	0.106546	588	576	692	463	9.08293e-08
1737	ENSG00000150768	DLAT	11q23.1	934	18	16	25	19	0.104596	0.990844	0.286226	0.403303	28	72	64	47	0.969417	0.185046	0.302849	0.599231	25	40	46	50	0.930705	0.957627	0.334741	0.00994807	69	103	110	95	0.776387	0.942661	0.130043	0.17146	254	242	273	216	0.00042813	1	0.0352194	1	573	706	760	601	0.301403
1738	ENSG00000091140	DLD	7q31.1	934	61	59	70	45	5.51593e-05	0.993858	0.363128	0.945803	4	34	16	20	0.999592	0.00437094	0.940849	0.214623	118	136	122	120	0.00114658	0.968939	0.940819	0.304733	24	28	40	30	0.516076	0.977218	0.0770717	0.403193	831	885	764	769	1.30914e-12	1	1	1	124	191	269	185	1
1739	ENSG00000075711	DLG1	3q29	934	43	64	51	64	0.193688	0.845623	0.988488	0.00889452	6	13	22	10	0.900331	0.862123	0.0166594	0.757784	79	97	138	132	0.893784	1	0.00990609	7.35569e-05	28	26	42	22	0.134879	0.986363	0.0183118	0.919371	628	742	878	769	1	1	1.52341e-09	0.12052	220	263	282	197	0.163555
1740	ENSG00000150672	DLG2	11q14.1	934	17	25	26	26	0.456038	0.879845	0.633692	0.140337	29	47	50	33	0.394674	0.735398	0.2266	0.770477	50	59	52	76	0.267404	0.982729	0.978397	0.000387725	42	64	81	40	0.687841	0.79919	0.000796259	0.991664	329	335	381	354	0.0217384	1	0.0294324	0.424192	451	557	618	440	0.307875
1741	ENSG00000082458	DLG3	Xq13.1	934	24	31	34	32	0.244238	0.943236	0.599443	0.173403	68	111	102	73	0.123948	0.53107	0.503496	0.897338	NA	NA	NA	NA	NA	NA	NA	NA	NA	NA	NA	NA	NA	NA	NA	NA	325	304	401	304	0.00308645	1	1.31047e-05	1	397	420	499	344	0.00340056
1742	ENSG00000132535	DLG4	17p13.1	934	7	6	13	9	0.398593	0.983535	0.173723	0.396962	50	118	94	90	0.978063	0.1516	0.868771	0.0613524	13	21	38	17	0.913803	0.941665	0.000599333	0.868238	145	147	130	105	6.99894e-10	0.950032	0.944199	0.994284	144	183	280	188	1	1	2.53535e-10	1	948	976	936	812	2.48447e-16
1743	ENSG00000119689	DLST	14q24.3	934	17	21	23	18	0.183138	0.861744	0.511257	0.539766	28	44	57	32	0.516531	0.905609	0.0255334	0.851879	27	35	46	37	0.64442	0.966962	0.0988603	0.286524	83	77	119	71	0.0117935	0.999982	0.000309554	0.953822	235	297	343	312	1	1	0.00131058	0.14492	619	603	712	488	8.97056e-09
1745	ENSG00000144355	DLX1	2q31.1	934	23	31	39	24	0.266469	0.908248	0.141075	0.762174	9	19	18	14	0.735833	0.530678	0.459426	0.504894	58	52	70	73	0.0725221	0.999963	0.406376	0.0136069	25	30	46	58	0.919463	0.999828	0.297662	4.19857e-05	349	333	472	325	0.0145241	1	6.06155e-10	1	254	257	290	221	0.0036623
1746	ENSG00000115844	DLX2	2q31.1	934	24	31	39	25	0.216357	0.927438	0.172063	0.718169	9	19	18	14	0.735833	0.530678	0.459426	0.504894	58	52	70	73	0.0725221	0.999963	0.406376	0.0136069	25	30	46	58	0.919463	0.999828	0.297662	4.19857e-05	349	333	472	324	0.0139862	1	5.48613e-10	1	254	257	290	221	0.0036623
1747	ENSG00000064195	DLX3	17q21.33	934	26	56	59	39	0.889175	0.565977	0.10522	0.676446	18	30	16	13	0.0944948	0.0868182	0.961885	0.925064	36	68	105	62	0.999008	0.9863	8.75741e-07	0.609803	41	28	14	19	3.25537e-07	0.775966	0.999721	0.905305	535	530	695	433	5.36161e-05	1	2.14142e-14	1	261	291	257	301	0.0446894
1748	ENSG00000108813	DLX4	17q21.33	934	26	54	56	39	0.850228	0.597163	0.163459	0.592375	18	30	16	13	0.0944948	0.0868182	0.961885	0.925064	36	68	105	62	0.999008	0.9863	8.75741e-07	0.609803	41	28	14	19	3.25537e-07	0.775966	0.999721	0.905305	535	530	695	433	5.36161e-05	1	2.14142e-14	1	261	291	257	301	0.0446894
1749	ENSG00000105880	DLX5	7q21.3	934	65	71	71	56	0.000158472	0.970916	0.787158	0.765889	3	23	17	11	0.997797	0.048871	0.371127	0.715434	106	137	119	120	0.0434189	0.886121	0.929006	0.167984	26	16	34	27	0.0811225	0.999899	0.0910245	0.271352	837	919	793	795	1.58058e-10	1	1	1	113	161	217	146	1
1750	ENSG00000006377	DLX6	7q21.3	934	64	70	71	56	0.000243725	0.974929	0.75966	0.741262	3	23	17	11	0.997797	0.048871	0.371127	0.715434	106	137	119	120	0.0434189	0.886121	0.929006	0.167984	26	16	34	27	0.0811225	0.999899	0.0910245	0.271352	837	919	793	795	1.58058e-10	1	1	1	114	161	217	146	1
1755	ENSG00000187908	DMBT1	10q26.13	934	9	25	18	17	0.871803	0.219116	0.734062	0.392851	36	53	47	42	0.144331	0.724078	0.799598	0.409488	39	29	30	24	0.000365489	0.962568	0.75998	0.870241	64	96	93	83	0.618363	0.808404	0.378132	0.268376	229	200	256	172	0.00010119	1	0.00102711	1	557	690	753	594	0.471374
1756	ENSG00000198947	DMD	Xp21.1	934	22	19	23	31	0.0742762	0.99681	0.873622	0.0124283	72	114	113	69	0.0768984	0.609744	0.153291	0.992257	NA	NA	NA	NA	NA	NA	NA	NA	NA	NA	NA	NA	NA	NA	NA	NA	297	308	360	254	0.00494139	1	0.000183014	1	500	514	664	490	0.0134006
1757	ENSG00000123453	SARDH	9q34.2	934	21	37	29	27	0.403103	0.433012	0.823545	0.434488	23	44	35	32	0.551238	0.381156	0.791429	0.399286	56	66	59	61	0.0660932	0.888841	0.856981	0.247063	51	47	80	52	0.145542	0.999925	0.00214605	0.644355	289	309	352	330	0.163725	1	0.022934	0.258312	499	625	703	513	0.621774
1758	ENSG00000152592	DMP1	4q22.1	934	8	12	10	12	0.440313	0.710934	0.812108	0.225011	36	51	48	36	0.0904079	0.715049	0.612228	0.746227	13	10	8	33	0.482752	0.998252	0.998724	4.20949e-07	99	101	148	57	0.00147995	0.998414	1.01396e-07	1	155	155	174	174	0.125518	1	0.313094	0.254599	603	605	885	509	0.00334227
1759	ENSG00000106976	DNM1	9q34.11	934	22	43	33	31	0.565701	0.336226	0.827809	0.386005	20	39	36	31	0.708324	0.580369	0.550768	0.327552	55	67	67	62	0.157047	0.929716	0.561414	0.31125	46	45	87	51	0.427909	0.999978	3.03737e-05	0.693046	283	310	361	321	0.284686	1	0.00375824	0.510145	495	622	688	505	0.53932
1760	ENSG00000104936	DMPK	19q13.32	934	25	42	35	25	0.251298	0.363356	0.655531	0.837896	12	29	19	27	0.852178	0.380543	0.9491	0.037784	23	39	58	76	0.999375	0.999868	0.199924	8.10526e-08	56	47	53	30	0.000100295	0.957341	0.326147	0.996542	335	455	528	379	1	1	2.14236e-09	1	405	399	539	336	0.00162375
1761	ENSG00000137090	DMRT1	9p24.3	934	28	27	31	24	0.0133063	0.962247	0.589729	0.633287	34	82	61	62	0.938753	0.145948	0.910558	0.097961	59	38	54	34	7.97269e-06	0.999535	0.249117	0.968346	76	120	119	121	0.921301	0.948659	0.433623	0.00446614	290	273	354	272	0.00523624	1	0.000110134	1	646	836	870	750	1
1762	ENSG00000185800	DMWD	19q13.32	934	25	42	35	25	0.251298	0.363356	0.655531	0.837896	12	29	19	27	0.852178	0.380543	0.9491	0.037784	23	39	58	76	0.999375	0.999868	0.199924	8.10526e-08	56	46	53	30	8.43948e-05	0.967815	0.308713	0.996094	335	455	528	379	1	1	2.14236e-09	1	405	400	542	335	0.00185425
1763	ENSG00000138346	DNA2	10q21.3	934	14	23	22	22	0.545612	0.765094	0.66828	0.192157	26	57	40	33	0.620777	0.0774423	0.846391	0.726065	36	28	40	22	0.00596368	0.987158	0.11816	0.963873	66	81	102	96	0.602212	0.99961	0.107225	0.0131656	235	218	255	185	0.000216639	1	0.0115467	1	471	635	700	515	1
1767	ENSG00000039139	DNAH5	5p15.2	934	48	94	70	66	0.528433	0.165923	0.948762	0.339048	6	7	18	7	0.663998	0.977993	0.00981308	0.796754	72	101	145	139	0.995669	1	0.00218793	5.77248e-06	39	40	25	19	0.000442763	0.318472	0.96973	0.991319	632	790	847	739	0.893387	1	1.7869e-06	0.748624	209	200	222	142	0.000106398
1768	ENSG00000115423	DNAH6	2p11.2	934	26	30	36	27	0.099622	0.953148	0.380492	0.541327	6	8	17	8	0.690033	0.957033	0.0305711	0.692471	47	62	62	63	0.426646	0.931942	0.590381	0.0894298	19	23	23	25	0.384766	0.872619	0.658318	0.182185	414	374	573	369	0.00254474	1	2.52163e-15	1	189	187	179	165	0.00115595
1769	ENSG00000124721	DNAH8	6p21.2	934	45	40	52	33	0.000516748	0.994985	0.302869	0.89235	7	23	14	31	0.985258	0.600157	0.986378	0.000127398	75	42	88	51	1.21384e-05	1	0.00184613	0.939354	11	55	33	37	0.999969	0.00490465	0.797512	0.153687	515	404	602	390	1.34911e-10	1	9.15358e-12	1	233	377	292	322	1
1770	ENSG00000007174	DNAH9	17p12	934	6	8	12	16	0.760008	0.97747	0.567484	0.015572	52	125	87	76	0.900366	0.0046195	0.952385	0.605603	14	19	49	31	0.986424	0.999804	5.3816e-05	0.167768	149	149	121	119	1.31429e-10	0.964674	0.999174	0.831724	156	190	289	185	1	1	1.14294e-10	1	916	947	915	809	3.32101e-14
1773	ENSG00000213918	DNASE1	16p13.3	934	27	65	36	46	0.77968	0.0373587	0.996958	0.115003	17	20	28	12	0.154613	0.884991	0.0795037	0.959808	47	50	40	49	0.0213278	0.882528	0.972415	0.169441	51	57	63	35	0.0244383	0.836306	0.111952	0.994053	478	597	429	459	0.000202067	0.843722	1	1	313	322	582	314	1
1774	ENSG00000013563	DNASE1L1	Xq28	934	32	44	39	38	0.116326	0.803617	0.854747	0.27646	58	95	100	68	0.344428	0.821213	0.130249	0.810741	NA	NA	NA	NA	NA	NA	NA	NA	NA	NA	NA	NA	NA	NA	NA	NA	403	406	485	429	0.0135178	1	0.000939947	0.596913	360	384	495	297	0.0187525
1775	ENSG00000167968	DNASE1L2	16p13.3	934	33	67	41	44	0.441681	0.0680585	0.989905	0.380029	11	19	23	12	0.582656	0.69589	0.13749	0.841221	43	56	45	53	0.206392	0.758541	0.933192	0.116657	53	40	62	31	0.000787914	0.9986	0.0211715	0.993761	489	612	439	475	0.000226904	0.870232	1	1	309	323	577	311	1
1776	ENSG00000163687	DNASE1L3	3p14.3	934	13	20	9	9	0.082948	0.139085	0.978778	0.855972	23	65	65	51	0.99705	0.463355	0.148291	0.212772	39	30	31	22	0.000365489	0.941169	0.687101	0.945338	59	142	148	132	1	0.70243	0.00880073	0.0042029	232	251	205	169	3.75243e-05	1	1	1	618	744	904	833	1
1777	ENSG00000105612	DNASE2	19p13.2	934	26	32	36	28	0.126346	0.923392	0.453403	0.511463	13	42	31	28	0.975172	0.10908	0.684101	0.344089	47	29	57	62	0.0484031	1	0.236753	0.00201889	44	73	68	46	0.602374	0.342085	0.188235	0.928513	338	368	511	296	0.1886	1	3.85713e-15	1	387	430	510	416	0.195827
1778	ENSG00000197102	DYNC1H1	14q32.31	934	20	32	33	32	0.561074	0.866748	0.588225	0.122681	27	38	49	27	0.293173	0.908805	0.0536427	0.886486	30	40	61	39	0.77112	0.985818	0.00352874	0.586758	79	85	96	61	0.00491209	0.964708	0.0909005	0.987523	271	327	367	351	1	1	0.00889906	0.0639964	590	576	695	462	6.61383e-08
1780	ENSG00000158560	DYNC1I1	7q21.3	934	62	65	69	54	0.0002257	0.987424	0.700021	0.714773	3	25	17	12	0.998663	0.0277607	0.475044	0.67286	106	140	123	117	0.0551842	0.83568	0.859927	0.336726	25	16	31	28	0.0948236	0.9998	0.197245	0.152827	840	922	804	792	1.61348e-10	1	1	1	114	158	216	151	1
1781	ENSG00000077380	DYNC1I2	2q31.1	934	21	26	34	24	0.251006	0.953823	0.218556	0.525836	9	19	19	15	0.772368	0.600389	0.411669	0.437082	59	55	69	75	0.073284	0.999887	0.553537	0.00999194	26	29	46	58	0.880353	0.999922	0.297662	4.19857e-05	348	326	472	324	0.0122537	1	2.44325e-10	1	253	261	289	223	0.00563324
1783	ENSG00000135720	DYNC1LI2	16q22.1	934	20	31	21	28	0.258473	0.574407	0.974974	0.113898	27	65	57	34	0.865371	0.104464	0.23243	0.94525	46	42	46	51	0.0302678	0.994968	0.776975	0.0855269	64	59	78	35	0.000903723	0.980684	0.0119427	0.999873	324	345	328	355	0.00835731	1	1	0.121429	525	715	780	529	1
1785	ENSG00000079805	DNM2	19p13.2	934	19	24	34	26	0.409612	0.978457	0.180516	0.294104	16	41	36	33	0.946659	0.416911	0.550768	0.185362	40	33	61	62	0.39086	0.999999	0.0871149	0.00233544	44	71	55	48	0.416039	0.233185	0.755486	0.722831	336	377	534	294	0.407407	1	3.2277e-18	1	392	445	505	439	0.265329
1786	ENSG00000130816	DNMT1	19p13.2	934	20	22	31	27	0.258473	0.989507	0.332481	0.167948	15	42	34	37	0.975597	0.388052	0.7495	0.0477194	42	28	61	51	0.110485	1	0.0196582	0.0659607	44	78	58	54	0.642865	0.147961	0.813054	0.572933	337	360	516	288	0.158069	1	7.76696e-17	1	393	462	523	446	0.515549
1787	ENSG00000107614	TRDMT1	10p13	934	31	39	33	37	0.0638614	0.858122	0.941903	0.150822	21	33	41	29	0.580613	0.909599	0.147318	0.461408	71	41	42	57	4.83072e-08	0.999966	0.996091	0.0988704	40	87	81	88	0.999157	0.675196	0.444988	0.00216942	422	331	409	283	8.92939e-14	1	0.00188178	1	337	510	585	490	1
1788	ENSG00000119772	DNMT3A	2p23.3	934	31	37	38	26	0.029924	0.839819	0.526877	0.841516	6	16	20	16	0.954359	0.782583	0.194467	0.221584	54	63	70	67	0.234018	0.987387	0.423103	0.115953	19	44	30	54	0.990118	0.574206	0.978823	6.55932e-05	426	384	614	389	0.00784954	1	8.70917e-19	1	210	236	192	192	0.00390672
1789	ENSG00000088305	DNMT3B	20q11.21	934	71	88	94	72	0.00460425	0.984285	0.483843	0.64358	6	4	8	3	0.137006	0.93523	0.231246	0.889324	123	156	156	135	0.0484217	0.983507	0.389344	0.422775	22	9	0	8	2.1105e-07	0.881748	1	0.724295	825	912	1068	842	0.00458551	1	4.10148e-13	1	57	61	73	65	0.632738
1791	ENSG00000107447	DNTT	10q24.1	934	7	19	13	16	0.865897	0.349348	0.84355	0.158207	42	57	54	41	0.0447833	0.774842	0.647943	0.750119	25	13	24	11	0.00155112	0.995801	0.146807	0.973609	78	114	114	110	0.700349	0.949839	0.412624	0.0396879	168	169	209	139	0.032316	1	0.00112416	1	590	743	795	596	0.31962
1793	ENSG00000150760	DOCK1	10q26.2	934	8	20	16	17	0.856154	0.452589	0.716984	0.198562	40	53	53	43	0.0698032	0.883936	0.619705	0.526746	36	29	39	25	0.00905425	0.985611	0.211259	0.893238	68	91	90	88	0.377306	0.946996	0.56364	0.0919946	234	208	265	171	9.92602e-05	1	0.000429231	1	567	696	760	595	0.333815
1794	ENSG00000134516	DOCK2	5q35.1	934	19	58	28	41	0.947687	0.012451	0.998442	0.0587197	20	24	24	9	0.0289795	0.561509	0.350881	0.996691	23	38	57	48	0.983385	0.99101	0.0141632	0.0443017	78	81	122	60	0.0381986	0.999311	1.31124e-05	0.998971	329	482	324	333	0.174881	0.0459992	1	1	523	473	711	499	0.00114201
1795	ENSG00000088538	DOCK3	3p21.2	934	6	6	7	10	0.382767	0.933105	0.772285	0.0978999	5	25	30	20	0.9993	0.554621	0.0476368	0.347418	34	26	32	36	0.0242034	0.997287	0.728556	0.108813	63	144	147	129	0.999999	0.638317	0.0149365	0.0153582	230	234	204	147	1.93713e-06	1	0.777591	1	634	787	942	880	1
1796	ENSG00000115325	DOK1	2p13.1	934	33	36	39	25	0.0107317	0.896451	0.468008	0.900062	3	7	21	11	0.985031	0.991565	0.00231696	0.347865	46	59	66	72	0.623978	0.991464	0.488147	0.00699175	23	28	35	38	0.64614	0.982818	0.398609	0.0301834	420	378	588	369	0.00232383	1	7.50345e-17	1	194	190	168	171	0.00030305
1797	ENSG00000204348	DXO	6p21.33	496	19	7	22	10	0.00219414	0.999892	0.0750772	0.884848	0	8	5	12	1	0.549119	0.888016	0.00422266	74	51	86	65	0.000442806	1	0.0425188	0.492298	15	55	37	41	0.999633	0.0341019	0.741156	0.110094	525	422	609	405	2.39077e-10	1	8.92231e-11	1	236	381	298	318	1
1798	ENSG00000172269	DPAGT1	11q23.3	934	24	14	23	19	0.00227107	0.998895	0.540766	0.453734	30	72	64	49	0.94246	0.247621	0.375764	0.518617	29	42	55	50	0.883222	0.983202	0.0955391	0.0546536	63	100	102	97	0.896521	0.916843	0.279398	0.0391093	261	253	285	228	0.00087211	1	0.0293114	1	568	690	750	589	0.215504
1800	ENSG00000015413	DPEP1	16q24.3	934	17	28	24	26	0.475814	0.701399	0.815135	0.154494	33	78	71	54	0.950673	0.285782	0.319991	0.501596	45	51	42	65	0.166771	0.96826	0.989606	0.00123309	60	66	89	53	0.101753	0.991439	0.00583901	0.951242	313	336	311	344	0.00891083	1	1	0.10665	606	780	847	618	0.639506
1801	ENSG00000108963	DPH1	17p13.3	934	7	7	13	10	0.46039	0.972322	0.238712	0.319993	46	118	86	82	0.984097	0.0249768	0.930511	0.158064	9	15	41	26	0.996676	0.999438	8.2181e-05	0.137194	127	154	128	97	2.44586e-05	0.487927	0.869159	0.998544	163	199	316	203	1	1	1.27681e-12	1	899	940	887	770	1.14762e-14
1802	ENSG00000132768	DPH2	1p34.1	934	23	19	31	18	0.0268792	0.993088	0.142526	0.79532	27	43	41	27	0.250635	0.559078	0.423173	0.856338	43	42	44	70	0.229305	0.999416	0.961732	2.33933e-05	35	38	70	24	0.333262	0.992182	4.24876e-06	0.999266	270	299	366	349	0.926001	1	0.00223153	0.0262418	493	481	598	277	2.05419e-09
1803	ENSG00000197635	DPP4	2q24.2	934	20	24	27	27	0.227195	0.95455	0.644562	0.139531	13	18	20	13	0.299055	0.761642	0.366673	0.729431	56	48	57	66	0.0195784	0.999755	0.773834	0.0161744	23	32	46	65	0.983385	0.999793	0.432518	6.33605e-07	335	314	460	303	0.012691	1	5.12439e-11	1	257	273	302	228	0.012153
1804	ENSG00000130226	DPP6	7q36.2	934	48	52	58	40	0.0029185	0.967687	0.448847	0.851093	9	45	21	34	0.998604	0.0129238	0.993861	0.018712	116	102	87	108	7.901e-08	0.999113	0.999645	0.0576975	44	38	51	57	0.0987708	0.999807	0.539195	0.0131009	788	835	720	722	2.77232e-12	1	1	1	203	296	354	272	1
1805	ENSG00000143196	DPT	1q24.2	934	82	118	99	83	0.0030559	0.630602	0.949334	0.747554	6	5	6	4	0.137006	0.839658	0.588385	0.738435	99	134	110	114	0.078549	0.735765	0.963242	0.17119	10	20	27	24	0.971	0.897853	0.112303	0.107883	825	1008	1018	801	0.00533141	1	3.50573e-07	1	114	116	106	112	0.0319297
1806	ENSG00000188641	DPYD	1p21.3	934	15	11	20	15	0.0849878	0.994982	0.275537	0.408793	36	77	49	47	0.538625	0.0330292	0.977998	0.566213	44	39	25	51	0.00454885	0.964779	0.999876	0.00441143	47	67	104	50	0.838502	0.987101	9.26294e-07	0.984777	243	254	305	292	0.320721	1	0.018831	0.0927703	551	592	707	412	4.55621e-05
1807	ENSG00000147647	DPYS	8q22.3	934	95	124	129	113	0.0045392	0.998573	0.707649	0.109644	1	6	4	7	0.96794	0.517334	0.806808	0.0898004	129	197	178	157	0.510502	0.677918	0.515498	0.384035	10	5	3	20	0.187976	0.996549	0.999354	6.56205e-05	1050	1097	1133	1002	7.02555e-12	1	0.000856676	1	91	124	141	97	1
1808	ENSG00000092964	DPYSL2	8p21.2	934	17	23	23	17	0.198348	0.740984	0.540766	0.672092	85	99	101	109	0.00189744	0.999846	0.967373	0.00133119	28	59	43	33	0.814656	0.0489187	0.596596	0.865696	105	117	180	149	0.654524	1	2.81738e-05	0.00366435	301	430	370	270	0.365409	0.395428	0.0507036	1	902	810	968	946	5.53502e-11
1809	ENSG00000113657	DPYSL3	5q32	934	20	54	29	34	0.843408	0.0191166	0.988045	0.294347	19	22	28	13	0.0936341	0.854116	0.155047	0.958589	19	31	56	57	0.998411	0.999828	0.0148639	0.000201345	70	60	110	64	0.0440066	0.999999	2.51777e-05	0.878636	290	462	296	318	0.785625	0.00856466	1	1	542	484	726	499	0.000189351
1810	ENSG00000117505	DR1	1p22.1	934	15	11	22	17	0.132143	0.998013	0.207298	0.290178	33	76	52	46	0.744198	0.0373728	0.916522	0.606552	45	33	26	51	0.00138537	0.99722	0.99945	0.00237196	53	66	102	47	0.473159	0.991439	3.88596e-06	0.996288	245	251	289	283	0.125877	1	0.0809673	0.127749	530	578	704	415	0.000726506
1811	ENSG00000091138	SLC26A3	7q31.1	934	62	58	70	46	2.94321e-05	0.996739	0.381318	0.927881	4	34	16	20	0.999592	0.00437094	0.940849	0.214623	118	136	122	119	0.00104063	0.966193	0.936593	0.342325	24	26	40	30	0.478517	0.989953	0.0608486	0.362447	829	886	765	769	2.56639e-12	1	1	1	125	190	270	186	1
1812	ENSG00000184845	DRD1	5q35.2	934	21	72	32	38	0.961853	0.000104543	0.998619	0.454066	17	22	23	12	0.116848	0.668619	0.361993	0.941638	32	47	73	59	0.968732	0.998287	0.00416775	0.0509651	72	69	111	58	0.0336515	0.999891	4.03915e-05	0.990348	345	496	329	352	0.104492	0.0644424	1	1	505	468	703	474	0.0032002
1813	ENSG00000149295	DRD2	11q23.2	934	16	16	22	20	0.18743	0.980652	0.465193	0.214623	32	74	67	47	0.906728	0.227319	0.281193	0.734664	25	40	48	50	0.940628	0.966321	0.242441	0.0129181	69	104	109	94	0.767284	0.919465	0.152446	0.200989	253	238	271	208	0.000211985	1	0.0254063	1	576	722	762	610	0.385705
1814	ENSG00000151577	DRD3	3q13.31	934	32	51	41	42	0.253708	0.611649	0.912686	0.216096	9	15	16	15	0.628771	0.793678	0.526731	0.24716	64	73	112	125	0.928206	1	0.0646998	4.82524e-08	25	54	44	31	0.884894	0.100478	0.339961	0.867179	508	557	646	606	0.225375	1	0.00022694	0.041486	257	290	338	228	0.0923386
1815	ENSG00000069696	DRD4	11p15.5	934	19	16	18	15	0.0153342	0.946255	0.70811	0.6021	23	45	45	43	0.846348	0.798598	0.516615	0.0705657	28	28	46	37	0.453016	0.998425	0.0516932	0.193223	72	92	101	86	0.304961	0.9797	0.193022	0.29631	231	218	253	206	0.00176233	1	0.0350851	1	475	632	709	558	1
1816	ENSG00000169676	DRD5	4p16.1	934	14	19	13	18	0.196004	0.6655	0.957198	0.177851	29	49	43	43	0.472675	0.705707	0.806294	0.139768	22	33	29	33	0.615786	0.730532	0.739794	0.117899	89	118	136	70	0.109168	0.840633	0.000501584	0.999953	183	214	235	205	0.531461	1	0.0319268	0.919597	609	548	809	528	9.70735e-06
1819	ENSG00000108591	DRG2	17p11.2	934	11	17	25	22	0.776948	0.968767	0.212165	0.101168	40	106	67	59	0.921918	0.000959945	0.967934	0.709596	36	40	85	50	0.856863	0.999984	2.23212e-06	0.478449	121	123	92	75	7.63047e-10	0.602295	0.995558	0.99904	192	239	321	230	1	1	6.09462e-08	1	822	840	819	721	8.12619e-13
1820	ENSG00000116017	ARID3A	19p13.3	934	11	19	20	16	0.605052	0.724666	0.430394	0.428	25	62	53	52	0.97006	0.410053	0.676504	0.0644433	32	15	38	39	0.0422371	1	0.187246	0.0182989	82	101	88	103	0.0878303	0.958194	0.967085	0.0137197	262	309	383	206	0.185838	1	6.13212e-10	1	529	613	731	603	0.573555
1821	ENSG00000102385	DRP2	Xq22.1	934	23	28	34	26	0.182541	0.94675	0.352311	0.464007	72	111	108	81	0.0963113	0.813922	0.454515	0.734439	NA	NA	NA	NA	NA	NA	NA	NA	NA	NA	NA	NA	NA	NA	NA	NA	330	299	398	348	0.00705457	1	0.000405433	0.426346	391	414	505	315	0.00242549
1822	ENSG00000111676	ATN1	12p13.31	934	39	56	62	48	0.251732	0.934383	0.317991	0.423819	13	34	32	24	0.931253	0.390686	0.323029	0.480885	63	92	92	82	0.59633	0.873584	0.329911	0.236512	33	26	33	57	0.218348	0.999952	0.934345	9.09584e-06	454	595	780	522	1	1	4.41675e-22	1	297	297	234	250	4.508e-07
1823	ENSG00000134765	DSC1	18q12.1	934	18	20	31	19	0.240455	0.977223	0.0982592	0.646897	39	81	44	48	0.339176	0.00980093	0.998888	0.542356	22	38	39	37	0.874642	0.766077	0.34331	0.153687	110	99	151	115	0.00622681	1	0.00143487	0.307973	218	251	415	224	1	1	3.83895e-20	1	679	764	648	641	1.21425e-07
1824	ENSG00000134755	DSC2	18q12.1	934	18	21	31	19	0.257143	0.965165	0.111853	0.66874	39	80	45	48	0.339176	0.015039	0.997992	0.542356	22	38	39	37	0.874642	0.766077	0.34331	0.153687	110	99	151	115	0.00622681	1	0.00143487	0.307973	220	251	415	224	1	1	5.50364e-20	1	678	763	646	643	1.41027e-07
1825	ENSG00000134762	DSC3	18q12.1	934	19	22	31	19	0.203111	0.955595	0.142526	0.710239	37	78	45	47	0.427449	0.0172123	0.995876	0.532552	23	40	43	38	0.894266	0.785481	0.22422	0.206433	108	98	149	115	0.00929675	1	0.00185926	0.253432	218	250	414	225	1	1	5.82431e-20	1	679	763	646	644	1.21425e-07
1826	ENSG00000171587	DSCAM	21q22.2	934	23	23	22	23	0.0268792	0.926889	0.870613	0.30839	27	52	45	30	0.497427	0.270599	0.472102	0.875559	48	27	40	25	7.54897e-06	0.999356	0.350819	0.96165	37	106	117	98	1	0.654675	0.00234079	0.0202844	326	332	384	266	0.000669704	1	0.000170691	1	519	578	676	553	0.0922491
1827	ENSG00000159200	RCAN1	21q22.12	934	26	29	24	21	0.0128472	0.741497	0.889213	0.706197	18	43	30	25	0.739813	0.0967347	0.795698	0.662684	52	42	46	27	6.93182e-05	0.951731	0.452551	0.994356	31	89	99	93	1	0.80358	0.0164292	0.00136993	318	328	388	270	0.00327713	1	4.85243e-05	1	466	537	623	512	0.315473
1828	ENSG00000134760	DSG1	18q12.1	934	17	21	30	21	0.357707	0.965165	0.164239	0.460572	39	81	44	47	0.326079	0.0084388	0.998702	0.599231	22	38	39	38	0.883254	0.783573	0.364032	0.119623	110	99	151	112	0.004844	1	0.00100105	0.426689	218	250	414	221	1	1	2.82611e-20	1	681	766	649	642	1.01289e-07
1829	ENSG00000046604	DSG2	18q12.1	934	19	21	33	23	0.28311	0.989009	0.119868	0.420546	39	80	47	48	0.365848	0.0197479	0.995468	0.575611	22	41	40	38	0.913197	0.663477	0.371413	0.165832	110	96	150	112	0.00342487	1	0.000953457	0.376624	216	248	420	218	1	1	5.86684e-22	1	685	768	646	646	5.18594e-08
1830	ENSG00000134757	DSG3	18q12.1	934	20	21	30	22	0.157579	0.981657	0.245978	0.451932	38	80	48	47	0.431046	0.0172602	0.991418	0.631393	22	41	40	38	0.913197	0.663477	0.371413	0.165832	110	96	150	112	0.00342487	1	0.000953457	0.376624	218	249	416	220	1	1	8.41528e-21	1	681	768	648	645	1.28563e-07
1831	ENSG00000157514	TSC22D3	Xq22.3	934	26	33	36	28	0.136164	0.89898	0.477911	0.532352	69	111	107	77	0.153363	0.70259	0.379491	0.836531	NA	NA	NA	NA	NA	NA	NA	NA	NA	NA	NA	NA	NA	NA	NA	NA	327	310	402	348	0.0195179	1	0.000336803	0.534519	397	414	509	314	0.0010769
1832	ENSG00000096696	DSP	6p24.3	934	40	35	54	37	0.00820993	0.99957	0.13378	0.590714	18	37	25	39	0.780641	0.565948	0.983812	0.00450836	51	43	93	39	0.114329	0.999991	1.69879e-07	0.994451	45	75	46	74	0.653026	0.386798	0.999236	0.0018141	515	410	631	416	1.66741e-08	1	9.26067e-14	1	270	430	329	357	1
1833	ENSG00000083782	EPYC	12q21.33	934	16	50	45	27	0.981921	0.109371	0.158754	0.856338	18	25	9	23	0.0762458	0.395598	0.999907	0.0608951	37	68	81	64	0.986885	0.898228	0.0181454	0.194208	53	43	46	26	3.80658e-05	0.936696	0.472625	0.997362	317	473	552	362	1	1	7.2593e-13	1	324	324	276	293	3.34559e-06
1834	ENSG00000152591	DSPP	4q22.1	934	8	12	10	12	0.440313	0.710934	0.812108	0.225011	37	50	48	37	0.065116	0.790559	0.632443	0.692593	13	10	8	33	0.482752	0.998252	0.998724	4.20949e-07	99	101	148	57	0.00147995	0.998414	1.01396e-07	1	155	155	174	174	0.125518	1	0.313094	0.254599	602	606	885	508	0.00378904
1836	ENSG00000155850	SLC26A2	5q32	934	18	59	30	33	0.949996	0.00232379	0.986343	0.431838	15	18	27	13	0.262167	0.924437	0.0694424	0.88404	20	34	53	52	0.994752	0.997295	0.0328344	0.00249074	66	61	109	61	0.0991937	0.999994	1.2711e-05	0.918796	295	460	304	328	0.757527	0.0298164	1	1	533	485	719	491	0.000422215
1837	ENSG00000134769	DTNA	18q12.1	934	14	19	24	19	0.438368	0.918059	0.322707	0.353562	44	84	55	54	0.296504	0.0697305	0.988463	0.517859	22	34	39	25	0.668206	0.721772	0.0903868	0.785715	114	104	151	129	0.00792983	1	0.0155097	0.0470439	197	231	403	210	1	1	1.99134e-22	1	705	798	667	682	1.3891e-07
1838	ENSG00000138101	DTNB	2p23.3	934	28	26	36	26	0.0274617	0.991424	0.310436	0.571687	7	18	21	16	0.933896	0.705749	0.21357	0.320156	54	63	73	65	0.244918	0.988764	0.266336	0.2036	19	44	29	54	0.989014	0.551473	0.985761	5.23813e-05	429	387	610	392	0.00566428	1	1.06085e-17	1	212	234	199	193	0.0037453
1839	ENSG00000113070	HBEGF	5q31.3	934	17	55	25	33	0.934058	0.00302324	0.997101	0.247222	23	23	29	16	0.0268792	0.926889	0.277044	0.915815	13	35	55	59	0.999995	0.996925	0.0204058	3.7472e-05	75	58	113	62	0.00868166	1	8.0507e-06	0.948305	297	479	284	313	0.532942	0.000646224	1	1	533	481	727	505	0.000906344
1840	ENSG00000135144	DTX1	12q24.13	934	14	36	38	29	0.963979	0.597503	0.194481	0.318796	19	24	14	25	0.0936341	0.707062	0.996271	0.0551532	37	51	71	49	0.776598	0.981957	0.00703774	0.49975	47	33	46	37	0.00125593	0.999271	0.373173	0.616443	317	468	557	353	1	1	3.5123e-14	1	319	325	276	312	4.46346e-05
1841	ENSG00000168393	DTYMK	2q37.3	934	16	22	25	11	0.18743	0.668619	0.189785	0.970377	25	31	30	52	0.42388	0.995353	0.982037	1.08465e-05	42	31	57	67	0.265507	1	0.267398	0.000130969	50	66	84	101	0.937574	0.999921	0.350508	1.95736e-06	262	261	321	238	0.0119639	1	0.000328	1	423	422	581	442	0.0698394
1842	ENSG00000106823	ECM2	9q22.31	934	19	34	26	28	0.484763	0.501609	0.882448	0.213434	24	46	36	32	0.520505	0.327868	0.797317	0.478856	64	59	57	69	0.00423001	0.99601	0.954485	0.0424877	38	53	86	56	0.927466	0.99823	0.000126016	0.420889	268	287	315	302	0.120048	1	0.0882897	0.286857	509	643	709	512	0.515352
1843	ENSG00000120129	DUSP1	5q35.1	934	22	65	31	42	0.92166	0.00415583	0.998842	0.14162	18	24	26	11	0.115355	0.62284	0.228725	0.98533	30	47	70	53	0.969748	0.991959	0.00362529	0.144604	74	71	111	57	0.0201112	0.999785	6.79683e-05	0.995406	347	488	322	353	0.0568448	0.102606	1	1	503	468	710	472	0.00501165
1844	ENSG00000158050	DUSP2	2q11.2	934	27	30	36	25	0.0573156	0.946667	0.356702	0.700263	4	9	11	10	0.865667	0.790293	0.378149	0.223859	40	31	37	46	0.0214744	0.999104	0.83027	0.0279684	22	29	29	36	0.597569	0.922431	0.720729	0.0285538	390	347	556	352	0.00669791	1	1.19504e-16	1	178	185	185	155	0.00808456
1845	ENSG00000108861	DUSP3	17q21.31	934	18	36	45	32	0.900037	0.87271	0.0764019	0.34113	21	45	24	24	0.403103	0.0313977	0.981269	0.710677	26	46	81	51	0.997865	0.997222	8.5533e-06	0.298423	56	44	33	34	2.39554e-06	0.901329	0.99149	0.86019	448	451	594	364	0.000794408	1	7.62025e-13	1	356	406	365	412	0.0386612
1846	ENSG00000120875	DUSP4	8p12	934	17	25	26	19	0.319558	0.748725	0.441334	0.624385	81	94	97	104	0.0029532	0.999802	0.95393	0.00200996	31	61	43	38	0.741828	0.0754703	0.77065	0.708949	102	112	173	142	0.584189	1	4.78399e-05	0.00735444	328	453	394	289	0.177626	0.572036	0.0491202	1	853	768	919	916	1.91481e-09
1847	ENSG00000138166	DUSP5	10q25.2	934	10	20	12	16	0.557439	0.34657	0.942194	0.221584	39	54	50	42	0.0772966	0.788151	0.740784	0.534088	28	14	26	16	0.00130397	0.99899	0.227231	0.865001	73	99	104	85	0.3605	0.930734	0.183263	0.484388	196	182	234	150	0.00253797	1	0.00036409	1	573	717	773	588	0.358733
1848	ENSG00000139318	DUSP6	12q21.33	934	11	43	41	28	0.998279	0.206274	0.133164	0.532352	18	27	10	25	0.126771	0.357629	0.999907	0.0415457	33	67	76	54	0.989906	0.69107	0.0132567	0.50933	47	46	46	42	0.0126821	0.950325	0.716046	0.552238	320	470	556	359	1	1	1.64906e-13	1	319	326	274	293	1.12611e-05
1849	ENSG00000164086	DUSP7	3p21.2	934	10	14	13	10	0.280707	0.650001	0.620393	0.652441	27	70	69	55	0.992425	0.486497	0.192871	0.211755	33	26	35	37	0.0541009	0.998396	0.556054	0.099574	63	145	142	128	0.999998	0.513933	0.0447627	0.0143602	231	230	207	155	2.79727e-06	1	0.720898	1	630	782	930	869	1
1852	ENSG00000130829	DUSP9	Xq28	934	32	43	39	37	0.100689	0.824249	0.828352	0.314802	58	97	100	66	0.344428	0.732916	0.130249	0.88745	NA	NA	NA	NA	NA	NA	NA	NA	NA	NA	NA	NA	NA	NA	NA	NA	400	402	483	426	0.0143588	1	0.000757488	0.59892	358	380	494	293	0.0175183
1854	ENSG00000128951	DUT	15q21.1	934	10	26	16	20	0.827148	0.218964	0.921916	0.176598	24	33	52	28	0.503701	0.983152	0.00718034	0.784842	13	52	28	56	0.999959	0.113838	0.99462	2.10033e-05	105	61	112	70	6.09758e-09	1	0.00573112	0.961442	172	268	225	204	1	0.716569	0.407117	1	586	547	745	500	5.11552e-06
1855	ENSG00000107404	DVL1	1p36.33	934	17	24	25	19	0.282676	0.779563	0.483088	0.577592	31	66	61	42	0.798294	0.315993	0.28988	0.769532	41	31	37	61	0.0635158	0.999957	0.959202	4.57601e-05	60	56	79	44	0.0103145	0.996454	0.0113314	0.983354	240	258	277	287	0.204673	1	0.289411	0.0592392	626	684	814	429	3.76372e-06
1856	ENSG00000004975	DVL2	17p13.1	934	8	7	14	11	0.382635	0.986265	0.231672	0.284294	48	118	95	89	0.989891	0.130984	0.81201	0.0724366	13	21	38	20	0.935116	0.961603	0.00130489	0.688405	144	147	128	104	8.39711e-10	0.932474	0.956681	0.994479	144	183	282	187	1	1	1.1034e-10	1	948	976	932	813	1.93588e-16
1857	ENSG00000161202	DVL3	3q27.1	934	49	67	62	71	0.137586	0.968889	0.949222	0.00739806	5	9	16	5	0.749763	0.820498	0.0217916	0.928425	97	99	141	128	0.187543	1	0.0209601	0.00447375	18	25	40	20	0.742198	0.935535	0.00390191	0.866593	641	760	903	788	1	1	3.18773e-10	0.11518	188	229	236	164	0.171859
1859	ENSG00000157540	DYRK1A	21q22.13	934	23	24	22	21	0.0236312	0.871843	0.855948	0.484622	22	56	40	29	0.818722	0.0358457	0.700263	0.85207	49	31	43	31	6.27629e-05	0.999104	0.413024	0.867179	36	101	111	91	1	0.617669	0.00300422	0.044421	331	336	386	272	0.000508196	1	0.000307654	1	475	536	633	525	0.257488
1861	ENSG00000136827	TOR1A	9q34.11	934	19	40	32	28	0.693934	0.320497	0.714285	0.448166	22	42	37	32	0.631611	0.51433	0.631064	0.379673	56	66	67	58	0.0926622	0.92639	0.493105	0.507132	51	45	84	54	0.181621	0.999992	0.000485764	0.572933	272	304	356	311	0.426136	1	0.00190634	0.596442	510	624	697	513	0.30829
1869	ENSG00000101412	E2F1	20q11.22	934	71	88	97	71	0.00554472	0.987534	0.341731	0.727978	7	7	9	4	0.167924	0.794004	0.363074	0.895017	117	155	162	135	0.204371	0.986773	0.138629	0.410486	24	12	5	9	2.97443e-06	0.875481	0.9993	0.861962	829	909	1070	840	0.00263352	1	2.37803e-13	1	62	70	76	72	0.64923
1870	ENSG00000007968	E2F2	1p36.12	934	8	9	12	15	0.497328	0.965469	0.642226	0.0524082	39	68	72	40	0.434556	0.577149	0.0705296	0.971822	27	25	34	52	0.525909	0.999802	0.767723	4.07723e-05	73	64	86	55	0.00100227	0.999107	0.0508269	0.954461	182	226	229	254	1	1	0.471396	0.00799583	642	678	823	434	2.46489e-07
1871	ENSG00000112242	E2F3	6p22.3	934	49	35	59	34	7.03288e-05	0.999953	0.0783859	0.909937	12	36	18	31	0.935572	0.121295	0.994399	0.017183	70	49	93	46	0.000458166	0.999998	0.00017554	0.993535	30	67	50	68	0.991984	0.408637	0.922033	0.00135963	524	417	681	411	7.65563e-08	1	7.10656e-20	1	248	399	269	338	1
1874	ENSG00000205250	E2F4	16q22.1	934	20	33	26	27	0.36105	0.56229	0.869659	0.270344	27	66	60	36	0.906981	0.138088	0.171189	0.926666	52	48	46	50	0.00528913	0.97922	0.898672	0.243484	64	59	74	35	0.000531177	0.970252	0.0354509	0.999777	321	345	329	354	0.0128564	1	1	0.124981	528	719	779	532	1
1875	ENSG00000133740	E2F5	8q21.2	934	88	107	119	107	0.00474437	0.999864	0.63064	0.043102	5	9	7	10	0.641955	0.678345	0.832912	0.141956	127	182	170	141	0.202324	0.782198	0.36316	0.715255	14	11	13	27	0.38233	0.996252	0.927543	0.00061862	969	1029	1056	914	4.30304e-10	1	0.000739274	1	110	135	173	134	1
1876	ENSG00000169016	E2F6	2p25.1	934	34	41	39	30	0.021127	0.818905	0.711493	0.752253	3	16	20	17	0.998419	0.726832	0.148107	0.108366	51	61	69	65	0.316239	0.986047	0.351737	0.117491	24	31	34	41	0.658061	0.965494	0.616026	0.0148525	430	384	604	392	0.00346224	1	5.76367e-17	1	219	248	228	201	0.0155487
1877	ENSG00000167967	E4F1	16p13.3	934	33	67	42	44	0.456554	0.0759271	0.985483	0.397187	12	19	23	12	0.470678	0.724666	0.157252	0.856602	44	56	45	53	0.165658	0.773934	0.938865	0.125542	52	40	68	31	0.00286469	0.99938	0.00252091	0.996552	489	612	439	475	0.000226904	0.870232	1	1	309	323	577	311	1
1879	ENSG00000164330	EBF1	5q33.3	934	18	56	30	33	0.936409	0.00697462	0.979464	0.373494	18	19	29	15	0.13884	0.961048	0.0899607	0.860572	20	29	58	49	0.99272	0.999859	0.00170286	0.00842793	75	74	128	67	0.114245	0.999992	4.47254e-07	0.981798	299	463	302	334	0.678163	0.0316756	1	1	530	486	729	501	0.0015746
1880	ENSG00000169508	GPR183	13q32.3	934	40	38	47	39	0.00650817	0.99582	0.538758	0.392427	21	57	55	50	0.99374	0.561466	0.355887	0.0602079	101	89	94	69	4.22974e-07	0.994588	0.579806	0.981704	42	70	63	63	0.809873	0.655943	0.594647	0.118984	441	363	492	364	3.42016e-08	1	4.70198e-06	1	496	710	713	565	1
1889	ENSG00000117298	ECE1	1p36.12	934	7	10	13	14	0.658697	0.927485	0.508162	0.100398	45	70	78	42	0.211638	0.752736	0.0475505	0.984807	21	26	30	56	0.896501	0.998881	0.904656	2.61037e-07	76	63	86	53	0.000171953	0.999478	0.0508269	0.978443	187	232	234	254	1	1	0.429692	0.0184681	651	668	825	436	2.43444e-08
1890	ENSG00000025708	TYMP	22q13.33	934	16	21	16	16	0.118133	0.616181	0.884382	0.509916	44	78	74	51	0.424264	0.497173	0.331728	0.837773	22	31	14	29	0.222259	0.366993	0.999093	0.065734	98	96	100	62	6.19369e-06	0.954803	0.296951	0.999462	246	264	335	300	0.655303	1	0.000647145	0.171618	672	775	855	664	0.0132395
1891	ENSG00000104823	ECH1	19q13.2	934	29	55	41	39	0.472675	0.284098	0.894765	0.392427	14	21	15	21	0.331029	0.677355	0.948932	0.100301	42	53	88	77	0.947874	0.999979	0.00322556	0.00516539	46	37	36	28	0.000176232	0.939393	0.787051	0.923903	389	498	645	445	1	1	5.8571e-16	1	333	331	420	270	0.0014491
1892	ENSG00000127884	ECHS1	10q26.3	934	13	25	21	20	0.626373	0.523306	0.70974	0.323784	33	51	47	43	0.285013	0.76928	0.736191	0.270891	36	24	41	29	0.010343	0.99957	0.124457	0.652336	79	113	94	81	0.133978	0.427014	0.7673	0.77598	236	214	264	165	5.60665e-05	1	0.000601825	1	583	694	765	608	0.154144
1893	ENSG00000143369	ECM1	1q21.3	934	85	117	106	90	0.0027838	0.88337	0.898658	0.551836	0	5	6	4	1	0.531905	0.239452	0.454062	117	140	119	141	0.0107319	0.984259	0.996377	0.0035776	4	15	16	19	0.996778	0.708527	0.372349	0.0299783	847	998	1028	823	0.000774561	1	4.46977e-07	1	96	96	92	91	0.0432319
1894	ENSG00000114346	ECT2	3q26.31	934	53	80	68	74	0.166207	0.852609	0.965809	0.0297621	2	10	12	6	0.976749	0.476461	0.119313	0.709776	95	102	132	139	0.306699	1	0.22861	2.92527e-05	18	25	42	18	0.742198	0.935535	0.000982141	0.94793	663	753	921	796	0.717284	1	3.75954e-11	0.138031	170	225	212	158	0.411318
1896	ENSG00000158813	EDA	Xq13.1	934	23	32	39	36	0.48301	0.972495	0.397311	0.0898468	67	111	98	71	0.115729	0.404327	0.620567	0.909713	NA	NA	NA	NA	NA	NA	NA	NA	NA	NA	NA	NA	NA	NA	NA	NA	330	306	404	308	0.00207841	1	1.60848e-05	1	394	423	504	343	0.00692118
1901	ENSG00000170989	S1PR1	1p21.2	934	20	10	22	14	0.00476888	0.999467	0.232322	0.666954	30	71	46	46	0.788557	0.042478	0.9627	0.368561	41	39	24	52	0.016242	0.950413	0.999908	0.00152537	46	56	105	50	0.78752	0.999754	2.81393e-08	0.960622	245	250	287	294	0.159316	1	0.138611	0.0347753	533	576	697	398	0.000141955
1902	ENSG00000198121	LPAR1	9q31.3	934	21	35	25	31	0.367663	0.550773	0.957956	0.112338	22	42	34	29	0.531437	0.363356	0.730298	0.523625	64	70	67	66	0.0236274	0.957543	0.795762	0.300148	37	43	82	39	0.691976	0.999216	1.92194e-06	0.939547	269	293	342	305	0.279516	1	0.00524495	0.498239	501	625	690	493	0.348851
1903	ENSG00000213694	S1PR3	9q22.1	934	23	33	30	29	0.236837	0.777307	0.777878	0.28072	22	44	35	32	0.631611	0.357063	0.774433	0.379673	65	60	61	67	0.00394867	0.996206	0.885699	0.108358	36	47	82	51	0.893637	0.999205	5.82474e-05	0.490485	265	279	311	299	0.105783	1	0.0814094	0.246132	504	634	709	509	0.563563
1906	ENSG00000078401	EDN1	6p24.1	934	48	38	61	36	0.000396261	0.999863	0.0737562	0.88362	10	37	17	34	0.986001	0.0938445	0.997868	0.00284433	55	47	99	48	0.140547	0.999998	4.69694e-07	0.964303	40	68	50	70	0.816572	0.596032	0.97624	0.00285795	521	408	647	414	9.09224e-09	1	1.12821e-15	1	252	416	305	344	1
1907	ENSG00000127129	EDN2	1p34.2	934	24	26	33	21	0.0657486	0.947078	0.26793	0.777544	23	36	41	23	0.362952	0.738143	0.133164	0.896512	45	45	44	71	0.186781	0.998631	0.979238	3.75232e-05	35	38	65	25	0.274892	0.986483	7.35046e-05	0.997397	271	299	387	346	1	1	5.85262e-05	0.0802531	496	486	594	279	1.16981e-09
1908	ENSG00000124205	EDN3	20q13.32	934	79	100	103	87	0.00438286	0.99075	0.690908	0.329658	3	2	7	2	0.44427	0.962976	0.0741256	0.862928	141	156	146	141	5.7577e-05	0.996045	0.931683	0.287166	11	13	20	9	0.461018	0.862172	0.0516569	0.904484	874	954	1054	854	2.6628e-05	1	1.0984e-08	1	73	73	108	84	0.780845
1909	ENSG00000151617	EDNRA	4q31.22	934	7	21	19	13	0.918445	0.310616	0.34677	0.630617	38	44	45	30	0.00937797	0.861306	0.538692	0.901647	12	40	16	37	0.992364	0.0456587	0.998974	0.00265325	96	79	134	57	9.07145e-05	0.999996	6.33741e-07	0.999994	144	156	185	168	0.511801	1	0.0442658	0.452942	657	625	901	547	2.33334e-05
1910	ENSG00000136160	EDNRB	13q22.3	934	37	32	40	31	0.00196675	0.993903	0.550142	0.605028	23	62	71	60	0.999195	0.852595	0.0727971	0.0275455	91	87	90	71	5.70584e-05	0.988211	0.59383	0.904193	45	76	69	69	0.852164	0.671589	0.570207	0.0930932	401	330	427	336	5.48536e-08	1	0.000664271	1	536	780	809	610	1
1911	ENSG00000111752	PHC1	12p13.31	934	29	49	52	44	0.624924	0.865153	0.382203	0.209651	18	36	32	29	0.725228	0.545219	0.625122	0.28072	59	83	91	90	0.761654	0.98533	0.297371	0.0163386	35	30	35	57	0.196579	0.999748	0.933736	5.84995e-05	434	586	738	501	1	1	8.18147e-19	1	318	318	255	269	2.59945e-07
1912	ENSG00000134686	PHC2	1p35.1	934	15	20	24	15	0.281168	0.833729	0.268664	0.742536	32	48	54	30	0.228792	0.766707	0.11105	0.945982	42	30	35	71	0.0824779	0.999997	0.993856	6.32392e-08	53	52	73	35	0.0196413	0.984712	0.00552958	0.997361	211	256	312	288	1	1	0.00108905	0.06172	569	553	690	353	6.4835e-10
1915	ENSG00000156508	EEF1A1	6q13	934	25	20	33	19	0.0164909	0.995422	0.134747	0.815177	14	54	40	54	0.999787	0.306901	0.910211	0.000411231	49	20	58	15	4.77076e-06	0.999999	8.68394e-05	0.999989	33	80	27	75	0.964333	0.0101771	1	1.52267e-05	287	224	389	215	0.000184939	1	1.48426e-13	1	476	655	472	557	0.197915
1917	ENSG00000101210	EEF1A2	20q13.33	934	78	104	106	85	0.0101115	0.9745	0.58847	0.509252	3	5	7	6	0.730584	0.839658	0.396487	0.335507	139	157	161	142	0.000825239	0.999007	0.531577	0.41111	15	13	16	13	0.123521	0.923318	0.470971	0.592302	872	948	1060	848	2.8209e-05	1	1.43924e-09	1	81	86	111	91	0.658097
1936	ENSG00000104529	EEF1D	8q24.3	934	92	125	129	108	0.01083	0.994329	0.600963	0.243299	4	13	6	14	0.906276	0.36659	0.976537	0.0247591	139	184	182	161	0.101128	0.988119	0.381175	0.249185	16	15	15	21	0.214471	0.946732	0.840862	0.0774957	1041	1109	1107	1014	5.32985e-11	1	0.0173552	1	128	148	176	117	0.396479
1938	ENSG00000167658	EEF2	19p13.3	934	9	17	19	15	0.735833	0.744949	0.34677	0.380645	25	56	50	49	0.926701	0.565977	0.650678	0.0666691	32	15	29	43	0.0239987	0.999999	0.775507	0.000629702	71	92	85	83	0.162579	0.89006	0.743258	0.212911	260	304	368	213	0.158931	1	3.70734e-08	1	505	571	728	581	0.753049
1939	ENSG00000143486	EIF2D	1q32.1	496	36	51	49	33	0.077994	0.675444	0.496028	0.88387	4	4	3	0	0.104335	0.470818	0.653963	1	85	122	105	85	0.133786	0.433263	0.621883	0.880772	16	27	36	46	0.985637	0.991618	0.340848	0.000240786	802	976	952	760	0.000916123	1	5.5756e-05	1	144	151	158	152	0.109367
1942	ENSG00000169242	EFNA1	1q22	934	89	125	109	89	0.00118097	0.749677	0.921812	0.784781	0	3	2	1	1	0.281026	0.551691	0.787634	116	137	117	137	0.00729817	0.98438	0.995382	0.00675089	4	15	22	13	0.996778	0.708527	0.0168129	0.503096	859	1002	1044	835	0.000499868	1	1.49188e-07	1	96	104	92	85	0.0490372
1943	ENSG00000099617	EFNA2	19p13.3	934	11	23	19	15	0.648109	0.370798	0.604735	0.6021	26	60	54	55	0.960866	0.611911	0.666564	0.0260497	30	14	41	40	0.110759	1	0.0735266	0.0123941	86	99	84	103	0.0211554	0.972805	0.990272	0.01144	250	295	370	207	0.288533	1	1.51706e-09	1	533	615	742	598	0.523824
1944	ENSG00000143590	EFNA3	1q22	934	91	125	109	89	0.000438345	0.777077	0.933262	0.805012	0	3	2	1	1	0.281026	0.551691	0.787634	116	137	117	137	0.00729817	0.98438	0.995382	0.00675089	4	15	22	13	0.996778	0.708527	0.0168129	0.503096	860	1003	1044	835	0.000453419	1	1.67287e-07	1	95	104	90	85	0.0532486
1945	ENSG00000243364	EFNA4	1q22	934	91	125	109	89	0.000438345	0.777077	0.933262	0.805012	0	3	2	1	1	0.281026	0.551691	0.787634	117	137	117	137	0.00526254	0.985799	0.995827	0.00738505	4	15	22	13	0.996778	0.708527	0.0168129	0.503096	859	1004	1043	834	0.000499868	1	1.87148e-07	1	95	104	90	85	0.0532486
1946	ENSG00000184349	EFNA5	5q21.3	934	12	40	22	23	0.935572	0.0194527	0.935921	0.443616	35	35	43	33	0.0151067	0.987207	0.448094	0.549389	12	29	47	55	0.999967	0.998446	0.0553889	1.12113e-05	88	69	128	70	0.00201684	1	3.99615e-06	0.977528	255	409	259	278	0.799057	0.00935878	1	1	627	565	795	580	6.21195e-06
1947	ENSG00000090776	EFNB1	Xq13.1	934	32	38	45	41	0.142599	0.985979	0.516615	0.143471	63	105	94	64	0.126256	0.369687	0.501226	0.958191	NA	NA	NA	NA	NA	NA	NA	NA	NA	NA	NA	NA	NA	NA	NA	NA	337	306	408	308	0.00075587	1	1.21372e-05	1	388	418	504	343	0.012785
1948	ENSG00000125266	EFNB2	13q33.3	934	41	36	48	42	0.00508879	0.999287	0.528062	0.230214	22	62	56	51	0.994457	0.388769	0.447488	0.0844674	113	85	102	69	2.75425e-10	0.999909	0.375041	0.995682	40	72	67	57	0.881436	0.496577	0.309033	0.401445	455	367	505	374	7.41071e-09	1	2.71727e-06	1	478	709	694	560	1
1949	ENSG00000108947	EFNB3	17p13.1	934	6	5	11	9	0.450085	0.98495	0.253654	0.254698	55	122	96	96	0.947547	0.203554	0.938145	0.0307296	10	19	38	15	0.97422	0.945396	7.19504e-05	0.897695	150	149	134	114	2.7044e-10	0.984039	0.96101	0.972873	140	176	277	174	1	1	1.77463e-11	1	956	986	946	838	1.03605e-15
1950	ENSG00000138798	EGF	4q25	934	6	15	12	10	0.7806	0.360749	0.605663	0.526191	41	50	50	39	0.0207463	0.894306	0.650678	0.676446	13	17	13	27	0.627279	0.898053	0.964531	0.0023809	97	99	140	68	0.0034278	0.999268	1.54534e-05	0.999955	136	129	171	158	0.276852	1	0.0320083	0.246875	646	638	918	533	0.000277517
1951	ENSG00000008300	CELSR3	3p21.31	934	8	13	8	8	0.297543	0.36659	0.878287	0.628854	31	77	71	59	0.983624	0.381353	0.355098	0.210225	30	26	32	40	0.140519	0.997287	0.728556	0.0189149	64	140	141	125	0.999988	0.641907	0.0318632	0.0207518	236	236	213	155	1.9767e-06	1	0.626416	1	631	776	921	868	1
1952	ENSG00000143126	CELSR2	1p13.3	934	19	16	28	13	0.047886	0.986605	0.0681772	0.916149	26	68	41	46	0.895944	0.0289282	0.983178	0.190658	40	31	26	55	0.0172146	0.998732	0.9991	9.08873e-05	54	63	103	63	0.603771	0.999758	3.94236e-05	0.713908	270	274	319	293	0.0536273	1	0.0267208	0.45493	513	558	682	416	0.00161865
1953	ENSG00000162591	MEGF6	1p36.32	934	15	22	21	17	0.300624	0.697037	0.601199	0.551159	38	64	67	37	0.334962	0.573485	0.0993387	0.975172	37	28	37	51	0.0737998	0.999886	0.817108	0.00170602	60	56	84	60	0.0602815	0.999849	0.0173271	0.574871	238	255	273	289	0.217249	1	0.361474	0.0326377	628	687	814	430	3.19422e-06
1954	ENSG00000105429	MEGF8	19q13.2	934	22	49	37	24	0.615525	0.0767766	0.608631	0.928886	16	29	21	25	0.511358	0.499693	0.916691	0.155548	19	48	63	72	0.999993	0.990042	0.0795354	9.77469e-06	58	39	52	36	1.80424e-05	0.999111	0.374044	0.928281	337	449	548	379	1	1	8.70558e-12	1	399	385	519	314	0.00030174
1955	ENSG00000106780	MEGF9	9q33.2	934	23	41	29	34	0.431213	0.442443	0.955336	0.143757	20	38	32	28	0.57866	0.455325	0.693125	0.427049	65	67	62	52	0.00177894	0.893627	0.772375	0.840843	34	48	80	53	0.945691	0.998357	0.000171282	0.337915	280	303	349	321	0.236521	1	0.0118402	0.321374	489	618	686	499	0.617781
1956	ENSG00000146648	EGFR	7p11.2	934	63	74	69	67	0.00194254	0.970893	0.941985	0.217325	5	11	13	5	0.725272	0.5161	0.144979	0.916231	112	173	118	162	0.413292	0.432828	0.999996	3.32833e-05	22	8	42	12	0.074198	0.999999	2.43149e-06	0.988241	880	1005	828	870	2.27523e-09	1	1	1	94	83	178	100	1
1958	ENSG00000120738	EGR1	5q31.2	934	14	50	26	29	0.970121	0.0057113	0.971942	0.358421	25	28	29	18	0.0242434	0.81062	0.512838	0.90803	14	29	58	59	0.999978	0.999937	0.0034327	2.39782e-05	73	59	111	63	0.0168162	1	1.9605e-05	0.919018	294	463	289	317	0.570383	0.00628382	1	1	535	491	730	502	0.0010193
1959	ENSG00000122877	EGR2	10q21.3	934	13	22	21	21	0.585375	0.749596	0.657593	0.193705	23	49	41	33	0.734069	0.298059	0.605764	0.549389	29	25	34	26	0.0617231	0.985974	0.262101	0.59576	65	77	97	96	0.542948	0.999795	0.178062	0.00487391	251	212	263	185	4.3047e-06	1	0.00588178	1	462	626	692	510	1
1960	ENSG00000179388	EGR3	8p21.3	934	19	24	24	15	0.0936341	0.707062	0.496931	0.873386	83	110	105	109	0.0157653	0.995257	0.963728	0.00565944	33	59	47	33	0.57502	0.126702	0.478524	0.933644	103	119	191	141	0.779681	1	4.663e-08	0.0657123	299	425	353	258	0.20365	0.240469	0.135853	1	911	820	982	967	1.26449e-10
1961	ENSG00000135625	EGR4	2p13.1	934	33	35	36	24	0.00564158	0.877602	0.597925	0.898269	3	8	19	9	0.976395	0.957033	0.0054538	0.541649	44	61	66	68	0.706142	0.970058	0.419041	0.0245059	21	28	33	44	0.830209	0.987158	0.611367	0.00126166	418	377	585	377	0.00367415	1	3.64827e-16	1	193	194	168	169	0.000450978
1962	ENSG00000113790	EHHADH	3q27.2	934	51	70	63	69	0.0907965	0.942145	0.950866	0.0268958	4	11	14	6	0.880622	0.562231	0.0963352	0.843066	92	99	138	128	0.351753	1	0.0268415	0.00199603	23	25	40	19	0.328502	0.96166	0.00851486	0.942731	640	752	893	775	1	1	5.19093e-10	0.177141	187	235	240	171	0.312448
1965	ENSG00000134001	EIF2S1	14q23.3	934	17	29	26	26	0.534502	0.694093	0.729018	0.201663	30	40	54	37	0.339307	0.98141	0.0820979	0.498677	27	36	49	43	0.785416	0.98534	0.0949049	0.101205	85	84	119	76	0.0166652	0.999887	0.00206194	0.919616	242	287	332	311	1	1	0.00557177	0.102493	618	613	713	496	3.98175e-08
1967	ENSG00000111361	EIF2B1	12q24.31	934	16	35	36	29	0.883217	0.653735	0.310436	0.299539	19	26	17	28	0.188593	0.740851	0.990911	0.0335057	30	55	71	52	0.984728	0.921435	0.00703774	0.295775	47	37	37	31	0.000205158	0.965812	0.803266	0.846369	322	472	556	366	1	1	5.55324e-13	1	320	350	297	313	0.000617749
1968	ENSG00000130741	EIF2S3	Xp22.11	934	26	26	29	34	0.0702513	0.989871	0.838944	0.041862	69	106	106	68	0.0683374	0.718703	0.211222	0.97148	NA	NA	NA	NA	NA	NA	NA	NA	NA	NA	NA	NA	NA	NA	NA	NA	311	318	382	269	0.00459635	1	4.34321e-05	1	439	442	603	442	0.0447704
1969	ENSG00000142627	EPHA2	1p36.13	934	8	17	23	17	0.900705	0.860213	0.13749	0.290178	39	68	69	40	0.39305	0.515121	0.131915	0.963034	26	26	34	64	0.790493	0.999961	0.91236	1.46809e-08	65	60	78	51	0.00439824	0.996675	0.0736082	0.929775	203	247	249	285	1	1	0.619722	0.0018864	638	666	823	416	9.3313e-08
1975	ENSG00000063046	EIF4B	12q13.13	934	19	50	36	27	0.855635	0.0521084	0.686182	0.779401	19	15	13	22	0.0179941	0.975917	0.981466	0.0440944	29	69	88	60	0.999867	0.824223	0.000389532	0.360565	49	35	38	26	1.84124e-05	0.977342	0.672487	0.972283	326	519	609	372	1	1	4.56074e-17	1	297	250	218	251	9.42054e-10
1977	ENSG00000151247	EIF4E	4q23	934	7	14	10	8	0.520802	0.322167	0.724199	0.692471	39	53	51	33	0.0376602	0.685653	0.496801	0.933644	12	11	8	37	0.700695	0.998069	0.999473	1.10952e-08	99	104	147	67	0.0045834	0.998702	2.08163e-06	0.999996	138	142	155	153	0.162934	1	0.363887	0.390765	635	613	921	539	0.000718254
1978	ENSG00000187840	EIF4EBP1	8p11.23	934	38	48	57	46	0.144628	0.981884	0.33917	0.303852	45	66	50	65	0.131633	0.812608	0.995788	0.00882613	55	86	86	75	0.761976	0.805016	0.26099	0.2643	60	63	129	97	0.91193	1	6.27445e-07	0.0130862	573	627	665	484	2.43504e-05	1	2.65696e-05	1	543	531	584	626	0.00065994
1979	ENSG00000148730	EIF4EBP2	10q22.1	934	12	24	18	22	0.686036	0.529728	0.873959	0.113947	27	55	43	33	0.560998	0.176359	0.705635	0.756191	36	22	43	19	0.00236918	0.999386	0.0149807	0.987257	72	78	106	98	0.338466	0.999983	0.0730612	0.0142484	230	218	264	184	0.00110603	1	0.00189568	1	480	637	704	513	1
1981	ENSG00000114867	EIF4G1	3q27.1	934	50	75	67	71	0.21029	0.895745	0.926159	0.0313666	5	9	14	5	0.699131	0.756546	0.0605554	0.902257	97	99	141	128	0.187543	1	0.0209601	0.00447375	19	25	40	19	0.649515	0.935535	0.00390191	0.914062	635	758	902	777	1	1	9.66039e-11	0.190999	186	231	234	170	0.255482
1982	ENSG00000110321	EIF4G2	11p15.3	934	19	19	19	18	0.042222	0.905914	0.787581	0.437038	22	43	42	36	0.773311	0.675541	0.458668	0.252241	29	34	45	36	0.451447	0.976389	0.125177	0.342075	66	76	101	80	0.331787	0.999298	0.0242162	0.264042	246	217	263	210	0.000161827	1	0.0217115	1	443	581	669	524	1
1983	ENSG00000100664	EIF5	14q32.32	934	20	31	35	34	0.613062	0.935735	0.489615	0.0740341	24	39	49	28	0.553757	0.858122	0.0473051	0.824942	31	40	63	38	0.728861	0.989111	0.00163933	0.693465	80	78	95	60	0.00131505	0.993619	0.0650827	0.98314	280	338	378	359	1	1	0.0076354	0.0816304	585	574	688	461	1.05706e-07
1984	ENSG00000132507	EIF5A	17p13.1	934	7	6	14	8	0.398593	0.983535	0.0963352	0.558809	48	119	97	94	0.994816	0.184389	0.822682	0.025084	12	21	38	14	0.928521	0.902164	0.000188788	0.958298	144	147	129	111	3.4089e-09	0.963726	0.968549	0.966499	141	180	284	184	1	1	1.41193e-11	1	951	982	932	822	2.76808e-16
1990	ENSG00000139610	CELA1	12q13.13	934	16	41	33	26	0.883217	0.189125	0.563788	0.571687	23	12	18	23	0.00248539	0.999617	0.873959	0.069803	28	65	83	62	0.999834	0.883865	0.00156876	0.155571	48	38	36	35	0.000236624	0.970993	0.904019	0.663843	320	519	608	370	1	1	2.31059e-17	1	303	252	219	255	2.59993e-10
1991	ENSG00000197561	ELANE	19p13.3	934	12	17	20	15	0.423892	0.841019	0.366673	0.493507	26	61	52	50	0.939189	0.413519	0.686456	0.10074	28	15	35	39	0.124359	0.999999	0.251062	0.00631764	87	98	88	110	0.0327834	0.99374	0.984951	0.00193224	263	308	382	206	0.159677	1	8.1638e-10	1	527	613	731	603	0.629356
1992	ENSG00000021355	SERPINB1	6p25.2	934	43	37	58	38	0.00444092	0.999738	0.0985738	0.684472	13	38	25	38	0.975172	0.350911	0.967614	0.0036177	49	42	83	37	0.0798768	0.999928	9.95694e-06	0.99012	46	75	56	79	0.777537	0.677314	0.983924	0.00116064	516	408	622	408	3.10219e-09	1	4.37887e-13	1	283	446	340	368	1
1993	ENSG00000107105	ELAVL2	9p21.3	934	25	20	22	22	0.00500816	0.980718	0.84008	0.35847	33	97	70	62	0.993744	0.0128316	0.819478	0.359742	53	35	47	29	1.72491e-05	0.997758	0.322882	0.976208	87	132	132	142	0.918043	0.988132	0.55688	0.00015708	253	218	281	218	0.000211985	1	0.0035285	1	666	906	913	796	1
1994	ENSG00000066044	ELAVL1	19p13.2	934	15	18	25	22	0.402727	0.974851	0.340216	0.174663	17	49	42	43	0.990089	0.411312	0.637084	0.0425209	39	24	45	46	0.0344991	0.999998	0.272727	0.0279684	52	80	67	63	0.461153	0.489366	0.732069	0.409777	286	330	435	250	0.367031	1	4.11935e-12	1	451	504	611	509	0.359477
1996	ENSG00000162374	ELAVL4	1p33	934	15	18	23	16	0.243674	0.912815	0.304659	0.589006	29	48	47	31	0.334063	0.58139	0.344091	0.837147	34	33	35	54	0.246303	0.997633	0.927111	0.00041679	42	46	78	30	0.252904	0.991591	1.20524e-05	0.999041	245	281	335	319	1	1	0.0046746	0.044545	515	517	631	303	1.07145e-08
1997	ENSG00000120690	ELF1	13q14.11	934	35	27	31	32	0.000841478	0.996576	0.873724	0.234275	30	75	82	71	0.998602	0.84499	0.113836	0.0194624	88	67	81	35	3.80531e-09	0.990859	0.119688	1	57	102	105	107	0.993814	0.929656	0.254305	0.00196199	374	276	326	253	6.45273e-15	1	0.137429	1	613	879	960	742	1
1998	ENSG00000109381	ELF2	4q31.1	934	8	17	18	12	0.761562	0.583042	0.294081	0.61856	38	50	43	36	0.0267507	0.70061	0.846954	0.684781	14	31	17	44	0.970843	0.634822	0.998003	1.01505e-05	98	87	127	52	1.97019e-05	0.999456	3.62855e-05	1	135	149	193	167	0.979283	1	0.00417868	0.393286	667	629	892	545	2.73147e-06
1999	ENSG00000163435	ELF3	1q32.1	934	78	126	101	76	0.0189842	0.195366	0.903241	0.960086	4	5	8	8	0.649913	0.93333	0.430201	0.185712	88	116	111	94	0.11497	0.865176	0.472176	0.609657	19	30	28	35	0.793831	0.829773	0.718074	0.027671	805	990	962	763	0.00158752	1	3.56487e-05	1	134	142	158	143	0.211929
2000	ENSG00000102034	ELF4	Xq26.1	934	30	30	34	34	0.0335522	0.987032	0.7495	0.156225	61	106	106	74	0.449165	0.687173	0.187089	0.802224	NA	NA	NA	NA	NA	NA	NA	NA	NA	NA	NA	NA	NA	NA	NA	NA	345	346	414	379	0.0331807	1	0.00489179	0.304581	377	401	519	306	0.012837
2001	ENSG00000135374	ELF5	11p13	934	18	35	31	35	0.780641	0.723122	0.784192	0.0421435	13	30	29	20	0.835442	0.435367	0.301469	0.635011	48	47	50	38	0.00956065	0.941733	0.47621	0.838414	45	61	89	55	0.770396	0.991285	0.000434785	0.739153	293	286	351	275	0.00590917	1	0.000637963	1	366	460	530	418	1
2002	ENSG00000126767	ELK1	Xp11.23	934	23	21	29	35	0.146716	0.998891	0.710315	0.0088836	65	111	102	67	0.183059	0.369181	0.352716	0.972766	NA	NA	NA	NA	NA	NA	NA	NA	NA	NA	NA	NA	NA	NA	NA	NA	318	307	399	258	0.00110205	1	3.71102e-07	1	417	443	543	416	0.0381853
2004	ENSG00000111145	ELK3	12q23.1	934	12	37	37	28	0.988083	0.433012	0.200221	0.344089	22	29	14	21	0.026462	0.35142	0.998316	0.388527	40	65	63	54	0.754559	0.668964	0.318529	0.381106	42	41	45	25	0.00659426	0.864475	0.255291	0.990867	323	480	550	355	1	1	2.42341e-12	1	321	316	279	296	6.02379e-06
2005	ENSG00000158711	ELK4	1q32.1	934	81	124	104	82	0.010987	0.451567	0.898994	0.874668	3	7	6	7	0.787422	0.617701	0.687023	0.251461	82	115	107	90	0.228961	0.739402	0.469903	0.637937	17	27	35	40	0.951792	0.9795	0.290808	0.00479703	806	983	963	773	0.0016045	1	3.73907e-05	1	139	147	156	149	0.153723
2006	ENSG00000049540	ELN	7q11.23	934	61	65	68	53	0.00030233	0.981872	0.708636	0.734524	2	16	11	12	0.996457	0.180972	0.66529	0.198673	90	138	99	111	0.261623	0.265733	0.995463	0.123333	33	15	43	25	0.00912033	0.999999	0.00761903	0.720211	816	901	764	761	1.0287e-10	1	1	1	112	145	228	147	1
2009	ENSG00000066629	EML1	14q32.2	934	21	29	32	32	0.403103	0.943126	0.601147	0.0916258	24	38	48	28	0.520505	0.875767	0.0551594	0.798826	28	36	60	37	0.792313	0.993674	0.00130375	0.58075	91	78	101	61	1.85535e-05	0.999376	0.0492356	0.99514	271	325	367	346	1	1	0.0064343	0.0973214	592	580	690	467	5.47444e-08
2010	ENSG00000102119	EMD	Xq28	934	32	44	39	38	0.116326	0.803617	0.854747	0.27646	59	95	101	68	0.302085	0.844282	0.117429	0.830101	NA	NA	NA	NA	NA	NA	NA	NA	NA	NA	NA	NA	NA	NA	NA	NA	397	405	486	429	0.0279708	1	0.000571011	0.543076	362	384	497	297	0.0155851
2011	ENSG00000072518	MARK2	11q13.1	934	21	21	33	24	0.166289	0.99358	0.167764	0.390543	17	32	26	24	0.553704	0.455168	0.750391	0.390543	36	45	62	78	0.922713	0.999904	0.362739	5.58855e-06	50	39	45	22	4.13356e-05	0.950413	0.309026	0.999214	315	298	392	347	0.039292	1	0.000398744	0.282866	353	406	442	285	0.00944895
2012	ENSG00000134531	EMP1	12p13.1	934	31	53	54	42	0.540311	0.759804	0.364491	0.444999	18	43	35	29	0.848885	0.246452	0.61031	0.482225	57	84	89	80	0.736398	0.93203	0.22388	0.134616	37	31	38	58	0.166058	0.999858	0.89564	0.000120566	412	558	718	487	1	1	2.09148e-19	1	345	356	273	289	1.01033e-07
2013	ENSG00000213853	EMP2	16p13.13	934	28	65	38	52	0.810474	0.104464	0.997429	0.0265738	10	16	22	6	0.457344	0.663077	0.0341184	0.992268	50	56	49	53	0.0439286	0.893587	0.900251	0.23762	48	29	65	25	0.00119372	0.999985	0.000178658	0.998478	519	621	479	475	1.29636e-05	1	1	1	258	274	482	283	1
2014	ENSG00000142227	EMP3	19q13.33	934	21	40	35	25	0.528415	0.369842	0.51431	0.752092	13	31	23	26	0.847009	0.373516	0.84415	0.126989	19	40	56	71	0.999923	0.9986	0.163157	5.40634e-07	54	44	60	32	0.000744805	0.992977	0.0691592	0.993074	328	440	507	368	1	1	1.67855e-08	1	422	416	563	360	0.00204135
[truncated: 16,997 more rows]
[truncated: 5 more columns]

## Sheet: small mutation associations
		total # tumors	161	293	268	212					241	375	333	289					2010	2883	2351	2333
[truncated: 105 more rows]
