# Supplementary material for: Pan-cancer molecular subtypes of metastasis reveal distinct and evolving transcriptional programs
Source: Cell Rep Med. 2023 Feb 1;4(2):100932. doi: 10.1016/j.xcrm.2023.100932 (PMC9975284; doi:10.1016/j.xcrm.2023.100932)
Supplement: Table S7. Cancer cell line associations, related to Figure 7 — Provided as an Excel file. For 18,319 genes represented in the compendium datasets, subtype-level correlations according to the Genomics of Drug Sensitivity in Cancer (GDSC) expression dataset are provided. Also provided are the differences by natural log IC50 by subtype (t statistics comparing cell lines of the given subtypes with the rest of the cell lines, by t test on natural log-transformed IC50 values). [file mmc8.xlsx]

## Sheet: gene-level correlates
			GDSC cell lines	GDSC cell lines	GDSC cell lines	GDSC cell lines	GDSC cell lines	GDSC cell lines	GDSC cell lines	GDSC cell lines
			subtype association	subtype association	subtype association	subtype association	subtype association	subtype association	subtype association	subtype association
			t	t	t	t	p	p	p	p
entrez id	gene_id	symbol	s1	s2	s3	s4	s1	s2	s3	s4	top 200 subtype-specific up genes (PDX dataset)
1	ENSG00000121410	A1BG	-1.32303	-3.58136	4.80417	-0.0120192	0.18614	0.000358955	1.8022e-06	0.990413	---
2	ENSG00000175899	A2M	-1.61141	0.0341072	1.26097	0.203159	0.107419	0.972799	0.207626	0.839054	---
9	ENSG00000171428	NAT1	1.55844	7.48474	-6.34445	-2.66252	0.119458	1.61955e-13	3.43425e-10	0.00788541	s2
10	ENSG00000156006	NAT2	0.0154448	1.70112	-3.29451	1.73731	0.987681	0.0892441	0.00102201	0.0826538	---
12	ENSG00000196136	SERPINA3	-2.62569	3.36828	-3.05799	2.34739	0.00878493	0.000786466	0.00229005	0.0191077	---
13	ENSG00000114771	AADAC	-1.04628	2.66533	-2.35773	0.749959	0.295693	0.00782042	0.0185868	0.453463	---
14	ENSG00000127837	AAMP	-0.363892	0.294592	-2.47125	2.76159	0.716019	0.76837	0.0136369	0.00586186	---
15	ENSG00000129673	AANAT	0.394102	-0.278937	2.21801	-2.53098	0.693594	0.780354	0.0267876	0.011533	---
16	ENSG00000090861	AARS	-0.149269	-0.53312	-0.492832	1.27161	0.881373	0.594074	0.622244	0.20382	---
18	ENSG00000183044	ABAT	-2.36075	-0.734567	4.68864	-1.91977	0.0184369	0.462782	3.14813e-06	0.0551829	---
19	ENSG00000165029	ABCA1	-1.54257	1.44437	-3.83374	4.20027	0.123264	0.148961	0.000134433	2.91415e-05	---
20	ENSG00000107331	ABCA2	0.0138201	-0.42623	1.61137	-1.31826	0.988976	0.670036	0.107429	0.187732	---
21	ENSG00000167972	ABCA3	0.545227	-0.821481	2.59659	-2.5057	0.585724	0.411576	0.00955947	0.0123854	---
22	ENSG00000131269	ABCB7	3.65936	-2.18702	4.0817	-5.83747	0.000266617	0.028982	4.84264e-05	7.2453e-09	---
23	ENSG00000204574	ABCF1	1.79948	-5.81386	1.8212	2.40832	0.0722572	8.30514e-09	0.0688872	0.0162135	---
24	ENSG00000198691	ABCA4	1.50819	-1.93011	0.629639	-0.117263	0.131834	0.0538869	0.529081	0.906676	---
25	ENSG00000097007	ABL1	-2.15481	-6.02755	2.8231	5.60002	0.0314251	2.37097e-09	0.00485446	2.79794e-08	---
26	ENSG00000002726	AOC1	-2.54339	4.57021	-2.50229	0.381783	0.0111342	5.50761e-06	0.0125048	0.702707	---
27	ENSG00000143322	ABL2	0.0797785	-4.11557	-1.66303	6.3012	0.93643	4.194e-05	0.0966329	4.4933e-10	---
28	ENSG00000175164	ABO	0.198186	-0.18793	1.44377	-1.58066	0.842941	0.850971	0.149129	0.114284	---
29	ENSG00000159842	ABR	-1.31251	1.09239	-1.53604	1.82343	0.189661	0.274934	0.124857	0.0685492	---
30	ENSG00000060971	ACAA1	2.04502	2.6531	-3.80613	-0.78414	0.0411247	0.00810743	0.000150099	0.433151	---
31	ENSG00000278540	ACACA	2.60848	-2.97575	4.2107	-4.01599	0.00923578	0.00299599	2.78506e-05	6.38169e-05	---
32	ENSG00000076555	ACACB	-0.678272	-1.20257	4.88836	-3.32922	0.497762	0.229441	1.19131e-06	0.000904026	---
33	ENSG00000115361	ACADL	0.368342	-0.197315	1.89289	-2.23659	0.7127	0.843623	0.0586734	0.025542	---
34	ENSG00000117054	ACADM	6.28298	-1.38024	2.06205	-7.15401	5.02968e-10	0.167833	0.0394713	1.67116e-12	---
35	ENSG00000122971	ACADS	-1.47483	6.90105	-3.57395	-1.93983	0.140587	9.36648e-12	0.000369139	0.0526933	---
36	ENSG00000196177	ACADSB	5.10651	1.09641	0.385647	-6.85758	3.95695e-07	0.273173	0.699843	1.25271e-11	---
37	ENSG00000072778	ACADVL	-5.90044	4.29435	-2.40426	3.88554	5.02166e-09	1.93013e-05	0.0163938	0.00010911	---
38	ENSG00000075239	ACAT1	5.04562	-2.35406	0.368085	-2.8889	5.40515e-07	0.0187703	0.712891	0.0039528	---
39	ENSG00000120437	ACAT2	0.361338	-2.93102	5.39671	-3.04395	0.717926	0.00345856	8.55347e-08	0.00239854	---
40	ENSG00000108684	ASIC2	-2.30394	0.726557	2.24087	-0.925351	0.021439	0.467674	0.0252624	0.355016	---
41	ENSG00000110881	ASIC1	-1.45658	-2.51301	5.57768	-1.83931	0.14556	0.0121334	3.16905e-08	0.0661789	---
43	ENSG00000087085	ACHE	-0.452777	0.0527898	1.4988	-1.24484	0.650812	0.95791	0.134254	0.213494	---
47	ENSG00000131473	ACLY	1.81845	-6.05338	5.21895	-1.02507	0.0693067	2.03211e-09	2.20533e-07	0.305587	---
48	ENSG00000122729	ACO1	-1.18875	0.491843	-3.56572	4.60161	0.234833	0.622943	0.000380753	4.75441e-06	---
49	ENSG00000100312	ACR	NA	NA	NA	NA	NA	NA	NA	NA	---
50	ENSG00000100412	ACO2	-0.509267	3.04163	-0.166911	-2.60127	0.610682	0.00241692	0.867475	0.00943085	---
51	ENSG00000161533	ACOX1	-2.36437	3.85095	-1.48687	-0.144279	0.018259	0.000125461	0.137376	0.88531	---
52	ENSG00000143727	ACP1	5.5452	-2.68884	4.74266	-7.99374	3.79536e-08	0.00729438	2.42898e-06	3.74227e-15	---
53	ENSG00000134575	ACP2	-6.44573	3.99271	-1.54759	3.78674	1.81861e-10	7.03054e-05	0.122051	0.000162118	---
54	ENSG00000102575	ACP5	0.157674	3.37963	-2.89776	-0.642817	0.874747	0.000755069	0.00384378	0.520496	---
55	ENSG00000014257	ACPP	0.0119443	3.11466	-1.86224	-1.34016	0.990473	0.00189621	0.0628751	0.18051	---
56	ENSG00000134940	ACRV1	2.21737	-0.610904	0.0216614	-1.59296	0.0268316	0.541408	0.982723	0.111498	---
58	ENSG00000143632	ACTA1	-1.68113	0.529828	1.59421	-0.630049	0.0930622	0.596354	0.111218	0.528813	---
59	ENSG00000107796	ACTA2	-3.25616	1.39745	-3.83188	6.03456	0.00116882	0.162601	0.000135439	2.27382e-09	---
60	ENSG00000075624	ACTB	-1.59734	-2.15636	-1.60513	5.80478	0.110518	0.0313034	0.108794	8.75212e-09	---
70	ENSG00000159251	ACTC1	-1.72933	-2.27857	2.6818	1.27908	0.0840723	0.0229113	0.00744843	0.201177	---
71	ENSG00000184009	ACTG1	-3.39567	-1.39446	1.30293	3.51155	0.000712662	0.163503	0.192912	0.000466237	s4
72	ENSG00000163017	ACTG2	-1.64273	-0.29566	0.905404	0.982916	0.100766	0.767554	0.365479	0.325896	---
81	ENSG00000130402	ACTN4	-4.27256	3.65764	-8.22518	9.45996	2.12482e-05	0.000268385	6.29544e-16	2.29625e-20	s4
86	ENSG00000136518	ACTL6A	6.24117	-4.46884	3.11112	-4.82	6.50785e-10	8.80119e-06	0.00191883	1.66806e-06	---
87	ENSG00000072110	ACTN1	-3.58416	-0.197324	-5.81195	10.654	0.000355173	0.843615	8.39717e-09	3.96899e-25	s4
88	ENSG00000077522	ACTN2	-2.30697	-2.04078	6.02944	-1.96691	0.0212688	0.0415461	2.34432e-09	0.0494816	---
89	ENSG00000248746	ACTN3	-0.905091	-2.09781	3.36529	-0.485536	0.365644	0.0361829	0.000794923	0.627407	---
90	ENSG00000115170	ACVR1	-4.03716	2.83343	-6.48803	8.21628	5.8413e-05	0.0047016	1.39092e-10	6.74738e-16	---
91	ENSG00000135503	ACVR1B	-1.98042	-3.80859	7.05138	-1.44745	0.0479412	0.00014864	3.38471e-12	0.148096	---
92	ENSG00000121989	ACVR2A	-2.00487	-0.168021	3.2339	-1.33102	0.0452573	0.866602	0.00126279	0.183497	---
93	ENSG00000114739	ACVR2B	0.079145	-4.90106	7.2321	-2.55879	0.936934	1.11858e-06	9.71034e-13	0.010656	s3
94	ENSG00000139567	ACVRL1	-0.0316401	-1.20639	1.56031	-0.368731	0.974766	0.227964	0.119016	0.712409	---
95	ENSG00000243989	ACY1	NA	NA	NA	NA	NA	NA	NA	NA	---
97	ENSG00000119640	ACYP1	4.64097	-3.29263	5.09054	-6.73898	3.94893e-06	0.00102877	4.2957e-07	2.747e-11	---
100	ENSG00000196839	ADA	0.771085	-2.04179	1.06127	0.27202	0.440846	0.0414454	0.288836	0.785665	---
101	ENSG00000151651	ADAM8	-1.21701	3.45583	-4.82346	2.73653	0.223901	0.000572624	1.64006e-06	0.00632374	---
102	ENSG00000137845	ADAM10	-1.89965	3.84212	-5.339	3.56783	0.0577788	0.00012999	1.16681e-07	0.000377746	---
103	ENSG00000160710	ADAR	-2.56666	0.790026	-0.347707	2.10825	0.0104189	0.429708	0.728136	0.0352679	s4
104	ENSG00000197381	ADARB1	0.671431	-5.47649	4.491	0.304187	0.502107	5.54103e-08	7.95058e-06	0.761052	---
105	ENSG00000185736	ADARB2	-2.27406	0.561943	2.61405	-1.18279	0.0231825	0.574286	0.00908768	0.237185	---
107	ENSG00000164742	ADCY1	-1.41323	-0.236751	4.6442	-3.37979	0.157912	0.8129	3.88902e-06	0.000754634	---
108	ENSG00000078295	ADCY2	-2.02414	0.731021	2.84677	-1.87165	0.0432327	0.464945	0.00451061	0.0615586	---
109	ENSG00000138031	ADCY3	2.76172	-3.49857	0.656136	0.282768	0.00585952	0.000489229	0.511894	0.777416	---
111	ENSG00000173175	ADCY5	-0.173763	-0.823733	2.92589	-2.13222	0.862089	0.410296	0.00351564	0.0332419	---
112	ENSG00000174233	ADCY6	-3.50315	2.54342	0.212472	0.523584	0.000480997	0.011133	0.831784	0.600689	---
113	ENSG00000121281	ADCY7	2.65368	-1.14264	-4.27239	3.23668	0.00809362	0.253473	2.12649e-05	0.00125067	---
114	ENSG00000155897	ADCY8	0.865932	1.27735	-0.266256	-1.97144	0.386744	0.201789	0.790099	0.0489605	---
115	ENSG00000162104	ADCY9	-1.11209	-2.72989	1.2753	2.68701	0.266376	0.00645147	0.202513	0.00733405	---
116	ENSG00000141433	ADCYAP1	-1.37376	0.881397	2.02506	-1.79394	0.169838	0.378324	0.0431374	0.0731368	---
117	ENSG00000078549	ADCYAP1R1	-0.595523	-2.51462	4.77389	-1.85815	0.551634	0.0120784	2.08832e-06	0.0634543	---
118	ENSG00000087274	ADD1	-2.6952	-2.95339	1.46829	4.33457	0.00715767	0.00321963	0.142354	1.61449e-05	---
119	ENSG00000075340	ADD2	0.800234	-6.159	6.65993	-1.39136	0.423773	1.07509e-09	4.60531e-11	0.164439	---
120	ENSG00000148700	ADD3	-0.753132	1.24151	1.60541	-2.35488	0.451555	0.214721	0.108732	0.0187291	---
123	ENSG00000147872	PLIN2	0.82527	0.495757	-0.902285	-0.380769	0.409423	0.62018	0.367132	0.703459	---
124	ENSG00000187758	ADH1A	-0.878537	0.621703	3.13402	-3.22932	0.379872	0.534285	0.00177663	0.00128296	---
125	ENSG00000196616	ADH1B	-0.405593	1.04297	1.48546	-2.35881	0.685132	0.297226	0.137749	0.018533	---
126	ENSG00000248144	ADH1C	-1.60566	4.5174	-1.16302	-1.96788	0.108677	7.0393e-06	0.24511	0.0493695	---
127	ENSG00000198099	ADH4	1.72915	-0.438775	0.64564	-1.97709	0.0841046	0.660923	0.518667	0.0483171	---
128	ENSG00000197894	ADH5	-0.202399	-2.02941	2.41691	-0.240303	0.839647	0.042692	0.0158386	0.810146	---
130	ENSG00000172955	ADH6	3.66659	-0.798816	1.01167	-3.94622	0.000259295	0.424595	0.311952	8.51807e-05	---
131	ENSG00000196344	ADH7	-0.826435	1.4647	-0.281231	-0.447773	0.408763	0.14333	0.778594	0.654418	---
132	ENSG00000156110	ADK	3.5408	0.104168	-4.44897	1.17298	0.000418078	0.917058	9.63803e-06	0.241095	---
133	ENSG00000148926	ADM	-3.4004	1.26601	-3.37126	5.81288	0.000700609	0.205818	0.000778084	8.35224e-09	---
134	ENSG00000163485	ADORA1	-2.05605	-0.634178	1.57171	1.03579	0.0400481	0.526116	0.116348	0.300561	---
135	ENSG00000128271	ADORA2A	NA	NA	NA	NA	NA	NA	NA	NA	---
136	ENSG00000170425	ADORA2B	-1.88714	2.56163	-4.36884	3.90481	0.0594436	0.0105699	1.38503e-05	0.000100898	---
140	ENSG00000282608	ADORA3	1.5999	-1.1631	0.441588	-0.833599	0.109949	0.245078	0.658887	0.404714	---
141	ENSG00000144843	ADPRH	2.25238	-0.17488	-1.71159	-0.200035	0.0245234	0.861211	0.0872951	0.841495	---
142	ENSG00000143799	PARP1	5.04676	-8.54211	9.75203	-6.41989	5.37396e-07	5.11667e-17	1.72844e-21	2.14063e-10	s3
143	ENSG00000102699	PARP4	3.48658	0.654465	-5.97284	2.23746	0.000511407	0.512969	3.28063e-09	0.0254852	---
146	ENSG00000171873	ADRA1D	-1.48015	0.402227	0.819468	0.155079	0.139162	0.687607	0.412723	0.876792	---
147	ENSG00000170214	ADRA1B	-0.458177	0.239729	0.692265	-0.558098	0.646929	0.810592	0.488938	0.576908	---
148	ENSG00000120907	ADRA1A	-1.21498	-0.864702	4.15215	-2.36006	0.224672	0.387419	3.58667e-05	0.0184713	---
150	ENSG00000150594	ADRA2A	-1.15278	1.01065	2.30867	-2.47032	0.24929	0.31244	0.0211736	0.0136722	---
152	ENSG00000184160	ADRA2C	-2.69115	-1.40593	4.70974	-0.880827	0.00724448	0.160069	2.84568e-06	0.378632	---
153	ENSG00000043591	ADRB1	-1.45387	1.09076	3.13705	-3.16153	0.146309	0.275654	0.00175857	0.00161862	---
154	ENSG00000169252	ADRB2	-1.41749	3.1391	-6.08153	4.63581	0.156663	0.00174641	1.71656e-09	4.04664e-06	---
155	ENSG00000188778	ADRB3	-1.09475	-2.20999	4.69311	-1.59645	0.2739	0.0273409	3.08161e-06	0.110717	---
156	ENSG00000173020	ADRBK1	3.63626	-0.136178	-2.35298	-0.91982	0.000291333	0.891709	0.0188247	0.357898	---
157	ENSG00000100077	ADRBK2	2.58495	-3.46827	4.37183	-3.62916	0.00988579	0.000547069	1.36654e-05	0.000299351	---
158	ENSG00000239900	ADSL	3.86219	-5.54757	5.48928	-3.89522	0.000119909	3.74584e-08	5.16567e-08	0.000104907	---
159	ENSG00000035687	ADSS	3.99906	-0.0566794	-2.20298	-1.52868	6.84769e-05	0.954812	0.0278329	0.126673	---
160	ENSG00000196961	AP2A1	-2.27133	-0.610915	0.323474	2.60245	0.0233478	0.5414	0.746407	0.00939873	---
162	ENSG00000100280	AP1B1	-0.327259	0.409239	-0.934063	0.910568	0.743544	0.682455	0.350506	0.362752	---
163	ENSG00000006125	AP2B1	-0.495049	-0.0130594	-0.727005	1.31231	0.620679	0.989583	0.4674	0.189729	---
164	ENSG00000166747	AP1G1	1.06327	-1.70997	-1.55083	2.4913	0.287929	0.0875946	0.121271	0.0128955	---
165	ENSG00000106624	AEBP1	-1.0256	-3.65898	6.82751	-2.34282	0.305337	0.000267011	1.53037e-11	0.0193422	---
166	ENSG00000104964	AES	-3.21473	-0.33969	4.44325	-1.23424	0.00134922	0.734164	9.89277e-06	0.217417	---
173	ENSG00000079557	AFM	-1.42661	2.17187	-0.0776377	-0.831706	0.154018	0.0301095	0.938132	0.405782	---
174	ENSG00000081051	AFP	-0.325148	-0.396095	0.325419	0.40113	0.74514	0.692123	0.744935	0.688414	---
175	ENSG00000038002	AGA	0.956835	4.15855	-3.97643	-1.11455	0.338892	3.48933e-05	7.52105e-05	0.265322	---
176	ENSG00000157766	ACAN	-0.589107	-1.71329	3.03988	-0.868143	0.555928	0.0869822	0.00243088	0.385533	---
177	ENSG00000204305	AGER	-0.530408	-1.58973	2.98335	-0.999995	0.595952	0.112225	0.00292326	0.317565	---
178	ENSG00000162688	AGL	5.18386	-1.18456	1.96563	-6.14085	2.64991e-07	0.236485	0.0496298	1.20024e-09	---
181	ENSG00000159723	AGRP	-0.546716	-0.535824	2.89727	-2.03709	0.584701	0.592204	0.00384983	0.0419153	---
182	ENSG00000101384	JAG1	-0.799664	3.50829	-5.67424	3.16098	0.424103	0.000471919	1.84383e-08	0.00162168	---
183	ENSG00000135744	AGT	-0.898133	3.14216	-1.88183	-0.42948	0.36934	0.00172848	0.0601616	0.667671	---
185	ENSG00000144891	AGTR1	-2.80299	3.07963	0.927382	-1.53332	0.00516517	0.00213153	0.353961	0.125527	---
186	ENSG00000180772	AGTR2	-1.87798	0.00873109	2.69682	-1.06825	0.0606874	0.993036	0.00712322	0.285676	---
187	ENSG00000134817	APLNR	-1.11494	2.68913	0.209222	-2.02091	0.265156	0.00728808	0.83432	0.043566	---
189	ENSG00000172482	AGXT	-1.00803	0.617868	2.13504	-1.99695	0.313695	0.536809	0.0330108	0.0461128	---
190	ENSG00000169297	NR0B1	-2.12853	0.333538	1.55691	0.0727489	0.0335473	0.738801	0.119822	0.942021	---
191	ENSG00000101444	AHCY	3.58786	-3.03434	3.02155	-3.63906	0.000350246	0.00247559	0.00258151	0.000288222	---
196	ENSG00000106546	AHR	-3.4946	9.37494	-8.30486	2.56611	0.000496468	4.81774e-20	3.37477e-16	0.0104353	---
197	ENSG00000145192	AHSG	-2.35903	-0.399778	3.74619	-1.27627	0.0185225	0.689409	0.000190243	0.202168	---
199	ENSG00000204472	AIF1	0.0594965	0.311517	2.30254	-2.93171	0.952569	0.755475	0.021518	0.00345103	---
202	ENSG00000112297	AIM1	0.948749	2.96248	-4.58095	0.813502	0.342987	0.00312691	5.23806e-06	0.416132	---
203	ENSG00000106992	AK1	-2.87861	0.291616	0.743828	1.76073	0.00408298	0.770643	0.457163	0.0786026	---
204	ENSG00000004455	AK2	5.8645	-3.25512	-0.73703	-1.48736	6.19306e-09	0.00117306	0.461284	0.137249	---
207	ENSG00000142208	AKT1	-2.17516	-0.0512333	-0.521982	2.82866	0.0298613	0.95915	0.601803	0.00477166	---
208	ENSG00000105221	AKT2	0.753652	-2.25893	1.4905	0.0538937	0.451243	0.0241117	0.13642	0.957031	---
210	ENSG00000148218	ALAD	0.0676036	1.95773	-3.12941	1.22726	0.946115	0.0505507	0.00180445	0.220024	---
211	ENSG00000023330	ALAS1	1.95263	2.62522	-2.87851	-1.66422	0.0511538	0.0087971	0.00408431	0.0963955	---
212	ENSG00000158578	ALAS2	0.219844	-0.698351	1.3342	-0.926583	0.826039	0.485127	0.182455	0.354376	---
213	ENSG00000163631	ALB	0.141094	-0.0490379	-0.275666	0.213528	0.887825	0.960899	0.782864	0.830961	---
214	ENSG00000170017	ALCAM	-2.27428	5.16478	-4.36096	1.49393	0.0231691	2.92674e-07	1.43485e-05	0.135523	---
215	ENSG00000101986	ABCD1	-0.242877	-0.0531184	-2.39075	2.93191	0.808153	0.957649	0.0170059	0.00344875	---
216	ENSG00000165092	ALDH1A1	-2.52563	4.89066	0.567084	-3.35154	0.011709	1.17778e-06	0.57079	0.000834986	---
217	ENSG00000111275	ALDH2	-0.0435735	3.11938	0.0286109	-3.37953	0.965253	0.00186638	0.977181	0.000755334	---
218	ENSG00000108602	ALDH3A1	-0.385613	4.16209	-2.9742	-0.843832	0.699869	3.4367e-05	0.00301103	0.398973	---
219	ENSG00000137124	ALDH1B1	1.56235	-2.57157	-0.214641	1.44782	0.118535	0.0102733	0.830092	0.147995	---
220	ENSG00000184254	ALDH1A3	-3.80504	4.99585	-5.55783	4.50131	0.000150752	6.95772e-07	3.53869e-08	7.58182e-06	---
221	ENSG00000006534	ALDH3B1	-2.88924	7.93396	-9.8358	4.90019	0.00394865	5.88906e-15	8.13593e-22	1.12342e-06	---
222	ENSG00000132746	ALDH3B2	-0.457925	3.82192	-1.33775	-2.19808	0.64711	0.000140941	0.181295	0.0281816	---
223	ENSG00000143149	ALDH9A1	0.133906	0.669342	1.57856	-2.60156	0.893505	0.503438	0.114767	0.00942292	---
224	ENSG00000072210	ALDH3A2	-1.02698	4.47261	-1.86713	-1.73151	0.304687	8.65075e-06	0.0621881	0.0836819	---
225	ENSG00000173208	ABCD2	1.58565	-0.795233	1.75886	-2.67066	0.113148	0.426675	0.0789191	0.00769818	---
226	ENSG00000149925	ALDOA	-3.32938	1.13223	-1.82412	4.14461	0.000903532	0.25782	0.0684442	3.70455e-05	---
229	ENSG00000136872	ALDOB	-0.81764	0.957423	0.761419	-1.05142	0.413766	0.338595	0.446594	0.29333	---
230	ENSG00000109107	ALDOC	NA	NA	NA	NA	NA	NA	NA	NA	---
231	ENSG00000085662	AKR1B1	NA	NA	NA	NA	NA	NA	NA	NA	---
238	ENSG00000171094	ALK	-1.21642	-1.27415	4.50577	-2.291	0.224123	0.20292	7.42744e-06	0.0221794	---
239	ENSG00000108839	ALOX12	-0.47466	0.554058	1.68796	-1.97711	0.635137	0.579668	0.0917433	0.0483147	---
240	ENSG00000012779	ALOX5	0.805176	4.78089	-3.89851	-1.70268	0.420918	2.01857e-06	0.000103517	0.0889519	s2
241	ENSG00000132965	ALOX5AP	2.59877	-1.32155	-2.12796	1.1535	0.00949925	0.186634	0.0335949	0.248993	---
242	ENSG00000179477	ALOX12B	-1.31332	0.61989	1.58952	-1.09294	0.189389	0.535477	0.112273	0.274694	---
246	ENSG00000161905	ALOX15	-1.44788	0.786168	3.18747	-2.8877	0.147977	0.431963	0.00148162	0.00396784	---
247	ENSG00000179593	ALOX15B	-0.764623	1.84743	-1.19786	0.0810238	0.444684	0.0649922	0.231268	0.93544	---
248	ENSG00000163295	ALPI	-0.529995	0.603978	-0.161132	0.055223	0.596238	0.546001	0.872023	0.955972	---
249	ENSG00000162551	ALPL	-2.21648	-0.348613	3.55559	-1.26952	0.0268922	0.727456	0.000395535	0.204562	---
250	ENSG00000163283	ALPP	-2.90268	2.65828	-1.47182	1.65313	0.00378449	0.00798461	0.141398	0.0986311	---
251	ENSG00000163286	ALPPL2	-1.78615	0.867261	1.21498	-0.47595	0.0743909	0.386016	0.224672	0.634218	---
257	ENSG00000156150	ALX3	0.800552	-1.17246	1.60315	-1.29252	0.423589	0.241303	0.10923	0.196489	---
258	ENSG00000178522	AMBN	-1.92042	-1.8936	3.87855	-0.237215	0.0551013	0.0585783	0.000112243	0.812541	---
259	ENSG00000106927	AMBP	-1.00475	1.78239	1.14057	-2.17686	0.315271	0.0750021	0.254332	0.0297337	---
262	ENSG00000123505	AMD1	7.01508	-4.53022	3.37067	-5.80759	4.33546e-12	6.63381e-06	0.000779737	8.61125e-09	---
265	ENSG00000125363	AMELX	-2.24888	0.525349	1.26851	0.300447	0.0247463	0.599462	0.204923	0.763902	---
267	ENSG00000159461	AMFR	2.0941	-2.58493	-2.05783	2.95854	0.0365133	0.00988636	0.0398763	0.00316685	---
269	ENSG00000135409	AMHR2	-0.669907	1.16766	1.09194	-1.79298	0.503078	0.243232	0.275133	0.0732909	---
270	ENSG00000116748	AMPD1	-0.261588	-1.64439	3.98888	-2.30057	0.793696	0.100424	7.14329e-05	0.0216296	---
271	ENSG00000116337	AMPD2	-1.3755	-2.45537	1.13778	2.8089	0.169296	0.0142502	0.255497	0.00507197	---
273	ENSG00000078053	AMPH	-3.57583	-2.1427	3.69015	1.88701	0.000366522	0.032388	0.000236725	0.059461	---
274	ENSG00000136717	BIN1	-4.42586	2.06815	-1.21683	3.53425	1.07065e-05	0.0388936	0.223967	0.00042843	---
275	ENSG00000145020	AMT	-0.579227	0.690313	1.4181	-1.72322	0.562572	0.490164	0.156486	0.0851716	---
283	ENSG00000214274	ANG	NA	NA	NA	NA	NA	NA	NA	NA	s2
284	ENSG00000154188	ANGPT1	-2.51622	0.811506	-0.415959	2.10947	0.0120242	0.417277	0.677533	0.035162	---
285	ENSG00000091879	ANGPT2	-3.4646	2.10413	2.14237	-1.15475	0.000554513	0.035627	0.0324146	0.248482	---
286	ENSG00000029534	ANK1	-1.44252	-0.590984	2.0857	-0.188692	0.149481	0.55467	0.0372691	0.850374	---
287	ENSG00000145362	ANK2	-1.38023	-2.99483	6.58895	-2.45174	0.167837	0.00281648	7.29153e-11	0.014394	---
288	ENSG00000151150	ANK3	-3.35567	5.0427	0.14507	-2.20771	0.00082275	5.48624e-07	0.884686	0.0275001	---
290	ENSG00000166825	ANPEP	-1.31963	1.72594	-2.96669	2.70902	0.187273	0.08468	0.00308487	0.00686845	---
291	ENSG00000151729	SLC25A4	2.58337	0.301253	1.76211	-4.91545	0.00993082	0.763287	0.0783695	1.04132e-06	---
292	ENSG00000005022	SLC25A5	4.31136	-2.025	2.59038	-5.00881	1.79006e-05	0.0431441	0.0097324	6.51632e-07	---
293	ENSG00000169100	SLC25A6	-0.229243	-1.0725	2.79558	-1.66251	0.818729	0.283764	0.00528402	0.0967375	---
301	ENSG00000135046	ANXA1	-2.66601	4.78499	-8.65222	6.84886	0.00780467	1.97871e-06	2.10009e-17	1.32769e-11	---
302	ENSG00000182718	ANXA2	-3.87494	3.63698	-7.10808	7.79275	0.000113893	0.000290534	2.29442e-12	1.69898e-14	s2
306	ENSG00000138772	ANXA3	-1.95209	7.35224	-8.72738	3.43353	0.0512177	4.17071e-13	1.13728e-17	0.00062125	---
307	ENSG00000196975	ANXA4	-1.97233	8.65327	-10.0745	3.46701	0.0488588	2.0822e-17	9.23736e-23	0.000549625	---
308	ENSG00000164111	ANXA5	-2.9904	0.963852	-3.48322	5.85641	0.00285726	0.335363	0.000517775	6.49129e-09	---
309	ENSG00000197043	ANXA6	-2.8154	-2.97979	2.43304	3.40882	0.00497136	0.00295713	0.0151543	0.000679575	---
310	ENSG00000138279	ANXA7	1.06718	4.16763	-8.18308	3.13619	0.286158	3.35562e-05	8.73463e-16	0.00176369	---
311	ENSG00000122359	ANXA11	-0.675757	6.21342	-10.4259	4.97052	0.499358	7.71497e-10	3.48933e-24	7.90494e-07	---
312	ENSG00000104537	ANXA13	-0.874396	3.23734	-0.287606	-2.30748	0.382121	0.00124784	0.773711	0.0212402	---
313	ENSG00000136250	AOAH	0.137026	3.09337	-0.78561	-2.62996	0.891039	0.00203618	0.43229	0.00867614	---
314	ENSG00000131480	AOC2	2.43406	-1.2758	-0.531978	-0.47871	0.015112	0.202336	0.594864	0.632254	---
316	ENSG00000138356	AOX1	-0.344631	-0.978266	-3.01299	4.75639	0.730448	0.328189	0.00265478	2.27306e-06	---
317	ENSG00000120868	APAF1	0.095576	-0.539089	0.0388056	0.446688	0.923877	0.589951	0.969053	0.655201	---
318	ENSG00000164978	NUDT2	0.653041	-0.131563	-1.32152	0.93399	0.513886	0.895358	0.186643	0.350544	---
319	ENSG00000175336	APOF	-0.198927	-1.30447	1.25779	0.237326	0.842362	0.192385	0.208773	0.812455	---
320	ENSG00000107282	APBA1	0.24926	-0.608055	0.88993	-0.567313	0.803213	0.543295	0.373726	0.570634	---
321	ENSG00000034053	APBA2	-3.21929	-3.36039	6.13332	0.255793	0.00132819	0.00080899	1.25622e-09	0.798165	s3
322	ENSG00000166313	APBB1	-3.56258	-5.45851	9.26382	-0.33115	0.000385288	6.11356e-08	1.25862e-19	0.740604	---
323	ENSG00000163697	APBB2	-1.47703	-1.60147	-1.10433	4.4832	0.139996	0.109602	0.269725	8.24049e-06	---
324	ENSG00000134982	APC	NA	NA	NA	NA	NA	NA	NA	NA	---
325	ENSG00000132703	APCS	0.551756	0.157682	-0.847079	0.20165	0.581244	0.87474	0.397162	0.840233	---
326	ENSG00000160224	AIRE	-0.53328	-0.589141	1.4711	-0.435082	0.593963	0.555905	0.141591	0.663601	---
327	ENSG00000164062	APEH	-0.41073	3.29787	-2.39741	-0.525401	0.681362	0.00100998	0.0167018	0.599426	s2
328	ENSG00000100823	APEX1	1.65832	-3.56079	6.24868	-4.59947	0.0975799	0.000387887	6.21414e-10	4.80235e-06	---
329	ENSG00000110330	BIRC2	-0.460381	2.13883	-4.72764	3.29392	0.645347	0.0327011	2.61126e-06	0.00102413	---
330	ENSG00000023445	BIRC3	-0.688566	5.19136	-6.36688	1.98049	0.491262	2.54817e-07	2.98558e-10	0.0479338	---
331	ENSG00000101966	XIAP	0.0555732	-0.193007	-1.91188	2.254	0.955693	0.846994	0.0561894	0.024421	---
332	ENSG00000089685	BIRC5	1.82233	-6.12615	7.08653	-2.89989	0.0687153	1.31186e-09	2.66057e-12	0.003818	---
333	ENSG00000105290	APLP1	-4.59609	-1.95012	6.78407	-0.5737	4.87925e-06	0.0514529	2.04095e-11	0.566305	---
334	ENSG00000084234	APLP2	-2.13052	1.83662	-4.80592	5.44646	0.0333824	0.0665756	1.78689e-06	6.52888e-08	---
335	ENSG00000118137	APOA1	-0.422879	-1.46602	2.2184	-0.411125	0.672478	0.14297	0.0267608	0.681072	---
336	ENSG00000158874	APOA2	-0.918998	-0.402924	0.570906	0.737934	0.358327	0.687094	0.568197	0.460735	---
337	ENSG00000110244	APOA4	-2.37313	0.297725	2.06996	-0.203805	0.0178343	0.765977	0.0387227	0.838549	---
338	ENSG00000084674	APOB	-1.76404	-0.0636019	2.46975	-0.857041	0.0780441	0.9493	0.0136937	0.391636	---
339	ENSG00000111701	APOBEC1	0.442261	4.07529	-2.29123	-2.33468	0.6584	4.97554e-05	0.0221658	0.0197657	---
341	ENSG00000130208	APOC1	0.424904	0.936003	2.10229	-3.77481	0.671002	0.349507	0.0357882	0.00016996	---
343	ENSG00000103375	AQP8	-0.857883	-0.999713	1.37478	0.443164	0.391171	0.317701	0.16952	0.657747	---
344	ENSG00000234906	APOC2	NA	NA	NA	NA	NA	NA	NA	NA	---
345	ENSG00000110245	APOC3	-2.76316	0.765281	2.12694	-0.384343	0.00583392	0.444292	0.0336791	0.700809	---
346	ENSG00000267467	APOC4	0.467711	-0.371219	0.87645	-1.03051	0.640097	0.710557	0.381005	0.303028	---
347	ENSG00000189058	APOD	-0.347399	2.54007	0.0720978	-2.4873	0.728367	0.0112396	0.942539	0.0130406	---
348	ENSG00000130203	APOE	-2.80571	-0.171373	4.30956	-1.68291	0.0051221	0.863967	1.80436e-05	0.0927181	---
350	ENSG00000091583	APOH	-2.06813	0.922401	1.44058	-0.499963	0.0388953	0.356551	0.150029	0.617216	---
351	ENSG00000142192	APP	-6.44785	4.84599	-4.31552	5.96365	1.79442e-10	1.46842e-06	1.75724e-05	3.46361e-09	s4
353	ENSG00000198931	APRT	2.83576	1.44075	-3.17519	-0.945524	0.00466777	0.149981	0.0015451	0.344629	---
354	ENSG00000142515	KLK3	-0.700934	-0.7157	3.29454	-2.11643	0.483514	0.474351	0.00102189	0.0345653	---
355	ENSG00000026103	FAS	-1.57761	3.95117	-5.90222	3.72079	0.114985	8.34661e-05	4.96964e-09	0.000210128	---
356	ENSG00000117560	FASLG	-0.328749	0.687766	0.229008	-0.667015	0.742417	0.491766	0.818912	0.504923	---
357	ENSG00000146950	SHROOM2	-3.61343	1.11251	0.61853	1.73595	0.000317854	0.266197	0.536373	0.0828944	---
358	ENSG00000240583	AQP1	-0.444338	2.76056	-1.22313	-1.19889	0.656898	0.00588012	0.221581	0.230868	---
359	ENSG00000167580	AQP2	-0.531737	1.7243	0.847667	-2.27042	0.595031	0.0849748	0.396835	0.0234031	---
361	ENSG00000171885	AQP4	0.422286	-0.0224372	3.24558	-3.97668	0.672911	0.982104	0.00121265	7.51335e-05	---
362	ENSG00000161798	AQP5	-1.37686	2.08352	0.100856	-0.982503	0.168875	0.0374681	0.919686	0.3261	---
363	ENSG00000086159	AQP6	-0.959168	2.40375	-0.101205	-1.52767	0.337716	0.0164167	0.919409	0.126924	---
366	ENSG00000103569	AQP9	-0.51985	1.16072	-0.566237	-0.114616	0.603288	0.246046	0.571365	0.908773	---
367	ENSG00000169083	AR	-1.99091	0.253656	1.19557	0.417086	0.0467743	0.799815	0.232159	0.676709	---
369	ENSG00000078061	ARAF	-2.72902	1.25457	-2.37511	4.01229	0.00646837	0.20994	0.0177393	6.4808e-05	---
372	ENSG00000095139	ARCN1	-0.775735	0.85184	-4.26451	4.54183	0.438096	0.394515	2.20146e-05	6.28578e-06	---
373	ENSG00000113595	TRIM23	0.428803	-1.04212	1.68424	-1.14744	0.668163	0.297621	0.0924609	0.251487	---
377	ENSG00000134287	ARF3	NA	NA	NA	NA	NA	NA	NA	NA	---
378	ENSG00000168374	ARF4	-1.94494	2.93433	-7.39826	6.84285	0.0520741	0.00342222	3.00759e-13	1.3819e-11	s2
379	ENSG00000175906	ARL4D	-4.03171	1.56669	-2.08042	4.66246	5.97606e-05	0.117517	0.0377521	3.56624e-06	---
381	ENSG00000004059	ARF5	-1.32911	-1.02975	1.3314	0.998066	0.184128	0.303386	0.183372	0.318499	---
382	ENSG00000165527	ARF6	0.142397	4.86363	-7.34093	2.48399	0.886796	1.34623e-06	4.51832e-13	0.0131616	---
383	ENSG00000118520	ARG1	0.597023	-2.117	1.12445	0.459436	0.550633	0.0345168	0.261104	0.646025	---
384	ENSG00000081181	ARG2	-0.283761	-1.64597	4.37286	-2.69045	0.776655	0.100098	1.36022e-05	0.00725947	---
387	ENSG00000067560	RHOA	3.00322	-2.87528	-1.1386	1.34585	0.00274067	0.00412585	0.255153	0.178669	---
388	ENSG00000143878	RHOB	-1.96852	3.19278	-1.72569	0.421906	0.0492954	0.00145493	0.0847256	0.673188	---
389	ENSG00000155366	RHOC	-6.47413	4.82567	-5.88929	7.79694	1.5193e-10	1.6224e-06	5.35976e-09	1.6467e-14	s2
390	ENSG00000115963	RND3	-6.40553	6.237	-7.18128	7.5789	2.34303e-10	6.67664e-10	1.38336e-12	8.19619e-14	---
391	ENSG00000177105	RHOG	-0.264716	-0.00953257	-6.01854	6.92884	0.791285	0.992396	2.50159e-09	7.77078e-12	---
392	ENSG00000175220	ARHGAP1	-4.35116	3.24241	-6.68864	8.30077	1.4992e-05	0.00122607	3.81972e-11	3.48493e-16	s4
393	ENSG00000089820	ARHGAP4	NA	NA	NA	NA	NA	NA	NA	NA	---
394	ENSG00000100852	ARHGAP5	-1.64034	5.13849	-2.2569	-1.38646	0.101262	3.35467e-07	0.0242384	0.165929	---
395	ENSG00000047648	ARHGAP6	-1.62817	0.52599	1.51278	-0.590009	0.103818	0.599017	0.130665	0.555323	---
396	ENSG00000141522	ARHGDIA	-0.0161464	-4.17111	-0.0119317	4.56966	0.987121	3.30568e-05	0.990483	5.52174e-06	---
397	ENSG00000111348	ARHGDIB	-0.968841	2.73606	-2.63352	0.895917	0.332868	0.00633276	0.00858649	0.370522	---
398	ENSG00000242173	ARHGDIG	1.12297	-3.26984	2.91079	-0.779822	0.261732	0.00111436	0.00368852	0.435688	---
399	ENSG00000168421	RHOH	0.191277	-0.140012	4.42168	-4.90551	0.848349	0.88868	1.0912e-05	1.09408e-06	---
400	ENSG00000120805	ARL1	-2.97016	7.29887	-5.67991	1.39635	0.00305057	6.08008e-13	1.78572e-08	0.162933	---
401	ENSG00000165462	PHOX2A	0.812886	0.744355	2.0839	-3.94165	0.416485	0.456844	0.0374329	8.67937e-05	---
402	ENSG00000213465	ARL2	NA	NA	NA	NA	NA	NA	NA	NA	---
403	ENSG00000138175	ARL3	-1.81555	-2.58166	6.30261	-2.16061	0.0697516	0.00998003	4.45436e-10	0.030972	---
405	ENSG00000143437	ARNT	0.89627	-3.03922	2.29911	-0.133748	0.370333	0.00243618	0.0217128	0.89363	---
406	ENSG00000133794	ARNTL	-1.28822	2.1274	-3.23349	2.53035	0.19798	0.0336414	0.00126458	0.0115538	---
407	ENSG00000120500	ARR3	-0.642215	0.682943	0.369326	-0.499636	0.520887	0.494808	0.711966	0.617446	---
408	ENSG00000137486	ARRB1	0.839553	3.53942	-3.91983	-0.398984	0.401368	0.00042024	9.49043e-05	0.689994	---
409	ENSG00000141480	ARRB2	2.11531	-5.14331	7.98475	-5.17283	0.0346609	3.27189e-07	4.00709e-15	2.80667e-07	---
410	ENSG00000100299	ARSA	-3.58469	4.87444	-3.76329	2.46789	0.000354468	1.27623e-06	0.000177863	0.0137648	---
411	ENSG00000113273	ARSB	2.58453	-1.55447	-2.49724	1.82426	0.00989773	0.120402	0.0126828	0.0684229	---
412	ENSG00000101846	STS	1.28407	5.44481	-4.38497	-2.36203	0.199428	6.58795e-08	1.28811e-05	0.018374	s2
414	ENSG00000006756	ARSD	-3.49341	6.12682	-5.38435	2.80471	0.000498659	1.30658e-09	9.14381e-08	0.00513789	---
415	ENSG00000157399	ARSE	-0.439865	3.59965	-0.661262	-2.72616	0.660134	0.000334939	0.508603	0.00652421	---
416	ENSG00000062096	ARSF	0.693985	-0.833323	3.19058	-3.29662	0.487859	0.40487	0.00146596	0.00101444	---
417	ENSG00000129744	ART1	-0.320904	-2.11648	1.8843	0.553619	0.748353	0.0345608	0.0598265	0.579969	---
419	ENSG00000156219	ART3	-0.869927	0.341152	0.905805	-0.487396	0.384558	0.733064	0.365266	0.626089	---
420	ENSG00000111339	ART4	-1.41756	1.43341	0.701945	-0.898095	0.156645	0.152068	0.482884	0.36936	---
421	ENSG00000099889	ARVCF	-1.24326	-0.588505	2.66351	-1.02094	0.214076	0.556332	0.00786261	0.307538	---
427	ENSG00000104763	ASAH1	-2.06022	10.9895	-6.53322	-2.16882	0.0396461	1.51888e-26	1.04275e-10	0.0303415	s2
429	ENSG00000139352	ASCL1	-2.30154	-0.209854	4.42204	-2.26789	0.0215747	0.833826	1.08939e-05	0.0235576	---
430	ENSG00000183734	ASCL2	1.01087	1.2535	-0.742923	-1.56665	0.312335	0.210328	0.45771	0.117526	---
432	ENSG00000141505	ASGR1	-0.665176	-4.09407	6.01533	-1.40201	0.506097	4.59545e-05	2.54981e-09	0.161237	---
433	ENSG00000161944	ASGR2	-0.314929	-0.668739	2.0384	-1.18928	0.752884	0.503823	0.0417833	0.234622	---
434	ENSG00000101440	ASIP	0.563757	-0.259161	0.864886	-1.23681	0.573051	0.795567	0.387317	0.216459	---
435	ENSG00000126522	ASL	-0.0537278	5.52973	-7.90221	2.55234	0.957163	4.13436e-08	7.48368e-15	0.010854	---
438	ENSG00000196433	ASMT	-0.346718	0.578984	-0.00730301	-0.271275	0.728879	0.562736	0.994175	0.786238	---
439	ENSG00000198356	ASNA1	-0.537927	-0.822671	-0.745374	2.25982	0.590752	0.410899	0.456228	0.0240559	---
440	ENSG00000070669	ASNS	3.45836	1.45068	-0.391975	-4.66269	0.000567348	0.147197	0.695164	3.56232e-06	---
443	ENSG00000108381	ASPA	-0.409951	1.83768	0.49102	-2.12352	0.681933	0.066418	0.623524	0.0339653	---
444	ENSG00000198363	ASPH	-2.71309	6.01359	-7.77773	4.6428	0.00678515	2.57645e-09	1.89987e-14	3.91485e-06	---
445	ENSG00000130707	ASS1	-1.05224	4.36739	-1.68921	-1.78976	0.292954	1.39407e-05	0.0915047	0.0738075	---
460	ENSG00000152092	ASTN1	-1.51008	-0.703281	3.25925	-1.2735	0.131352	0.482051	0.00115633	0.203148	---
462	ENSG00000117601	SERPINC1	1.0063	0.7817	-1.28266	-0.456907	0.314524	0.434584	0.199919	0.647841	---
463	ENSG00000140836	ZFHX3	-0.648587	-2.18486	2.00523	0.826003	0.516761	0.0291405	0.0452188	0.409007	---
466	ENSG00000123268	ATF1	5.5203	-1.39819	-0.882947	-3.00921	4.35525e-08	0.16238	0.377486	0.00268773	---
467	ENSG00000162772	ATF3	-1.05712	3.51917	-4.11505	1.7464	0.290722	0.00045321	4.20326e-05	0.0810609	---
468	ENSG00000128272	ATF4	0.629216	-0.455722	0.346849	-0.520139	0.529357	0.648693	0.728781	0.603087	---
471	ENSG00000138363	ATIC	6.22788	-3.39447	1.12792	-3.7565	7.06095e-10	0.000715773	0.259635	0.000182684	s1
472	ENSG00000149311	ATM	3.62447	-2.38743	1.39889	-2.58734	0.000304763	0.0171591	0.162168	0.00981811	s3
473	ENSG00000142599	RERE	-0.617424	-4.51805	5.42133	-0.381135	0.537102	7.01815e-06	7.48534e-08	0.703188	---
474	ENSG00000172238	ATOH1	-0.3917	0.992008	0.479688	-1.20957	0.695366	0.321444	0.631559	0.226741	---
475	ENSG00000177556	ATOX1	-0.598971	-0.190968	-5.58747	7.02025	0.549333	0.848591	3.00086e-08	4.18537e-12	---
476	ENSG00000163399	ATP1A1	-0.54615	1.90189	-0.231073	-1.25919	0.58509	0.0574844	0.817308	0.208267	---
477	ENSG00000018625	ATP1A2	-1.09199	-0.246771	2.68335	-1.56735	0.27511	0.805138	0.0074143	0.117361	---
479	ENSG00000075673	ATP12A	1.13431	-0.152184	0.663516	-1.70861	0.256949	0.879074	0.507159	0.0878467	---
480	ENSG00000132681	ATP1A4	0.127944	0.721794	-1.37942	0.599554	0.89822	0.470597	0.168086	0.548945	---
481	ENSG00000143153	ATP1B1	-6.84607	8.67071	-2.76334	0.691197	1.35256e-11	1.80664e-17	0.00583066	0.489609	s2
482	ENSG00000129244	ATP1B2	-2.8728	0.0928834	4.49398	-2.10197	0.00415817	0.926016	7.84232e-06	0.0358164	s3
483	ENSG00000069849	ATP1B3	4.39665	-4.53891	1.61376	-1.28089	1.22203e-05	6.37178e-06	0.106907	0.200541	---
486	ENSG00000137731	FXYD2	NA	NA	NA	NA	NA	NA	NA	NA	---
487	ENSG00000196296	ATP2A1	-1.44781	-1.50532	3.40754	-0.625443	0.147998	0.132571	0.000682734	0.531829	---
488	ENSG00000174437	ATP2A2	-3.14522	0.0111062	1.94468	1.01428	0.00171068	0.991141	0.0521054	0.310705	s4
489	ENSG00000074370	ATP2A3	-0.217869	1.14295	2.55533	-3.84565	0.827578	0.253344	0.0107618	0.000128159	---
490	ENSG00000070961	ATP2B1	1.65819	-0.605098	0.871057	-1.97237	0.0976056	0.545257	0.383941	0.048854	---
491	ENSG00000157087	ATP2B2	-1.25865	-1.70503	5.13296	-2.44745	0.208464	0.0885123	3.45203e-07	0.0145654	---
492	ENSG00000067842	ATP2B3	0.574053	-3.33916	6.81074	-4.31387	0.566066	0.000872648	1.71062e-11	1.77019e-05	s3
493	ENSG00000058668	ATP2B4	-2.20116	-1.05085	-2.38998	6.085	0.0279619	0.29359	0.0170415	1.68109e-09	---
495	ENSG00000105675	ATP4A	0.811452	1.7177	-2.16815	-0.307703	0.417307	0.0861745	0.0303926	0.758375	---
496	ENSG00000186009	ATP4B	-1.8773	-0.238897	3.44972	-1.6157	0.0607798	0.811237	0.000585575	0.106487	---
498	ENSG00000152234	ATP5A1	4.02018	-2.2539	4.78504	-6.93647	6.27121e-05	0.0244272	1.97826e-06	7.38196e-12	---
501	ENSG00000164904	ALDH7A1	-2.20402	-1.34199	3.35104	0.0174091	0.0277597	0.179917	0.000836484	0.986114	---
506	ENSG00000110955	ATP5B	3.2814	-3.42595	6.48985	-6.71553	0.00107016	0.000638631	1.37492e-10	3.20393e-11	---
509	ENSG00000165629	ATP5C1	4.62673	0.934084	0.0816803	-5.81935	4.22399e-06	0.350495	0.934918	8.046e-09	---
514	ENSG00000124172	ATP5E	1.31098	0.439693	0.0134232	-1.81658	0.190178	0.660258	0.989293	0.0695933	---
515	ENSG00000116459	ATP5F1	6.363	-1.79482	1.80569	-6.45375	3.05876e-10	0.0729976	0.0712796	1.7287e-10	---
516	ENSG00000159199	ATP5G1	2.9917	0.0855425	0.50455	-3.67566	0.00284518	0.931848	0.613991	0.000250379	---
517	ENSG00000135390	ATP5G2	-0.269668	-1.80245	5.19187	-3.41352	0.787474	0.0717876	2.54134e-07	0.000668094	---
518	ENSG00000154518	ATP5G3	4.20296	-1.86085	3.62324	-6.25596	2.8803e-05	0.0630709	0.000306189	5.94178e-10	---
521	ENSG00000169020	ATP5I	1.26594	0.208013	2.2223	-3.96672	0.205841	0.835263	0.0264951	7.82882e-05	---
522	ENSG00000154723	ATP5J	3.77449	-2.06539	2.39833	-4.20248	0.000170175	0.0391541	0.0166599	2.88633e-05	---
523	ENSG00000114573	ATP6V1A	0.468715	1.13537	-2.25472	0.76296	0.63938	0.256504	0.0243753	0.445674	---
525	ENSG00000116039	ATP6V1B1	-1.88389	2.08562	-0.194427	-0.150954	0.059882	0.0372763	0.845883	0.880044	---
526	ENSG00000147416	ATP6V1B2	0.166297	-0.124885	2.36666	-2.63148	0.867958	0.900641	0.0181471	0.00863781	---
527	ENSG00000185883	ATP6V0C	NA	NA	NA	NA	NA	NA	NA	NA	---
528	ENSG00000155097	ATP6V1C1	4.33299	-0.430063	-5.33048	1.90855	1.62586e-05	0.667246	1.22126e-07	0.0566179	s1
529	ENSG00000131100	ATP6V1E1	-2.8037	5.40236	-5.23584	2.71049	0.00515378	8.29619e-08	2.01793e-07	0.00683824	---
533	ENSG00000117410	ATP6V0B	1.17501	0.89378	-0.370839	-1.75073	0.240282	0.371663	0.71084	0.0803112	---
534	ENSG00000213760	ATP6V1G2	NA	NA	NA	NA	NA	NA	NA	NA	---
535	ENSG00000033627	ATP6V0A1	-1.19492	-0.909991	2.73488	-0.79777	0.232414	0.363056	0.00635524	0.425201	---
537	ENSG00000071553	ATP6AP1	-4.77647	3.55277	-2.90867	4.14126	2.06234e-06	0.000399743	0.00371338	3.75808e-05	---
538	ENSG00000165240	ATP7A	-1.54189	0.423037	2.37409	-1.50624	0.12343	0.672363	0.0177883	0.132335	---
539	ENSG00000241837	ATP5O	NA	NA	NA	NA	NA	NA	NA	NA	---
540	ENSG00000123191	ATP7B	1.79971	-0.607897	1.06451	-2.32596	0.07222	0.543399	0.287364	0.020228	---
545	ENSG00000175054	ATR	8.20347	-3.78311	-1.66005	-2.10373	7.4548e-16	0.000164468	0.0972317	0.0356614	---
546	ENSG00000085224	ATRX	2.03964	-4.60602	5.98393	-3.57479	0.04166	4.6568e-06	3.07221e-09	0.000367973	---
547	ENSG00000130294	KIF1A	-4.09607	-1.86197	10.4311	-4.79164	4.55649e-05	0.0629127	3.32113e-24	1.91574e-06	---
549	ENSG00000148090	AUH	1.85343	1.07758	-2.27548	-0.545413	0.0641277	0.281491	0.0230969	0.585596	---
550	ENSG00000115307	AUP1	4.96832	-0.387733	-3.23413	-0.996595	7.99297e-07	0.698299	0.00126179	0.319212	---
551	ENSG00000101200	AVP	0.432619	-0.330245	2.09016	-2.3733	0.665389	0.741287	0.0368664	0.017826	---
552	ENSG00000166148	AVPR1A	0.45314	-0.401909	1.23042	-1.37108	0.65055	0.68784	0.218841	0.17067	---
553	ENSG00000198049	AVPR1B	1.3	-0.0918956	0.917906	-2.22288	0.193913	0.9268	0.358898	0.0264562	---
554	ENSG00000126895	AVPR2	0.99895	-2.37778	2.51086	-1.17879	0.318071	0.017612	0.0122071	0.238774	---
558	ENSG00000167601	AXL	-3.53806	-0.937	-3.78749	9.05252	0.000422388	0.348994	0.00016164	7.61669e-19	---
563	ENSG00000160862	AZGP1	-0.322985	4.08302	-1.92932	-1.9629	0.746777	4.81565e-05	0.0539858	0.0499464	---
566	ENSG00000172232	AZU1	1.04882	0.756494	0.584801	-2.52902	0.294525	0.449539	0.558819	0.0115972	---
567	ENSG00000166710	B2M	-2.57212	5.58329	-5.62379	2.69863	0.0102572	3.07155e-08	2.44932e-08	0.00708473	---
570	ENSG00000136881	BAAT	0.366608	0.594523	1.01804	-2.13738	0.713992	0.552303	0.308917	0.0328194	---
572	ENSG00000002330	BAD	-4.79299	1.17878	-0.78804	4.40604	1.90316e-06	0.238778	0.430868	1.17131e-05	---
573	ENSG00000107262	BAG1	4.225	0.597311	-1.16203	-3.62104	2.61706e-05	0.550441	0.245512	0.000308774	---
575	ENSG00000181790	ADGRB1	-1.06521	-0.230546	1.82031	-0.670402	0.287047	0.817717	0.0690236	0.502763	---
576	ENSG00000121753	ADGRB2	-4.54221	-3.07479	7.4662	-0.109377	6.27481e-06	0.00216609	1.85025e-13	0.912927	---
577	ENSG00000135298	ADGRB3	-1.10567	-1.84033	4.50259	-1.78298	0.269145	0.0660286	7.53738e-06	0.0749059	---
578	ENSG00000030110	BAK1	0.382298	1.66471	-5.47436	3.75236	0.702325	0.0962976	5.606e-08	0.000185685	---
579	ENSG00000109705	NKX3-2	-1.88114	-2.36731	5.1107	-1.07675	0.0602553	0.0181155	3.87251e-07	0.281863	---
580	ENSG00000138376	BARD1	6.02993	-3.84725	3.91915	-6.21013	2.33746e-09	0.00012734	9.51692e-05	7.8719e-10	---
581	ENSG00000087088	BAX	0.559242	-1.15904	-1.78891	2.66442	0.576127	0.24673	0.0739448	0.00784148	---
582	ENSG00000174483	BBS1	NA	NA	NA	NA	NA	NA	NA	NA	---
583	ENSG00000125124	BBS2	0.522689	-0.40258	-1.057	1.07034	0.601311	0.687347	0.290778	0.284734	---
585	ENSG00000140463	BBS4	-1.44019	0.755152	1.58783	-1.1104	0.150139	0.450343	0.112653	0.267105	---
586	ENSG00000060982	BCAT1	0.505287	-2.16042	2.35432	-0.74474	0.613474	0.0309869	0.0187574	0.456611	---
587	ENSG00000105552	BCAT2	-1.16933	0.300838	2.50974	-1.89745	0.24256	0.763603	0.0122457	0.0580688	---
590	ENSG00000114200	BCHE	-0.980067	-2.22039	4.12238	-1.09144	0.3273	0.026625	4.07392e-05	0.275351	---
593	ENSG00000248098	BCKDHA	NA	NA	NA	NA	NA	NA	NA	NA	---
594	ENSG00000083123	BCKDHB	5.47401	0.207937	-0.367879	-5.33642	5.61679e-08	0.835322	0.713044	1.18304e-07	---
595	ENSG00000110092	CCND1	-3.88375	1.53807	-2.80682	5.36435	0.000109903	0.124361	0.00510466	1.0184e-07	---
596	ENSG00000171791	BCL2	3.31864	-2.3261	2.90286	-4.0133	0.000938586	0.0202205	0.00378234	6.45361e-05	---
597	ENSG00000140379	BCL2A1	-0.465104	1.46637	-0.847273	-0.192795	0.641963	0.142876	0.397054	0.84716	---
598	ENSG00000171552	BCL2L1	-2.95255	2.08152	-3.67543	4.76943	0.00322839	0.0376506	0.0002506	2.13406e-06	---
599	ENSG00000129473	BCL2L2	NA	NA	NA	NA	NA	NA	NA	NA	---
604	ENSG00000113916	BCL6	-1.4309	2.89437	-2.7141	1.27917	0.152784	0.00388522	0.00676467	0.201146	---
605	ENSG00000110987	BCL7A	1.37506	-5.11681	8.22725	-4.68034	0.169435	3.7523e-07	6.19479e-16	3.2752e-06	s1
607	ENSG00000116128	BCL9	-1.21437	-3.31984	5.89058	-1.54308	0.224905	0.000934599	5.31952e-09	0.123142	---
608	ENSG00000048462	TNFRSF17	1.78242	-1.70889	0.180714	-0.13921	0.074997	0.0877939	0.85663	0.889313	---
610	ENSG00000099822	HCN2	-1.43785	-0.753353	1.42932	0.699997	0.150802	0.451423	0.153238	0.484099	---
611	ENSG00000128617	OPN1SW	0.480487	-1.23388	0.777339	0.00208484	0.630991	0.217549	0.43715	0.998337	---
613	ENSG00000186716	BCR	-0.0527733	0.980517	-0.674054	-0.271941	0.957924	0.327078	0.500439	0.785726	---
617	ENSG00000074582	BCS1L	5.62675	-2.83237	0.182891	-2.73042	2.4091e-08	0.00471706	0.854922	0.00644114	---
622	ENSG00000161267	BDH1	4.70529	1.01919	0.890326	-6.94348	2.90703e-06	0.308371	0.373514	7.04123e-12	---
623	ENSG00000100739	BDKRB1	-2.89419	3.79831	-5.60705	4.92706	0.00388737	0.000154845	2.69002e-08	9.82765e-07	---
624	ENSG00000168398	BDKRB2	NA	NA	NA	NA	NA	NA	NA	NA	---
627	ENSG00000176697	BDNF	-3.51441	2.38388	-4.25059	5.65336	0.000461303	0.0173248	2.34011e-05	2.07434e-08	---
629	ENSG00000243649	CFB	NA	NA	NA	NA	NA	NA	NA	NA	---
631	ENSG00000125864	BFSP1	-3.62494	1.25235	-1.02237	3.41377	0.000304212	0.210747	0.306864	0.000667509	---
632	ENSG00000242252	BGLAP	NA	NA	NA	NA	NA	NA	NA	NA	---
633	ENSG00000182492	BGN	-3.4643	-0.769011	1.72264	2.42731	0.000555106	0.442076	0.0852748	0.0153942	---
634	ENSG00000079385	CEACAM1	-1.67048	6.58762	-2.76526	-2.30185	0.0951496	7.35426e-11	0.0057968	0.0215567	---
635	ENSG00000145692	BHMT	-0.848914	0.0411825	2.21226	-1.61296	0.396141	0.967159	0.0271832	0.107081	---
636	ENSG00000151746	BICD1	-3.02908	-3.66948	4.66873	1.93658	0.00251865	0.000256418	3.46153e-06	0.0530903	---
637	ENSG00000015475	BID	0.5503	2.18434	-1.12867	-1.68688	0.582242	0.0291785	0.259321	0.0919514	---
638	ENSG00000100290	BIK	1.29536	6.17961	-5.61302	-1.83103	0.195508	9.48421e-10	2.60178e-08	0.067406	---
639	ENSG00000057657	PRDM1	-1.49507	1.55844	-3.96406	4.16786	0.135225	0.119459	7.91523e-05	3.35225e-05	---
640	ENSG00000136573	BLK	2.08726	-1.74332	0.935088	-1.23613	0.0371278	0.0815972	0.349978	0.216713	---
641	ENSG00000197299	BLM	8.01175	-6.24464	6.68145	-8.66038	3.26254e-15	6.37042e-10	4.00332e-11	1.96518e-17	---
642	ENSG00000108578	BLMH	2.5481	-8.1928	9.1178	-3.57957	0.0109859	8.09929e-16	4.38306e-19	0.000361392	s3
643	ENSG00000160683	CXCR5	1.27006	0.371981	0.858887	-2.63582	0.204372	0.709989	0.390617	0.00852891	---
644	ENSG00000106605	BLVRA	-4.82313	5.11701	-3.67467	3.34578	1.64272e-06	3.74855e-07	0.000251342	0.000852333	---
645	ENSG00000090013	BLVRB	-2.89818	9.16132	-9.28334	3.14148	0.00383873	3.02699e-19	1.064e-19	0.00173247	---
646	ENSG00000169594	BNC1	-2.55432	-0.108069	-2.04006	4.9824	0.010793	0.913963	0.0416176	7.44619e-07	s4
648	ENSG00000168283	BMI1	4.08343	-1.22825	1.88811	-4.87756	4.80715e-05	0.219654	0.0593123	1.25672e-06	---
649	ENSG00000168487	BMP1	-5.3875	0.901017	-5.42858	10.854	8.9898e-08	0.367805	7.1964e-08	5.7234e-26	---
650	ENSG00000125845	BMP2	-4.14392	5.11098	-2.84345	1.7743	3.71555e-05	3.86694e-07	0.00455747	0.0763308	---
651	ENSG00000152785	BMP3	1.07725	1.87551	-1.0964	-1.92093	0.281638	0.0610257	0.27318	0.0550361	---
652	ENSG00000125378	BMP4	-4.21428	3.84569	-1.7972	2.0388	2.74213e-05	0.000128141	0.0726176	0.0417433	---
653	ENSG00000112175	BMP5	-0.944447	-0.361677	2.63351	-1.53688	0.345179	0.717673	0.00858661	0.124651	---
654	ENSG00000153162	BMP6	-1.80453	-0.190405	0.93401	0.999671	0.0714619	0.849032	0.350534	0.317722	---
655	ENSG00000101144	BMP7	2.84453	-1.74469	1.26655	-2.36012	0.00454216	0.0813594	0.205623	0.0184684	---
656	ENSG00000116985	BMP8B	0.402855	2.18546	0.106301	-2.90424	0.687145	0.029096	0.915366	0.00376589	---
657	ENSG00000107779	BMPR1A	2.99491	-4.23571	3.26807	-2.01833	0.00281568	2.49756e-05	0.00112125	0.0438348	---
658	ENSG00000138696	BMPR1B	-1.34738	2.29325	0.841177	-2.05454	0.178176	0.0220492	0.400459	0.0401933	---
659	ENSG00000204217	BMPR2	-1.65225	-0.534883	-0.657073	2.97983	0.0988116	0.592855	0.511291	0.00295674	---
660	ENSG00000102010	BMX	-0.113878	-1.2968	2.0975	-0.774522	0.909358	0.195012	0.0362104	0.438813	---
661	ENSG00000168495	POLR3D	-0.774413	-2.0434	3.22631	-0.525945	0.438878	0.0412858	0.0012964	0.599048	---
662	ENSG00000113734	BNIP1	1.7567	-0.733109	-0.0986733	-0.864684	0.0792877	0.463671	0.921418	0.387428	---
663	ENSG00000140299	BNIP2	NA	NA	NA	NA	NA	NA	NA	NA	---
664	ENSG00000176171	BNIP3	-1.19935	-0.0962551	-0.314783	1.66119	0.230686	0.923338	0.752995	0.0970026	---
665	ENSG00000104765	BNIP3L	-6.59634	1.5894	2.85083	1.66917	6.95229e-11	0.112299	0.004454	0.0954095	s2
666	ENSG00000176720	BOK	-2.80282	0.57007	-1.75802	4.15953	0.00516782	0.568764	0.0790632	3.47472e-05	---
667	ENSG00000151914	DST	-3.87564	2.44406	-2.91122	4.45812	0.000113571	0.0147019	0.00368343	9.24376e-06	---
668	ENSG00000183770	FOXL2	-2.24875	-0.0333373	0.299763	1.97333	0.0247544	0.973413	0.764423	0.0487443	---
669	ENSG00000172331	BPGM	-0.282612	2.23074	-4.14753	2.38654	0.777535	0.0259285	3.65851e-05	0.0172005	---
670	ENSG00000137274	BPHL	0.404316	-0.51968	2.19115	-2.24802	0.68607	0.603406	0.0286806	0.0248012	---
672	ENSG00000012048	BRCA1	9.6875	-6.9075	3.82474	-6.29249	3.07739e-21	8.96978e-12	0.000139363	4.74232e-10	s1
673	ENSG00000157764	BRAF	1.64784	-0.701054	0.685012	-1.65214	0.0997137	0.483439	0.493502	0.0988325	---
675	ENSG00000139618	BRCA2	NA	NA	NA	NA	NA	NA	NA	NA	s1
676	ENSG00000137948	BRDT	0.0636166	0.295282	-0.104939	-0.269805	0.949289	0.767842	0.916446	0.787368	---
677	ENSG00000185650	ZFP36L1	-4.80573	2.1232	-4.32558	7.39204	1.78859e-06	0.0339925	1.68045e-05	3.14385e-13	---
678	ENSG00000152518	ZFP36L2	NA	NA	NA	NA	NA	NA	NA	NA	---
680	ENSG00000102239	BRS3	1.69763	-0.781174	-1.10214	0.347746	0.0899011	0.434893	0.270677	0.728107	---
682	ENSG00000172270	BSG	-3.18121	-0.68165	0.312135	3.61395	0.00151366	0.495625	0.755006	0.000317226	---
683	ENSG00000109743	BST1	-1.26989	1.41323	-1.48757	1.37801	0.204432	0.157911	0.137194	0.168521	---
684	ENSG00000130303	BST2	-1.81015	4.19759	-5.65674	3.43171	0.0705852	2.9482e-05	2.03525e-08	0.000625374	s2
685	ENSG00000174808	BTC	-1.84243	6.14075	-2.92839	-1.49153	0.0657204	1.20096e-09	0.00348776	0.13615	---
686	ENSG00000169814	BTD	-2.57218	4.32184	-6.10269	4.55496	0.0102555	1.70858e-05	1.51136e-09	5.91354e-06	---
687	ENSG00000119138	KLF9	-3.38829	0.395879	-0.78245	3.85506	0.000731883	0.692282	0.434143	0.000123405	---
688	ENSG00000102554	KLF5	-2.17587	6.87251	-5.00276	0.320018	0.029808	1.13383e-11	6.71886e-07	0.749025	---
689	ENSG00000145741	BTF3	4.1064	-4.02137	1.84034	-1.79221	4.3609e-05	6.23987e-05	0.0660276	0.0734145	---
694	ENSG00000133639	BTG1	NA	NA	NA	NA	NA	NA	NA	NA	---
695	ENSG00000010671	BTK	3.211	-0.964433	0.851577	-3.12404	0.00136667	0.335072	0.394661	0.00183737	---
696	ENSG00000124557	BTN1A1	-0.416186	-0.86308	3.89161	-2.89342	0.677367	0.388309	0.000106455	0.00389692	---
699	ENSG00000169679	BUB1	3.91553	-4.84564	4.33896	-3.45395	9.65845e-05	1.4709e-06	1.58315e-05	0.00057659	---
701	ENSG00000156970	BUB1B	NA	NA	NA	NA	NA	NA	NA	NA	s3
705	ENSG00000112578	BYSL	6.29757	-6.97322	2.49844	-1.56819	4.59564e-10	5.75946e-12	0.0126405	0.117165	---
706	ENSG00000100300	TSPO	-1.41658	6.18421	-8.91381	4.28044	0.15693	9.22206e-10	2.43769e-18	2.05232e-05	---
708	ENSG00000108561	C1QBP	6.2165	-7.29885	4.91709	-3.78654	7.57081e-10	6.08093e-13	1.03284e-06	0.000162246	---
710	ENSG00000149131	SERPING1	-3.3757	-0.495137	3.57709	0.0223969	0.000765806	0.620617	0.000364794	0.982136	---
712	ENSG00000173372	C1QA	-1.3927	0.241367	3.1097	-2.26101	0.164032	0.809322	0.00192797	0.0239819	---
713	ENSG00000173369	C1QB	-0.725841	1.09221	0.181346	-0.65325	0.468113	0.275015	0.856134	0.513751	---
714	ENSG00000159189	C1QC	-1.14814	-0.0273218	-0.406942	1.63577	0.251197	0.978209	0.684141	0.102216	---
715	ENSG00000159403	C1R	-6.09871	2.26084	-2.28237	6.20443	1.54807e-09	0.0239925	0.0226858	8.15123e-10	---
716	ENSG00000182326	C1S	-4.73687	0.97403	-1.71047	5.63011	2.49777e-06	0.330287	0.0875023	2.36408e-08	---
717	ENSG00000166278	C2	NA	NA	NA	NA	NA	NA	NA	NA	---
718	ENSG00000125730	C3	-4.24577	5.8996	-5.61599	4.0449	2.39001e-05	5.0464e-09	2.55888e-08	5.65469e-05	---
719	ENSG00000171860	C3AR1	0.479906	-0.785109	-1.51033	2.02882	0.631404	0.432583	0.131289	0.0427525	---
721	ENSG00000244731	C4A	NA	NA	NA	NA	NA	NA	NA	NA	---
722	ENSG00000123838	C4BPA	-0.632411	2.78753	-0.339217	-2.01068	0.527269	0.00541607	0.73452	0.0446389	---
725	ENSG00000123843	C4BPB	-1.68051	2.85553	-1.54025	0.291474	0.0931836	0.00438916	0.123828	0.770752	---
726	ENSG00000149260	CAPN5	-4.38374	4.96874	-2.89534	2.21704	1.29529e-05	7.97609e-07	0.00387336	0.0268541	---
727	ENSG00000106804	C5	0.727468	-0.441873	2.86125	-3.40085	0.467117	0.658681	0.00431132	0.000699447	---
728	ENSG00000197405	C5AR1	-1.47349	1.87032	0.335696	-0.912751	0.140946	0.0617438	0.737174	0.361602	---
729	ENSG00000039537	C6	-1.86225	0.317989	3.79469	-2.61388	0.0628732	0.750562	0.000157084	0.00909231	---
730	ENSG00000112936	C7	-0.339218	-0.332364	2.05062	-1.54447	0.73452	0.739687	0.0405751	0.122803	---
731	ENSG00000157131	C8A	0.954821	0.62997	-1.58634	0.0919367	0.339909	0.528864	0.112992	0.926767	---
732	ENSG00000021852	C8B	0.0710355	-2.24556	0.161798	2.18963	0.943384	0.0249593	0.871499	0.0287914	---
733	ENSG00000176919	C8G	-1.26823	2.59887	-1.41842	0.0194412	0.205023	0.00949645	0.156391	0.984493	---
734	ENSG00000164823	OSGIN2	1.8402	3.74317	-4.09346	-1.43776	0.066048	0.000192508	4.60735e-05	0.150828	---
735	ENSG00000113600	C9	-0.277255	1.18621	-0.442918	-0.522237	0.781644	0.235834	0.657925	0.601625	---
738	ENSG00000149823	VPS51	-0.797143	-1.83518	2.21451	0.369806	0.425565	0.0667886	0.027028	0.711608	---
740	ENSG00000149792	MRPL49	-0.525829	1.50869	-2.22485	1.32988	0.599129	0.131706	0.0263228	0.183875	---
741	ENSG00000174276	ZNHIT2	0.9875	-0.316406	-2.57149	2.16624	0.323647	0.751763	0.0102759	0.0305383	---
744	ENSG00000066382	MPPED2	-1.13608	-1.70453	4.10071	-1.46927	0.256205	0.0886054	4.46762e-05	0.142087	---
745	ENSG00000124920	MYRF	-3.52203	2.89473	1.0616	-0.766648	0.000448415	0.00388086	0.288684	0.44348	s2
746	ENSG00000134825	TMEM258	2.07629	-1.73369	0.86393	-1.15737	0.0381328	0.0832933	0.387842	0.247408	---
747	ENSG00000134780	DAGLA	-0.480027	-0.230926	1.87947	-1.32526	0.631317	0.817421	0.0604835	0.185399	---
752	ENSG00000184922	FMNL1	0.948051	-2.30519	-0.220504	1.78691	0.343342	0.0213684	0.825526	0.0742681	---
753	ENSG00000168675	LDLRAD4	0.686808	-0.593721	3.36204	-3.74309	0.49237	0.552838	0.000804244	0.000192568	---
754	ENSG00000183255	PTTG1IP	-3.29627	3.76368	-5.51174	5.2774	0.0010157	0.00017759	4.56568e-08	1.62013e-07	---
755	ENSG00000160226	C21orf2	0.214977	-3.12093	2.73068	0.17149	0.829831	0.00185668	0.00643624	0.863875	---
757	ENSG00000142188	TMEM50B	0.748008	4.08753	-4.84375	0.0953494	0.454639	4.72449e-05	1.48467e-06	0.924057	---
758	ENSG00000186732	MPPED1	0.271425	-2.15037	4.03314	-2.3392	0.786122	0.0317753	5.94035e-05	0.0195294	---
759	ENSG00000133742	CA1	0.565624	1.74442	-0.511825	-1.9046	0.571782	0.081406	0.608892	0.0571305	---
760	ENSG00000104267	CA2	0.891608	4.51019	-5.69147	0.395864	0.372826	7.27781e-06	1.67261e-08	0.692293	s2
761	ENSG00000164879	CA3	-2.52809	2.21795	-0.383625	0.558815	0.0116279	0.0267914	0.701341	0.576419	---
762	ENSG00000167434	CA4	-0.73623	-0.973517	2.64309	-1.09158	0.461771	0.330542	0.00834913	0.275291	---
763	ENSG00000174990	CA5A	-2.02935	1.58927	1.45313	-1.27628	0.0426981	0.11233	0.146516	0.202164	---
765	ENSG00000131686	CA6	0.396724	0.245425	0.754275	-1.4961	0.691659	0.80618	0.450869	0.134957	---
766	ENSG00000168748	CA7	-0.600968	-1.23159	2.9452	-1.27603	0.548003	0.218404	0.00330536	0.202255	---
767	ENSG00000178538	CA8	-2.26184	3.28618	2.9958	-4.59791	0.0239303	0.00105236	0.00280756	4.83778e-06	---
768	ENSG00000107159	CA9	-1.94438	1.51492	-1.97037	2.47937	0.0521419	0.130121	0.0490825	0.0133323	---
770	ENSG00000063180	CA11	-4.61738	-0.677575	6.45489	-1.59564	4.41429e-06	0.498204	1.71627e-10	0.110898	---
771	ENSG00000074410	CA12	-2.26473	4.14243	-4.32827	2.5303	0.0237517	3.73937e-05	1.66038e-05	0.0115553	---
774	ENSG00000148408	CACNA1B	0.145715	-2.75577	5.12528	-2.72495	0.884177	0.00596633	3.59192e-07	0.00654802	s3
775	ENSG00000151067	CACNA1C	-1.24452	-0.668362	2.23026	-0.461381	0.213613	0.504063	0.0259604	0.64463	---
776	ENSG00000157388	CACNA1D	-2.20181	3.81676	0.745648	-2.72933	0.0279157	0.000143876	0.456063	0.00646238	---
777	ENSG00000198216	CACNA1E	-0.726111	1.23469	1.07706	-1.79269	0.467948	0.217248	0.281723	0.0733366	---
778	ENSG00000102001	CACNA1F	-0.562668	1.27246	1.98043	-2.99709	0.573792	0.203518	0.0479401	0.00279586	---
779	ENSG00000081248	CACNA1S	1.53554	-3.27223	4.23478	-2.6257	0.12498	0.00110507	2.50773e-05	0.00878462	---
781	ENSG00000153956	CACNA2D1	-2.79567	0.127584	4.39976	-2.1163	0.00528253	0.898505	1.20499e-05	0.0345764	---
782	ENSG00000067191	CACNB1	0.0840707	-2.13363	1.52152	0.560053	0.933018	0.0331263	0.128459	0.575574	---
783	ENSG00000165995	CACNB2	-3.8606	0.32823	6.27943	-3.26543	0.000120682	0.742809	5.14109e-10	0.00113164	---
784	ENSG00000167535	CACNB3	-5.64207	-0.698964	5.40194	0.516926	2.21046e-08	0.484744	8.31507e-08	0.605327	---
785	ENSG00000182389	CACNB4	0.259832	-0.88606	3.18759	-2.7912	0.795049	0.375807	0.00148101	0.00535543	---
786	ENSG00000108878	CACNG1	0.6525	1.80495	-0.861389	-1.67308	0.514235	0.0713957	0.389239	0.0946366	---
788	ENSG00000178537	SLC25A20	3.01385	-0.496724	-0.499603	-1.94136	0.00264731	0.619497	0.617469	0.0525071	---
790	ENSG00000084774	CAD	4.00636	-9.94649	8.01601	-2.24121	6.64297e-05	2.98232e-22	3.1583e-15	0.0252405	---
793	ENSG00000104327	CALB1	-2.84124	2.55565	-0.46867	0.600806	0.00458894	0.0107521	0.639412	0.548111	---
794	ENSG00000172137	CALB2	-1.00822	2.1869	-2.44702	1.32479	0.313605	0.0289907	0.0145828	0.185556	---
795	ENSG00000169906	S100G	2.3508	-2.84838	0.629028	0.0273113	0.0189345	0.00448809	0.52948	0.978217	---
796	ENSG00000110680	CALCA	-0.1041	0.594958	1.17791	-1.83642	0.917112	0.552012	0.239124	0.0666052	---
797	ENSG00000175868	CALCB	-1.07313	-0.106692	2.73546	-1.79608	0.283481	0.915055	0.00634422	0.0727961	---
799	ENSG00000004948	CALCR	0.185745	-0.117101	1.82068	-2.05951	0.852684	0.906804	0.0689661	0.0397149	---
800	ENSG00000122786	CALD1	-2.77428	-1.23332	-1.27091	5.60933	0.00563977	0.217759	0.204069	2.65595e-08	---
808	ENSG00000143933	CALM2	-0.714821	-0.205098	0.611008	0.273124	0.474894	0.837539	0.541339	0.784817	---
810	ENSG00000178363	CALML3	-0.277431	1.5779	-1.68678	0.416274	0.781509	0.114918	0.0919709	0.677302	---
811	ENSG00000179218	CALR	-1.79058	0.0558108	-1.81405	3.75726	0.0736762	0.955504	0.0699816	0.000182142	---
813	ENSG00000128595	CALU	-4.00918	-0.0677198	-3.2819	7.91176	6.56549e-05	0.946023	0.00106828	6.96386e-15	---
814	ENSG00000152495	CAMK4	1.36877	-3.56446	3.99833	-1.88758	0.171391	0.000382568	6.86849e-05	0.0593832	---
815	ENSG00000070808	CAMK2A	-3.59181	2.58267	0.400664	0.362499	0.000345046	0.00995087	0.688757	0.717059	---
816	ENSG00000058404	CAMK2B	-4.2851	-0.105319	5.42251	-1.46849	2.01063e-05	0.916144	7.43768e-08	0.142299	---
817	ENSG00000145349	CAMK2D	0.0902177	3.78084	-2.48115	-1.4557	0.928133	0.000165949	0.013266	0.145802	---
818	ENSG00000148660	CAMK2G	-3.32936	1.88895	-1.75353	3.22912	0.000903574	0.0592001	0.0798302	0.00128384	---
819	ENSG00000164615	CAMLG	-0.181383	-2.00872	2.45048	-0.320347	0.856105	0.0448461	0.0144443	0.748775	---
820	ENSG00000164047	CAMP	1.34371	2.96558	-2.08029	-2.28953	0.17936	0.00309591	0.0377641	0.0222651	---
821	ENSG00000127022	CANX	2.81981	1.86987	-4.77297	0.317323	0.00490413	0.061806	2.09764e-06	0.751068	---
822	ENSG00000042493	CAPG	-1.38712	6.0429	-7.8283	3.3023	0.165727	2.16337e-09	1.30312e-14	0.000994335	---
823	ENSG00000014216	CAPN1	-1.46837	4.03993	-8.6383	6.39132	0.142332	5.77391e-05	2.35151e-17	2.56182e-10	---
824	ENSG00000162909	CAPN2	-4.60736	4.72561	-8.382	8.72821	4.6276e-06	2.63693e-06	1.83642e-16	1.12959e-17	s4
825	ENSG00000092529	CAPN3	NA	NA	NA	NA	NA	NA	NA	NA	---
826	ENSG00000126247	CAPNS1	-4.78874	2.91567	-3.31675	5.31543	1.94297e-06	0.00363184	0.000944886	1.32347e-07	---
827	ENSG00000077274	CAPN6	-0.291397	-0.0457581	0.203203	0.120581	0.770811	0.963513	0.839019	0.904048	---
828	ENSG00000105519	CAPS	-1.15911	4.57736	-3.19119	-0.267567	0.2467	5.32657e-06	0.00146287	0.78909	---
829	ENSG00000116489	CAPZA1	3.98574	0.439769	-3.37524	-0.782384	7.23677e-05	0.660204	0.00076706	0.434182	---
830	ENSG00000198898	CAPZA2	1.71612	1.58252	-3.36686	0.228337	0.0864623	0.113861	0.000790457	0.819433	---
831	ENSG00000153113	CAST	-1.88697	6.91621	-10.7997	5.86064	0.0594656	8.45984e-12	9.71517e-26	6.33369e-09	---
832	ENSG00000077549	CAPZB	-3.55159	0.743151	-2.98169	6.12542	0.000401513	0.457572	0.00293897	1.31763e-09	---
833	ENSG00000110619	CARS	1.25861	1.66309	-4.95532	2.30413	0.208477	0.0966218	8.53221e-07	0.021428	---
834	ENSG00000137752	CASP1	-0.432484	4.26055	-5.6305	1.93421	0.665487	2.24003e-05	2.35895e-08	0.0533811	---
835	ENSG00000106144	CASP2	3.19708	-5.05599	4.13041	-2.2857	0.00143367	5.12688e-07	3.93673e-05	0.0224891	s1
836	ENSG00000164305	CASP3	1.88059	0.451931	-1.38974	-0.86077	0.0603301	0.651421	0.16493	0.389579	---
837	ENSG00000196954	CASP4	-2.69638	7.57021	-10.1587	5.39412	0.0071324	8.73085e-14	4.24681e-23	8.67394e-08	---
838	ENSG00000137757	CASP5	-0.849679	0.743962	0.808945	-0.839295	0.395716	0.457081	0.418747	0.401513	---
839	ENSG00000138794	CASP6	0.44532	2.72985	-1.24626	-2.04131	0.656189	0.00645218	0.212975	0.0414928	---
840	ENSG00000165806	CASP7	-1.37173	4.29962	-2.62753	-0.371498	0.170468	1.88563e-05	0.0087379	0.710349	---
841	ENSG00000064012	CASP8	2.96894	2.58582	-7.33245	2.05545	0.00306251	0.00986121	4.79758e-13	0.0401056	---
842	ENSG00000132906	CASP9	-0.448268	3.48907	-2.0617	-1.05776	0.654061	0.00050671	0.0395049	0.290432	---
843	ENSG00000003400	CASP10	-2.30669	5.04389	-2.94444	0.128311	0.0212844	5.45318e-07	0.00331341	0.89793	---
844	ENSG00000143318	CASQ1	1.12808	-0.716717	1.24491	-1.72645	0.259568	0.473723	0.213467	0.0845882	---
845	ENSG00000118729	CASQ2	-1.13677	-0.388897	1.05458	0.411511	0.255916	0.697439	0.291883	0.68079	---
846	ENSG00000036828	CASR	-0.310271	1.02844	1.37601	-2.31909	0.756422	0.304003	0.169141	0.0205995	---
847	ENSG00000121691	CAT	2.35399	3.19398	-3.9202	-1.55266	0.018774	0.00144898	9.47612e-05	0.120833	---
857	ENSG00000105974	CAV1	-4.88797	0.482841	-4.3464	9.48477	1.19361e-06	0.629318	1.53143e-05	1.84783e-20	---
858	ENSG00000105971	CAV2	-4.92944	3.38558	-5.99468	7.96378	9.71154e-07	0.000739058	2.8826e-09	4.69863e-15	s2
859	ENSG00000182533	CAV3	-2.79256	-0.170414	4.48218	-1.88191	0.00533319	0.864721	8.27935e-06	0.0601507	---
860	ENSG00000124813	RUNX2	0.331631	-1.1942	-4.31606	5.75044	0.74024	0.232696	1.75305e-05	1.19565e-08	---
862	ENSG00000079102	RUNX1T1	-2.05214	-0.143737	4.64299	-2.83	0.0404266	0.885738	3.91143e-06	0.00475188	---
863	ENSG00000129993	CBFA2T3	0.0889368	-1.36725	3.64587	-2.58876	0.929151	0.171867	0.000280798	0.00977802	---
864	ENSG00000020633	RUNX3	2.23425	-2.35116	1.76543	-1.63719	0.0256964	0.0189162	0.0778101	0.101919	---
865	ENSG00000067955	CBFB	7.23798	-7.35077	2.94485	-2.56423	9.31979e-13	4.21419e-13	0.00330906	0.0104916	---
866	ENSG00000170099	SERPINA6	-1.78051	2.44311	-0.724836	-0.0580403	0.0753089	0.0147407	0.46873	0.953729	---
867	ENSG00000110395	CBL	2.54459	-8.14765	2.34543	3.45794	0.0110964	1.14929e-15	0.0192078	0.000568228	s4
868	ENSG00000114423	CBLB	-0.874744	-0.283613	-0.467135	1.70526	0.381932	0.776768	0.640509	0.0884689	---
869	ENSG00000102924	CBLN1	-2.24991	-0.989901	6.04365	-3.18907	0.0246803	0.322472	2.15377e-09	0.00147357	---
871	ENSG00000149257	SERPINH1	-5.33597	-0.231784	-1.09956	6.92861	1.18589e-07	0.816755	0.2718	7.78285e-12	---
873	ENSG00000159228	CBR1	-2.72024	4.66046	-4.3107	2.4193	0.00664126	3.60041e-06	1.79527e-05	0.0157354	---
874	ENSG00000159231	CBR3	-1.50321	0.237357	-1.24788	2.63443	0.133114	0.81243	0.212381	0.00856347	---
875	ENSG00000274276	CBS	-1.65105	-0.638401	2.89283	-0.805229	0.0990558	0.523365	0.00390418	0.420887	---
881	ENSG00000185972	CCIN	-0.941997	-1.76535	2.07078	0.59696	0.346431	0.0778231	0.0386466	0.550675	---
883	ENSG00000171097	CCBL1	-1.93231	-2.36426	4.62698	-0.516316	0.0536148	0.0182644	4.2189e-06	0.605753	---
886	ENSG00000163394	CCKAR	0.161041	-2.9487	2.90747	-0.150249	0.872095	0.0032685	0.00372747	0.8806	---
887	ENSG00000110148	CCKBR	-2.19113	-1.19329	3.63632	-0.46393	0.0286818	0.23305	0.000291259	0.642803	---
889	ENSG00000001631	KRIT1	8.63533	-1.64481	-0.898052	-5.71471	2.40903e-17	0.100337	0.369383	1.46585e-08	---
890	ENSG00000145386	CCNA2	3.88434	-5.05246	5.08473	-4.00963	0.00010964	5.22013e-07	4.42574e-07	6.55302e-05	---
891	ENSG00000134057	CCNB1	1.40762	-3.43354	3.46992	-1.49695	0.159567	0.000621227	0.000543764	0.134736	---
892	ENSG00000112237	CCNC	5.32462	-2.15541	0.660123	-3.70717	1.26014e-07	0.0313777	0.509333	0.000221587	---
894	ENSG00000118971	CCND2	-0.464501	0.416488	0.695895	-0.747844	0.642394	0.677146	0.486663	0.454737	---
896	ENSG00000112576	CCND3	2.65959	-2.5831	1.17038	-1.16024	0.00795383	0.00993874	0.242139	0.24624	---
898	ENSG00000105173	CCNE1	3.37591	-4.27238	2.58162	-1.61234	0.000765204	2.12657e-05	0.00998093	0.107217	---
899	ENSG00000162063	CCNF	3.69435	-7.57009	7.57732	-3.81712	0.000232907	8.73812e-14	8.29114e-14	0.00014367	---
900	ENSG00000113328	CCNG1	2.90682	-0.946309	1.35913	-3.40189	0.00373522	0.344229	0.174425	0.000696837	---
901	ENSG00000138764	CCNG2	-2.14826	1.08362	2.66698	-1.93526	0.0319428	0.278807	0.0077823	0.0532521	---
902	ENSG00000134480	CCNH	5.24552	-0.529778	-3.93086	-0.360798	1.91762e-07	0.596389	9.07175e-05	0.71833	---
904	ENSG00000129315	CCNT1	2.19158	-4.03743	5.05933	-3.35484	0.0286495	5.83467e-05	5.04012e-07	0.000825215	---
905	ENSG00000082258	CCNT2	5.61088	-2.64481	0.312628	-3.0633	2.6331e-08	0.0083072	0.754631	0.00225015	---
908	ENSG00000146731	CCT6A	3.34028	-3.87439	3.06536	-2.52902	0.000869169	0.000114145	0.0022349	0.0115973	---
909	ENSG00000158477	CD1A	-0.587747	-1.22824	1.85498	-0.106197	0.556841	0.219659	0.0639054	0.915448	---
910	ENSG00000158485	CD1B	-1.05142	-0.769723	1.81074	-0.0881351	0.293333	0.441654	0.070493	0.929788	---
911	ENSG00000158481	CD1C	-1.74575	0.535558	2.56224	-1.62872	0.081174	0.592388	0.0105517	0.1037	---
912	ENSG00000158473	CD1D	0.0728718	-0.76016	0.795668	-0.12084	0.941923	0.447346	0.426422	0.903843	---
913	ENSG00000158488	CD1E	-1.27947	0.708832	3.21471	-3.0041	0.201042	0.478601	0.00134933	0.00273282	---
914	ENSG00000116824	CD2	-0.795485	0.734065	-0.453308	0.502262	0.426528	0.463089	0.650429	0.615599	---
915	ENSG00000167286	CD3D	-0.552022	1.511	1.00851	-2.19488	0.581062	0.131117	0.313464	0.0284113	---
916	ENSG00000198851	CD3E	-0.467206	-0.859971	3.96941	-2.92919	0.640459	0.390019	7.74222e-05	0.00347889	---
917	ENSG00000160654	CD3G	-0.427406	-0.00387915	2.44807	-2.2492	0.669179	0.996906	0.0145406	0.0247257	---
919	ENSG00000198821	CD247	1.43928	-2.07638	2.19396	-1.60326	0.150398	0.0381243	0.0284777	0.109206	---
920	ENSG00000010610	CD4	-0.0954741	-0.286863	1.33422	-1.05568	0.923958	0.774279	0.182449	0.291379	---
921	ENSG00000110448	CD5	-0.241903	0.339693	-0.226658	0.123684	0.808907	0.734162	0.820738	0.901591	---
922	ENSG00000073754	CD5L	1.74908	-0.214645	-1.24353	-0.164335	0.0805976	0.83009	0.213975	0.869502	---
923	ENSG00000013725	CD6	0.162872	-2.30435	3.60343	-1.59811	0.870653	0.0214155	0.000330166	0.110347	---
924	ENSG00000173762	CD7	-2.57004	-0.967368	4.58917	-1.35003	0.0103184	0.333604	5.04023e-06	0.177325	---
925	ENSG00000153563	CD8A	-0.934307	-0.837607	4.39432	-2.93671	0.350381	0.40246	1.23495e-05	0.00339633	---
928	ENSG00000010278	CD9	-1.11049	3.76004	-4.80093	2.27708	0.267066	0.000180156	1.83092e-06	0.0230009	---
929	ENSG00000170458	CD14	-1.7571	4.54756	-2.44996	-0.438623	0.0792188	6.12066e-06	0.0144649	0.661034	---
930	ENSG00000177455	CD19	1.91918	-1.91676	3.43925	-3.62977	0.0552576	0.0555652	0.000608419	0.000298654	---
931	ENSG00000156738	MS4A1	1.47907	-1.17693	1.35118	-1.6964	0.13945	0.239516	0.176955	0.090135	---
932	ENSG00000149516	MS4A3	0.710947	0.66218	-1.33874	0.0318179	0.47729	0.508015	0.180973	0.974624	---
933	ENSG00000012124	CD22	1.32682	-0.846217	-0.385851	0.00553832	0.184883	0.397642	0.699692	0.995582	---
939	ENSG00000139193	CD27	2.53765	-1.41988	0.917173	-2.02032	0.0113172	0.155968	0.359282	0.043628	---
940	ENSG00000178562	CD28	-1.31713	-0.0918366	3.43826	-2.3302	0.188109	0.926847	0.000610627	0.020002	---
941	ENSG00000121594	CD80	1.21768	-0.0341597	0.667085	-1.92578	0.223645	0.972757	0.504878	0.0544271	---
942	ENSG00000114013	CD86	1.10363	0.359743	-0.86109	-0.558591	0.270031	0.719119	0.389403	0.576571	---
943	ENSG00000120949	TNFRSF8	0.371575	1.2101	-0.0139156	-1.67568	0.710291	0.226538	0.9889	0.0941267	---
944	ENSG00000106952	TNFSF8	1.2848	0.333672	-0.376354	-1.24519	0.199173	0.7387	0.706737	0.213364	---
945	ENSG00000105383	CD33	-0.20497	1.60011	-1.87747	0.527458	0.837639	0.109903	0.0607568	0.597997	---
946	ENSG00000105492	SIGLEC6	-1.57727	1.15378	-0.532272	0.92057	0.115062	0.248878	0.594661	0.357506	---
947	ENSG00000174059	CD34	0.86671	0.603101	-0.120909	-1.39767	0.386317	0.546584	0.903788	0.162535	---
948	ENSG00000135218	CD36	-0.792555	1.34252	-0.28652	-0.343733	0.428233	0.179746	0.774542	0.731123	---
949	ENSG00000073060	SCARB1	1.5369	-0.931163	-0.245722	-0.267275	0.124646	0.352004	0.80595	0.789315	---
950	ENSG00000138760	SCARB2	-3.91505	5.14063	-3.3878	2.10872	9.67723e-05	3.31773e-07	0.00073318	0.0352276	---
951	ENSG00000104894	CD37	2.15638	-0.224634	0.466254	-2.44485	0.0313021	0.822312	0.641139	0.0146703	---
952	ENSG00000004468	CD38	1.74268	-0.5053	0.949261	-2.25325	0.08171	0.613464	0.342727	0.0244684	---
953	ENSG00000138185	ENTPD1	NA	NA	NA	NA	NA	NA	NA	NA	---
954	ENSG00000054179	ENTPD2	-1.84531	4.67004	-0.394355	-2.73728	0.0653009	3.43999e-06	0.693407	0.00630951	---
955	ENSG00000197586	ENTPD6	0.0404994	3.73744	-4.9164	1.25806	0.967703	0.000196882	1.03639e-06	0.208677	---
956	ENSG00000168032	ENTPD3	-3.08635	4.1558	-0.136428	-1.2289	0.00208442	3.53078e-05	0.891511	0.219412	---
957	ENSG00000187097	ENTPD5	0.838595	0.216929	-0.954773	-0.0337516	0.401905	0.82831	0.339933	0.973082	---
958	ENSG00000101017	CD40	-0.856806	1.66664	-2.19648	1.462	0.391766	0.0959125	0.0282962	0.144068	---
959	ENSG00000102245	CD40LG	2.75375	-2.92828	1.85473	-1.63334	0.00600296	0.00348891	0.0639414	0.102726	---
960	ENSG00000026508	CD44	-1.50547	3.36449	-7.53526	6.02964	0.132533	0.000797203	1.12481e-13	2.3416e-09	---
961	ENSG00000196776	CD47	-0.963911	2.7807	-2.74466	0.963731	0.335334	0.00553023	0.00617032	0.335424	---
962	ENSG00000117091	CD48	2.01896	-2.17311	0.889939	-0.653202	0.0437692	0.0300162	0.373721	0.513783	---
963	ENSG00000143119	CD53	1.73908	0.859163	0.0785972	-2.78179	0.082341	0.390465	0.937369	0.005512	---
965	ENSG00000116815	CD58	NA	NA	NA	NA	NA	NA	NA	NA	---
966	ENSG00000085063	CD59	-4.38176	3.21431	-6.47941	8.12924	1.30688e-05	0.00135119	1.46918e-10	1.32496e-15	---
967	ENSG00000135404	CD63	-5.26717	5.79083	-6.35254	5.99183	1.7104e-07	9.48439e-09	3.26528e-10	2.93166e-09	s2
968	ENSG00000129226	CD68	-2.27253	4.71164	-9.09385	6.97203	0.023275	2.81996e-06	5.3704e-19	5.80587e-12	---
969	ENSG00000110848	CD69	1.12343	0.380152	-0.0679487	-1.47242	0.261534	0.703917	0.945841	0.141235	---
970	ENSG00000125726	CD70	1.47637	-0.914085	-2.36818	2.10183	0.140172	0.360901	0.0180729	0.0358278	---
971	ENSG00000137101	CD72	0.407688	-0.783875	2.13067	-1.89631	0.683593	0.433307	0.0333701	0.0582187	---
972	ENSG00000019582	CD74	0.963252	1.58324	-3.12384	0.722498	0.335664	0.113697	0.00183863	0.470164	---
973	ENSG00000105369	CD79A	0.79967	-0.926553	2.93615	-3.02253	0.4241	0.354392	0.00340238	0.00257327	---
974	ENSG00000007312	CD79B	2.3202	-1.93925	3.06015	-3.59715	0.020539	0.0527636	0.00227372	0.000338137	---
975	ENSG00000110651	CD81	-0.0936867	-3.15577	-1.15228	4.82693	0.925378	0.00165059	0.249494	1.61243e-06	---
976	ENSG00000123146	ADGRE5	0.699357	3.36247	-6.64065	2.80085	0.484499	0.000802986	5.21989e-11	0.00519915	---
977	ENSG00000177697	CD151	-6.40849	5.08031	-7.71528	9.51939	2.29983e-10	4.52708e-07	3.01733e-14	1.36349e-20	---
978	ENSG00000158825	CDA	-2.57017	3.93539	-6.48042	5.3831	0.0103148	8.90531e-05	1.45982e-10	9.20591e-08	---
983	ENSG00000170312	CDK1	3.68708	-3.87786	5.78102	-5.851	0.000239557	0.000112554	1.00347e-08	6.69861e-09	---
987	ENSG00000198589	LRBA	2.60735	1.22456	2.03021	-6.29974	0.00926617	0.221041	0.0426103	4.5342e-10	---
988	ENSG00000096401	CDC5L	4.36504	-4.47529	4.18063	-4.13053	1.40884e-05	8.54529e-06	3.17266e-05	3.93465e-05	---
989	ENSG00000122545	SEPTIN7	1.36474	-3.24712	2.13121	-0.199975	0.172655	0.00120619	0.0333254	0.841542	---
990	ENSG00000094804	CDC6	4.48394	-5.16774	4.59638	-3.95972	8.21249e-06	2.88207e-07	4.87253e-06	8.05793e-05	---
991	ENSG00000117399	CDC20	0.482475	-4.9037	5.34108	-1.00167	0.629578	1.10399e-06	1.15393e-07	0.316756	---
993	ENSG00000164045	CDC25A	8.93301	-10.5898	8.08297	-6.49187	2.07699e-18	7.34249e-25	1.89187e-15	1.35736e-10	---
994	ENSG00000101224	CDC25B	-1.64592	-4.31174	4.14622	1.79016	0.100107	1.78705e-05	3.67909e-05	0.073743	---
995	ENSG00000158402	CDC25C	1.71147	-4.48172	6.13848	-3.53602	0.0873169	8.29679e-06	1.21753e-09	0.000425617	---
996	ENSG00000004897	CDC27	2.09404	-3.27915	2.35472	-1.14201	0.0365181	0.00107864	0.0187372	0.253736	---
997	ENSG00000099804	CDC34	0.653263	-2.74168	2.74609	-0.693896	0.513743	0.00622618	0.00614371	0.487915	---
998	ENSG00000070831	CDC42	-0.681427	-0.962185	2.13128	-0.601783	0.495766	0.336199	0.0333195	0.547461	---
999	ENSG00000039068	CDH1	-0.901924	8.45149	-5.54142	-1.96649	0.367323	1.05726e-16	3.87547e-08	0.0495302	---
1000	ENSG00000170558	CDH2	-4.30574	-2.27557	1.99371	4.63443	1.83521e-05	0.0230912	0.0464664	4.07304e-06	---
1001	ENSG00000062038	CDH3	-3.32591	3.88095	-2.89259	2.31887	0.000914717	0.000111156	0.00390711	0.0206115	---
1002	ENSG00000179242	CDH4	-3.01846	-0.940345	2.71006	1.08878	0.00260777	0.347277	0.00684698	0.276525	s3
1003	ENSG00000179776	CDH5	-0.124896	0.75518	-2.21658	1.73504	0.900632	0.450326	0.0268858	0.0830539	---
1004	ENSG00000113361	CDH6	-2.92661	0.64077	0.84113	1.32096	0.0035076	0.521825	0.400484	0.186828	---
1005	ENSG00000081138	CDH7	-1.32932	-0.303971	4.01625	-2.71208	0.184059	0.761216	6.37473e-05	0.0068058	---
1006	ENSG00000150394	CDH8	-0.448529	-0.744807	1.57881	-0.469315	0.653873	0.45657	0.114709	0.638951	---
1007	ENSG00000113100	CDH9	-2.23118	0.793346	2.47589	-1.32717	0.0258996	0.427772	0.0134621	0.184768	---
1008	ENSG00000040731	CDH10	-1.8286	1.06367	3.93181	-3.6194	0.0677699	0.287744	9.03681e-05	0.00031071	---
1009	ENSG00000140937	CDH11	-4.62478	-0.762994	2.56806	2.64272	4.26306e-06	0.445655	0.0103773	0.00835827	---
1010	ENSG00000154162	CDH12	-2.12665	0.10132	5.45669	-3.89898	0.0337037	0.919318	6.1745e-08	0.000103318	---
1012	ENSG00000140945	CDH13	-3.68489	-0.510148	-2.27739	6.90274	0.000241597	0.610065	0.0229824	9.26053e-12	---
1013	ENSG00000129910	CDH15	-1.79961	-0.972313	3.96273	-1.44786	0.0722362	0.33114	7.95876e-05	0.147984	---
1014	ENSG00000166589	CDH16	0.214894	-0.12324	2.10126	-2.39089	0.829896	0.901943	0.0358784	0.0169994	---
1015	ENSG00000079112	CDH17	1.71829	3.34782	-1.36589	-3.8791	0.0860656	0.000846132	0.172293	0.000111995	---
1016	ENSG00000145526	CDH18	-1.19076	0.0859131	0.0819507	1.01736	0.234043	0.931553	0.934703	0.30924	---
1017	ENSG00000123374	CDK2	2.28489	-7.39722	7.03261	-2.0124	0.0225365	3.03008e-13	3.84732e-12	0.0444567	---
1018	ENSG00000250506	CDK3	NA	NA	NA	NA	NA	NA	NA	NA	---
1019	ENSG00000135446	CDK4	1.93294	-6.36789	6.50418	-2.16039	0.0535372	2.96676e-10	1.25506e-10	0.0309892	s3
1020	ENSG00000164885	CDK5	-0.949046	0.112111	0.539907	0.242457	0.342836	0.910758	0.589387	0.808478	---
1021	ENSG00000105810	CDK6	3.79848	-0.168147	-3.93427	0.663907	0.000154741	0.866503	8.94615e-05	0.506909	---
1022	ENSG00000134058	CDK7	1.33192	3.11586	-5.98277	1.73958	0.183203	0.00188856	3.09338e-09	0.0822534	---
1024	ENSG00000132964	CDK8	7.1729	-4.29895	1.62724	-4.24442	1.46613e-12	1.89121e-05	0.104015	2.40416e-05	s1
1025	ENSG00000136807	CDK9	-0.753246	-4.59107	0.28641	5.46241	0.451487	4.99554e-06	0.774626	5.9846e-08	---
1026	ENSG00000124762	CDKN1A	NA	NA	NA	NA	NA	NA	NA	NA	---
1027	ENSG00000111276	CDKN1B	-0.120848	-1.56151	4.77872	-3.38738	0.903837	0.118732	2.03997e-06	0.000734299	---
1028	ENSG00000129757	CDKN1C	-5.0649	-0.305313	1.99579	3.20422	4.89874e-07	0.760194	0.0462394	0.00139894	---
1029	ENSG00000147889	CDKN2A	0.208054	-0.751935	2.61892	-2.26332	0.835231	0.452275	0.00895997	0.0238388	---
1030	ENSG00000147883	CDKN2B	-1.86397	2.82984	-3.50662	2.64864	0.0626305	0.0047542	0.000474853	0.00821425	---
1031	ENSG00000123080	CDKN2C	0.226033	-2.65383	5.22464	-3.02393	0.821224	0.00808992	2.14035e-07	0.0025615	---
1032	ENSG00000129355	CDKN2D	0.0938306	-0.362715	1.31682	-1.14534	0.925263	0.716898	0.188212	0.252352	---
1033	ENSG00000100526	CDKN3	1.95189	-1.66885	2.64376	-3.06017	0.0512419	0.0954737	0.00833288	0.00227359	---
1036	ENSG00000129596	CDO1	-1.5485	-2.84523	4.74224	-0.506802	0.121831	0.00453229	2.43392e-06	0.61241	---
1038	ENSG00000184258	CDR1	-0.52343	-0.489496	1.55263	-0.642482	0.600796	0.624602	0.120842	0.520714	---
1040	ENSG00000163624	CDS1	-2.59967	7.92064	-4.43398	-0.907722	0.00947449	6.51235e-15	1.03188e-05	0.364253	---
1041	ENSG00000204539	CDSN	3.20998	-1.38719	0.752493	-2.54887	0.00137152	0.165704	0.451939	0.0109618	s4
1043	ENSG00000169442	CD52	0.779086	-0.870831	0.453999	-0.338004	0.436121	0.384064	0.649932	0.735434	---
1044	ENSG00000113722	CDX1	1.20786	0.126094	0.0143706	-1.37142	0.2274	0.899684	0.988537	0.170565	---
1045	ENSG00000165556	CDX2	-0.381712	1.90582	0.664322	-2.41809	0.702759	0.0569722	0.506644	0.0157874	---
1047	ENSG00000153132	CLGN	-1.04723	-0.460414	5.52154	-4.45578	0.295256	0.645324	4.3255e-08	9.34288e-06	---
1048	ENSG00000105388	CEACAM5	-3.10195	7.73728	-1.92437	-2.94824	0.00197867	2.56463e-14	0.054603	0.00327329	---
1050	ENSG00000245848	CEBPA	NA	NA	NA	NA	NA	NA	NA	NA	---
1051	ENSG00000172216	CEBPB	-0.250185	2.09288	-5.72761	4.20339	0.802498	0.0366215	1.36208e-08	2.87497e-05	---
1052	ENSG00000221869	CEBPD	-3.25114	5.63917	-6.42299	4.17343	0.00118945	2.24679e-08	2.09931e-10	3.27278e-05	---
1053	ENSG00000092067	CEBPE	1.29698	-2.02599	1.3455	-0.585913	0.194948	0.0430418	0.178782	0.558071	---
1054	ENSG00000153879	CEBPG	4.28162	-1.19039	-0.404771	-2.5497	2.04172e-05	0.234187	0.685736	0.010936	---
1056	ENSG00000170835	CEL	1.02541	-0.652705	-1.30027	1.10192	0.305426	0.514103	0.19382	0.270775	---
1058	ENSG00000115163	CENPA	3.59244	-5.88745	4.82488	-2.55611	0.000344229	5.41785e-09	1.62865e-06	0.0107379	---
1059	ENSG00000125817	CENPB	-0.581292	-1.30874	-1.34363	3.50235	0.56118	0.190936	0.179385	0.000482431	---
1060	ENSG00000145241	CENPC	4.142	-1.94318	2.6645	-5.0116	3.74625e-05	0.0522859	0.00783948	6.425e-07	---
1062	ENSG00000138778	CENPE	3.56438	-4.2046	4.66573	-4.14505	0.000382687	2.85984e-05	3.51131e-06	3.69754e-05	---
1063	ENSG00000117724	CENPF	3.28326	-6.65621	8.30411	-5.09339	0.00106319	4.71824e-11	3.39463e-16	4.23327e-07	---
1069	ENSG00000147400	CETN2	-2.37291	3.1934	-2.72821	1.92147	0.0178449	0.00145185	0.0064842	0.0549681	---
1070	ENSG00000153140	CETN3	4.51982	-1.80662	0.85459	-3.51127	6.96092e-06	0.0711339	0.392991	0.000466727	---
1071	ENSG00000087237	CETP	-0.368953	1.12346	0.285558	-1.16196	0.712244	0.261523	0.775278	0.245541	---
1072	ENSG00000172757	CFL1	-1.742	-2.42208	-0.882649	5.42753	0.0818283	0.0156164	0.377647	7.23741e-08	---
1073	ENSG00000165410	CFL2	-3.81719	-1.50237	1.59644	3.72832	0.000143628	0.133331	0.11072	0.000204038	---
1075	ENSG00000109861	CTSC	1.3842	2.47645	-3.60847	-0.142884	0.166619	0.0134409	0.00032391	0.886412	---
1080	ENSG00000001626	CFTR	-0.661619	1.69727	-0.89284	-0.19463	0.508374	0.0899707	0.372167	0.845724	---
1081	ENSG00000135346	CGA	-1.29521	2.34016	0.410151	-1.68275	0.195558	0.0194798	0.681786	0.0927481	---
1084	ENSG00000170956	CEACAM3	-1.02564	1.2974	1.0478	-1.52571	0.305318	0.194805	0.294996	0.127412	---
1087	ENSG00000007306	CEACAM7	-1.88266	3.66641	0.371203	-2.47586	0.0600488	0.000259476	0.710569	0.013463	---
1088	ENSG00000124469	CEACAM8	2.46112	0.896632	-1.20025	-2.13695	0.0140253	0.37014	0.230338	0.0328545	---
1089	ENSG00000105352	CEACAM4	-0.512666	1.37508	-1.77303	0.967752	0.608303	0.169428	0.0765399	0.333412	---
1101	ENSG00000136457	CHAD	-1.72365	1.68591	0.275681	-0.395855	0.0850927	0.0921383	0.782852	0.6923	---
1102	ENSG00000136161	RCBTB2	1.64341	-1.63581	2.46806	-2.58966	0.100625	0.102208	0.013758	0.00975256	---
1103	ENSG00000070748	CHAT	-1.96836	-2.28639	4.682	-0.622519	0.0493135	0.0224485	3.24939e-06	0.533749	---
1104	ENSG00000180198	RCC1	3.49408	-4.22686	3.32858	-2.59301	0.000497415	2.59586e-05	0.000906083	0.00965877	---
1105	ENSG00000153922	CHD1	6.05492	-2.57323	1.69205	-5.13062	2.01348e-09	0.0102247	0.0909603	3.49409e-07	---
1106	ENSG00000173575	CHD2	-1.68827	1.78388	-0.795194	0.637893	0.0916837	0.0747589	0.426697	0.523696	---
1107	ENSG00000170004	CHD3	-4.63703	-2.48016	4.48483	2.44743	4.02333e-06	0.013303	8.17897e-06	0.0145663	---
1108	ENSG00000111642	CHD4	-0.290264	-8.8448	11.3024	-2.12545	0.771677	4.32474e-18	6.75518e-28	0.0338042	---
1109	ENSG00000198610	AKR1C4	-0.515479	1.34505	-0.0496422	-0.886058	0.606337	0.178927	0.960418	0.375808	---
1111	ENSG00000149554	CHEK1	7.03518	-6.52088	4.92008	-5.39987	3.78056e-12	1.1283e-10	1.01757e-06	8.40848e-08	---
1112	ENSG00000053254	FOXN3	0.0563366	-4.61687	5.33439	-0.865635	0.955085	4.42492e-06	1.19599e-07	0.386907	---
1113	ENSG00000100604	CHGA	-0.865386	-1.84393	5.64394	-3.23946	0.387043	0.0655013	2.18739e-08	0.00123867	---
1114	ENSG00000089199	CHGB	-2.18799	-0.950269	6.6074	-3.88954	0.028911	0.342215	6.47315e-11	0.000107353	s3
1116	ENSG00000133048	CHI3L1	-1.33858	0.532336	-3.29198	4.40736	0.181023	0.594616	0.00103114	1.16429e-05	---
1117	ENSG00000064886	CHI3L2	0.127738	0.32718	0.100306	-0.594495	0.898383	0.743603	0.920122	0.552321	---
1118	ENSG00000133063	CHIT1	1.78924	-2.98122	1.88362	-0.641117	0.0738916	0.00294345	0.0599181	0.521599	---
1119	ENSG00000110721	CHKA	4.416	-0.877718	-0.871961	-2.50763	1.11965e-05	0.380316	0.383448	0.0123185	---
1120	ENSG00000100288	CHKB	NA	NA	NA	NA	NA	NA	NA	NA	---
1121	ENSG00000188419	CHM	1.74755	-1.43809	1.06738	-1.37113	0.0808609	0.150735	0.286069	0.170656	---
1122	ENSG00000203668	CHML	NA	NA	NA	NA	NA	NA	NA	NA	---
1123	ENSG00000128656	CHN1	-1.6257	-4.62736	7.77143	-1.66585	0.104341	4.21134e-06	1.99092e-14	0.0960702	---
1128	ENSG00000168539	CHRM1	-0.596071	-0.456327	2.68749	-1.84509	0.551268	0.648258	0.00732359	0.0653329	---
1129	ENSG00000181072	CHRM2	0.752412	-2.2096	3.40591	-2.08451	0.451988	0.0273685	0.000686779	0.0373774	---
1130	ENSG00000143669	LYST	0.589027	1.33522	-3.16349	1.41229	0.555982	0.182122	0.00160787	0.15819	---
1131	ENSG00000133019	CHRM3	-2.42961	1.69815	1.83849	-1.41508	0.0152978	0.0898043	0.0662985	0.15737	---
1132	ENSG00000180720	CHRM4	-0.191283	1.02857	0.102517	-1.03709	0.848345	0.303943	0.918368	0.299953	---
1133	ENSG00000184984	CHRM5	-1.1042	1.16911	1.15183	-1.42118	0.269785	0.24265	0.249678	0.15559	---
1134	ENSG00000138435	CHRNA1	-1.21465	-0.0858198	2.97627	-1.93806	0.224797	0.931628	0.00299093	0.0529091	---
1135	ENSG00000120903	CHRNA2	0.958413	-0.330204	1.24322	-1.97485	0.338096	0.741318	0.21409	0.0485719	---
1136	ENSG00000080644	CHRNA3	-1.11299	-1.68498	5.98118	-3.51831	0.265992	0.0923172	3.12267e-09	0.000454667	---
1137	ENSG00000101204	CHRNA4	-2.28167	0.472664	2.06391	-0.478755	0.0227272	0.63656	0.0392943	0.632222	---
1138	ENSG00000169684	CHRNA5	2.96467	-1.89808	5.1191	-6.60676	0.00310497	0.0579856	3.7084e-07	6.50026e-11	---
1140	ENSG00000170175	CHRNB1	-1.68853	-0.699624	-0.306574	2.80838	0.0916343	0.484332	0.759234	0.00508008	---
1141	ENSG00000160716	CHRNB2	-1.58559	-2.00067	5.72625	-2.42127	0.113161	0.0457095	1.37267e-08	0.0156508	---
1142	ENSG00000147432	CHRNB3	0.0913776	-1.50294	3.33555	-2.10592	0.927212	0.133184	0.000883931	0.0354707	---
1143	ENSG00000117971	CHRNB4	-1.70061	0.343822	0.298162	1.0124	0.08934	0.731056	0.765644	0.311601	---
1144	ENSG00000135902	CHRND	-2.79413	-0.30899	3.30963	-0.469579	0.00530751	0.757396	0.000968955	0.638762	---
1145	ENSG00000108556	CHRNE	2.03314	-1.20298	-0.330806	-0.377121	0.0423135	0.229283	0.740864	0.706167	---
1146	ENSG00000196811	CHRNG	1.22508	-0.750066	1.33561	-1.88798	0.220846	0.453399	0.181993	0.0593305	---
1147	ENSG00000213341	CHUK	6.90809	-2.0931	-0.708652	-3.78174	8.93436e-12	0.0366026	0.478713	0.000165363	---
1149	ENSG00000176194	CIDEA	-1.55324	0.954664	2.26318	-1.95338	0.120696	0.339988	0.0238469	0.0510644	---
1152	ENSG00000166165	CKB	-3.46223	1.50544	6.48362	-5.20037	0.00055934	0.132541	1.43049e-10	2.43083e-07	---
1153	ENSG00000099622	CIRBP	-1.79554	-1.93172	5.31571	-1.85091	0.0728819	0.053688	1.32156e-07	0.0644897	---
1154	ENSG00000114737	CISH	1.17288	2.8934	-3.13078	-0.893724	0.241134	0.00389715	0.00179615	0.371694	---
1155	ENSG00000105254	TBCB	-1.57121	-4.50677	6.14844	-0.190947	0.116464	7.39348e-06	1.14623e-09	0.848608	---
1158	ENSG00000104879	CKM	-1.71465	-1.2991	3.48529	-0.664531	0.086733	0.194222	0.000513841	0.50651	---
1160	ENSG00000131730	CKMT2	-1.02598	-0.644285	1.81787	-0.257712	0.305157	0.519545	0.0693955	0.796685	---
1161	ENSG00000049167	ERCC8	4.35036	-2.06576	1.23677	-3.48379	1.50459e-05	0.0391194	0.216473	0.000516685	---
1163	ENSG00000173207	CKS1B	NA	NA	NA	NA	NA	NA	NA	NA	---
1164	ENSG00000123975	CKS2	2.50456	-5.00914	4.69684	-2.24792	0.0124253	6.50562e-07	3.02703e-06	0.0248074	---
1173	ENSG00000161203	AP2M1	NA	NA	NA	NA	NA	NA	NA	NA	---
1174	ENSG00000106367	AP1S1	2.02532	2.40117	-5.71498	1.53091	0.0431105	0.0165323	1.46362e-08	0.126121	---
1175	ENSG00000042753	AP2S1	-2.47408	0.508524	-1.18802	3.25576	0.0135299	0.611203	0.235121	0.00117047	---
1176	ENSG00000177879	AP3S1	2.95763	-1.62551	-4.09206	3.26474	0.00317611	0.104382	4.63469e-05	0.00113438	---
1178	ENSG00000105205	CLC	0.570142	1.18527	0.00806632	-1.87406	0.568715	0.236204	0.993566	0.0612255	---
1179	ENSG00000016490	CLCA1	-2.46203	0.792251	1.89348	-0.459512	0.0139901	0.42841	0.0585942	0.64597	---
1180	ENSG00000188037	CLCN1	1.24367	-1.01381	0.198956	-0.37081	0.213926	0.310928	0.84234	0.710861	---
1181	ENSG00000114859	CLCN2	0.688802	-1.36543	1.59855	-0.965086	0.491114	0.172437	0.11025	0.334745	---
1182	ENSG00000109572	CLCN3	-0.0722518	2.66113	-0.477654	-2.28987	0.942417	0.00791783	0.633005	0.0222451	---
1183	ENSG00000073464	CLCN4	-0.500998	-0.0481925	2.52255	-2.2075	0.616487	0.961573	0.0118114	0.0275151	---
1184	ENSG00000171365	CLCN5	1.01915	-3.00411	4.61937	-2.80464	0.308387	0.00273268	4.37318e-06	0.0051389	---
1185	ENSG00000011021	CLCN6	-0.526948	-3.94623	4.01509	0.414383	0.598352	8.51774e-05	6.40553e-05	0.678686	---
1186	ENSG00000103249	CLCN7	-0.371045	-1.38189	-2.04897	4.15495	0.710686	0.167327	0.0407366	3.5437e-05	---
1187	ENSG00000186510	CLCNKA	-2.65186	0.88878	-0.651954	2.4224	0.00813694	0.374344	0.514587	0.0156026	---
1188	ENSG00000184908	CLCNKB	-0.452785	1.70149	0.858764	-2.33807	0.650806	0.0891746	0.390685	0.0195883	---
1191	ENSG00000120885	CLU	-4.32863	2.38202	-1.38671	3.28211	1.65773e-05	0.0174121	0.165852	0.0010675	---
1192	ENSG00000213719	CLIC1	0.265341	3.00073	-7.29313	4.32037	0.790804	0.00276291	6.33058e-13	1.71979e-05	---
1193	ENSG00000155962	CLIC2	-0.893929	1.67729	-0.315137	-0.572705	0.371584	0.093812	0.752726	0.566979	---
1195	ENSG00000013441	CLK1	3.35153	-2.34228	1.95284	-2.97581	0.000835017	0.0193696	0.0511284	0.00299542	---
1196	ENSG00000176444	CLK2	1.12771	-2.79144	6.11842	-4.75925	0.259724	0.00535145	1.37458e-09	2.24186e-06	---
1198	ENSG00000179335	CLK3	1.25826	0.081204	-1.36818	0.143951	0.208605	0.935297	0.171576	0.885569	---
1200	ENSG00000166340	TPP1	-1.98515	2.54847	-6.03151	5.83739	0.0474121	0.0109743	2.31554e-09	7.24851e-09	---
1201	ENSG00000188603	CLN3	NA	NA	NA	NA	NA	NA	NA	NA	---
1203	ENSG00000102805	CLN5	1.01394	1.88939	-6.36416	3.79932	0.310869	0.0591404	3.03679e-10	0.00015422	---
1207	ENSG00000074201	CLNS1A	4.29015	-5.29672	4.00994	-2.99213	1.96626e-05	1.46222e-07	6.5445e-05	0.00284128	---
1208	ENSG00000137392	CLPS	-1.13021	-0.788016	1.51743	0.331601	0.258668	0.430882	0.129486	0.740263	---
1209	ENSG00000104853	CLPTM1	-1.94727	-0.448164	-3.0541	5.88632	0.0517934	0.654136	0.00231963	5.45341e-09	---
1211	ENSG00000122705	CLTA	-0.937804	-1.76218	0.374977	2.45306	0.348581	0.0783564	0.707761	0.0143414	---
1212	ENSG00000175416	CLTB	-2.19948	2.42785	-6.65111	6.88428	0.0280814	0.0153714	4.87715e-11	1.04801e-11	---
1213	ENSG00000141367	CLTC	-0.172254	-0.589637	-0.16042	0.990827	0.863274	0.555573	0.872584	0.32202	---
1215	ENSG00000092009	CMA1	0.25651	-1.93525	1.34302	0.367215	0.797612	0.0532531	0.179583	0.71354	---
1230	ENSG00000163823	CCR1	0.251342	-0.239647	-1.25223	1.38152	0.801604	0.810655	0.210792	0.167441	---
1232	ENSG00000183625	CCR3	0.617049	0.294295	-1.31088	0.49558	0.537348	0.768596	0.190213	0.620304	---
1233	ENSG00000183813	CCR4	1.35437	-0.301535	0.41965	-1.4994	0.175937	0.763072	0.674835	0.134099	---
1234	ENSG00000160791	CCR5	0.794178	-1.63116	1.92753	-1.14321	0.427288	0.103184	0.0542078	0.253236	---
1235	ENSG00000112486	CCR6	-0.65454	0.911827	1.02726	-1.45872	0.51292	0.362089	0.304558	0.144969	---
1236	ENSG00000126353	CCR7	-0.328476	-0.391036	1.41952	-0.800538	0.742624	0.695857	0.156072	0.423597	---
1237	ENSG00000179934	CCR8	1.46683	-0.247695	0.688736	-1.96836	0.142749	0.804423	0.491156	0.0493135	---
1238	ENSG00000144648	ACKR2	NA	NA	NA	NA	NA	NA	NA	NA	---
1240	ENSG00000174600	CMKLR1	-1.52442	2.28547	-0.318282	-0.591558	0.127732	0.0225028	0.75034	0.554286	---
1241	ENSG00000213903	LTB4R	2.82714	-0.0402789	-2.67399	0.128136	0.00479421	0.967879	0.00762279	0.898068	---
1244	ENSG00000023839	ABCC2	1.31966	3.10067	-1.54694	-3.00013	0.187263	0.00198718	0.122207	0.00276837	---
1258	ENSG00000070729	CNGB1	0.385205	0.970893	0.499641	-1.99528	0.700171	0.331846	0.617442	0.0462951	---
1259	ENSG00000198515	CNGA1	-2.68767	5.99235	-3.19834	-0.199798	0.00731968	2.92271e-09	0.00142747	0.841681	---
1260	ENSG00000183862	CNGA2	0.523557	-0.812333	2.68317	-2.58863	0.600707	0.416802	0.00741819	0.00978168	---
1261	ENSG00000144191	CNGA3	-0.857953	-0.723589	2.25072	-0.813135	0.391132	0.469495	0.0246287	0.416342	---
1262	ENSG00000132259	CNGA4	-1.85234	-1.0213	3.57269	-0.921881	0.0642843	0.307371	0.000370896	0.356822	---
1263	ENSG00000173846	PLK3	-2.51169	1.2098	-5.49655	7.35004	0.0121785	0.226652	4.96351e-08	4.23605e-13	---
1264	ENSG00000130176	CNN1	-1.89068	-0.912324	1.71382	1.01658	0.0589682	0.361827	0.0868847	0.309608	---
1265	ENSG00000064666	CNN2	-3.63058	0.636016	-5.67851	9.49282	0.00029773	0.524918	1.79984e-08	1.72192e-20	---
1266	ENSG00000117519	CNN3	-4.35	-1.38267	2.56394	3.05578	1.50695e-05	0.167089	0.0105003	0.0023068	---
1267	ENSG00000173786	CNP	-3.18084	-3.14466	3.81821	2.43885	0.0015156	0.00171393	0.000143043	0.0149145	---
1268	ENSG00000118432	CNR1	1.30234	-0.718612	3.10378	-3.95321	0.193113	0.472555	0.00196661	8.27706e-05	---
1269	ENSG00000188822	CNR2	3.33206	-2.48905	0.95052	-1.69102	0.000894961	0.012977	0.342087	0.0911572	---
1270	ENSG00000242689	CNTF	2.78127	-1.8217	1.92598	-2.94102	0.00552072	0.068811	0.0544014	0.00334983	---
1271	ENSG00000122756	CNTFR	-1.38904	-3.53104	6.2661	-1.53145	0.165143	0.000433597	5.58196e-10	0.125987	---
1272	ENSG00000018236	CNTN1	-0.679935	0.17977	2.42602	-2.16958	0.49671	0.857371	0.0154487	0.0302834	---
1277	ENSG00000108821	COL1A1	-4.11535	-0.999691	-0.78338	6.17901	4.19789e-05	0.317712	0.433597	9.51907e-10	---
1278	ENSG00000164692	COL1A2	-3.4023	-0.3003	0.614601	3.07792	0.000695805	0.764014	0.538964	0.00214369	---
1280	ENSG00000139219	COL2A1	-2.25271	-2.12688	6.27846	-2.18764	0.0245023	0.0336845	5.17207e-10	0.0289361	---
1281	ENSG00000168542	COL3A1	-2.72134	-2.33002	1.95346	3.13474	0.00661952	0.0200117	0.0510549	0.00177234	---
1282	ENSG00000187498	COL4A1	-2.92704	-2.22502	-1.54839	7.2374	0.00350283	0.0263117	0.121857	9.35757e-13	---
1284	ENSG00000134871	COL4A2	-2.26139	-0.652888	-2.91117	6.29092	0.023958	0.513985	0.0036841	4.78874e-10	---
1285	ENSG00000169031	COL4A3	0.215117	1.40253	-0.737404	-0.930549	0.829722	0.16108	0.461057	0.352321	---
1286	ENSG00000081052	COL4A4	0.00811715	1.67058	-0.722296	-1.02865	0.993525	0.0951304	0.470288	0.303901	---
1287	ENSG00000188153	COL4A5	-4.96812	3.5625	-2.23906	3.57698	8.00111e-07	0.000385396	0.0253805	0.000364944	---
1288	ENSG00000197565	COL4A6	-3.77426	2.22383	0.32783	1.00949	0.000170328	0.0263917	0.743112	0.312993	---
1289	ENSG00000130635	COL5A1	-4.04684	-2.73907	-2.15617	9.83312	5.60893e-05	0.00627546	0.0313185	8.33515e-22	---
1290	ENSG00000204262	COL5A2	-4.23359	-1.06169	2.41821	2.74814	2.5208e-05	0.288643	0.0157822	0.00610578	---
1291	ENSG00000142156	COL6A1	-5.19388	-0.824679	-1.3195	7.73973	2.5148e-07	0.409759	0.187317	2.5184e-14	---
1292	ENSG00000142173	COL6A2	-4.55215	-1.46051	-0.281982	6.58062	5.99152e-06	0.144476	0.778018	7.69338e-11	---
1293	ENSG00000163359	COL6A3	-1.78588	-0.586571	-1.71627	4.35875	0.0744339	0.557629	0.0864356	1.44913e-05	---
1294	ENSG00000114270	COL7A1	-2.30453	-0.070118	-3.18704	5.98218	0.0214053	0.944114	0.0014838	3.10415e-09	---
1295	ENSG00000144810	COL8A1	-4.18463	2.01064	-0.729994	2.81515	3.11832e-05	0.0446423	0.465572	0.00497515	---
1296	ENSG00000171812	COL8A2	-3.25597	0.604574	0.280598	2.30761	0.00116963	0.545605	0.779079	0.0212326	---
1297	ENSG00000112280	COL9A1	-2.37976	-1.4647	4.32153	-0.715082	0.0175184	0.14333	1.71098e-05	0.474732	---
1298	ENSG00000049089	COL9A2	-0.755849	0.635991	0.938667	-0.958971	0.449925	0.524934	0.348138	0.337815	---
1299	ENSG00000092758	COL9A3	2.65233	-2.26854	2.0588	-2.46967	0.00812572	0.0235177	0.0397828	0.013697	---
1300	ENSG00000123500	COL10A1	-1.75773	0.715073	-0.105868	1.11016	0.0791129	0.474738	0.915709	0.267206	---
1301	ENSG00000060718	COL11A1	-1.89734	0.253642	3.66651	-2.36874	0.0580834	0.799827	0.000259373	0.018046	---
1302	ENSG00000204248	COL11A2	-1.01964	-1.45399	3.8342	-1.57256	0.308155	0.146277	0.000134186	0.116149	---
1303	ENSG00000111799	COL12A1	-4.66965	0.655308	-2.67986	7.0515	3.44643e-06	0.512427	0.00749133	3.38193e-12	---
1305	ENSG00000197467	COL13A1	-3.75045	1.03917	-2.48546	5.42742	0.000187087	0.298987	0.0131078	7.24193e-08	---
1306	ENSG00000204291	COL15A1	-0.268169	-0.907944	1.43428	-0.316023	0.788627	0.364136	0.151817	0.752054	---
1307	ENSG00000084636	COL16A1	-4.75336	2.40026	-1.43706	3.74119	2.30661e-06	0.0165728	0.151027	0.000194008	---
1308	ENSG00000065618	COL17A1	-1.42188	3.49026	-5.03797	3.13801	0.155386	0.000504488	5.62012e-07	0.00175287	---
1310	ENSG00000082293	COL19A1	-1.03616	1.85055	-2.07156	1.30718	0.300388	0.0645415	0.0385735	0.191463	---
1311	ENSG00000105664	COMP	-3.03706	2.12912	1.81347	-1.24731	0.00245356	0.0334985	0.0700708	0.212588	---
1312	ENSG00000093010	COMT	-0.904098	3.35181	-4.85457	2.56355	0.36617	0.000834191	1.4077e-06	0.010512	---
1314	ENSG00000122218	COPA	-1.23495	1.80655	-3.27112	2.86768	0.217151	0.0711449	0.00110939	0.00422541	---
1315	ENSG00000129083	COPB1	-0.162379	3.43948	-5.1317	2.01046	0.871041	0.000607904	3.47468e-07	0.044662	---
1316	ENSG00000067082	KLF6	-0.439817	1.62288	-7.15384	6.46978	0.660169	0.104943	1.67311e-12	1.56176e-10	---
1317	ENSG00000136868	SLC31A1	1.11166	2.12514	-4.85108	1.83946	0.266564	0.0338295	1.43212e-06	0.0661568	---
1318	ENSG00000136867	SLC31A2	-0.836702	0.46226	-7.09824	8.20919	0.402968	0.644	2.455e-12	7.13054e-16	---
1325	ENSG00000241563	CORT	NA	NA	NA	NA	NA	NA	NA	NA	---
1326	ENSG00000107968	MAP3K8	-1.32738	4.95076	-4.96409	1.40716	0.184697	8.72919e-07	8.16485e-07	0.159703	---
1327	ENSG00000131143	COX4I1	4.20517	-0.873045	0.199147	-3.49517	2.85277e-05	0.382857	0.84219	0.000495423	---
1329	ENSG00000135940	COX5B	2.18081	3.05504	-1.19887	-4.22118	0.0294395	0.00231243	0.230875	2.66101e-05	---
1337	ENSG00000111775	COX6A1	NA	NA	NA	NA	NA	NA	NA	NA	---
1339	ENSG00000156885	COX6A2	-0.91734	-1.70842	3.10183	-0.609432	0.359195	0.0878817	0.00197949	0.542382	---
1340	ENSG00000126267	COX6B1	1.14068	2.17383	1.38895	-5.09625	0.254289	0.0299617	0.16517	4.17144e-07	---
1345	ENSG00000164919	COX6C	2.59243	0.681773	1.87963	-5.48956	0.00967484	0.495547	0.0604607	5.15787e-08	---
1346	ENSG00000161281	COX7A1	-2.67013	0.629088	0.111657	1.88066	0.00771038	0.529441	0.911119	0.0603212	---
1347	ENSG00000112695	COX7A2	1.2958	1.80542	2.25315	-5.8311	0.195356	0.0713215	0.0244745	7.51735e-09	---
1349	ENSG00000131174	COX7B	1.56735	0.913117	2.57084	-5.46555	0.117362	0.36141	0.0102948	5.88289e-08	---
1350	ENSG00000127184	COX7C	NA	NA	NA	NA	NA	NA	NA	NA	---
1351	ENSG00000176340	COX8A	NA	NA	NA	NA	NA	NA	NA	NA	---
1352	ENSG00000006695	COX10	1.04751	-1.82025	0.95028	-0.124111	0.295128	0.0690323	0.342209	0.901253	---
1353	ENSG00000166260	COX11	4.05582	-4.03325	5.66314	-5.93068	5.40117e-05	5.93777e-05	1.96307e-08	4.20588e-09	---
1355	ENSG00000014919	COX15	3.2108	-1.97918	2.28968	-3.60551	0.00136763	0.0480808	0.0222563	0.000327578	---
1356	ENSG00000047457	CP	-2.80297	3.81551	-1.93433	0.820288	0.00516546	0.000144595	0.0533658	0.412256	---
1357	ENSG00000091704	CPA1	-0.525705	-0.15387	2.12706	-1.63404	0.599215	0.877745	0.0336695	0.102579	---
1358	ENSG00000158516	CPA2	-0.783304	0.809918	2.29174	-2.60754	0.433642	0.418188	0.0221366	0.00926103	---
1359	ENSG00000163751	CPA3	-1.91013	0.32822	-0.459329	2.07501	0.0564147	0.742817	0.646102	0.0382515	---
1360	ENSG00000153002	CPB1	-0.724139	-0.82313	3.18954	-1.86148	0.469157	0.410638	0.00147117	0.0629815	---
1361	ENSG00000080618	CPB2	0.391161	-1.01576	2.98579	-2.56214	0.695765	0.309999	0.00290027	0.0105545	---
1362	ENSG00000108582	CPD	-2.28965	5.86234	-4.58808	1.02659	0.0222578	6.27144e-09	5.06608e-06	0.304873	---
1363	ENSG00000109472	CPE	-3.43349	1.81296	2.97517	-1.77789	0.000621325	0.0701504	0.00300162	0.0757384	---
1364	ENSG00000189143	CLDN4	-2.17643	7.89611	-5.66648	-0.00583424	0.0297666	7.83538e-15	1.92642e-08	0.995346	---
1365	ENSG00000165215	CLDN3	-2.49437	7.71611	-2.44899	-2.96126	0.0127853	2.99893e-14	0.0145037	0.00313922	---
1366	ENSG00000181885	CLDN7	NA	NA	NA	NA	NA	NA	NA	NA	---
1368	ENSG00000135678	CPM	-0.560371	3.37823	-2.66703	-0.167287	0.575357	0.000758876	0.00778136	0.867179	---
1369	ENSG00000120054	CPN1	-0.255755	-0.436527	2.01276	-1.47396	0.798195	0.662552	0.0444183	0.14082	---
1370	ENSG00000178772	CPN2	-1.68919	0.649449	1.86794	-1.05136	0.0915068	0.516203	0.0620743	0.293357	---
1371	ENSG00000080819	CPOX	3.06378	0.892535	-3.58738	-0.133196	0.0022466	0.37233	0.000350877	0.894066	---
1373	ENSG00000021826	CPS1	-0.468684	2.70698	-1.79731	-0.488026	0.639402	0.00691031	0.0726	0.625643	---
1374	ENSG00000110090	CPT1A	1.73295	1.1992	-2.03372	-0.820014	0.0834261	0.230745	0.0422548	0.412412	---
1375	ENSG00000205560	CPT1B	NA	NA	NA	NA	NA	NA	NA	NA	---
1376	ENSG00000157184	CPT2	0.0354326	3.40085	-0.481279	-3.19741	0.971742	0.000699461	0.630428	0.00143203	---
1378	ENSG00000203710	CR1	-0.553818	1.63887	-0.435327	-0.742113	0.579832	0.101569	0.663423	0.4582	---
1379	ENSG00000197721	CR1L	-1.87538	0.403819	1.2577	0.0700506	0.0610444	0.686436	0.208806	0.944168	---
1380	ENSG00000117322	CR2	1.15856	-0.382736	1.36269	-2.25199	0.246924	0.702	0.1733	0.0245481	---
1381	ENSG00000166426	CRABP1	-3.93796	-1.02957	7.76113	-3.22219	8.81169e-05	0.30347	2.14908e-14	0.00131496	---
1382	ENSG00000143320	CRABP2	-4.65361	2.56293	-0.0996741	1.97981	3.71929e-06	0.0105309	0.920624	0.0480101	---
1384	ENSG00000095321	CRAT	-4.49609	3.64995	-4.01563	4.98334	7.76626e-06	0.00027644	6.39124e-05	7.41104e-07	s2
1385	ENSG00000118260	CREB1	6.17371	-5.32217	2.25208	-2.88534	9.83097e-10	1.27673e-07	0.0245428	0.00399746	---
1386	ENSG00000115966	ATF2	1.86838	-3.22915	5.49583	-4.37366	0.0620138	0.00128372	4.98322e-08	1.35532e-05	---
1387	ENSG00000005339	CREBBP	1.68114	-8.48987	5.84579	0.898707	0.0930601	7.78117e-17	6.90393e-09	0.369034	---
1388	ENSG00000213676	ATF6B	1.41655	-0.136294	-2.78261	1.76555	0.156938	0.891617	0.0054981	0.0777895	---
1389	ENSG00000111269	CREBL2	-0.00435102	1.11601	-1.25516	0.169116	0.996529	0.264696	0.209726	0.865741	---
1390	ENSG00000095794	CREM	2.03104	-0.986035	0.650642	-1.68978	0.0425257	0.324364	0.515433	0.091394	---
1392	ENSG00000147571	CRH	-0.835823	0.64151	1.01332	-0.966211	0.403463	0.521345	0.311161	0.334182	---
1393	ENSG00000145708	CRHBP	0.473565	-0.751812	1.15283	-0.925808	0.635918	0.452348	0.249268	0.354778	---
1394	ENSG00000120088	CRHR1	-1.87421	0.696405	1.54712	-0.565636	0.0612055	0.486344	0.122163	0.571774	---
1395	ENSG00000106113	CRHR2	0.754858	0.154205	0.777406	-1.78459	0.450519	0.877481	0.437111	0.0746439	---
1396	ENSG00000213145	CRIP1	NA	NA	NA	NA	NA	NA	NA	NA	s2
1397	ENSG00000182809	CRIP2	-6.2868	2.60852	2.12015	1.06908	4.91234e-10	0.00923485	0.0342495	0.285303	s2
1398	ENSG00000167193	CRK	-0.901961	-4.06817	2.06615	3.04364	0.367304	5.12728e-05	0.0390817	0.002401	---
1399	ENSG00000099942	CRKL	-0.765164	-4.75686	5.67666	-0.248503	0.444362	2.26793e-06	1.81883e-08	0.803798	---
1400	ENSG00000072832	CRMP1	-3.01851	-3.64445	10.6398	-4.118	0.00260729	0.000282331	4.54626e-25	4.15089e-05	s3
1401	ENSG00000132693	CRP	-0.730771	1.25477	0.109631	-0.745882	0.465097	0.209869	0.912725	0.455921	---
1404	ENSG00000145681	HAPLN1	-1.15021	-1.85439	2.41586	0.527025	0.250346	0.0639902	0.0158839	0.598298	---
1406	ENSG00000105392	CRX	-0.146444	-0.310166	2.35055	-2.09255	0.883602	0.756502	0.0189472	0.0366512	---
1407	ENSG00000008405	CRY1	0.286674	-3.51113	3.03232	0.18912	0.774424	0.000466968	0.00249199	0.850039	---
1408	ENSG00000121671	CRY2	-1.21119	0.039827	0.0197956	1.15646	0.226121	0.968239	0.984211	0.24778	---
1409	ENSG00000160202	CRYAA	-0.175895	0.94228	0.144014	-1.0045	0.860413	0.346286	0.88552	0.315392	---
1410	ENSG00000109846	CRYAB	-1.00518	0.556318	-0.805491	1.29384	0.315065	0.578123	0.420736	0.196033	---
1411	ENSG00000108255	CRYBA1	-1.17953	-0.682095	1.44826	0.341925	0.238478	0.495343	0.147872	0.732482	---
1412	ENSG00000163499	CRYBA2	-1.5652	-0.689852	3.33607	-1.31571	0.117865	0.490454	0.000882289	0.188587	---
1413	ENSG00000196431	CRYBA4	0.351721	-0.235213	0.77725	-0.952426	0.725125	0.814093	0.437203	0.341121	---
1414	ENSG00000100122	CRYBB1	0.239952	-0.254144	-0.508639	0.592405	0.810418	0.799439	0.611122	0.553719	---
1415	ENSG00000244752	CRYBB2	0.223117	-0.0138979	1.58542	-1.95161	0.823492	0.988914	0.1132	0.0512755	---
1417	ENSG00000100053	CRYBB3	-0.713212	0.277294	0.531754	-0.165668	0.475888	0.781614	0.59502	0.868453	---
1419	ENSG00000182187	CRYGB	-0.65456	1.05554	-1.57389	1.24006	0.512908	0.291442	0.115842	0.215256	---
1427	ENSG00000213139	CRYGS	2.48275	0.119916	0.115442	-2.764	0.013207	0.904575	0.908119	0.00581913	---
1428	ENSG00000103316	CRYM	-2.01753	6.19866	-1.5079	-2.93341	0.0439182	8.444e-10	0.13191	0.00343234	---
1429	ENSG00000116791	CRYZ	0.931829	2.61488	-2.19272	-1.37111	0.351659	0.00906576	0.0285671	0.170661	---
1431	ENSG00000062485	CS	2.19851	-0.77162	2.21832	-3.8312	0.0281507	0.44053	0.0267665	0.000135807	---
1432	ENSG00000112062	MAPK14	5.50463	-2.81845	-1.61919	-0.642054	4.74801e-08	0.00492478	0.105734	0.520992	---
1434	ENSG00000124207	CSE1L	3.76517	-5.96859	4.62396	-2.42889	0.000176552	3.36393e-09	4.27947e-06	0.0153278	s1
1435	ENSG00000184371	CSF1	-0.121609	-1.32777	-1.46499	3.18679	0.903234	0.184571	0.14325	0.0014851	---
1436	ENSG00000182578	CSF1R	-0.790466	0.246594	-0.267019	0.822427	0.429451	0.805275	0.789512	0.411038	s4
1437	ENSG00000164400	CSF2	0.0847047	2.07956	-4.6306	2.69689	0.932514	0.0378307	4.14734e-06	0.00712154	---
1438	ENSG00000198223	CSF2RA	-0.193173	3.15501	-4.11992	1.26802	0.846864	0.0016549	4.11706e-05	0.2051	---
1439	ENSG00000100368	CSF2RB	3.1996	-0.173332	-1.13251	-1.78247	0.00142129	0.862427	0.257704	0.074989	---
1440	ENSG00000108342	CSF3	-1.32336	-0.0246958	1.00868	0.253843	0.186032	0.980303	0.31338	0.799671	---
1441	ENSG00000119535	CSF3R	0.68555	0.651936	1.08166	-2.59495	0.493163	0.514599	0.279677	0.00960487	---
1443	ENSG00000213218	CSH2	NA	NA	NA	NA	NA	NA	NA	NA	---
1445	ENSG00000103653	CSK	2.41528	-3.30317	-0.610532	1.81307	0.0159092	0.000991293	0.541654	0.0701332	---
1448	ENSG00000171209	CSN3	-0.00609623	-1.26319	1.22778	0.0309579	0.995137	0.206827	0.21983	0.97531	---
1452	ENSG00000113712	CSNK1A1	0.730913	1.0298	-4.58329	3.13699	0.465011	0.303364	5.18086e-06	0.00175889	s4
1453	ENSG00000141551	CSNK1D	-4.61873	2.30303	-5.08608	7.8622	4.38631e-06	0.0214903	4.39501e-07	1.01097e-14	---
1454	ENSG00000213923	CSNK1E	-2.73503	-5.62365	4.37971	4.03376	0.00635247	2.45138e-08	1.31897e-05	5.92502e-05	---
1455	ENSG00000133275	CSNK1G2	-1.10616	-4.77775	4.23928	1.63769	0.268934	2.04957e-06	2.45887e-05	0.101813	---
1456	ENSG00000151292	CSNK1G3	0.0892915	1.03285	-0.732863	-0.407521	0.928869	0.301935	0.463821	0.683716	---
1457	ENSG00000101266	CSNK2A1	0.972399	-3.46363	2.80268	-0.303947	0.331097	0.000556478	0.00517006	0.761234	---
1459	ENSG00000070770	CSNK2A2	5.59909	-7.09101	2.26901	-0.530772	2.81252e-08	2.58004e-12	0.023489	0.5957	---
1460	ENSG00000204435	CSNK2B	NA	NA	NA	NA	NA	NA	NA	NA	---
1462	ENSG00000038427	VCAN	-3.50139	3.13143	-2.21192	2.55427	0.000484135	0.00179222	0.027207	0.0107946	---
1463	ENSG00000130287	NCAN	-1.7331	0.11764	4.01664	-2.76543	0.0833991	0.906378	6.36429e-05	0.00579389	---
1464	ENSG00000173546	CSPG4	-2.50152	-2.04116	-0.301713	5.12768	0.0125316	0.0415076	0.762936	3.54757e-07	---
1465	ENSG00000159176	CSRP1	-4.37102	2.97327	-3.25217	4.75462	1.37149e-05	0.00302011	0.00118519	2.29269e-06	---
1466	ENSG00000175183	CSRP2	-3.29012	-2.97181	6.13149	-0.0877183	0.0010379	0.00303438	1.27018e-09	0.930119	---
1468	ENSG00000183048	SLC25A10	1.57505	0.0866656	0.891332	-2.66841	0.115575	0.930955	0.372974	0.00774962	---
1469	ENSG00000170373	CST1	-0.622488	-0.634751	1.11392	0.0954162	0.533769	0.525742	0.265593	0.924004	---
1470	ENSG00000170369	CST2	-1.91011	-0.721737	0.628071	2.0219	0.0564169	0.470632	0.530107	0.0434635	---
1471	ENSG00000101439	CST3	-5.04017	5.65982	-6.11089	5.63968	5.55739e-07	2.00023e-08	1.43849e-09	2.2403e-08	---
1472	ENSG00000101441	CST4	0.337865	-0.551213	1.24669	-1.10987	0.735538	0.581616	0.212816	0.267333	---
1473	ENSG00000170367	CST5	-1.72383	-0.325878	-0.0867886	2.1907	0.0850609	0.744587	0.930858	0.0287132	---
1474	ENSG00000175315	CST6	-2.58515	4.08568	-4.75903	3.38004	0.00988005	4.76168e-05	2.24431e-06	0.00075394	---
1475	ENSG00000121552	CSTA	2.28921	2.39601	-4.64501	0.143728	0.0222835	0.0167652	3.87411e-06	0.885746	---
1476	ENSG00000160213	CSTB	-2.99464	7.5519	-7.92435	3.48261	0.00281819	9.97098e-14	6.33245e-15	0.000518943	---
1477	ENSG00000101138	CSTF1	5.25642	-3.05122	0.962003	-2.99696	1.81038e-07	0.00234178	0.33629	0.00279699	---
1478	ENSG00000101811	CSTF2	5.17847	-3.63845	1.28054	-2.6391	2.72538e-07	0.000288903	0.200663	0.00844731	---
1479	ENSG00000176102	CSTF3	0.686934	-4.51797	7.04411	-3.39441	0.49229	7.02069e-06	3.55698e-12	0.000715927	---
1482	ENSG00000183072	NKX2-5	-0.131521	-4.26375	4.87377	-0.562421	0.895391	2.20884e-05	1.28046e-06	0.573961	---
1486	ENSG00000117151	CTBS	0.357992	6.09455	-8.90914	2.54784	0.720428	1.5873e-09	2.53443e-18	0.0109939	---
1487	ENSG00000159692	CTBP1	0.0314811	-5.1767	3.13226	2.10022	0.974892	2.75067e-07	0.0017872	0.0359698	---
1488	ENSG00000175029	CTBP2	-0.558518	2.13574	-1.00827	-0.645842	0.576621	0.0329534	0.313578	0.518536	---
1489	ENSG00000150281	CTF1	-0.656411	0.269893	0.0395754	0.325255	0.511717	0.787301	0.96844	0.745059	---
1490	ENSG00000118523	CTGF	-3.70113	1.15447	-2.54315	5.31136	0.000226849	0.248595	0.0111419	1.35253e-07	---
1491	ENSG00000116761	CTH	0.976707	3.27425	-3.32476	-0.894458	0.32896	0.00109727	0.000918453	0.371301	---
1493	ENSG00000163599	CTLA4	-0.899561	-0.00167661	1.25086	-0.463102	0.36858	0.998663	0.21129	0.643396	---
1495	ENSG00000044115	CTNNA1	-2.84154	2.8698	-4.55696	4.75246	0.00458462	0.0041974	5.85878e-06	2.31676e-06	---
1496	ENSG00000066032	CTNNA2	-1.44853	-0.764037	4.68947	-2.81126	0.147795	0.445033	3.13559e-06	0.00503524	---
1497	ENSG00000040531	CTNS	1.63162	-2.12085	-0.200364	0.87582	0.103087	0.0341901	0.841238	0.381347	---
1499	ENSG00000168036	CTNNB1	2.57763	-0.648362	-2.08342	0.395022	0.0100962	0.516906	0.0374775	0.692914	---
1500	ENSG00000198561	CTNND1	-6.30987	6.78246	-6.25757	5.87222	4.25827e-10	2.06268e-11	5.88316e-10	5.92091e-09	---
1501	ENSG00000169862	CTNND2	-2.40113	1.70255	4.15211	-3.98181	0.016534	0.0889752	3.58721e-05	7.35548e-05	---
1503	ENSG00000171793	CTPS1	4.18738	-8.68385	5.73846	-1.29449	3.0815e-05	1.62328e-17	1.28035e-08	0.195807	---
1504	ENSG00000168925	CTRB1	NA	NA	NA	NA	NA	NA	NA	NA	---
1506	ENSG00000141086	CTRL	NA	NA	NA	NA	NA	NA	NA	NA	---
1508	ENSG00000164733	CTSB	-4.51478	5.13499	-8.68516	8.48152	7.12516e-06	3.41594e-07	1.60602e-17	8.31823e-17	---
1509	ENSG00000117984	CTSD	NA	NA	NA	NA	NA	NA	NA	NA	---
1510	ENSG00000196188	CTSE	-1.66018	3.63206	0.509161	-2.81768	0.0972042	0.000296047	0.610757	0.0049365	s2
1511	ENSG00000100448	CTSG	2.0952	-0.672427	1.32118	-2.83855	0.0364144	0.501473	0.186757	0.00462745	---
1512	ENSG00000103811	CTSH	-1.44408	7.06226	-6.78631	1.25058	0.149042	3.1421e-12	2.01086e-11	0.211394	---
1513	ENSG00000143387	CTSK	-2.22915	0.746947	-0.598731	2.09295	0.0260348	0.455278	0.549493	0.0366155	---
1514	ENSG00000135047	CTSL	-3.94163	5.08869	-6.98514	6.08065	8.68005e-05	4.33653e-07	5.31293e-12	1.72565e-09	---
1515	ENSG00000136943	CTSV	-0.285706	1.69751	0.157553	-1.72904	0.775165	0.0899241	0.874842	0.0841239	---
1519	ENSG00000256043	CTSO	-5.23628	6.1637	-5.81493	4.97489	2.01328e-07	1.0448e-09	8.2541e-09	7.73324e-07	---
1520	ENSG00000163131	CTSS	-0.140069	5.7038	-6.12807	0.64477	0.888635	1.55962e-08	1.29669e-09	0.519231	---
1521	ENSG00000172543	CTSW	0.285247	-0.651005	0.325414	0.0623326	0.775516	0.515199	0.744939	0.950311	---
1522	ENSG00000101160	CTSZ	0.932331	3.23619	-9.90479	6.02885	0.3514	0.00125282	4.35708e-22	2.35257e-09	---
1523	ENSG00000257923	CUX1	1.46239	-2.20946	-1.82317	2.93179	0.14396	0.0273778	0.0685893	0.0034501	---
1524	ENSG00000168329	CX3CR1	1.66977	-0.114865	0.474309	-2.08207	0.0952909	0.908576	0.635388	0.0376001	---
1525	ENSG00000154639	CXADR	-1.53522	1.22855	3.68014	-3.8271	0.125059	0.219541	0.000246078	0.000138053	---
1528	ENSG00000166347	CYB5A	-0.215844	4.6063	-1.37757	-3.23973	0.829155	4.65068e-06	0.168658	0.00123754	---
1534	ENSG00000008283	CYB561	-3.30809	8.04284	-6.16626	1.49886	0.000974254	2.57316e-15	1.02866e-09	0.13424	---
1535	ENSG00000051523	CYBA	1.11132	3.27912	-2.63082	-1.78895	0.266709	0.00107874	0.00865427	0.0739376	---
1536	ENSG00000165168	CYBB	NA	NA	NA	NA	NA	NA	NA	NA	---
1537	ENSG00000179091	CYC1	2.26767	0.713429	-0.609241	-2.39454	0.0235709	0.475754	0.542509	0.016832	---
1539	ENSG00000155833	CYLC2	1.74889	-1.17384	0.729895	-1.28864	0.0806303	0.24075	0.465632	0.197835	---
1540	ENSG00000083799	CYLD	0.811192	-0.361443	-4.96952	5.02512	0.417457	0.717847	7.94501e-07	5.99929e-07	---
1543	ENSG00000140465	CYP1A1	-1.24906	3.09528	-1.15706	-0.818816	0.211947	0.00202328	0.247537	0.413094	---
1544	ENSG00000140505	CYP1A2	0.0327837	1.11187	-0.26648	-0.94831	0.973854	0.266471	0.789926	0.34321	---
1545	ENSG00000138061	CYP1B1	-1.90658	5.55578	-4.48428	0.849076	0.056873	3.5791e-08	8.19977e-06	0.39605	---
1548	ENSG00000255974	CYP2A6	NA	NA	NA	NA	NA	NA	NA	NA	---
1549	ENSG00000198077	CYP2A7	NA	NA	NA	NA	NA	NA	NA	NA	---
1553	ENSG00000197838	CYP2A13	-0.247967	0.278189	1.88038	-2.11711	0.804213	0.780928	0.0603592	0.0345074	---
1555	ENSG00000197408	CYP2B6	2.68174	-0.0633507	-1.27285	-1.23099	0.00744977	0.9495	0.20338	0.218629	---
1557	ENSG00000165841	CYP2C19	-0.0227318	-0.182506	1.76465	-1.71508	0.981869	0.855224	0.0779403	0.0866534	---
1558	ENSG00000138115	CYP2C8	-1.4106	0.97203	1.04431	-0.780137	0.158687	0.331281	0.296604	0.435503	---
1559	ENSG00000138109	CYP2C9	0.710603	1.36327	0.45359	-2.7043	0.477503	0.173118	0.650226	0.00696591	---
1562	ENSG00000108242	CYP2C18	NA	NA	NA	NA	NA	NA	NA	NA	s2
1571	ENSG00000130649	CYP2E1	0.070139	0.20404	0.175803	-0.485435	0.944098	0.838365	0.860486	0.627478	---
1572	ENSG00000197446	CYP2F1	0.904754	-2.0292	1.19588	-0.023702	0.365823	0.0427132	0.232037	0.981095	---
1573	ENSG00000134716	CYP2J2	-3.48825	5.3861	-0.155449	-2.10362	0.000508261	9.05797e-08	0.8765	0.0356715	---
1576	ENSG00000160868	CYP3A4	0.31259	-0.0112434	1.8014	-2.28302	0.75466	0.991032	0.0719536	0.022647	---
1577	ENSG00000106258	CYP3A5	-1.11329	6.54987	-1.58525	-4.13923	0.265862	9.37275e-11	0.113238	3.79098e-05	---
1580	ENSG00000142973	CYP4B1	-3.04782	5.66125	-1.82749	-0.989731	0.00236817	1.98414e-08	0.067936	0.322555	---
1581	ENSG00000167910	CYP7A1	-0.0700815	1.54989	-1.13282	-0.368685	0.944143	0.121497	0.257572	0.712444	---
1582	ENSG00000180432	CYP8B1	1.34504	-0.913059	-0.53533	0.223768	0.178931	0.361441	0.592545	0.822985	---
1583	ENSG00000140459	CYP11A1	0.0851021	1.35468	-1.07889	-0.372884	0.932198	0.175838	0.280908	0.709317	---
1584	ENSG00000160882	CYP11B1	-0.818698	-1.66193	2.31373	0.0961296	0.413162	0.0968539	0.0208933	0.923438	---
1585	ENSG00000179142	CYP11B2	-0.416955	-0.675962	2.21783	-1.27431	0.676804	0.499228	0.0267998	0.202862	---
1586	ENSG00000148795	CYP17A1	0.170572	-0.0869672	1.39294	-1.60699	0.864596	0.930716	0.163961	0.108386	---
1588	ENSG00000137869	CYP19A1	0.658471	2.24156	-2.61216	-0.236218	0.510393	0.0252179	0.00913785	0.813314	---
1589	ENSG00000231852	CYP21A2	NA	NA	NA	NA	NA	NA	NA	NA	---
1591	ENSG00000019186	CYP24A1	-2.80427	4.21217	-2.71925	1.25618	0.00514487	2.76733e-05	0.00666105	0.209358	---
1592	ENSG00000095596	CYP26A1	1.05426	-2.31825	1.90371	-0.636592	0.292027	0.0206452	0.0572465	0.524542	---
1593	ENSG00000135929	CYP27A1	-2.38397	3.67708	-1.67772	0.268779	0.0173205	0.000249012	0.0937271	0.788157	---
1594	ENSG00000111012	CYP27B1	-0.540838	-0.0685706	0.0797884	0.532407	0.588745	0.945346	0.936422	0.594567	---
1595	ENSG00000001630	CYP51A1	NA	NA	NA	NA	NA	NA	NA	NA	---
1600	ENSG00000173406	DAB1	-2.84104	-1.32183	6.83583	-3.05293	0.00459185	0.186541	1.44799e-11	0.00232864	---
1603	ENSG00000129562	DAD1	-2.83927	6.32485	-5.11393	1.65892	0.0046171	3.88e-10	3.80851e-07	0.0974588	---
1604	ENSG00000196352	CD55	-0.62204	8.14652	-10.002	2.52231	0.534063	1.15939e-15	1.79659e-22	0.0118193	s2
1605	ENSG00000173402	DAG1	-2.00455	1.71439	-3.26803	3.75198	0.045292	0.0867791	0.00112141	0.00018596	---
1606	ENSG00000065357	DGKA	-3.16998	3.14045	-3.98297	4.15872	0.00157278	0.00173846	7.32023e-05	3.48675e-05	---
1607	ENSG00000136267	DGKB	-1.06209	1.35617	1.34448	-1.87919	0.28846	0.175363	0.17911	0.0605219	---
1608	ENSG00000058866	DGKG	2.50229	-0.594995	-0.874644	-0.910049	0.0125046	0.551987	0.381987	0.363025	---
1609	ENSG00000145214	DGKQ	-0.619142	2.70504	-2.26616	0.17708	0.535969	0.00695059	0.0236633	0.859483	---
1610	ENSG00000110887	DAO	-2.13897	-0.916021	2.27289	0.659238	0.0326896	0.359886	0.0232528	0.509901	---
1611	ENSG00000112977	DAP	-3.60997	3.99602	-5.66032	5.50687	0.00032207	6.93479e-05	1.99454e-08	4.6897e-08	---
1612	ENSG00000196730	DAPK1	-3.33195	3.97182	-0.882088	0.0287034	0.000895325	7.66577e-05	0.37795	0.977107	---
1615	ENSG00000115866	DARS	7.32549	-5.26004	0.402467	-2.00164	5.03933e-13	1.77614e-07	0.68743	0.045605	---
1616	ENSG00000204209	DAXX	-0.269278	-5.83892	4.62705	1.48475	0.787774	7.18474e-09	4.21753e-06	0.137938	---
1618	ENSG00000092345	DAZL	-1.94677	-0.359153	2.49561	-0.380448	0.0518538	0.71956	0.012741	0.703697	---
1620	ENSG00000078725	BRINP1	-3.16798	0.32629	5.27761	-2.89872	0.00158354	0.744276	1.61834e-07	0.00383213	---
1621	ENSG00000123454	DBH	2.57725	-1.79894	1.37695	-2.15415	0.0101074	0.0723422	0.16885	0.0314767	---
1622	ENSG00000155368	DBI	3.16099	0.96834	-0.753747	-3.41681	0.00162161	0.333119	0.451186	0.000660185	---
1627	ENSG00000113758	DBN1	-3.67872	-7.3832	8.01979	2.98009	0.000247438	3.34785e-13	3.06859e-15	0.00295423	---
1628	ENSG00000105516	DBP	-4.15696	-0.994065	6.006	-1.23753	3.51321e-05	0.320442	2.6953e-09	0.216191	---
1629	ENSG00000137992	DBT	4.76809	-0.478915	-0.704744	-3.48128	2.14788e-06	0.632108	0.48114	0.000521498	---
1630	ENSG00000187323	DCC	0.172726	-2.17495	1.99236	0.000849007	0.862903	0.0298772	0.0466146	0.999323	---
1632	ENSG00000167969	ECI1	1.2202	2.65134	-1.117	-2.88717	0.22269	0.00814946	0.264272	0.00397444	---
1633	ENSG00000156136	DCK	6.40584	-4.5626	5.63903	-7.74282	2.33848e-10	5.70689e-06	2.2486e-08	2.46142e-14	---
1634	ENSG00000011465	DCN	-0.976704	-2.07147	-0.217312	3.49068	0.328962	0.0385816	0.828011	0.000503707	---
1635	ENSG00000129187	DCTD	0.719468	-0.165598	-4.47336	4.35629	0.472028	0.868508	8.62084e-06	1.46517e-05	---
1636	ENSG00000159640	ACE	-0.218982	-0.057333	1.07669	-0.898248	0.826711	0.954292	0.281888	0.369278	---
1638	ENSG00000080166	DCT	0.634647	-1.54755	2.60394	-1.81167	0.52581	0.12206	0.00935834	0.07035	---
1639	ENSG00000204843	DCTN1	NA	NA	NA	NA	NA	NA	NA	NA	---
1641	ENSG00000077279	DCX	-1.85723	-2.33735	6.96946	-3.07581	0.063585	0.0196258	5.90807e-12	0.00215876	---
1642	ENSG00000167986	DDB1	0.496519	-5.22314	3.78885	0.967989	0.619642	2.15729e-07	0.00016077	0.333294	---
1643	ENSG00000134574	DDB2	-1.13991	1.96109	-1.75558	0.946672	0.254606	0.0501578	0.0794796	0.344044	---
1644	ENSG00000132437	DDC	-0.469003	3.24655	1.42553	-4.64962	0.639174	0.00120855	0.154329	3.79041e-06	---
1645	ENSG00000187134	AKR1C1	-2.82914	5.03798	-2.40653	0.0722089	0.00476451	5.61975e-07	0.0162927	0.942451	---
1647	ENSG00000116717	GADD45A	-2.60281	1.73415	-4.85489	6.11475	0.00938897	0.0832131	1.40545e-06	1.4054e-09	---
1649	ENSG00000175197	DDIT3	-0.372652	0.606894	-0.721701	0.508526	0.70949	0.544065	0.470654	0.611201	---
1650	ENSG00000244038	DDOST	-3.48485	2.35535	-2.78916	4.02347	0.000514677	0.0187055	0.00538898	6.18549e-05	---
1653	ENSG00000079785	DDX1	4.12279	-3.25445	3.5086	-4.47773	4.06696e-05	0.00117583	0.000471372	8.44989e-06	---
1654	ENSG00000215301	DDX3X	3.22282	-2.4474	1.58327	-2.3242	0.00131209	0.0145672	0.113688	0.0203227	s4
1656	ENSG00000110367	DDX6	2.84049	-4.10585	3.1125	-1.83283	0.00459959	4.37121e-05	0.00191	0.067137	s3
1657	ENSG00000172869	DMXL1	2.36722	1.97582	-2.27909	-2.03264	0.0181199	0.0484609	0.0228804	0.0423634	---
1659	ENSG00000067596	DHX8	2.6487	-4.17719	2.66348	-1.07716	0.0082129	3.22017e-05	0.0078632	0.281679	---
1660	ENSG00000135829	DHX9	5.52871	-8.48109	8.76187	-5.96298	4.15767e-08	8.34746e-17	8.57067e-18	3.47733e-09	s3
1662	ENSG00000178105	DDX10	4.24026	-1.88524	0.0449173	-2.24785	2.44833e-05	0.0596991	0.964183	0.0248124	---
1663	ENSG00000013573	DDX11	1.31961	-4.49963	4.74208	-1.63875	0.187279	7.64074e-06	2.43579e-06	0.101594	---
1665	ENSG00000109606	DHX15	5.07987	-4.20594	5.70551	-6.84772	4.53723e-07	2.84328e-05	1.54449e-08	1.3378e-11	---
1666	ENSG00000104325	DECR1	1.07833	5.23977	-4.61294	-1.69498	0.281156	1.97656e-07	4.50755e-06	0.0904035	---
1669	ENSG00000164821	DEFA4	0.81949	1.34175	0.415235	-2.74914	0.41271	0.179994	0.678063	0.0060873	---
1671	ENSG00000164822	DEFA6	0.602316	-0.557599	0.176356	-0.195205	0.547106	0.577248	0.860051	0.845274	---
1672	ENSG00000164825	DEFB1	-2.29596	4.71403	-2.12104	-0.43168	0.021893	2.78772e-06	0.0341744	0.666071	---
1674	ENSG00000175084	DES	-1.84393	0.332994	0.514842	0.930129	0.0655017	0.739212	0.606782	0.352538	---
1675	ENSG00000197766	CFD	-0.363588	2.844	-1.31858	-1.26552	0.716246	0.00454977	0.187625	0.205992	---
1676	ENSG00000160049	DFFA	0.958182	-6.12981	4.36899	0.819481	0.338212	1.28311e-09	1.38408e-05	0.412716	---
1677	ENSG00000169598	DFFB	3.96449	-2.06069	0.92127	-2.75372	7.90107e-05	0.0396016	0.357141	0.00600357	---
1678	ENSG00000126953	TIMM8A	7.01037	-4.75043	0.712362	-2.58514	4.47641e-12	2.33953e-06	0.476414	0.00988028	---
1687	ENSG00000105928	DFNA5	-1.00639	-0.0741347	-3.45483	4.92461	0.314481	0.940919	0.000574731	9.94827e-07	---
1690	ENSG00000100473	COCH	0.071691	-0.79928	5.73769	-5.4801	0.942863	0.424326	1.28602e-08	5.43243e-08	---
1716	ENSG00000114956	DGUOK	2.67465	-2.58284	2.52995	-2.66848	0.00760786	0.00994605	0.0115668	0.00774809	---
1717	ENSG00000172893	DHCR7	-1.43103	1.71839	0.697788	-1.18893	0.152748	0.0860474	0.485479	0.234762	---
1718	ENSG00000116133	DHCR24	-1.91846	2.77472	-0.46998	-0.555791	0.0553493	0.00563218	0.638476	0.578483	s4
1719	ENSG00000228716	DHFR	NA	NA	NA	NA	NA	NA	NA	NA	---
1723	ENSG00000102967	DHODH	5.82701	-3.29281	-0.0298043	-2.19095	7.69748e-09	0.00102813	0.976229	0.0286951	---
1725	ENSG00000095059	DHPS	-2.42271	-1.10156	4.29425	-1.03698	0.0155895	0.270929	1.93096e-05	0.300005	---
1727	ENSG00000100243	CYB5R3	-5.24981	1.50312	-3.08773	7.14419	1.8747e-07	0.133137	0.00207484	1.7886e-12	---
1728	ENSG00000181019	NQO1	-1.85469	6.02544	-6.85085	2.79421	0.0639471	2.40088e-09	1.31024e-11	0.00530635	---
1729	ENSG00000131504	DIAPH1	2.0228	-1.54021	-2.12044	1.96133	0.0433706	0.123839	0.0342245	0.0501297	s4
1730	ENSG00000147202	DIAPH2	5.50675	-3.23005	0.982668	-3.07079	4.69284e-08	0.00127975	0.326019	0.00219503	s1
1731	ENSG00000180096	SEPTIN1	0.652662	-2.2022	3.89694	-2.52347	0.514131	0.0278885	0.000104178	0.0117806	---
1733	ENSG00000211452	DIO1	0.432406	0.670331	0.626363	-1.85486	0.665543	0.502808	0.531226	0.0639224	---
1734	ENSG00000211448	DIO2	-0.300929	-0.395235	-0.488055	1.26955	0.763534	0.692757	0.625622	0.204552	---
1735	ENSG00000197406	DIO3	0.752069	-0.336015	-1.2555	0.984101	0.452194	0.736933	0.209604	0.325314	---
1737	ENSG00000150768	DLAT	6.55201	-2.26729	0.513559	-4.62265	9.24502e-11	0.0235939	0.607678	4.30597e-06	---
1738	ENSG00000091140	DLD	6.30037	-0.256672	-1.86656	-3.93457	4.51644e-10	0.797487	0.0622676	8.9351e-05	---
1739	ENSG00000075711	DLG1	1.39301	-0.811642	-3.04378	2.81424	0.16394	0.417198	0.00239994	0.00498913	---
1740	ENSG00000150672	DLG2	-1.38714	-0.793328	5.5226	-3.73484	0.16572	0.427783	4.30031e-08	0.000198896	---
1741	ENSG00000082458	DLG3	-2.04806	4.13482	1.88779	-4.5069	0.0408256	3.86311e-05	0.0593556	7.38899e-06	s2
1742	ENSG00000132535	DLG4	-3.94144	-4.62385	7.8436	0.566826	8.68688e-05	4.28178e-06	1.16222e-14	0.570965	---
1743	ENSG00000119689	DLST	1.23558	0.825545	-1.55733	-0.434771	0.216916	0.409267	0.119721	0.663826	---
1745	ENSG00000144355	DLX1	-0.925128	-3.76841	4.4498	0.16276	0.355132	0.000174306	9.60155e-06	0.870742	---
1746	ENSG00000115844	DLX2	-0.101618	-4.50859	4.48758	0.0754955	0.919081	7.33144e-06	8.07657e-06	0.939836	---
1747	ENSG00000064195	DLX3	-0.488832	-1.36284	1.3637	0.477018	0.625072	0.173254	0.172982	0.633458	---
1748	ENSG00000108813	DLX4	-2.55965	-2.99519	4.34564	1.08935	0.0106298	0.00281311	1.53667e-05	0.276272	---
1749	ENSG00000105880	DLX5	-2.97045	-1.91456	5.17073	-0.539359	0.00304764	0.0558463	2.83756e-07	0.589764	---
1750	ENSG00000006377	DLX6	-1.98712	-4.1889	6.90639	-0.888693	0.0471931	3.06128e-05	9.03661e-12	0.374391	s3
1755	ENSG00000187908	DMBT1	0.15547	2.73362	-1.56778	-1.39826	0.876484	0.00637945	0.117261	0.162357	---
1756	ENSG00000198947	DMD	-1.1103	-1.01337	1.40108	0.68352	0.267147	0.311141	0.161514	0.494443	---
1757	ENSG00000123453	SARDH	-1.28925	-2.4767	5.64864	-2.12258	0.197623	0.0134317	2.13028e-08	0.0340446	---
1758	ENSG00000152592	DMP1	-1.51886	2.82955	1.56033	-3.25976	0.129127	0.00475859	0.119011	0.00115425	---
1759	ENSG00000106976	DNM1	-3.63717	-1.19224	3.94115	0.646863	0.000290319	0.233463	8.69728e-05	0.517875	---
1760	ENSG00000104936	DMPK	-3.16452	0.0711669	0.718841	2.31554	0.00160225	0.94328	0.472414	0.0207935	---
1761	ENSG00000137090	DMRT1	-0.821832	-2.02426	1.71297	1.14684	0.411376	0.0432196	0.0870411	0.251733	---
1762	ENSG00000185800	DMWD	-1.03319	-1.64796	0.44564	2.34709	0.301777	0.0996889	0.655958	0.019123	---
1763	ENSG00000138346	DNA2	6.53308	-7.70114	8.57647	-7.61971	1.0437e-10	3.34907e-14	3.87924e-17	6.08747e-14	---
1767	ENSG00000039139	DNAH5	-2.43045	5.36814	-3.33532	0.336677	0.0152623	9.97883e-08	0.000884642	0.736434	---
1768	ENSG00000115423	DNAH6	1.12815	0.0736091	1.37822	-2.73888	0.259538	0.941337	0.168457	0.00627912	---
1769	ENSG00000124721	DNAH8	-0.447669	-1.24232	2.99848	-1.47721	0.654493	0.21442	0.00278326	0.139947	---
1770	ENSG00000007174	DNAH9	-0.613044	-0.725862	3.17541	-2.06499	0.539992	0.4681	0.00154394	0.039192	---
1773	ENSG00000213918	DNASE1	-1.11403	1.44014	0.306883	-0.777204	0.265546	0.150152	0.758999	0.43723	---
1774	ENSG00000013563	DNASE1L1	-5.27803	4.92195	-5.30603	5.80573	1.61477e-07	1.00813e-06	1.39151e-07	8.70431e-09	---
1775	ENSG00000167968	DNASE1L2	1.80171	-1.3134	2.26325	-2.87819	0.0719048	0.189364	0.0238427	0.00408841	---
1776	ENSG00000163687	DNASE1L3	0.106373	0.0973547	1.31979	-1.66269	0.915309	0.922465	0.187219	0.0967015	---
1777	ENSG00000105612	DNASE2	-3.06793	5.55962	-4.34107	1.85548	0.0022159	3.50362e-08	1.5683e-05	0.0638342	---
1778	ENSG00000197102	DYNC1H1	-2.0459	-4.81401	1.82401	5.30496	0.0410387	1.71767e-06	0.0684614	1.39944e-07	s4
1780	ENSG00000158560	DYNC1I1	-1.4783	-1.29532	3.96806	-1.42598	0.139656	0.195522	7.78552e-05	0.1542	---
1781	ENSG00000077380	DYNC1I2	NA	NA	NA	NA	NA	NA	NA	NA	---
1783	ENSG00000135720	DYNC1LI2	-1.72297	-0.796025	-1.60551	4.40326	0.0852162	0.426214	0.10871	1.1861e-05	s4
1785	ENSG00000079805	DNM2	-1.93935	2.47688	-3.70702	3.32852	0.0527511	0.0134249	0.000221719	0.000906284	---
1786	ENSG00000130816	DNMT1	4.26186	-9.27244	9.46594	-4.59251	2.2272e-05	1.16872e-19	2.17925e-20	4.96175e-06	s3
1787	ENSG00000107614	TRDMT1	4.69287	-6.2774	3.89226	-2.23973	3.08508e-06	5.20602e-10	0.000106175	0.0253365	---
1788	ENSG00000119772	DNMT3A	-0.0881932	-6.26379	10.9656	-4.63729	0.929742	5.66208e-10	1.92076e-26	4.01841e-06	s3
1789	ENSG00000088305	DNMT3B	-0.202928	-3.00106	4.85798	-1.82058	0.839234	0.00275997	1.38422e-06	0.0689822	s3
1791	ENSG00000107447	DNTT	0.843114	-1.8174	3.76571	-2.99563	0.399375	0.0694682	0.000176174	0.00280913	---
1793	ENSG00000150760	DOCK1	-1.81873	-0.537029	-0.39317	2.85816	0.0692648	0.591372	0.694281	0.00435321	---
1794	ENSG00000134516	DOCK2	3.1668	-1.75076	-0.415814	-0.822224	0.00158988	0.0803061	0.677639	0.411153	---
1795	ENSG00000088538	DOCK3	0.263026	-1.97967	1.69314	0.0257039	0.792587	0.0480261	0.090754	0.979499	---
1796	ENSG00000115325	DOK1	-0.498923	-1.39605	1.15129	0.755902	0.617948	0.163021	0.2499	0.449894	---
1797	ENSG00000204348	DXO	1.74831	-2.54157	1.98513	-1.18356	0.0807307	0.011192	0.0474144	0.236881	---
1798	ENSG00000172269	DPAGT1	1.4789	1.40401	-4.20579	1.56234	0.139495	0.160638	2.84515e-05	0.118538	---
1800	ENSG00000015413	DPEP1	0.205216	0.639249	0.300676	-1.23233	0.837447	0.522813	0.763727	0.218126	---
1801	ENSG00000108963	DPH1	NA	NA	NA	NA	NA	NA	NA	NA	---
1802	ENSG00000132768	DPH2	5.8897	-3.30593	-0.201494	-2.04749	5.34687e-09	0.000981711	0.840355	0.0408819	---
1803	ENSG00000197635	DPP4	-0.919134	4.4269	-3.86699	0.376765	0.358256	1.06564e-05	0.00011761	0.706431	---
1804	ENSG00000130226	DPP6	-2.24825	-1.40867	3.72272	-0.266184	0.0247862	0.159257	0.000208554	0.790154	---
1805	ENSG00000143196	DPT	0.465295	-1.02407	-0.67036	1.37975	0.641826	0.306062	0.50279	0.167984	---
1806	ENSG00000188641	DPYD	-0.303696	-0.867731	-1.9271	3.37966	0.761425	0.385759	0.0542619	0.00075498	---
1807	ENSG00000147647	DPYS	NA	NA	NA	NA	NA	NA	NA	NA	---
1808	ENSG00000092964	DPYSL2	-3.78318	-3.45903	7.54963	-0.52813	0.00016442	0.000565953	1.01368e-13	0.597531	---
1809	ENSG00000113657	DPYSL3	-3.2763	-0.691344	-0.0507196	4.12892	0.00108944	0.489517	0.95956	3.96185e-05	---
1810	ENSG00000117505	DR1	4.93804	-2.6861	-1.69036	-0.158323	9.30322e-07	0.00735389	0.0912832	0.874236	---
1811	ENSG00000091138	SLC26A3	1.57278	-1.18364	1.40671	-1.84478	0.116098	0.236848	0.159837	0.0653771	---
1812	ENSG00000184845	DRD1	-0.0840567	0.6475	0.070936	-0.696607	0.933029	0.517463	0.943463	0.486217	---
1813	ENSG00000149295	DRD2	-1.23206	-1.90986	3.07602	-0.0468045	0.218227	0.0564491	0.00215728	0.962679	---
1814	ENSG00000151577	DRD3	-1.0916	1.37387	0.573078	-1.02037	0.275281	0.169804	0.566726	0.30781	---
1815	ENSG00000069696	DRD4	-0.361945	-2.15092	1.16224	1.42316	0.717473	0.0317313	0.245427	0.155016	---
1816	ENSG00000169676	DRD5	-1.2659	-0.937203	1.44641	0.707897	0.205858	0.34889	0.148389	0.479181	---
1819	ENSG00000108591	DRG2	0.991539	-4.38967	2.47454	1.01587	0.321672	1.26115e-05	0.0135127	0.309945	---
1820	ENSG00000116017	ARID3A	0.947554	-2.84405	2.38749	-0.490858	0.343595	0.00454896	0.0171563	0.623639	---
1821	ENSG00000102385	DRP2	-2.27609	1.15321	2.08464	-1.24649	0.0230602	0.249112	0.0373655	0.21289	---
1822	ENSG00000111676	ATN1	-2.51776	-4.53639	4.58719	2.43488	0.0119722	6.44653e-06	5.08719e-06	0.0150779	---
1823	ENSG00000134765	DSC1	0.655025	-1.14266	0.530207	-0.00169435	0.512609	0.253463	0.596091	0.998648	---
1824	ENSG00000134755	DSC2	0.01855	5.06871	-3.09307	-2.08025	0.985204	4.80408e-07	0.00203827	0.0377677	---
1825	ENSG00000134762	DSC3	-1.63659	0.409589	0.863962	0.255499	0.102043	0.682199	0.387824	0.798393	---
1826	ENSG00000171587	DSCAM	-2.62221	-0.888883	4.41551	-1.19802	0.00887448	0.374289	1.12212e-05	0.231204	---
1827	ENSG00000159200	RCAN1	-0.502442	0.908872	-2.89983	2.69868	0.615472	0.363646	0.00381883	0.00708364	---
1828	ENSG00000134760	DSG1	-0.391928	0.439471	1.186	-1.3843	0.695199	0.660419	0.235917	0.166588	---
1829	ENSG00000046604	DSG2	-1.69725	5.86755	-4.62851	0.469875	0.0899742	6.08406e-09	4.18863e-06	0.638551	---
1830	ENSG00000134757	DSG3	-0.626731	-0.429233	-0.939061	2.13354	0.530985	0.66785	0.347936	0.0331335	---
1831	ENSG00000157514	TSC22D3	-0.445354	4.60158	-4.19338	0.064674	0.656164	4.75508e-06	3.00245e-05	0.948447	---
1832	ENSG00000096696	DSP	-1.43191	3.40455	-3.4692	1.55171	0.152495	0.000690153	0.000545205	0.121061	s4
1833	ENSG00000083782	EPYC	-0.181277	-1.24101	0.806009	0.645906	0.856188	0.214903	0.420437	0.518495	---
1834	ENSG00000152591	DSPP	-1.80684	0.161682	2.07068	-0.624165	0.0711009	0.87159	0.0386554	0.532667	---
1836	ENSG00000155850	SLC26A2	-0.851985	-1.47807	1.56835	0.744127	0.394435	0.139718	0.117129	0.456982	---
1837	ENSG00000134769	DTNA	-1.69193	-0.740933	3.57796	-1.39379	0.0909836	0.458916	0.000363587	0.163702	---
1838	ENSG00000138101	DTNB	-2.00398	-2.48357	7.11904	-2.92129	0.0453528	0.0131769	2.12764e-12	0.0035675	---
1839	ENSG00000113070	HBEGF	-0.445359	0.359854	-4.5761	5.09431	0.656161	0.719036	5.35811e-06	4.21318e-07	---
1840	ENSG00000135144	DTX1	0.876985	-1.70617	4.26243	-3.69381	0.380714	0.0883005	2.22161e-05	0.000233389	---
1841	ENSG00000168393	DTYMK	4.52898	-3.97589	3.22124	-3.77954	6.67189e-06	7.53775e-05	0.00131929	0.00016681	---
1842	ENSG00000106823	ECM2	-1.04777	-1.2453	-0.875138	3.3883	0.295008	0.213325	0.381718	0.000731865	---
1843	ENSG00000120129	DUSP1	-5.19121	4.04855	-5.17279	6.54329	2.55009e-07	5.56866e-05	2.80728e-07	9.77652e-11	---
1844	ENSG00000158050	DUSP2	3.11679	0.0653411	0.158786	-3.3932	0.00188269	0.947916	0.873871	0.000719039	---
1845	ENSG00000108861	DUSP3	-2.21447	1.36451	-4.7412	6.00001	0.0270308	0.172728	2.44615e-06	2.79294e-09	---
1846	ENSG00000120875	DUSP4	-3.46534	8.10029	-5.95251	1.37594	0.000552998	1.65605e-15	3.69882e-09	0.169161	s2
1847	ENSG00000138166	DUSP5	-2.46362	5.42464	-7.60106	4.83147	0.0139285	7.35225e-08	6.97496e-14	1.57696e-06	---
1848	ENSG00000139318	DUSP6	-2.28263	2.95791	-2.62555	1.97218	0.0226699	0.00317321	0.00878854	0.0488759	---
1849	ENSG00000164086	DUSP7	0.170501	-3.04588	-0.26644	3.43483	0.864652	0.00238337	0.789958	0.000618296	---
1852	ENSG00000130829	DUSP9	-0.448904	-0.59746	2.6786	-1.83045	0.653602	0.550341	0.00751948	0.0674928	---
1854	ENSG00000128951	DUT	6.39797	-6.89425	4.77136	-4.22232	2.45714e-10	9.80325e-12	2.11414e-06	2.64774e-05	---
1855	ENSG00000107404	DVL1	-1.01952	1.56463	-3.8585	3.55556	0.308215	0.117999	0.000121706	0.000395583	---
1856	ENSG00000004975	DVL2	-1.67087	-6.47231	8.08018	-0.0151283	0.0950733	1.53693e-10	1.93279e-15	0.987933	s3
1857	ENSG00000161202	DVL3	NA	NA	NA	NA	NA	NA	NA	NA	---
1859	ENSG00000157540	DYRK1A	1.62318	-3.98725	5.98225	-3.81353	0.10488	7.19157e-05	3.10298e-09	0.000145738	---
1861	ENSG00000136827	TOR1A	0.126728	-3.22234	-1.34933	4.89396	0.899182	0.00131428	0.17755	1.15869e-06	---
1869	ENSG00000101412	E2F1	4.39737	-6.86132	6.90806	-4.5616	1.21806e-05	1.22181e-11	8.93612e-12	5.73355e-06	---
1870	ENSG00000007968	E2F2	4.27102	-6.75462	9.12402	-6.86577	2.13934e-05	2.47841e-11	4.15766e-19	1.18607e-11	---
1871	ENSG00000112242	E2F3	4.57728	-8.69144	6.02141	-1.96617	5.32872e-06	1.52571e-17	2.45919e-09	0.0495663	s1
1874	ENSG00000205250	E2F4	5.15128	-5.81385	-0.896604	2.07149	3.1394e-07	8.30574e-09	0.370155	0.0385801	s4
1875	ENSG00000133740	E2F5	2.71299	-1.70372	4.06064	-5.3757	0.00678723	0.0887573	5.29255e-05	9.58066e-08	---
1876	ENSG00000169016	E2F6	3.76293	-4.47039	4.52542	-3.9057	0.000178116	8.73895e-06	6.78288e-06	0.000100531	---
1877	ENSG00000167967	E4F1	-0.146969	-4.11578	3.89798	0.33629	0.883187	4.19028e-05	0.000103738	0.736726	---
1879	ENSG00000164330	EBF1	-0.487795	-3.60164	5.6463	-1.72046	0.625807	0.000332424	2.15849e-08	0.0856704	---
1880	ENSG00000169508	GPR183	0.801043	0.479311	-0.255914	-1.04809	0.423305	0.631827	0.798072	0.294863	---
1889	ENSG00000117298	ECE1	-6.28926	3.16118	-5.06505	8.59918	4.8381e-10	0.00162058	4.89497e-07	3.22873e-17	---
1890	ENSG00000025708	TYMP	-1.71393	4.1247	-3.43466	1.03108	0.0868645	4.03387e-05	0.000618697	0.302762	---
1891	ENSG00000104823	ECH1	-1.66651	4.89279	0.0422836	-3.64388	0.0959388	1.16543e-06	0.966281	0.000282945	---
1892	ENSG00000127884	ECHS1	1.77045	1.91956	-1.34511	-2.39654	0.0769703	0.0552091	0.178907	0.0167412	---
1893	ENSG00000143369	ECM1	-2.7674	1.90155	-1.50899	2.37917	0.00575918	0.0575292	0.131631	0.0175461	---
1894	ENSG00000114346	ECT2	2.15738	-0.762948	2.57354	-4.1948	0.0312237	0.445682	0.0102155	2.98409e-05	---
1896	ENSG00000158813	EDA	0.382929	-1.44608	5.05414	-4.33336	0.701857	0.148481	5.17542e-07	1.62322e-05	---
1901	ENSG00000170989	S1PR1	1.04581	-2.74096	-0.352921	2.30596	0.295913	0.00623975	0.724225	0.0213254	---
1902	ENSG00000198121	LPAR1	-4.12066	2.6484	-3.21386	4.81855	4.10404e-05	0.00821997	0.00135331	1.67998e-06	---
1903	ENSG00000213694	S1PR3	-2.71339	-0.342075	-0.83371	4.04669	0.00677904	0.732369	0.404652	5.61231e-05	---
1906	ENSG00000078401	EDN1	-4.06843	5.134	-5.43525	4.48753	5.12166e-05	3.43343e-07	6.93985e-08	8.07836e-06	---
1907	ENSG00000127129	EDN2	-1.19479	1.34575	-0.61948	0.423199	0.232466	0.178702	0.535747	0.672245	---
1908	ENSG00000124205	EDN3	-2.06636	0.315123	3.54118	-2.1294	0.0390621	0.752737	0.000417474	0.0334748	---
1909	ENSG00000151617	EDNRA	-1.00368	0.0602843	0.557646	0.334342	0.315785	0.951942	0.577216	0.738195	---
1910	ENSG00000136160	EDNRB	0.0100532	-0.508189	0.48305	0.0118205	0.991981	0.611437	0.62917	0.990571	---
1911	ENSG00000111752	PHC1	NA	NA	NA	NA	NA	NA	NA	NA	s3
1912	ENSG00000134686	PHC2	-3.28669	-1.47903	0.594055	4.2902	0.00105047	0.139461	0.552615	1.96579e-05	---
1915	ENSG00000156508	EEF1A1	3.37159	-3.2283	1.99568	-2.08247	0.000777188	0.00128749	0.0462505	0.0375641	---
1917	ENSG00000101210	EEF1A2	-3.92054	0.906912	2.58936	0.105892	9.46294e-05	0.364681	0.00976101	0.91569	---
1936	ENSG00000104529	EEF1D	-0.0984818	0.163681	-2.60005	2.77628	0.92157	0.870017	0.00946408	0.00560538	---
1938	ENSG00000167658	EEF2	1.63297	-2.38354	2.93659	-2.27745	0.102804	0.0173404	0.00339761	0.0229783	---
1939	ENSG00000143486	EIF2D	1.04047	2.03328	-2.17202	-0.875489	0.298385	0.0422989	0.0300984	0.381527	---
1942	ENSG00000169242	EFNA1	-3.16262	5.25762	-2.59572	0.380455	0.00161268	1.79901e-07	0.00958334	0.703692	---
1943	ENSG00000099617	EFNA2	NA	NA	NA	NA	NA	NA	NA	NA	---
1944	ENSG00000143590	EFNA3	-0.877509	-2.33801	4.11438	-1.05937	0.38043	0.0195912	4.21533e-05	0.2897	---
1945	ENSG00000243364	EFNA4	NA	NA	NA	NA	NA	NA	NA	NA	---
1946	ENSG00000184349	EFNA5	-4.2008	3.00017	-0.402057	1.39662	2.90744e-05	0.00276801	0.687732	0.162849	---
1947	ENSG00000090776	EFNB1	-3.02587	0.721552	1.10314	1.04426	0.00254524	0.470746	0.270244	0.296629	---
1948	ENSG00000125266	EFNB2	-3.01155	1.77873	-0.382174	1.51499	0.00266726	0.0756001	0.702417	0.130104	---
1949	ENSG00000108947	EFNB3	-5.65639	-2.86357	9.1888	-0.959186	2.03926e-08	0.00428011	2.39437e-19	0.337707	---
1950	ENSG00000138798	EGF	-3.34346	4.00676	0.43084	-1.43904	0.000859396	6.63195e-05	0.666681	0.150464	---
1951	ENSG00000008300	CELSR3	0.17624	-2.12893	3.11342	-1.27122	0.860143	0.0335141	0.00190412	0.203958	---
1952	ENSG00000143126	CELSR2	-1.48247	-1.86645	4.71773	-1.60342	0.138543	0.0622837	2.73863e-06	0.109171	---
1953	ENSG00000162591	MEGF6	-2.13076	2.64164	-3.05079	2.62593	0.0333625	0.00838476	0.00234507	0.00877884	---
1954	ENSG00000105429	MEGF8	-3.6727	-0.405628	1.37184	2.62432	0.000253258	0.685106	0.170434	0.00882004	---
1955	ENSG00000106780	MEGF9	1.31766	-0.630607	0.910064	-1.64349	0.187932	0.528448	0.363017	0.10061	---
1956	ENSG00000146648	EGFR	-3.48588	2.04887	-6.40463	8.45467	0.000512719	0.040746	2.35637e-10	1.03082e-16	s4
1958	ENSG00000120738	EGR1	-3.11186	3.38273	-3.16711	2.94048	0.00191406	0.000746676	0.00158822	0.00335566	---
1959	ENSG00000122877	EGR2	-1.80508	0.191894	1.74313	-0.30116	0.0713747	0.847865	0.0816319	0.763357	---
1960	ENSG00000179388	EGR3	-2.49516	1.2259	-0.202354	1.40108	0.0127572	0.220536	0.839683	0.161512	---
1961	ENSG00000135625	EGR4	0.49855	-0.0268947	1.40012	-2.01292	0.618211	0.978549	0.161801	0.0444016	---
1962	ENSG00000113790	EHHADH	1.1234	3.8549	-2.86229	-2.16566	0.261547	0.000123481	0.00429738	0.0305826	---
1965	ENSG00000134001	EIF2S1	5.88204	-4.14349	-1.05678	-0.207096	5.59136e-09	3.72244e-05	0.290877	0.835979	---
1967	ENSG00000111361	EIF2B1	6.13846	-5.82234	2.8493	-2.98387	1.21769e-09	7.90844e-09	0.00447529	0.00291831	---
1968	ENSG00000130741	EIF2S3	2.84169	-1.11414	0.371005	-2.05607	0.00458253	0.265499	0.710715	0.0400456	---
1969	ENSG00000142627	EPHA2	-6.30026	3.62228	-5.70135	8.80787	4.51965e-10	0.000307312	1.5814e-08	5.86828e-18	---
1975	ENSG00000063046	EIF4B	1.70333	-2.17243	4.95696	-4.78925	0.0888296	0.0300674	8.46238e-07	1.93812e-06	---
1977	ENSG00000151247	EIF4E	4.64448	-3.24067	3.15171	-4.62277	3.88379e-06	0.00123348	0.00167347	4.30363e-06	---
1978	ENSG00000187840	EIF4EBP1	-0.622777	-0.444775	1.97042	-1.04769	0.533579	0.656583	0.0490778	0.295046	---
1979	ENSG00000148730	EIF4EBP2	3.89729	-3.92823	3.40029	-3.39587	0.00010403	9.17007e-05	0.000700863	0.000712142	---
1981	ENSG00000114867	EIF4G1	NA	NA	NA	NA	NA	NA	NA	NA	s4
1982	ENSG00000110321	EIF4G2	2.5178	-3.77754	1.42223	-0.0163022	0.0119708	0.000168134	0.155285	0.986997	---
1983	ENSG00000100664	EIF5	3.08852	-0.375417	-0.799906	-1.81728	0.00206942	0.707433	0.423963	0.0694852	---
1984	ENSG00000132507	EIF5A	1.75972	-3.07717	0.201815	1.33473	0.0787734	0.00214901	0.840104	0.182281	---
1990	ENSG00000139610	CELA1	1.11751	-0.942096	1.74623	-2.02109	0.264058	0.34638	0.0810916	0.0435475	---
1991	ENSG00000197561	ELANE	0.176645	1.79314	-0.362846	-1.7276	0.859825	0.0732656	0.7168	0.0843809	---
1992	ENSG00000021355	SERPINB1	-0.561312	7.66586	-9.85322	2.79815	0.574716	4.34176e-14	6.95096e-22	0.00524251	---
1993	ENSG00000107105	ELAVL2	-3.12165	-1.58582	3.74132	0.77687	0.00185219	0.11311	0.000193909	0.437427	---
1994	ENSG00000066044	ELAVL1	4.39704	-10.2976	8.11288	-2.39459	1.21989e-05	1.16562e-23	1.5031e-15	0.0168301	---
1996	ENSG00000162374	ELAVL4	-2.26089	-0.805401	6.3525	-3.70738	0.023989	0.420788	3.26621e-10	0.000221404	---
1997	ENSG00000120690	ELF1	6.13889	2.05756	-6.44774	-1.37718	1.21452e-09	0.0399022	1.7957e-10	0.168778	---
1998	ENSG00000109381	ELF2	1.83129	-2.41371	5.18123	-4.89813	0.0673675	0.0159774	2.68652e-07	1.13495e-06	---
1999	ENSG00000163435	ELF3	-2.12643	10.4898	-5.54842	-2.67103	0.0337221	1.90523e-24	3.7281e-08	0.00768973	---
2000	ENSG00000102034	ELF4	-1.12169	1.22151	-5.43847	5.78172	0.262273	0.222193	6.81938e-08	9.99442e-09	---
2001	ENSG00000135374	ELF5	1.49701	2.196	-1.34892	-2.41628	0.134719	0.0283304	0.17768	0.0158657	---
2002	ENSG00000126767	ELK1	0.0383853	-2.91823	2.12168	0.794987	0.969388	0.00360242	0.0341199	0.426818	---
2004	ENSG00000111145	ELK3	-1.51036	-0.726776	-5.05482	8.04469	0.13128	0.467541	5.15762e-07	2.53702e-15	---
2005	ENSG00000158711	ELK4	2.28528	-3.20825	2.32985	-1.38277	0.0225137	0.0013797	0.0200206	0.167056	---
2006	ENSG00000049540	ELN	-0.378945	-1.30903	3.57684	-2.10155	0.704812	0.190838	0.000365133	0.0358531	---
2009	ENSG00000066629	EML1	-2.06024	-3.28759	3.67805	1.61885	0.0396445	0.00104716	0.000248078	0.105808	---
2010	ENSG00000102119	EMD	-0.239915	-3.47726	1.35205	2.52219	0.810447	0.000529289	0.176676	0.0118234	---
2011	ENSG00000072518	MARK2	-0.34466	-2.34465	-0.763803	3.75308	0.730426	0.0192481	0.445172	0.000185158	s4
2012	ENSG00000134531	EMP1	-2.26654	2.60474	-6.84674	6.96723	0.0236399	0.00933652	1.34661e-11	5.9977e-12	---
2013	ENSG00000213853	EMP2	-2.5032	4.71008	-2.55972	0.257041	0.0124728	2.84107e-06	0.010628	0.797203	---
2014	ENSG00000142227	EMP3	-1.37823	-2.81673	-2.08289	6.88111	0.168452	0.00495101	0.037525	1.0705e-11	---
2015	ENSG00000174837	ADGRE1	-1.86375	-0.265144	-1.05114	3.33663	0.0626624	0.790955	0.293457	0.000880529	---
2016	ENSG00000135638	EMX1	-1.72764	3.49622	-0.444772	-1.54872	0.0843752	0.0004935	0.656585	0.121778	---
2017	ENSG00000085733	CTTN	-2.06668	2.98442	-5.68722	5.05773	0.0390323	0.00291313	1.71335e-08	5.08163e-07	s4
2018	ENSG00000170370	EMX2	-1.83253	-0.703079	3.55043	-1.26377	0.0671817	0.482177	0.000403272	0.206618	---
2020	ENSG00000164778	EN2	0.163536	-1.86163	2.3406	-0.707757	0.870131	0.0629611	0.0194568	0.479268	---
2021	ENSG00000167136	ENDOG	1.98951	-0.865261	-0.898108	-0.0774254	0.046928	0.387112	0.369353	0.938301	---
2022	ENSG00000106991	ENG	-3.16386	-0.551924	-1.88939	5.95077	0.00160587	0.581129	0.0591404	3.737e-09	---
2023	ENSG00000074800	ENO1	0.944061	-1.99953	-0.810444	2.11033	0.345376	0.0458323	0.417886	0.0350881	---
2026	ENSG00000111674	ENO2	-4.54203	-2.30847	7.33294	-0.798433	6.28003e-06	0.0211848	4.78104e-13	0.424817	---
2027	ENSG00000108515	ENO3	-0.0709843	-3.1122	5.29348	-2.29715	0.943425	0.00191193	1.48763e-07	0.0218246	---
2028	ENSG00000138792	ENPEP	0.467146	-0.511595	1.38557	-1.4361	0.640502	0.609052	0.166199	0.151299	---
2029	ENSG00000143420	ENSA	3.90368	-2.71855	2.03667	-3.21159	0.000101362	0.00667503	0.0419571	0.00136392	---
2030	ENSG00000112759	SLC29A1	4.41599	-5.39817	4.37211	-3.40322	1.11968e-05	8.4864e-08	1.36485e-05	0.000693496	s1
2033	ENSG00000100393	EP300	0.103812	-3.35356	3.24956	-0.0293516	0.91734	0.000828977	0.00119599	0.97659	---
2034	ENSG00000116016	EPAS1	-4.38854	5.64689	-8.0469	7.07226	1.26759e-05	2.15131e-08	2.49445e-15	2.93412e-12	s4
2035	ENSG00000159023	EPB41	0.71862	-2.42636	7.95407	-6.70389	0.47255	0.0154346	5.05761e-15	3.45741e-11	---
2036	ENSG00000088367	EPB41L1	-3.83962	4.52033	-2.53905	1.76362	0.000131302	6.94461e-06	0.0112722	0.0781145	---
2037	ENSG00000079819	EPB41L2	0.683373	-3.66857	1.90817	1.17965	0.494536	0.000257328	0.0566678	0.238431	---
2038	ENSG00000166947	EPB42	-0.515879	-0.17501	1.33666	-0.755538	0.606058	0.861109	0.181651	0.450112	---
2039	ENSG00000158856	DMTN	-0.321833	3.37631	0.412978	-3.80375	0.74765	0.000764118	0.679715	0.000151529	---
2040	ENSG00000148175	STOM	-0.692497	4.49966	-5.72041	2.0387	0.488793	7.63988e-06	1.41905e-08	0.0417534	---
2041	ENSG00000146904	EPHA1	0.135638	4.53325	-4.44189	-0.184388	0.892136	6.54117e-06	9.95408e-06	0.853748	---
2042	ENSG00000044524	EPHA3	-1.11513	-2.30836	4.82944	-1.61446	0.265072	0.0211911	1.59272e-06	0.106756	---
2043	ENSG00000116106	EPHA4	-3.29147	0.697105	1.6805	0.702394	0.00103297	0.485906	0.0931855	0.482604	s2
2044	ENSG00000145242	EPHA5	-2.16248	-2.03315	2.51	1.63643	0.0308276	0.0423123	0.0122368	0.102078	---
2045	ENSG00000135333	EPHA7	-0.48032	-2.02033	5.99229	-3.81091	0.631109	0.0436262	2.92381e-09	0.00014727	---
2046	ENSG00000070886	EPHA8	-1.79449	-0.986744	4.12229	-1.60867	0.0730496	0.324017	4.07556e-05	0.108016	---
2047	ENSG00000154928	EPHB1	-1.32156	-1.29535	3.01522	-0.556048	0.186631	0.19551	0.00263549	0.578307	---
2048	ENSG00000133216	EPHB2	-2.7175	1.7247	-3.91406	5.19284	0.00669606	0.0849035	9.71635e-05	2.52844e-07	---
2049	ENSG00000182580	EPHB3	NA	NA	NA	NA	NA	NA	NA	NA	---
2050	ENSG00000196411	EPHB4	-1.73672	1.18863	-1.2826	1.8683	0.0827569	0.234878	0.199942	0.0620244	---
2051	ENSG00000106123	EPHB6	-2.57532	3.57235	-1.19033	0.0381974	0.0101634	0.00037137	0.234212	0.969538	---
2052	ENSG00000143819	EPHX1	-0.844183	2.89263	-3.7633	1.82535	0.398777	0.00390659	0.00017786	0.0682588	---
2053	ENSG00000120915	EPHX2	-1.37153	3.8245	0.727538	-3.56369	0.170529	0.000139494	0.467074	0.000383682	---
2054	ENSG00000111450	STX2	0.58961	-6.92783	4.93621	1.40225	0.555591	7.82386e-12	9.38888e-07	0.161164	---
2056	ENSG00000130427	EPO	-2.21497	0.447068	1.90896	-0.348635	0.0269963	0.654927	0.0565653	0.72744	---
2057	ENSG00000187266	EPOR	-4.0241	1.60856	1.92984	0.165493	6.16936e-05	0.108041	0.0539211	0.868591	---
2058	ENSG00000136628	EPRS	5.24093	0.186121	-1.25153	-4.07644	1.96451e-07	0.852389	0.211046	4.95142e-05	---
2059	ENSG00000151491	EPS8	-2.95165	6.77555	-5.55731	1.7785	0.00323775	2.15904e-11	3.54895e-08	0.0756386	---
2060	ENSG00000085832	EPS15	4.60379	-0.972739	-0.782039	-2.68855	4.70593e-06	0.330928	0.434385	0.00730068	---
2063	ENSG00000160113	NR2F6	-2.00022	3.68209	-2.18591	0.433837	0.0457575	0.000244227	0.0290632	0.664504	---
2064	ENSG00000141736	ERBB2	-4.31924	4.00955	-2.55992	2.80583	1.72844e-05	6.55528e-05	0.0106217	0.00512011	---
2065	ENSG00000065361	ERBB3	-2.14182	4.94286	-1.63075	-1.36222	0.0324589	9.08148e-07	0.103272	0.173448	---
2066	ENSG00000178568	ERBB4	0.010749	-1.80088	4.77272	-3.25253	0.991426	0.0720356	2.10026e-06	0.00118369	---
2067	ENSG00000012061	ERCC1	-2.99657	-0.485343	1.39848	2.00636	0.00280056	0.627544	0.162291	0.0450977	---
2068	ENSG00000104884	ERCC2	-1.17215	-0.802156	-1.45102	3.6689	0.241427	0.422662	0.147102	0.000256994	---
2069	ENSG00000124882	EREG	-2.011	4.90888	-4.70574	1.86588	0.0446042	1.07594e-06	2.90084e-06	0.062363	---
2070	ENSG00000112319	EYA4	-1.87699	-1.34221	2.82373	0.260166	0.060823	0.179847	0.00484501	0.794791	---
2071	ENSG00000163161	ERCC3	2.73755	-6.74799	4.20796	-0.163079	0.00630434	2.58903e-11	2.81845e-05	0.87049	---
2072	ENSG00000175595	ERCC4	3.21617	-3.70287	2.17644	-1.61682	0.00134257	0.000225324	0.0297657	0.106246	---
2073	ENSG00000134899	ERCC5	2.30827	2.68469	-3.32137	-1.60519	0.0211961	0.00738475	0.000929542	0.10878	---
2074	ENSG00000225830	ERCC6	0.175654	-0.49138	-3.84357	4.59275	0.860603	0.62327	0.000129236	4.95631e-06	s4
2077	ENSG00000105722	ERF	-2.13937	-3.82309	2.78341	3.25017	0.0326571	0.000140283	0.00548474	0.00119347	---
2078	ENSG00000157554	ERG	-0.820363	-0.775455	3.35946	-2.00049	0.412213	0.438262	0.000811689	0.0457284	---
2079	ENSG00000100632	ERH	3.46767	-4.37044	5.46941	-4.73994	0.000548277	1.37509e-05	5.75985e-08	2.46106e-06	---
2081	ENSG00000178607	ERN1	1.31681	-0.878825	1.13013	-1.61422	0.188215	0.379716	0.258703	0.106809	---
2086	ENSG00000213462	ERV3-1	NA	NA	NA	NA	NA	NA	NA	NA	---
2091	ENSG00000105202	FBL	5.97809	-6.50636	8.02071	-7.75645	3.18034e-09	1.23778e-10	3.04718e-15	2.22506e-14	s3
2098	ENSG00000139684	ESD	4.17506	-2.4351	3.17269	-5.06608	3.24987e-05	0.0150687	0.00155834	4.86922e-07	---
2099	ENSG00000091831	ESR1	0.116726	0.115064	0.413967	-0.697231	0.907102	0.908419	0.678991	0.485827	---
2100	ENSG00000140009	ESR2	1.72071	-0.575434	0.957191	-2.16304	0.0856261	0.565132	0.338712	0.0307846	---
2101	ENSG00000173153	ESRRA	2.54385	3.5004	-6.45349	0.598146	0.0111195	0.00048592	1.73157e-10	0.549883	---
2103	ENSG00000119715	ESRRB	0.162198	0.252652	1.46956	-2.05369	0.871184	0.800591	0.14201	0.0402758	---
2104	ENSG00000196482	ESRRG	-1.84774	-0.0168741	4.75187	-3.29502	0.0649471	0.986541	2.3233e-06	0.00102017	---
2107	ENSG00000120705	ETF1	5.42894	-2.27135	-3.48198	0.865922	7.18214e-08	0.0233462	0.000520154	0.386749	---
2108	ENSG00000140374	ETFA	4.75888	1.5227	-2.9871	-3.14928	2.24589e-06	0.128164	0.00288795	0.00168733	---
2109	ENSG00000105379	ETFB	-0.139926	2.79034	-2.04113	-0.643079	0.888747	0.00536953	0.0415111	0.520327	---
2110	ENSG00000171503	ETFDH	1.05419	3.39501	-2.51214	-1.98521	0.292061	0.000714375	0.0121632	0.0474059	---
2113	ENSG00000134954	ETS1	1.60036	-3.75772	-2.55414	5.3113	0.109848	0.000181806	0.0107984	1.35295e-07	---
2114	ENSG00000157557	ETS2	0.567288	2.92055	-3.53061	0.118902	0.570651	0.00357587	0.000434302	0.905378	---
2115	ENSG00000006468	ETV1	-1.57722	1.54516	0.199086	-0.306542	0.115074	0.122636	0.842238	0.759258	---
2116	ENSG00000105672	ETV2	0.836762	-1.17558	1.79722	-1.53844	0.402934	0.240054	0.0726141	0.124272	---
2117	ENSG00000117036	ETV3	0.329084	1.24332	0.406125	-2.13241	0.742164	0.214052	0.684741	0.0332264	---
2118	ENSG00000175832	ETV4	0.742294	0.484914	-1.22604	0.0693541	0.458091	0.627848	0.220484	0.944722	---
2119	ENSG00000244405	ETV5	-1.00662	-2.37409	0.833079	2.68261	0.314371	0.0177879	0.405007	0.00743057	---
2120	ENSG00000139083	ETV6	1.36526	1.06998	-3.62519	1.41588	0.17249	0.284896	0.000303922	0.157134	---
2121	ENSG00000072840	EVC	-1.86799	-0.27332	-0.86726	3.14514	0.0620677	0.784666	0.386016	0.00171112	---
2122	ENSG00000085276	MECOM	-2.5964	5.42079	-4.65726	1.86621	0.0095647	7.50756e-08	3.65546e-06	0.0623168	---
2123	ENSG00000126860	EVI2A	2.90067	-2.38789	-3.30546	3.29994	0.0038086	0.0171378	0.000983317	0.00100263	---
2124	ENSG00000185862	EVI2B	2.00383	-0.502655	-2.1422	0.875176	0.0453684	0.615322	0.032428	0.381697	---
2125	ENSG00000167880	EVPL	-4.10872	4.53995	-3.31278	2.85492	4.31818e-05	6.34113e-06	0.000958238	0.00439747	---
2128	ENSG00000106038	EVX1	0.938438	0.450188	-0.935906	-0.408431	0.348255	0.652676	0.349557	0.683048	---
2130	ENSG00000182944	EWSR1	3.82033	-7.00036	5.76643	-2.63696	0.000141838	4.79164e-12	1.09108e-08	0.00850038	s3
2131	ENSG00000182197	EXT1	-6.30079	1.89885	-3.89172	8.73389	4.50478e-10	0.0578837	0.00010641	1.0783e-17	---
2132	ENSG00000151348	EXT2	-5.75079	1.77421	-3.08532	7.34607	1.19328e-08	0.0763457	0.00209155	4.35698e-13	---
2134	ENSG00000158008	EXTL1	1.18357	-1.22872	2.67338	-2.79352	0.236877	0.219477	0.00763663	0.00531754	---
2135	ENSG00000162694	EXTL2	0.751425	-2.49549	5.9415	-4.50645	0.452581	0.0127454	3.94659e-09	7.40449e-06	---
2137	ENSG00000012232	EXTL3	-4.49465	-1.5029	4.6156	1.10738	7.81792e-06	0.133193	4.45161e-06	0.268405	---
2138	ENSG00000104313	EYA1	-3.50883	-0.102228	3.92688	-0.64836	0.000470967	0.918597	9.22093e-05	0.516907	---
2139	ENSG00000064655	EYA2	-2.52172	0.0337621	1.89787	0.419219	0.0118391	0.973074	0.0580124	0.67515	---
2140	ENSG00000158161	EYA3	2.21405	-5.03084	4.20526	-1.40709	0.0270597	5.82761e-07	2.85169e-05	0.159724	---
2145	ENSG00000108799	EZH1	1.49778	-4.60497	3.39355	-0.262449	0.13452	4.67997e-06	0.000718134	0.793031	---
2146	ENSG00000106462	EZH2	5.63531	-8.40281	9.56781	-6.98538	2.29611e-08	1.55723e-16	8.90003e-21	5.30397e-12	---
2147	ENSG00000180210	F2	-0.785256	1.01875	1.46253	-1.92164	0.432497	0.308579	0.143922	0.0549471	---
2149	ENSG00000181104	F2R	-2.57688	-0.478276	-0.773453	3.991	0.0101179	0.632562	0.439444	7.08065e-05	---
2150	ENSG00000164251	F2RL1	-2.51618	6.35551	-5.73819	1.96168	0.0120256	3.20544e-10	1.28236e-08	0.0500889	---
2151	ENSG00000164220	F2RL2	-1.93689	-0.217163	0.337803	1.81805	0.0530514	0.828128	0.735586	0.0693686	---
2152	ENSG00000117525	F3	-3.6461	6.09022	-7.61733	5.35645	0.000280547	1.62917e-09	6.19446e-14	1.0626e-07	s2
2153	ENSG00000198734	F5	-0.439926	4.40935	-1.11871	-3.08746	0.66009	1.15389e-05	0.263543	0.00207674	---
2155	ENSG00000057593	F7	-1.58604	1.66139	2.79974	-3.28362	0.113058	0.0969623	0.00521693	0.00106184	---
2157	ENSG00000185010	F8	0.540069	1.37997	-3.59766	1.88329	0.589275	0.167919	0.000337483	0.0599634	---
2158	ENSG00000101981	F9	0.701096	-0.717221	2.56262	-2.7416	0.483413	0.473413	0.0105402	0.00622764	---
2159	ENSG00000126218	F10	-1.10112	-0.986906	3.96903	-2.14445	0.271121	0.323937	7.75451e-05	0.0322473	---
2160	ENSG00000088926	F11	-0.0500145	-2.0076	3.61337	-1.71467	0.960121	0.0449651	0.000317933	0.0867292	---
2161	ENSG00000131187	F12	-0.150086	4.24192	-0.20179	-4.23233	0.880728	2.43068e-05	0.840124	2.53471e-05	---
2162	ENSG00000124491	F13A1	0.0652302	-1.66552	1.64845	-0.0655313	0.948004	0.0961358	0.0995882	0.947765	---
2165	ENSG00000143278	F13B	-0.644678	-1.85492	3.26173	-0.898804	0.51929	0.0639138	0.00114636	0.368983	---
2166	ENSG00000117480	FAAH	0.294862	5.21763	-1.77096	-3.97945	0.768163	2.22067e-07	0.0768839	7.42755e-05	---
2167	ENSG00000170323	FABP4	-0.00653274	1.75431	-2.01229	0.307564	0.994789	0.0796961	0.044468	0.758481	---
2168	ENSG00000163586	FABP1	0.0230409	0.897405	-0.395171	-0.564263	0.981622	0.369728	0.692804	0.572707	---
2169	ENSG00000145384	FABP2	1.40339	-2.75189	0.0252983	1.53833	0.160824	0.00603695	0.979822	0.124298	---
2170	ENSG00000121769	FABP3	-2.3724	-1.33077	2.67666	0.903828	0.0178694	0.183581	0.00756284	0.366313	---
2171	ENSG00000164687	FABP5	NA	NA	NA	NA	NA	NA	NA	NA	---
2172	ENSG00000170231	FABP6	-0.387119	2.1593	0.379522	-2.37343	0.698754	0.0310739	0.704384	0.0178196	---
2173	ENSG00000164434	FABP7	-0.301903	-1.9802	4.54145	-2.48821	0.762791	0.0479662	6.29694e-06	0.0130073	---
2175	ENSG00000187741	FANCA	4.58063	-6.70074	6.51204	-4.49558	5.24576e-06	3.52943e-11	1.19372e-10	7.78451e-06	s3
2176	ENSG00000158169	FANCC	2.96255	-6.05158	5.63127	-2.61159	0.00312625	2.05401e-09	2.34867e-08	0.00915279	s1
2177	ENSG00000144554	FANCD2	5.99776	-5.99438	5.07435	-5.10895	2.8304e-09	2.88769e-09	4.66758e-07	3.90763e-07	---
2178	ENSG00000112039	FANCE	5.62017	-6.1058	4.16282	-3.62139	2.49965e-08	1.48328e-09	3.42588e-05	0.000308358	---
2180	ENSG00000151726	ACSL1	2.22279	4.22136	-5.86372	-0.457166	0.0264621	2.65885e-05	6.22118e-09	0.647655	---
2181	ENSG00000123983	ACSL3	1.13132	2.47124	-2.42237	-1.16699	0.258202	0.0136372	0.0156037	0.243505	---
2182	ENSG00000068366	ACSL4	2.29592	-0.00748926	-3.76738	1.80658	0.0218951	0.994026	0.000175015	0.0711404	---
2184	ENSG00000103876	FAH	1.05419	2.46617	-7.35411	4.15661	0.292062	0.0138303	4.11582e-13	3.51853e-05	---
2185	ENSG00000120899	PTK2B	-0.0181943	3.11297	-3.41732	0.381191	0.985488	0.00190696	0.000658953	0.703146	---
2186	ENSG00000171634	BPTF	0.729677	-5.36004	8.81302	-4.34311	0.465766	1.04229e-07	5.62445e-18	1.55409e-05	---
2187	ENSG00000181544	FANCB	5.46906	-8.00773	6.92106	-4.46776	5.7709e-08	3.36416e-15	8.18871e-12	8.84499e-06	---
2188	ENSG00000183161	FANCF	3.2824	-0.816186	1.54378	-4.1343	0.0010664	0.414596	0.12297	3.87169e-05	s1
2189	ENSG00000221829	FANCG	1.69353	-6.26887	6.47321	-1.98834	0.0906788	5.48754e-10	1.52818e-10	0.0470573	---
2191	ENSG00000078098	FAP	-1.59547	0.155391	-3.49822	5.33065	0.110936	0.876546	0.000489869	1.22017e-07	---
2192	ENSG00000077942	FBLN1	-4.87322	-0.708369	3.42383	1.89323	1.28397e-06	0.478888	0.000643565	0.0586282	---
2193	ENSG00000179115	FARSA	1.34195	-2.80395	2.62564	-1.19051	0.179929	0.0051499	0.00878616	0.234142	---
2194	ENSG00000169710	FASN	-1.56648	-3.65078	4.91981	0.184257	0.117567	0.000275557	1.01893e-06	0.853851	---
2195	ENSG00000083857	FAT1	-4.32047	2.8322	-2.20747	3.6941	1.71902e-05	0.00471963	0.027517	0.000233126	---
2196	ENSG00000086570	FAT2	-0.71428	0.97433	-1.40294	1.20127	0.475227	0.330138	0.160959	0.229943	---
2197	ENSG00000149806	FAU	4.28608	-2.58061	1.6423	-3.30663	2.00196e-05	0.0100102	0.100855	0.00097929	---
2199	ENSG00000163520	FBLN2	-3.37159	-0.549621	0.616812	3.3197	0.000777163	0.582707	0.537505	0.000935069	---
2200	ENSG00000166147	FBN1	-3.37797	-0.932231	-1.8735	6.59644	0.000759572	0.351451	0.0613032	6.94785e-11	---
2201	ENSG00000138829	FBN2	-2.34412	-1.07521	0.256504	3.26142	0.0192751	0.282551	0.797617	0.0011476	---
2202	ENSG00000115380	EFEMP1	-4.26736	2.60455	-4.70719	6.70323	2.17407e-05	0.00934165	2.88077e-06	3.47237e-11	---
2203	ENSG00000165140	FBP1	0.820467	6.114	-3.99332	-3.01157	0.412154	1.41178e-09	7.01293e-05	0.00266711	---
2204	ENSG00000186431	FCAR	3.07554	-0.480965	0.261705	-2.86365	0.00216072	0.630651	0.793605	0.00427907	---
2205	ENSG00000179639	FCER1A	-0.527344	0.839789	1.62215	-2.16352	0.598077	0.401236	0.105099	0.0307472	---
2206	ENSG00000149534	MS4A2	-0.210719	1.83139	-0.87939	-0.809288	0.833151	0.0673523	0.37941	0.41855	---
2207	ENSG00000158869	FCER1G	2.02103	0.34771	-0.704063	-1.64157	0.0435539	0.728135	0.481564	0.101006	---
2208	ENSG00000104921	FCER2	-1.09862	0.0935651	-0.184835	1.20949	0.272208	0.925474	0.853398	0.226774	---
2210	ENSG00000150337	FCGR1A	NA	NA	NA	NA	NA	NA	NA	NA	---
2212	ENSG00000143226	FCGR2A	-0.10512	1.95562	-1.235	-0.660269	0.916302	0.0507998	0.217132	0.509239	---
2213	ENSG00000072694	FCGR2B	1.19525	-0.439269	2.97064	-4.00604	0.232286	0.660566	0.00304577	6.65176e-05	---
2214	ENSG00000203747	FCGR3A	0.434249	-0.860019	-0.075121	0.578663	0.664205	0.389993	0.940134	0.562953	---
2215	ENSG00000162747	FCGR3B	NA	NA	NA	NA	NA	NA	NA	NA	---
2217	ENSG00000104870	FCGRT	-3.7395	3.45319	2.31681	-2.52849	0.000195302	0.000578187	0.0207239	0.0116148	---
2218	ENSG00000106692	FKTN	3.9278	-2.3052	-1.17163	-0.147387	9.18608e-05	0.0213681	0.241638	0.882857	---
2219	ENSG00000085265	FCN1	0.895822	-2.16312	1.74746	-0.473566	0.370572	0.030778	0.080878	0.635917	---
2220	ENSG00000160339	FCN2	-0.436287	-0.643631	1.23941	-0.220097	0.662726	0.519968	0.215498	0.825843	---
2222	ENSG00000079459	FDFT1	-1.21097	1.13231	3.82633	-4.21543	0.226206	0.257787	0.00013848	2.7284e-05	---
2224	ENSG00000160752	FDPS	1.98961	-0.683351	2.27688	-3.78041	0.0469173	0.49455	0.0230125	0.000166233	---
2230	ENSG00000137714	FDX1	4.59046	-1.82268	0.700898	-3.3922	5.00973e-06	0.0686633	0.483537	0.000721637	---
2232	ENSG00000161513	FDXR	-1.3644	2.79856	-0.990505	-0.567026	0.172761	0.00523589	0.322177	0.570829	---
2235	ENSG00000066926	FECH	1.68785	0.0924168	1.4424	-3.40197	0.0917647	0.926386	0.149515	0.000696644	s2
2237	ENSG00000168496	FEN1	NA	NA	NA	NA	NA	NA	NA	NA	---
2239	ENSG00000076716	GPC4	-4.12927	1.96543	1.76714	0.0606901	3.9559e-05	0.0496523	0.0775227	0.951619	---
2241	ENSG00000151422	FER	-0.523658	-0.696717	-0.800064	2.16798	0.600637	0.486148	0.423872	0.0304054	---
2242	ENSG00000182511	FES	2.49488	-0.650862	1.51023	-3.4785	0.012767	0.515291	0.131314	0.000526865	---
2243	ENSG00000171560	FGA	-0.924811	2.20291	-0.741459	-0.641664	0.355297	0.0278382	0.458596	0.521245	---
2244	ENSG00000171564	FGB	0.126608	2.99133	-2.28841	-0.8582	0.899277	0.00284866	0.02233	0.390996	---
2245	ENSG00000102302	FGD1	-2.27781	-4.81162	6.07835	0.910912	0.0229568	1.73784e-06	1.74962e-09	0.36257	---
2246	ENSG00000113578	FGF1	-1.66413	-1.32045	-1.56063	4.87948	0.0964126	0.187	0.118941	1.24482e-06	---
2247	ENSG00000138685	FGF2	-1.79734	-1.72938	-0.884089	4.70918	0.0725959	0.084063	0.37687	2.85331e-06	---
2250	ENSG00000138675	FGF5	-0.940638	-0.681018	-3.30326	5.37208	0.347127	0.496024	0.000991	9.76933e-08	---
2251	ENSG00000111241	FGF6	-1.61853	0.931331	0.279311	0.312241	0.105878	0.351917	0.780066	0.754926	---
2252	ENSG00000140285	FGF7	-1.26091	-0.237002	1.04615	0.380647	0.207649	0.812706	0.295754	0.703549	---
2253	ENSG00000107831	FGF8	-0.738407	-0.468629	2.48674	-1.4686	0.460448	0.639441	0.0130608	0.142268	---
2254	ENSG00000102678	FGF9	-0.948929	-0.817599	4.98249	-3.5782	0.342896	0.413789	7.44273e-07	0.000363267	---
2255	ENSG00000070193	FGF10	0.478604	-0.816976	1.04919	-0.746423	0.63233	0.414145	0.294356	0.455595	---
2256	ENSG00000161958	FGF11	-1.3853	-3.0953	5.41612	-1.11426	0.166283	0.00202315	7.7e-08	0.265446	---
2257	ENSG00000114279	FGF12	-2.52827	-0.390959	5.11259	-2.57911	0.0116219	0.695914	3.83498e-07	0.0100535	---
2258	ENSG00000129682	FGF13	-2.51051	0.821817	2.20827	-0.786609	0.0122191	0.411385	0.0274615	0.431705	---
2259	ENSG00000102466	FGF14	-3.7804	-0.27169	3.65521	0.0957956	0.000166242	0.785919	0.000270906	0.923703	---
2260	ENSG00000077782	FGFR1	-2.48139	-4.20128	4.17	2.49007	0.0132575	2.90144e-05	3.3216e-05	0.0129401	---
2261	ENSG00000068078	FGFR3	-1.22138	2.12663	1.62816	-2.87103	0.222243	0.0337054	0.103819	0.00418135	---
2262	ENSG00000179399	GPC5	-1.07981	0.563626	1.56272	-1.23784	0.280498	0.573141	0.118448	0.216078	---
2263	ENSG00000066468	FGFR2	-2.52872	0.730371	3.23235	-1.78283	0.0116072	0.465342	0.00126957	0.0749294	---
2264	ENSG00000160867	FGFR4	-0.00420451	-0.278148	3.04051	-3.02912	0.996646	0.780958	0.00242586	0.0025183	---
2266	ENSG00000171557	FGG	-0.490357	1.78015	-0.521881	-0.864055	0.623994	0.0753681	0.601874	0.387773	---
2267	ENSG00000104760	FGL1	-0.890017	3.21604	-1.10685	-1.36552	0.37368	0.00134316	0.268636	0.17241	---
2268	ENSG00000000938	FGR	1.26821	-0.545482	0.133147	-0.831897	0.205029	0.585549	0.894105	0.405674	---
2271	ENSG00000091483	FH	3.79131	-2.11362	4.2078	-6.20133	0.000159205	0.0348052	2.82046e-05	8.30693e-10	---
2272	ENSG00000189283	FHIT	1.91347	1.52919	0.092942	-3.71408	0.0559845	0.126547	0.925969	0.000215702	---
2273	ENSG00000022267	FHL1	-3.89476	-4.15952	5.29207	2.66097	0.000105104	3.47485e-05	1.49881e-07	0.00792156	---
2274	ENSG00000115641	FHL2	-5.73602	6.31023	-7.92545	7.61813	1.29829e-08	4.24869e-10	6.27994e-15	6.15819e-14	s2
2275	ENSG00000183386	FHL3	-2.60577	-3.54319	0.108726	6.46032	0.00930872	0.000414349	0.913442	1.65832e-10	---
2277	ENSG00000165197	FIGF	0.806537	0.176339	0.589306	-1.65381	0.420133	0.860065	0.555794	0.0984937	---
2281	ENSG00000119782	FKBP1B	-3.75319	0.733508	5.07642	-2.54568	0.000185078	0.463428	4.61838e-07	0.0110619	---
2286	ENSG00000173486	FKBP2	-3.67447	6.71152	-4.95555	1.92794	0.00025153	3.28915e-11	8.52243e-07	0.0541572	---
2287	ENSG00000100442	FKBP3	-0.0868217	-0.068066	3.99436	-4.22529	0.930831	0.945747	6.98251e-05	2.61372e-05	---
2288	ENSG00000004478	FKBP4	1.70895	-3.61853	4.75324	-2.98643	0.0877833	0.000311738	2.30805e-06	0.00289423	---
2289	ENSG00000096060	FKBP5	9.27767	-6.72487	4.25577	-6.59586	1.11719e-19	3.01355e-11	2.28761e-05	6.97371e-11	---
2290	ENSG00000176165	FOXG1	-2.32573	-0.055318	2.19866	-0.00787821	0.0202405	0.955897	0.0281402	0.993716	---
2294	ENSG00000103241	FOXF1	-2.58032	-0.138395	-1.07712	3.95724	0.0100184	0.889957	0.281698	8.1409e-05	---
2295	ENSG00000137273	FOXF2	-2.67469	-1.85893	0.300793	4.41787	0.00760704	0.0633425	0.763638	1.11018e-05	---
2296	ENSG00000054598	FOXC1	-3.23225	2.89844	-3.57252	4.03602	0.00127001	0.00383563	0.000371126	5.86923e-05	---
2297	ENSG00000251493	FOXD1	NA	NA	NA	NA	NA	NA	NA	NA	---
2298	ENSG00000170122	FOXD4	3.9303	-2.40928	0.263725	-1.61438	9.09258e-05	0.0161714	0.792048	0.106775	---
2299	ENSG00000168269	FOXI1	1.09652	1.06089	0.0428687	-2.31067	0.273128	0.289007	0.965815	0.0210624	---
2300	ENSG00000176678	FOXL1	-0.988305	1.08254	-2.78978	2.88283	0.323252	0.279285	0.00537887	0.00402914	---
2301	ENSG00000186790	FOXE3	-1.19072	-0.343039	2.26919	-0.911561	0.234057	0.731644	0.0234779	0.362229	---
2302	ENSG00000129654	FOXJ1	-1.71345	3.19261	1.09971	-2.94441	0.0869534	0.00145576	0.271736	0.00331375	---
2303	ENSG00000176692	FOXC2	-2.23783	-0.119199	0.00291188	2.38453	0.0254608	0.905143	0.997677	0.0172945	---
2304	ENSG00000178919	FOXE1	-2.63779	-0.383703	0.999334	1.97546	0.0084797	0.701284	0.317885	0.0485019	---
2305	ENSG00000111206	FOXM1	2.83936	-8.75328	6.65359	-0.839851	0.00461581	9.19733e-18	4.79907e-11	0.401201	---
2306	ENSG00000186564	FOXD2	-0.872053	1.14892	0.738624	-1.17955	0.383398	0.250875	0.460316	0.238471	---
2307	ENSG00000179772	FOXS1	-0.906012	-0.274091	0.542232	0.61627	0.365157	0.784074	0.587785	0.537862	---
2308	ENSG00000150907	FOXO1	1.95575	0.663143	-0.936988	-1.66343	0.0507842	0.507398	0.349	0.0965531	---
2309	ENSG00000118689	FOXO3	-0.00866274	-1.51061	-2.3837	4.29734	0.99309	0.131218	0.0173333	1.90474e-05	---
2312	ENSG00000143631	FLG	-0.714713	1.5662	-0.443346	-0.492358	0.47496	0.117631	0.657615	0.622579	---
2313	ENSG00000151702	FLI1	0.983482	-3.24134	1.86632	0.466532	0.325618	0.00123063	0.062302	0.640941	---
2314	ENSG00000177731	FLII	-3.36205	0.714028	-5.10971	8.4241	0.000804217	0.475384	3.89235e-07	1.3149e-16	s4
2315	ENSG00000120215	MLANA	2.65482	-1.15145	0.897348	-2.40939	0.00806638	0.249834	0.369758	0.0161666	---
2316	ENSG00000196924	FLNA	-3.79414	-2.45622	-4.2985	11.9282	0.00015743	0.0142168	1.89496e-05	1.10137e-30	---
2317	ENSG00000136068	FLNB	-2.4745	3.24443	-6.61444	6.20234	0.0135143	0.00121749	6.18528e-11	8.25627e-10	---
2318	ENSG00000128591	FLNC	-4.1065	-0.707396	-0.266271	5.23984	4.35912e-05	0.479492	0.790088	1.97592e-07	---
2319	ENSG00000132589	FLOT2	-0.0504237	1.37742	-0.370945	-1.03771	0.959795	0.168703	0.710761	0.299667	---
2321	ENSG00000102755	FLT1	-0.526992	-2.77717	4.63644	-1.4977	0.598321	0.00559023	4.03443e-06	0.13454	---
2322	ENSG00000122025	FLT3	2.10738	-0.704363	1.29432	-2.78604	0.0353436	0.481378	0.195866	0.00544083	---
2323	ENSG00000090554	FLT3LG	-0.660308	-0.514531	-2.10421	3.55209	0.509214	0.606999	0.0356197	0.000400771	---
2324	ENSG00000037280	FLT4	-0.907686	-1.9609	5.227	-2.62503	0.364272	0.0501799	2.11395e-07	0.00880174	---
2326	ENSG00000010932	FMO1	-0.916305	0.143127	1.33156	-0.692022	0.359737	0.88622	0.183321	0.489091	---
2327	ENSG00000094963	FMO2	0.729553	-1.89757	2.2533	-1.14516	0.465841	0.0580521	0.024465	0.252428	---
2328	ENSG00000007933	FMO3	-2.752	1.18603	-1.05503	2.64394	0.00603482	0.235905	0.291675	0.00832833	---
2329	ENSG00000076258	FMO4	0.203337	1.62634	-2.47565	0.739091	0.838915	0.104206	0.0134709	0.460032	---
2330	ENSG00000131781	FMO5	0.815314	5.07692	-1.97772	-4.13559	0.415095	4.60652e-07	0.0482461	3.85042e-05	---
2331	ENSG00000122176	FMOD	-2.98825	2.08705	2.61546	-2.1279	0.0028772	0.0371472	0.00905046	0.0335998	---
2332	ENSG00000102081	FMR1	1.95734	-4.08675	3.33526	-1.20865	0.0505974	4.74024e-05	0.000884834	0.227096	---
2334	ENSG00000155966	AFF2	3.3289	-2.97451	2.80702	-3.2066	0.000905064	0.00300796	0.00510147	0.00138754	---
2335	ENSG00000115414	FN1	-5.08619	1.90338	-3.4547	6.93373	4.3927e-07	0.0572904	0.000575002	7.51908e-12	---
2339	ENSG00000168522	FNTA	2.19828	-1.27081	2.00498	-3.04259	0.028167	0.204105	0.0452456	0.00240936	---
2348	ENSG00000110195	FOLR1	-2.27768	2.09253	0.693736	-0.738742	0.022965	0.0366531	0.488015	0.460244	---
2350	ENSG00000165457	FOLR2	1.41322	0.605493	-0.21864	-1.84491	0.157917	0.544995	0.826977	0.0653587	---
2352	ENSG00000110203	FOLR3	-1.92856	1.66459	-1.48518	1.76646	0.0540803	0.0963202	0.137824	0.0776366	---
2353	ENSG00000170345	FOS	-3.63455	7.11083	-5.26936	1.81534	0.00029324	2.25134e-12	1.69066e-07	0.0697833	---
2354	ENSG00000125740	FOSB	-4.29378	4.69005	-3.08065	2.6253	1.93497e-05	3.12698e-06	0.00212436	0.00879487	---
2355	ENSG00000075426	FOSL2	-2.39724	4.33915	-9.41854	7.87489	0.0167094	1.58181e-05	3.29677e-20	9.19148e-15	s4
2356	ENSG00000136877	FPGS	0.70083	-3.91151	-1.89131	5.67452	0.483579	9.81798e-05	0.0588831	1.84097e-08	---
2357	ENSG00000171051	FPR1	-1.93657	2.76767	-4.38292	3.7444	0.0530909	0.00575443	1.30003e-05	0.000191583	---
2358	ENSG00000171049	FPR2	1.69541	-0.0779972	-2.35702	0.957295	0.0903215	0.937847	0.0186223	0.33866	---
2359	ENSG00000187474	FPR3	-1.54969	0.626838	0.146203	0.719854	0.121547	0.530914	0.883792	0.47179	---
2395	ENSG00000165060	FXN	7.98362	-5.59872	1.07798	-3.00794	4.04156e-15	2.81832e-08	0.281314	0.0026988	---
2444	ENSG00000111816	FRK	-1.20942	8.16997	-5.21917	-1.71826	0.2268	9.66914e-16	2.2027e-07	0.0860725	---
2475	ENSG00000198793	MTOR	1.60768	-4.79687	4.17818	-1.01408	0.108235	1.86753e-06	3.2064e-05	0.310798	---
2487	ENSG00000162998	FRZB	-1.44454	-0.600228	3.19441	-1.38155	0.148914	0.548496	0.00144682	0.16743	---
2488	ENSG00000131808	FSHB	-1.61918	-1.241	1.33604	1.51491	0.105737	0.214908	0.181854	0.130123	---
2491	ENSG00000102384	CENPI	2.11646	-4.94384	3.90301	-1.07615	0.0345624	9.03723e-07	0.000101637	0.282129	---
2492	ENSG00000170820	FSHR	1.08024	-2.55945	2.86766	-1.45309	0.280306	0.0106362	0.0042257	0.146525	---
2494	ENSG00000116833	NR5A2	1.5578	0.23407	-0.781484	-0.966521	0.11961	0.814981	0.434711	0.334027	---
2495	ENSG00000167996	FTH1	-5.23082	6.3923	-6.23001	5.17447	2.07194e-07	2.54612e-10	6.96954e-10	2.78277e-07	---
2512	ENSG00000087086	FTL	-1.71745	1.33575	-2.42545	2.9468	0.0862199	0.181949	0.0154729	0.00328849	---
2515	ENSG00000104755	ADAM2	-1.7915	0.291474	1.24551	0.12129	0.0735279	0.770752	0.21325	0.903487	---
2516	ENSG00000136931	NR5A1	-1.5239	0.709705	1.03975	-0.376338	0.127864	0.478059	0.298717	0.706749	---
2517	ENSG00000179163	FUCA1	-2.4078	10.1619	-8.3197	0.749287	0.0162367	4.12297e-23	3.00307e-16	0.453868	---
2519	ENSG00000001036	FUCA2	0.766808	4.65742	-9.32346	4.05612	0.443384	3.65278e-06	7.526e-20	5.39434e-05	---
2520	ENSG00000184502	GAST	-2.47893	0.798928	1.72453	-0.265352	0.0133486	0.42453	0.0849335	0.790795	---
2521	ENSG00000089280	FUS	4.96098	-8.65583	7.06683	-3.4665	8.29308e-07	2.03935e-17	3.04527e-12	0.000550655	---
2523	ENSG00000174951	FUT1	-1.91765	3.32604	-0.482328	-1.13411	0.0554522	0.000914274	0.629683	0.257031	---
2524	ENSG00000176920	FUT2	-0.994748	5.46171	-2.54178	-2.06541	0.32011	6.0078e-08	0.0111851	0.0391525	---
2525	ENSG00000171124	FUT3	-2.02232	6.71101	-3.67449	-1.08664	0.0434198	3.30012e-11	0.000251508	0.277468	---
2526	ENSG00000196371	FUT4	NA	NA	NA	NA	NA	NA	NA	NA	---
2527	ENSG00000130383	FUT5	2.23598	-0.0119797	-0.00341776	-2.23839	0.025582	0.990444	0.997274	0.0254245	---
2528	ENSG00000156413	FUT6	-0.96375	3.80522	-1.06906	-1.96325	0.335414	0.000150646	0.285313	0.049906	---
2529	ENSG00000180549	FUT7	0.788717	0.721829	-1.21054	-0.251669	0.430472	0.470575	0.22637	0.801351	---
2530	ENSG00000033170	FUT8	-1.02017	1.26862	-2.42676	2.31297	0.307903	0.204883	0.0154175	0.0209348	---
2531	ENSG00000119537	KDSR	0.452787	-0.258646	-1.62208	1.60442	0.650804	0.795964	0.105114	0.10895	---
2532	ENSG00000213088	ACKR1	-0.0039445	-1.80209	-0.127253	2.10314	0.996854	0.0718441	0.898767	0.0357135	---
2533	ENSG00000082074	FYB	-1.02664	2.28121	-2.74307	1.56399	0.304851	0.0227544	0.00620007	0.118149	---
2534	ENSG00000010810	FYN	-2.70181	-4.17773	5.14355	1.64628	0.00701799	3.21268e-05	3.2679e-07	0.100034	---
2535	ENSG00000180340	FZD2	-4.35296	-4.63779	4.93419	4.01622	1.48714e-05	4.00879e-06	9.48374e-07	6.37554e-05	---
2537	ENSG00000126709	IFI6	-6.83647	5.91948	-4.44351	5.32034	1.44187e-11	4.49173e-09	9.88106e-06	1.28928e-07	---
2538	ENSG00000131482	G6PC	1.96025	-1.79425	2.46848	-2.73833	0.050256	0.0730881	0.013742	0.00628957	---
2539	ENSG00000160211	G6PD	-2.89835	2.50726	-3.87637	4.46249	0.00383666	0.0123314	0.000113235	9.06079e-06	---
2542	ENSG00000137700	SLC37A4	0.150604	-0.0185571	3.01195	-3.44308	0.88032	0.985198	0.00266376	0.000599973	---
2547	ENSG00000196419	XRCC6	NA	NA	NA	NA	NA	NA	NA	NA	---
2548	ENSG00000171298	GAA	-2.86361	2.2076	-1.39657	2.01899	0.00427963	0.027508	0.162867	0.0437658	---
2549	ENSG00000109458	GAB1	2.01125	0.162467	-0.247674	-1.9327	0.0445786	0.870972	0.80444	0.0535676	---
2550	ENSG00000204681	GABBR1	-3.82362	-2.84468	4.05125	2.50439	0.00013999	0.00454015	5.50599e-05	0.012431	---
2551	ENSG00000154727	GABPA	6.6221	-3.62283	1.79498	-4.63986	5.88661e-11	0.000306675	0.0729718	3.96981e-06	---
2553	ENSG00000104064	GABPB1	7.09135	-6.00192	2.9442	-3.81547	2.574e-12	2.76142e-09	0.00331592	0.00014462	---
2554	ENSG00000022355	GABRA1	-2.30458	0.683148	2.17936	-0.810443	0.0214026	0.494678	0.0295474	0.417886	---
2555	ENSG00000151834	GABRA2	-1.93251	1.73892	2.97517	-3.20858	0.0535906	0.082369	0.0030016	0.00137813	---
2556	ENSG00000011677	GABRA3	-0.680174	-2.35499	2.41928	0.590034	0.496559	0.0187238	0.0157361	0.555306	---
2557	ENSG00000109158	GABRA4	1.00519	-0.328213	2.28654	-3.17607	0.315056	0.742822	0.0224396	0.00154045	---
2558	ENSG00000186297	GABRA5	0.353447	-0.29161	0.924807	-1.05483	0.723831	0.770648	0.355299	0.291769	---
2559	ENSG00000145863	GABRA6	0.209572	0.750319	2.14279	-3.39274	0.834046	0.453246	0.0323805	0.000720236	---
2560	ENSG00000163288	GABRB1	0.594431	0.340094	0.74595	-1.79038	0.552364	0.73386	0.45588	0.0737076	---
2561	ENSG00000145864	GABRB2	2.28238	-1.59983	1.93328	-2.68769	0.0226848	0.109966	0.053495	0.00731921	---
2562	ENSG00000166206	GABRB3	-1.6465	-0.128238	5.5138	-4.19851	0.0999891	0.897988	4.514e-08	2.93642e-05	---
2563	ENSG00000187730	GABRD	-1.26503	-0.597482	2.93344	-1.28252	0.206169	0.550326	0.00343198	0.199971	---
2565	ENSG00000163285	GABRG1	0.238074	-0.929745	1.72286	-1.11915	0.811874	0.352737	0.0852357	0.263354	---
2566	ENSG00000113327	GABRG2	-2.08596	0.836552	2.14471	-1.15859	0.0372459	0.403053	0.0322264	0.24691	---
2567	ENSG00000182256	GABRG3	0.205641	1.10714	-0.209333	-1.18064	0.837115	0.268511	0.834233	0.238037	---
2568	ENSG00000094755	GABRP	-1.25418	2.30172	-0.0895905	-1.13245	0.210083	0.0215641	0.928631	0.257726	---
2569	ENSG00000146276	GABRR1	-1.86467	-0.226433	2.71858	-0.849407	0.0625332	0.820913	0.00667444	0.395867	---
2570	ENSG00000111886	GABRR2	0.0859693	-1.02363	1.55526	-0.68015	0.931509	0.306269	0.120214	0.496574	---
2571	ENSG00000128683	GAD1	-2.97123	2.78331	-0.471232	0.48834	0.00304005	0.00548645	0.637582	0.625421	---
2580	ENSG00000178950	GAK	1.98458	0.185623	-3.07572	1.16088	0.0474754	0.85278	0.0021594	0.24598	---
2581	ENSG00000054983	GALC	-2.92902	6.08115	-2.48282	-0.826349	0.00348073	1.72048e-09	0.0132045	0.408812	---
2582	ENSG00000117308	GALE	-1.80272	6.96032	-8.84192	3.79682	0.0717455	6.28452e-12	4.4291e-18	0.000155765	---
2583	ENSG00000135454	B4GALNT1	-2.30997	-2.63228	4.91542	-0.155268	0.0211013	0.00861747	1.04147e-06	0.876643	---
2584	ENSG00000108479	GALK1	-2.48133	0.612261	2.33511	-0.72631	0.0132597	0.54051	0.0197431	0.467826	---
2585	ENSG00000156958	GALK2	1.30244	3.35608	-4.29465	-0.268649	0.193079	0.000821554	1.92754e-05	0.788258	---
2587	ENSG00000166573	GALR1	NA	NA	NA	NA	NA	NA	NA	NA	---
2588	ENSG00000141012	GALNS	-0.647984	-1.62805	-2.11748	4.79489	0.51715	0.103843	0.0344761	1.88568e-06	---
2589	ENSG00000141429	GALNT1	2.67204	3.16614	-4.522	-1.19696	0.00766683	0.00159349	6.89119e-06	0.231617	---
2590	ENSG00000143641	GALNT2	-2.57074	-0.650665	-2.47218	6.11099	0.0102979	0.515419	0.0136016	1.43765e-09	---
2591	ENSG00000115339	GALNT3	0.621601	6.14475	-7.34916	0.673014	0.534352	1.17219e-09	4.26267e-13	0.5011	---
2592	ENSG00000213930	GALT	NA	NA	NA	NA	NA	NA	NA	NA	---
2593	ENSG00000130005	GAMT	-3.14392	-2.71022	7.75649	-2.17553	0.0017182	0.00684375	2.22436e-14	0.0298335	---
2595	ENSG00000214013	GANC	2.99634	1.61007	-4.28283	-0.0986339	0.00280266	0.107711	2.0308e-05	0.92145	---
2596	ENSG00000172020	GAP43	-2.77501	-2.56573	5.91173	-0.807933	0.00562718	0.0104468	4.70067e-09	0.419329	---
2597	ENSG00000111640	GAPDH	-1.60161	-2.88311	4.23253	0.129521	0.109571	0.00402556	2.53243e-05	0.896973	---
2615	ENSG00000137507	LRRC32	-0.171859	1.30484	-1.09523	-0.0417862	0.863585	0.192261	0.273691	0.966678	---
2617	ENSG00000106105	GARS	2.47899	-1.62255	-1.30577	0.700225	0.0133462	0.105015	0.191945	0.483957	---
2618	ENSG00000159131	GART	6.35337	-4.43263	1.35914	-3.01429	3.2484e-10	1.03823e-05	0.17442	0.00264351	---
2619	ENSG00000180447	GAS1	-1.48593	-4.51398	5.19973	0.722048	0.137627	7.15147e-06	2.43898e-07	0.470441	---
2620	ENSG00000148935	GAS2	-1.2794	0.927755	2.9759	-2.98326	0.201066	0.353768	0.00299451	0.0029241	---
2621	ENSG00000183087	GAS6	-3.41349	0.786089	-5.04054	8.31272	0.000668175	0.43201	5.54705e-07	3.1725e-16	---
2622	ENSG00000141013	GAS8	-0.624681	0.759524	1.07138	-1.37159	0.532329	0.447726	0.284269	0.170511	---
2623	ENSG00000102145	GATA1	-0.759338	0.00538916	3.18666	-2.72996	0.447837	0.995701	0.00148572	0.0064502	---
2624	ENSG00000179348	GATA2	-1.38911	0.790465	0.106696	0.424005	0.165123	0.429451	0.915053	0.671657	---
2625	ENSG00000107485	GATA3	-2.73846	2.04302	-0.473593	1.05668	0.00628706	0.0413234	0.635898	0.290925	---
2626	ENSG00000136574	GATA4	-1.71538	-0.826283	3.69942	-1.40824	0.0865977	0.408849	0.000228362	0.159383	---
2627	ENSG00000141448	GATA6	-2.86902	5.17114	-7.04699	4.94316	0.00420768	2.83146e-07	3.48786e-12	9.06797e-07	---
2628	ENSG00000171766	GATM	-1.12467	2.62197	1.97509	-3.89893	0.26101	0.00888069	0.0485436	0.000103338	---
2629	ENSG00000177628	GBA	-2.23985	3.86757	-6.17792	4.7894	0.0253287	0.000117333	9.58232e-10	1.9367e-06	---
2631	ENSG00000146729	GBAS	0.234779	0.376734	1.99299	-2.84085	0.814431	0.706455	0.0465454	0.00459447	---
2632	ENSG00000114480	GBE1	0.731493	0.0375992	-4.90931	4.59309	0.464656	0.970015	1.07361e-06	4.94827e-06	---
2633	ENSG00000117228	GBP1	-4.20061	3.26641	-4.7141	5.88751	2.90984e-05	0.00112777	2.78683e-06	5.41577e-09	---
2635	ENSG00000117226	GBP3	-4.75456	8.99191	-10.4988	6.40342	2.29331e-06	1.26859e-18	1.74809e-24	2.37431e-10	---
2637	ENSG00000168505	GBX2	-1.32516	-2.10589	2.23973	1.16708	0.185435	0.035473	0.0253368	0.243467	---
2638	ENSG00000145321	GC	-2.40493	1.19512	1.87518	-0.933998	0.0163638	0.232334	0.061072	0.35054	---
2639	ENSG00000105607	GCDH	2.85268	-3.05209	2.35523	-2.14765	0.00442833	0.00233505	0.0187116	0.0319915	---
2641	ENSG00000115263	GCG	0.984939	-1.23894	2.61612	-2.5173	0.324902	0.21567	0.00903317	0.0119878	---
2642	ENSG00000215644	GCGR	-0.2699	1.0327	0.300641	-1.18	0.787295	0.302006	0.763753	0.238293	---
2643	ENSG00000131979	GCH1	2.09561	2.55285	0.512669	-5.52132	0.0363781	0.0108382	0.608301	4.33069e-08	---
2644	ENSG00000137880	GCHFR	1.06944	4.75372	-0.137155	-6.15032	0.285139	2.30262e-06	0.890937	1.13327e-09	---
2645	ENSG00000106633	GCK	-0.623415	-2.56772	3.6858	-0.608249	0.53316	0.0103875	0.000240751	0.543166	---
2646	ENSG00000084734	GCKR	-1.64264	3.5206	-0.747965	-1.32676	0.100785	0.000450812	0.454665	0.184905	---
2647	ENSG00000135441	BLOC1S1	NA	NA	NA	NA	NA	NA	NA	NA	---
2648	ENSG00000108773	KAT2A	0.630224	-3.14349	3.58573	-1.1478	0.528698	0.00172073	0.000353075	0.251336	---
2649	ENSG00000148200	NR6A1	2.88226	-0.913331	-1.21051	-0.575127	0.00403635	0.361298	0.226383	0.56534	---
2650	ENSG00000187210	GCNT1	-0.936946	2.36816	-2.13018	0.711719	0.349022	0.018074	0.0334107	0.476812	---
2651	ENSG00000111846	GCNT2	0.157476	2.88524	-2.04648	-1.03946	0.874903	0.00399871	0.0409815	0.29885	---
2658	ENSG00000263761	GDF2	-1.27107	-1.94058	3.13971	-0.0432443	0.204011	0.0526018	0.00174281	0.965516	---
2660	ENSG00000138379	MSTN	-2.01032	0.113216	3.40602	-1.81873	0.0446769	0.909883	0.000686495	0.0692642	---
2661	ENSG00000164404	GDF9	2.34397	-2.15	1.34413	-1.50265	0.0192826	0.0318044	0.179222	0.133259	---
2662	ENSG00000266524	GDF10	-0.43093	-1.09782	3.07493	-1.73451	0.666616	0.27256	0.00216511	0.0831489	---
2664	ENSG00000203879	GDI1	-4.56822	-2.66363	3.48242	3.66878	5.55902e-06	0.00785972	0.000519317	0.000257119	---
2665	ENSG00000057608	GDI2	5.8002	-2.26572	0.634586	-4.02486	8.98597e-09	0.0236904	0.52585	6.14959e-05	---
2668	ENSG00000168621	GDNF	0.0094038	0.777487	0.945455	-1.8947	0.992499	0.437063	0.344664	0.0584328	---
2669	ENSG00000164949	GEM	-3.43468	1.29832	-1.52187	3.72873	0.000618648	0.194488	0.128371	0.00020371	---
2670	ENSG00000131095	GFAP	-2.10389	1.94945	2.81184	-3.08553	0.0356479	0.0515324	0.0050262	0.00209011	---
2671	ENSG00000127554	GFER	0.643226	1.60776	-2.75872	0.622966	0.520231	0.108217	0.00591309	0.533455	---
2672	ENSG00000162676	GFI1	1.78955	0.994584	0.253592	-3.17686	0.0738417	0.320189	0.799865	0.00153633	---
2673	ENSG00000198380	GFPT1	-1.60535	6.21267	-5.83906	1.29765	0.108746	7.75084e-10	7.17862e-09	0.194719	---
2674	ENSG00000151892	GFRA1	-1.20711	-2.67174	2.9335	0.903685	0.227688	0.00767361	0.00343131	0.366389	---
2676	ENSG00000146013	GFRA3	0.11119	-1.31764	4.63905	-3.74437	0.911489	0.187939	3.98494e-06	0.000191603	---
2677	ENSG00000115486	GGCX	-3.83148	3.93167	-3.67913	3.63199	0.000135655	9.04176e-05	0.000247045	0.000296131	---
2683	ENSG00000086062	B4GALT1	-2.06874	3.98941	-7.05429	5.41293	0.0388382	7.12751e-05	3.31816e-12	7.83437e-08	---
2686	ENSG00000131067	GGT7	-4.31518	-0.280467	5.66517	-1.50288	1.75996e-05	0.77918	1.94072e-08	0.133199	---
2687	ENSG00000099998	GGT5	0.149009	0.401983	-0.299873	-0.257899	0.881578	0.687786	0.764339	0.79654	---
2688	ENSG00000259384	GH1	-0.376084	-0.720606	1.32653	-0.292618	0.706938	0.471327	0.184978	0.769877	---
2689	ENSG00000136487	GH2	-1.07402	-0.00395612	3.20325	-2.41755	0.283082	0.996844	0.00140359	0.0158109	---
2690	ENSG00000112964	GHR	-2.01099	-0.259223	3.12098	-1.10327	0.0446057	0.795519	0.00185639	0.270186	---
2691	ENSG00000118702	GHRH	-0.296169	-0.440362	3.2519	-2.78372	0.767165	0.659774	0.00118629	0.0054795	---
2692	ENSG00000106128	GHRHR	-0.480747	-0.176001	2.62553	-2.20087	0.630806	0.860331	0.00878911	0.0279826	---
2693	ENSG00000121853	GHSR	0.135286	-1.33853	2.76726	-1.71128	0.892414	0.181039	0.00576168	0.0873528	---
2694	ENSG00000134812	GIF	-1.053	-0.447886	1.24278	0.185086	0.292606	0.654336	0.214254	0.853201	---
2696	ENSG00000010310	GIPR	0.717023	0.966908	0.518271	-2.34849	0.473535	0.333833	0.604389	0.0190519	---
2697	ENSG00000152661	GJA1	-3.19917	0.78397	0.673587	1.62116	0.0014234	0.433251	0.500736	0.105312	---
2700	ENSG00000121743	GJA3	1.38427	-3.81421	1.92843	0.60595	0.166596	0.000145344	0.0540962	0.544691	---
2702	ENSG00000265107	GJA5	-1.02587	0.76989	-2.13681	2.54616	0.305211	0.441555	0.0328653	0.0110467	---
2703	ENSG00000121634	GJA8	-2.15031	1.4536	0.878821	-0.378217	0.0317796	0.146384	0.379718	0.705353	---
2706	ENSG00000165474	GJB2	-0.332972	3.22775	-3.79216	0.979533	0.739228	0.00128997	0.000158671	0.327564	s4
2709	ENSG00000189280	GJB5	-0.792507	3.38911	-4.58626	2.12302	0.428261	0.000729728	5.10941e-06	0.0340073	---
2710	ENSG00000198814	GK	6.06954	0.206335	-1.23977	-4.93339	1.84463e-09	0.836573	0.215362	9.52185e-07	---
2717	ENSG00000102393	GLA	2.59634	0.785232	-0.495739	-2.93136	0.00956632	0.432511	0.620192	0.00345482	---
2719	ENSG00000147257	GPC3	-1.42157	0.43634	4.38921	-3.84073	0.155477	0.662688	1.26373e-05	0.000130716	---
2729	ENSG00000001084	GCLC	3.67867	2.28183	-2.72721	-3.19195	0.000247482	0.0227175	0.00650375	0.00145909	---
2730	ENSG00000023909	GCLM	1.41819	1.41254	-3.72834	1.10145	0.15646	0.158114	0.000204026	0.270977	---
2731	ENSG00000178445	GLDC	1.53757	-1.09143	3.95604	-4.72478	0.124484	0.275358	8.18106e-05	2.64749e-06	---
2733	ENSG00000119392	GLE1	5.09668	-4.87684	-0.860356	1.10657	4.16217e-07	1.2612e-06	0.389808	0.268756	---
2734	ENSG00000090863	GLG1	-4.2803	-1.5105	1.75116	4.03038	2.05359e-05	0.131246	0.0802377	6.00937e-05	---
2735	ENSG00000111087	GLI1	0.343543	-4.45418	6.49378	-2.5405	0.731265	9.41143e-06	1.34095e-10	0.0112259	---
2736	ENSG00000074047	GLI2	-4.07661	-2.57258	3.80313	2.72946	4.9479e-05	0.0102436	0.000151903	0.00645983	---
2737	ENSG00000106571	GLI3	-4.88346	-2.18912	2.8302	4.18204	1.22054e-06	0.0288284	0.00474896	3.15335e-05	---
2738	ENSG00000250571	GLI4	NA	NA	NA	NA	NA	NA	NA	NA	---
2739	ENSG00000124767	GLO1	3.85935	-3.61562	2.75156	-2.98264	0.00012129	0.000315211	0.00604294	0.00293	---
2740	ENSG00000112164	GLP1R	-1.79076	-2.14686	4.48846	-0.74556	0.0736472	0.032054	8.04385e-06	0.456116	---
2741	ENSG00000145888	GLRA1	2.50346	-4.26185	2.99406	-1.20128	0.0124636	2.22733e-05	0.00282352	0.229938	---
2742	ENSG00000101958	GLRA2	-0.585399	-1.18807	2.20256	-0.531225	0.558417	0.235101	0.0278629	0.595386	---
2743	ENSG00000109738	GLRB	-2.56722	1.0499	1.14061	0.189327	0.0104024	0.294028	0.254317	0.849877	---
2744	ENSG00000115419	GLS	2.41906	-1.46805	-3.81321	3.33383	0.0157459	0.142418	0.000145929	0.000889361	---
2745	ENSG00000173221	GLRX	-1.67261	4.45312	-4.31075	1.58365	0.0947305	9.45712e-06	1.79486e-05	0.113602	---
2746	ENSG00000148672	GLUD1	1.5686	-0.713593	-1.8077	1.1766	0.117071	0.475652	0.0709662	0.239647	---
2747	ENSG00000182890	GLUD2	1.23116	2.99911	-2.12963	-2.15744	0.218565	0.00277752	0.0334563	0.0312187	---
2752	ENSG00000135821	GLUL	-1.80176	2.01399	1.45132	-1.96452	0.0718968	0.0442894	0.147017	0.0497582	---
2760	ENSG00000196743	GM2A	-0.40706	3.15596	-5.07575	2.50502	0.684055	0.00164952	4.63417e-07	0.0124091	---
2762	ENSG00000112699	GMDS	2.2186	2.29059	-3.46015	-0.940055	0.0267474	0.0222031	0.000563627	0.347426	---
2764	ENSG00000197045	GMFB	1.64777	1.91898	-2.08561	-1.45825	0.0997276	0.0552836	0.0372776	0.145099	---
2765	ENSG00000104499	GML	-0.708378	-0.307813	1.08565	-0.142136	0.478883	0.758292	0.277908	0.887002	---
2766	ENSG00000137198	GMPR	-3.50388	1.8198	-1.07439	2.72678	0.000479697	0.0691011	0.282917	0.00651216	---
2767	ENSG00000088256	GNA11	-2.48395	-0.661746	-0.661434	3.97418	0.0131631	0.508293	0.508493	7.59141e-05	---
2768	ENSG00000146535	GNA12	-3.33241	-3.21739	-2.37271	9.88267	0.000893839	0.00133694	0.0178541	5.32498e-22	---
2769	ENSG00000060558	GNA15	-0.311046	2.118	-3.53343	1.87445	0.755833	0.0344316	0.000429756	0.0611723	---
2770	ENSG00000127955	GNAI1	-2.10294	2.11759	-1.3961	1.35276	0.035731	0.0344665	0.163007	0.176449	---
2771	ENSG00000114353	GNAI2	-2.97947	-3.3885	-1.43664	8.53234	0.00296014	0.000731345	0.151147	5.53488e-17	---
2773	ENSG00000065135	GNAI3	2.35098	-1.4422	-0.861592	0.146157	0.0189253	0.149572	0.389127	0.883828	---
2774	ENSG00000141404	GNAL	-0.0915936	-0.250632	2.35265	-2.21572	0.92704	0.802152	0.0188412	0.0269447	---
2775	ENSG00000087258	GNAO1	-1.64304	-1.4113	4.91816	-2.14976	0.100702	0.158479	1.02734e-06	0.0318231	---
2776	ENSG00000156052	GNAQ	-1.97642	1.41462	-1.09109	1.65311	0.0483931	0.157504	0.275507	0.0986352	---
2778	ENSG00000087460	GNAS	-2.19232	-5.57934	5.29992	2.44549	0.0285957	3.13998e-08	1.4375e-07	0.0146442	---
2779	ENSG00000114349	GNAT1	1.91082	-1.32832	0.366039	-0.883764	0.0563249	0.184387	0.714416	0.377045	---
2781	ENSG00000128266	GNAZ	0.0803058	-5.796	8.76181	-3.16106	0.936011	9.20611e-09	8.5753e-18	0.00162121	---
2782	ENSG00000078369	GNB1	-0.702654	-3.01959	1.82307	1.98038	0.482442	0.00259809	0.0686043	0.0479461	---
2783	ENSG00000172354	GNB2	-2.41439	-0.338189	-0.00759407	2.81506	0.0159478	0.735295	0.993942	0.00497655	---
2784	ENSG00000111664	GNB3	-1.22213	-3.00665	5.4701	-1.43074	0.22196	0.00271022	5.73818e-08	0.15283	---
2785	ENSG00000162188	GNG3	-2.83162	-0.555677	3.58308	-0.458922	0.00472802	0.578561	0.000356628	0.646394	---
2786	ENSG00000168243	GNG4	-0.396224	-2.51063	6.74849	-4.15558	0.692028	0.0122149	2.58054e-11	3.53413e-05	---
2787	ENSG00000174021	GNG5	3.18278	0.552912	-2.58627	-0.965671	0.0015056	0.580452	0.00984837	0.334452	---
2788	ENSG00000176533	GNG7	1.67821	-1.66863	2.86473	-3.02498	0.0936323	0.0955176	0.00426462	0.00255272	---
2790	ENSG00000242616	GNG10	NA	NA	NA	NA	NA	NA	NA	NA	---
2791	ENSG00000127920	GNG11	-0.8823	1.55874	-3.20259	2.70474	0.377835	0.119388	0.00140679	0.00695683	---
2792	ENSG00000127928	GNGT1	-1.21265	-0.812894	1.80981	0.12204	0.225563	0.41648	0.0706383	0.902893	---
2793	ENSG00000167083	GNGT2	2.77581	-2.64969	0.825813	-0.826418	0.00561345	0.0081889	0.409115	0.408772	---
2794	ENSG00000204590	GNL1	1.49319	-6.5866	6.95526	-1.9567	0.135716	7.40283e-11	6.50316e-12	0.0506724	---
2796	ENSG00000147437	GNRH1	-1.14238	-0.976714	3.20988	-1.29332	0.253582	0.328957	0.00137199	0.196212	---
2797	ENSG00000125787	GNRH2	0.941077	1.81388	-0.808078	-2.03388	0.346902	0.0700081	0.419246	0.0422378	---
2798	ENSG00000109163	GNRHR	0.854471	-1.73809	1.10072	-0.183367	0.393057	0.0825158	0.271294	0.854549	---
2799	ENSG00000135677	GNS	-4.65823	4.87426	-6.80448	6.87201	3.63862e-06	1.27738e-06	1.78302e-11	1.13767e-11	---
2800	ENSG00000136935	GOLGA1	0.923803	0.65226	-4.49204	3.25727	0.355821	0.51439	7.91244e-06	0.00116432	---
2801	ENSG00000167110	GOLGA2	-5.59515	2.13675	-4.89014	8.88287	2.87509e-08	0.0328703	1.18082e-06	3.15352e-18	---
2802	ENSG00000090615	GOLGA3	NA	NA	NA	NA	NA	NA	NA	NA	---
2803	ENSG00000144674	GOLGA4	1.1951	1.5418	-2.61029	-0.0227263	0.232342	0.123451	0.0091874	0.981873	---
2804	ENSG00000173230	GOLGB1	-1.35376	5.23416	-5.14177	1.3251	0.176133	2.03587e-07	3.29806e-07	0.185453	---
2805	ENSG00000120053	GOT1	2.35759	2.23833	-0.85591	-3.88779	0.0185937	0.0254284	0.392261	0.000108118	---
2806	ENSG00000125166	GOT2	3.95029	-3.29987	2.51257	-3.15194	8.37691e-05	0.0010029	0.0121486	0.00167221	---
2810	ENSG00000175793	SFN	-1.31585	6.26837	-6.93192	2.07994	0.188537	5.50431e-10	7.6115e-12	0.0377959	---
2811	ENSG00000185245	GP1BA	1.05739	-0.25257	0.951079	-1.83804	0.290601	0.800655	0.341803	0.0663655	s4
2812	ENSG00000203618	GP1BB	NA	NA	NA	NA	NA	NA	NA	NA	---
2813	ENSG00000169347	GP2	-1.12899	0.792475	0.375076	-0.134446	0.259183	0.428279	0.707687	0.893078	---
2814	ENSG00000178732	GP5	-0.478736	-0.167428	3.33602	-2.98956	0.632236	0.867069	0.000882442	0.00286501	---
2815	ENSG00000169704	GP9	-0.91176	-1.14025	2.5789	-0.663661	0.362124	0.254466	0.0100593	0.507067	---
2817	ENSG00000063660	GPC1	-7.34111	1.02787	-1.83739	8.39365	4.51246e-13	0.304269	0.066461	1.67453e-16	---
2819	ENSG00000167588	GPD1	1.6372	-0.313473	-0.175646	-1.11634	0.101916	0.75399	0.860609	0.264557	---
2820	ENSG00000115159	GPD2	-0.144732	4.57519	-2.33608	-2.22058	0.884953	5.381e-06	0.019692	0.0266121	---
2821	ENSG00000105220	GPI	0.770724	-0.523697	0.187008	-0.413474	0.44106	0.60061	0.851694	0.679352	---
2822	ENSG00000112293	GPLD1	0.79174	-1.36424	3.96768	-3.66228	0.428708	0.172813	7.7979e-05	0.00026364	---
2823	ENSG00000150625	GPM6A	0.259465	-2.2762	4.35619	-2.53832	0.795332	0.0230535	1.46584e-05	0.0112955	---
2824	ENSG00000046653	GPM6B	1.65809	-3.22323	6.6969	-5.45361	0.097627	0.00131026	3.61908e-11	6.27937e-08	---
2825	ENSG00000183671	GPR1	-3.31084	-1.08018	0.257267	4.25035	0.000964815	0.280332	0.797028	2.34255e-05	---
2826	ENSG00000184451	CCR10	-1.53879	-1.10211	2.91211	-0.435451	0.124184	0.270692	0.00367311	0.663333	---
2827	ENSG00000181773	GPR3	0.571509	-2.88594	2.94569	-0.672983	0.567788	0.00398992	0.00330017	0.50112	---
2828	ENSG00000177464	GPR4	NA	NA	NA	NA	NA	NA	NA	NA	---
2829	ENSG00000173578	XCR1	0.130554	-0.188979	0.299533	-0.255102	0.896155	0.850149	0.764598	0.798699	---
2830	ENSG00000146360	GPR6	1.07704	-1.05342	3.91476	-4.24379	0.281734	0.292412	9.68884e-05	2.41084e-05	---
2831	ENSG00000183729	NPBWR1	-1.01952	1.06183	1.9596	-2.2779	0.308214	0.28858	0.0503314	0.0229517	---
2832	ENSG00000125522	NPBWR2	-1.29446	-1.1735	2.07627	0.304813	0.195818	0.240885	0.0381343	0.760574	---
2833	ENSG00000186810	CXCR3	-0.334637	-0.00303894	0.339969	-0.0323211	0.737972	0.997576	0.733954	0.974223	---
2834	ENSG00000119973	PRLHR	-0.316215	-0.495068	1.98968	-1.32377	0.751908	0.620665	0.0469093	0.185893	---
2835	ENSG00000132975	GPR12	-0.557285	0.0962973	1.30971	-0.979334	0.577463	0.923305	0.190608	0.327662	---
2837	ENSG00000181408	UTS2R	-0.654463	2.47361	-0.279522	-1.71495	0.512971	0.0135478	0.779904	0.086678	---
2838	ENSG00000154165	GPR15	-0.412081	1.59834	-1.00286	-0.21859	0.680372	0.110296	0.316181	0.827016	---
2840	ENSG00000144230	GPR17	1.00622	-0.737487	-0.0539634	-0.154051	0.314563	0.461007	0.956976	0.877602	---
2841	ENSG00000125245	GPR18	3.28275	-3.40947	2.13541	-1.95241	0.0010651	0.000677981	0.0329801	0.0511794	---
2842	ENSG00000183150	GPR19	2.10667	-3.36894	5.33386	-4.29089	0.0354052	0.000784588	1.19941e-07	1.95987e-05	---
2843	ENSG00000204882	GPR20	0.0553327	-1.57554	0.682169	0.905647	0.955885	0.115462	0.495297	0.36535	---
2845	ENSG00000172209	GPR22	2.05218	0.15682	-1.64948	-0.427858	0.0404231	0.87542	0.0993765	0.66885	---
2846	ENSG00000147145	LPAR4	0.556928	-2.30081	3.4538	-1.8393	0.577707	0.0216161	0.000576913	0.0661792	---
2847	ENSG00000128285	MCHR1	-0.835908	1.17452	2.20117	-2.85429	0.403415	0.240478	0.0279611	0.00440606	---
2848	ENSG00000170128	GPR25	-0.80083	0.273494	1.17458	-0.778197	0.423428	0.784532	0.240452	0.436645	---
2849	ENSG00000154478	GPR26	-1.05478	-0.858979	2.62782	-0.878086	0.291792	0.390566	0.0087304	0.380117	---
2850	ENSG00000170837	GPR27	-0.247982	-0.439307	2.46852	-1.97744	0.804202	0.660538	0.0137406	0.0482777	---
2852	ENSG00000164850	GPER1	1.95236	0.491559	-1.61058	-0.734125	0.0511854	0.623144	0.1076	0.463052	---
2853	ENSG00000120436	GPR31	0.941506	-0.600697	1.24747	-1.66709	0.346683	0.548184	0.21253	0.0958227	---
2854	ENSG00000142511	GPR32	-0.0513491	-0.15165	1.64788	-1.59163	0.959058	0.879495	0.0997052	0.111797	---
2856	ENSG00000214943	GPR33	NA	NA	NA	NA	NA	NA	NA	NA	---
2857	ENSG00000171659	GPR34	0.808985	-1.3503	0.758395	-0.182085	0.418724	0.177238	0.4484	0.855554	---
2859	ENSG00000178623	GPR35	0.881324	3.0834	-2.8467	-1.11157	0.378363	0.00210498	0.0045117	0.266599	---
2861	ENSG00000170775	GPR37	-3.31737	3.87555	0.165905	-1.03403	0.000942808	0.000113615	0.868267	0.301384	---
2862	ENSG00000102539	MLNR	-1.33327	0.871603	-0.0356734	0.436057	0.182759	0.383643	0.97155	0.662894	---
2863	ENSG00000183840	GPR39	-4.04036	5.76311	-5.58652	3.9508	5.76332e-05	1.11206e-08	3.01673e-08	8.35919e-05	---
2864	ENSG00000126266	FFAR1	-1.03319	0.413025	0.10849	0.473751	0.301777	0.679681	0.91363	0.635785	---
2865	ENSG00000185897	FFAR3	NA	NA	NA	NA	NA	NA	NA	NA	---
2867	ENSG00000126262	FFAR2	-1.36202	1.48305	1.80199	-2.2172	0.173511	0.138389	0.0718611	0.0268431	---
2868	ENSG00000125388	GRK4	-0.195443	-3.25949	3.71277	-0.32695	0.845087	0.00115535	0.000216805	0.743777	---
2869	ENSG00000198873	GRK5	-0.12284	-3.43926	2.76575	0.814559	0.90226	0.000608403	0.00578825	0.415527	---
2870	ENSG00000198055	GRK6	1.83401	-2.30888	0.690557	-0.102609	0.0669625	0.0211619	0.490011	0.918295	---
2872	ENSG00000099875	MKNK2	-1.94746	3.12394	-3.4022	2.30141	0.0517707	0.00183801	0.00069606	0.0215818	---
2873	ENSG00000169727	GPS1	-2.22905	-2.2945	4.55752	-0.220341	0.0260415	0.021977	5.84363e-06	0.825653	---
2874	ENSG00000132522	GPS2	NA	NA	NA	NA	NA	NA	NA	NA	---
2875	ENSG00000167701	GPT	0.455553	1.52118	0.333083	-2.48368	0.648814	0.128543	0.739144	0.0131728	---
2876	ENSG00000233276	GPX1	-0.908614	4.09785	-6.4575	3.46197	0.363782	4.52236e-05	1.68813e-10	0.000559884	---
2877	ENSG00000176153	GPX2	-1.81616	5.70686	-1.47583	-2.66107	0.0696571	1.53274e-08	0.140318	0.00791925	---
2878	ENSG00000211445	GPX3	-5.40218	3.65285	-1.21173	2.76597	8.30385e-08	0.000273374	0.225915	0.00578433	---
2879	ENSG00000167468	GPX4	-3.29472	2.28132	-0.164533	1.01356	0.00102124	0.022748	0.869346	0.31105	---
2880	ENSG00000224586	GPX5	-0.925147	-2.5222	3.63891	-0.302671	0.355122	0.0118231	0.000288385	0.762206	---
2882	ENSG00000116157	GPX7	0.204497	-2.68866	5.46995	-3.22546	0.838008	0.00729821	5.74304e-08	0.00130019	---
2885	ENSG00000177885	GRB2	2.07093	-3.13143	1.36333	-0.193899	0.0386325	0.0017922	0.1731	0.846296	---
2886	ENSG00000141738	GRB7	-2.42498	5.84521	-2.75007	-0.79609	0.0154928	6.92744e-09	0.00607032	0.426177	---
2887	ENSG00000106070	GRB10	-1.89025	2.90067	-1.66123	0.585886	0.0590252	0.00380869	0.0969947	0.55809	---
2888	ENSG00000115290	GRB14	0.102336	2.75134	1.07698	-4.30306	0.918511	0.00604696	0.281761	1.85715e-05	---
2889	ENSG00000107263	RAPGEF1	2.56824	-6.60521	-0.0734206	4.56676	0.0103718	6.56564e-11	0.941487	5.59705e-06	s4
2890	ENSG00000155511	GRIA1	-0.226607	-0.508804	3.31597	-2.8495	0.820778	0.611006	0.000947473	0.0044725	---
2891	ENSG00000120251	GRIA2	-1.54784	-1.38618	5.54353	-2.93861	0.121989	0.166015	3.83053e-08	0.00337582	---
2892	ENSG00000125675	GRIA3	-3.56837	0.268737	2.63547	0.401263	0.000376985	0.78819	0.00853753	0.688316	---
2893	ENSG00000152578	GRIA4	0.213161	-1.59179	2.7092	-1.45158	0.831247	0.111761	0.00686474	0.146945	---
2894	ENSG00000182771	GRID1	-1.20856	0.114389	2.34623	-1.47572	0.227131	0.908954	0.0191669	0.140348	---
2895	ENSG00000152208	GRID2	1.92216	-2.36948	2.58257	-2.19825	0.054881	0.0180101	0.00995374	0.0281692	---
2896	ENSG00000030582	GRN	-5.14507	5.82545	-7.93876	7.5544	3.24225e-07	7.7672e-09	5.67917e-15	9.79245e-14	---
2897	ENSG00000171189	GRIK1	-1.55833	1.63848	1.22401	-1.55231	0.119485	0.101649	0.22125	0.120918	---
2898	ENSG00000164418	GRIK2	-2.60467	-1.07341	5.37739	-2.03609	0.00933837	0.283357	9.49359e-08	0.0420153	---
2899	ENSG00000163873	GRIK3	-0.116772	-1.40769	4.48028	-3.23866	0.907065	0.159547	8.35162e-06	0.00124214	---
2900	ENSG00000149403	GRIK4	-0.0071071	-0.808605	3.4626	-2.90415	0.994331	0.418943	0.000558595	0.00376696	---
2901	ENSG00000105737	GRIK5	0.443707	-1.51612	5.12565	-4.39603	0.657354	0.129818	3.58504e-07	1.22546e-05	---
2902	ENSG00000176884	GRIN1	-1.5392	1.68364	1.63764	-2.07561	0.124084	0.0925758	0.101824	0.0381955	---
2903	ENSG00000183454	GRIN2A	-1.3504	0.21578	1.37641	-0.38297	0.177207	0.829205	0.169015	0.701827	---
2904	ENSG00000273079	GRIN2B	NA	NA	NA	NA	NA	NA	NA	NA	---
2905	ENSG00000161509	GRIN2C	-0.0753045	-0.863235	1.22088	-0.325477	0.939988	0.388224	0.222431	0.744891	---
2906	ENSG00000105464	GRIN2D	-0.347322	1.01922	0.232501	-1.01221	0.728426	0.308356	0.816198	0.311692	---
2907	ENSG00000178719	GRINA	-3.62703	-0.0507705	-3.91663	8.22904	0.000301794	0.959519	9.61532e-05	6.10903e-16	---
2908	ENSG00000113580	NR3C1	0.280049	1.21797	-4.68458	3.50122	0.7795	0.223535	3.20971e-06	0.000484445	---
2909	ENSG00000160007	ARHGAP35	-1.8755	-2.87965	2.68265	2.07469	0.0610279	0.00406964	0.0074297	0.0382808	---
2911	ENSG00000152822	GRM1	0.857815	-0.816618	2.26436	-2.46432	0.391209	0.41435	0.0237743	0.0139016	---
2912	ENSG00000164082	GRM2	-1.55992	-2.30456	5.33342	-1.70314	0.119108	0.021404	1.20221e-07	0.0888656	---
2913	ENSG00000198822	GRM3	1.53443	-0.272525	0.769463	-2.0987	0.125253	0.785277	0.441808	0.0361044	---
2914	ENSG00000124493	GRM4	-1.70062	-0.623614	3.57763	-1.51247	0.0893387	0.533029	0.000364053	0.130743	---
2915	ENSG00000168959	GRM5	0.247962	-0.638444	2.45547	-2.24907	0.804217	0.523337	0.0142463	0.0247343	---
2916	ENSG00000113262	GRM6	0.692391	-1.08221	0.490845	-0.0617245	0.48886	0.279431	0.623648	0.950795	---
2918	ENSG00000179603	GRM8	-2.02612	0.120235	4.64558	-3.15005	0.0430283	0.904322	3.86373e-06	0.00168293	---
2919	ENSG00000163739	CXCL1	-3.479	5.37395	-5.67047	3.88628	0.000525903	9.67148e-08	1.88351e-08	0.000108782	---
2920	ENSG00000081041	CXCL2	-3.97318	8.52757	-7.46478	3.02112	7.62262e-05	5.75103e-17	1.86931e-13	0.00258515	---
2921	ENSG00000163734	CXCL3	-2.50695	6.37816	-4.94379	1.09171	0.0123421	2.78211e-10	9.03938e-07	0.275234	---
2922	ENSG00000134443	GRP	-2.36368	-1.56571	5.2189	-1.57447	0.018293	0.117745	2.20586e-07	0.115709	---
2923	ENSG00000167004	PDIA3	-0.81305	3.24772	-4.94432	2.67918	0.416391	0.00120368	9.01565e-07	0.00750661	---
2925	ENSG00000126010	GRPR	-0.502755	-0.728184	1.83753	-0.715496	0.615252	0.466679	0.0664402	0.474477	s1
2926	ENSG00000132463	GRSF1	5.12952	-2.87422	0.0921201	-2.10054	3.51393e-07	0.00413968	0.926622	0.0359419	---
2931	ENSG00000105723	GSK3A	-1.29726	-1.04213	1.63758	0.644194	0.194853	0.297612	0.101837	0.519603	---
2932	ENSG00000082701	GSK3B	-3.17385	0.610653	-0.587946	3.18295	0.00155216	0.541574	0.556707	0.00150469	---
2934	ENSG00000148180	GSN	-5.44242	5.02545	-4.20004	4.63573	6.67436e-08	5.98914e-07	2.91698e-05	4.04814e-06	s2
2935	ENSG00000103342	GSPT1	5.3589	-3.56556	-0.218891	-1.23802	1.0487e-07	0.000380986	0.826781	0.216011	---
2936	ENSG00000104687	GSR	1.40134	3.75687	0.723235	-6.38932	0.161435	0.000182416	0.469711	2.59411e-10	s2
2937	ENSG00000100983	GSS	-0.559434	0.0830496	-1.34664	1.95441	0.575996	0.933829	0.178415	0.0509429	---
2938	ENSG00000243955	GSTA1	-1.35186	2.02927	0.464688	-1.34915	0.176738	0.0427064	0.64226	0.177607	---
2940	ENSG00000174156	GSTA3	-2.41444	3.45674	0.644693	-2.01645	0.0159458	0.000570733	0.51928	0.0440305	---
2941	ENSG00000170899	GSTA4	-3.05896	-0.642726	7.38227	-4.1501	0.00228267	0.520555	3.37005e-13	3.61834e-05	---
2944	ENSG00000134184	GSTM1	NA	NA	NA	NA	NA	NA	NA	NA	---
2946	ENSG00000213366	GSTM2	NA	NA	NA	NA	NA	NA	NA	NA	---
2947	ENSG00000134202	GSTM3	-3.09769	1.11551	2.94906	-1.32582	0.00200705	0.264913	0.00326476	0.185213	---
2948	ENSG00000168765	GSTM4	-0.376106	1.276	-0.0217908	-0.98246	0.706921	0.202265	0.982619	0.326121	---
2949	ENSG00000134201	GSTM5	NA	NA	NA	NA	NA	NA	NA	NA	---
2950	ENSG00000084207	GSTP1	0.525817	-0.594694	0.206742	-0.11115	0.599137	0.552188	0.836255	0.911521	---
2954	ENSG00000100577	GSTZ1	0.134924	1.64108	0.710623	-2.70663	0.8927	0.101108	0.477491	0.00691769	---
2956	ENSG00000116062	MSH6	4.18099	-9.61045	9.66744	-4.37807	3.16773e-05	6.10397e-21	3.67967e-21	1.32873e-05	s3
2957	ENSG00000165417	GTF2A1	3.96336	-3.6889	1.76249	-1.92021	7.93812e-05	0.000237873	0.078304	0.0551279	s1
2958	ENSG00000140307	GTF2A2	4.61878	-2.45387	1.53867	-3.66174	4.3853e-06	0.0143095	0.124215	0.000264191	---
2959	ENSG00000137947	GTF2B	2.24431	1.6779	-1.49011	-2.45209	0.0250395	0.0936915	0.136524	0.0143802	---
2960	ENSG00000153767	GTF2E1	6.11703	-2.0982	-0.865375	-2.84068	1.38621e-09	0.0361485	0.387049	0.0045969	---
2961	ENSG00000197265	GTF2E2	0.0490306	0.241249	0.862047	-1.25838	0.960905	0.809413	0.388877	0.208562	---
2962	ENSG00000125651	GTF2F1	-1.15079	-2.62276	1.41882	2.45136	0.250106	0.00886035	0.156277	0.0144089	---
2963	ENSG00000188342	GTF2F2	3.96779	-2.9608	-1.77691	1.18078	7.79434e-05	0.00314393	0.0758997	0.237982	---
2965	ENSG00000110768	GTF2H1	4.49694	-0.940879	-4.32683	1.23756	7.73588e-06	0.347003	1.67107e-05	0.216183	---
2967	ENSG00000111358	GTF2H3	7.49673	-2.50605	-1.65207	-2.83624	1.48553e-13	0.0123734	0.0988477	0.00466072	---
2968	ENSG00000213780	GTF2H4	NA	NA	NA	NA	NA	NA	NA	NA	---
2969	ENSG00000263001	GTF2I	1.56059	-3.44278	2.49943	-0.588807	0.118951	0.000600633	0.0126053	0.556129	---
2971	ENSG00000122034	GTF3A	9.55704	-5.73392	1.64065	-4.94501	9.78732e-21	1.31393e-08	0.101197	8.98437e-07	---
2972	ENSG00000185024	BRF1	-1.7762	-2.66664	3.76466	0.573467	0.0760164	0.00779034	0.000176905	0.566463	---
2975	ENSG00000077235	GTF3C1	-2.10129	-6.93327	6.22236	2.78107	0.0358755	7.54281e-12	7.30414e-10	0.00552408	---
2976	ENSG00000115207	GTF3C2	3.80795	-3.48534	3.50469	-3.9017	0.000149015	0.000513739	0.000478251	0.000102183	---
2977	ENSG00000152402	GUCY1A2	-0.282968	-1.24718	3.81095	-2.5204	0.777263	0.212634	0.000147247	0.0118833	---
2978	ENSG00000048545	GUCA1A	0.766713	-2.41927	1.75662	-0.0774075	0.44344	0.0157366	0.0793015	0.938315	---
2979	ENSG00000112599	GUCA1B	NA	NA	NA	NA	NA	NA	NA	NA	---
2980	ENSG00000197273	GUCA2A	0.545063	-0.0450453	0.935344	-1.5287	0.585837	0.964081	0.349846	0.126668	---
2981	ENSG00000044012	GUCA2B	2.50345	-0.635022	1.64362	-3.65352	0.012464	0.525565	0.100582	0.000272675	---
2982	ENSG00000164116	GUCY1A3	-2.48598	1.8782	2.96698	-2.79046	0.0130885	0.0606573	0.00308201	0.0053676	---
2983	ENSG00000061918	GUCY1B3	-4.62349	2.46545	1.69564	0.0835759	4.28906e-06	0.0138582	0.0902775	0.933411	---
2984	ENSG00000070019	GUCY2C	-0.280917	1.14254	0.656554	-1.68011	0.778835	0.253516	0.511625	0.0932612	---
2986	ENSG00000101890	GUCY2F	0.887453	-0.197484	0.279586	-0.987495	0.375058	0.843491	0.779855	0.323649	---
2987	ENSG00000143774	GUK1	-2.36073	3.86752	-4.08119	2.65511	0.0184381	0.000117361	4.85304e-05	0.00805947	---
2990	ENSG00000169919	GUSB	-0.204339	3.26695	0.251053	-3.62394	0.838132	0.00112567	0.801827	0.000305375	---
2992	ENSG00000163754	GYG1	4.43955	-0.500611	-6.04823	2.63623	1.00606e-05	0.61676	2.09565e-09	0.00851859	---
2993	ENSG00000170180	GYPA	NA	NA	NA	NA	NA	NA	NA	NA	---
2994	ENSG00000250361	GYPB	-0.210337	-0.0349095	0.574586	-0.380494	0.833449	0.972159	0.565706	0.703663	---
2995	ENSG00000136732	GYPC	3.06414	-0.588701	-2.51093	0.310957	0.00224388	0.556201	0.0122046	0.755901	---
2996	ENSG00000197465	GYPE	1.09451	-1.32377	1.15611	-0.934696	0.274006	0.185893	0.247924	0.35018	---
2997	ENSG00000104812	GYS1	-1.87745	-0.297857	-2.0208	4.47285	0.0607597	0.765877	0.0435773	8.64138e-06	---
2998	ENSG00000111713	GYS2	-1.3909	0.845756	-0.799529	1.36141	0.164579	0.397899	0.424181	0.173704	---
2999	ENSG00000100450	GZMH	0.285028	0.170434	-0.653339	0.244288	0.775684	0.864705	0.513694	0.80706	---
3000	ENSG00000132518	GUCY2D	-1.46655	1.69084	0.563788	-0.976043	0.142825	0.0911916	0.57303	0.329289	---
3001	ENSG00000145649	GZMA	-0.519379	-0.820515	2.30194	-1.10533	0.603616	0.412126	0.0215519	0.269294	---
3002	ENSG00000100453	GZMB	0.0919142	-1.6159	0.735043	0.85438	0.926785	0.106445	0.462493	0.393108	---
3003	ENSG00000113088	GZMK	0.827896	0.0134425	-0.334687	-0.482054	0.407935	0.989278	0.737935	0.629878	---
3004	ENSG00000197540	GZMM	-3.20921	1.17496	1.27025	0.550948	0.00137515	0.240301	0.204303	0.581797	---
3005	ENSG00000189060	H1F0	-2.28955	2.38916	0.39575	-0.71972	0.0222639	0.0170791	0.692377	0.471873	---
3006	ENSG00000187837	HIST1H1C	-1.40958	-0.40346	2.22128	-0.573306	0.158987	0.6867	0.0265644	0.566572	---
3007	ENSG00000124575	HIST1H1D	2.85601	-2.41768	4.52788	-5.24029	0.00438253	0.0158051	6.70597e-06	1.97115e-07	---
3008	ENSG00000168298	HIST1H1E	4.11861	-4.87	4.70438	-4.02917	4.13997e-05	1.30458e-06	2.91978e-06	6.03997e-05	---
3009	ENSG00000184357	HIST1H1B	2.68983	-4.32371	6.17449	-4.75122	0.00727278	1.69443e-05	9.78463e-10	2.33063e-06	---
3010	ENSG00000187475	HIST1H1T	-2.29437	1.44932	0.650643	0.0208369	0.0219841	0.147575	0.515433	0.98338	---
3013	ENSG00000196866	HIST1H2AD	NA	NA	NA	NA	NA	NA	NA	NA	---
3014	ENSG00000188486	H2AFX	1.61536	-5.68496	6.02055	-2.04276	0.106561	1.73534e-08	2.47179e-09	0.0413492	---
3015	ENSG00000164032	H2AFZ	4.36436	-5.83141	7.24964	-5.9888	1.41314e-05	7.50387e-09	8.58948e-13	2.98495e-09	---
3017	ENSG00000158373	HIST1H2BD	-3.55344	2.52061	-1.71813	2.72432	0.00039874	0.0118762	0.0860954	0.00656046	---
3021	ENSG00000163041	H3F3A	1.35448	-1.9723	2.97653	-2.48616	0.175901	0.0488626	0.00298843	0.0130822	---
3024	ENSG00000124610	HIST1H1A	2.26516	-0.970662	2.00148	-3.43756	0.0237251	0.331961	0.0456217	0.000612178	---
3026	ENSG00000148702	HABP2	-1.89684	1.61393	2.08485	-2.12969	0.0581492	0.106871	0.037347	0.0334509	---
3028	ENSG00000072506	HSD17B10	4.35109	-3.71748	2.95831	-3.59166	1.49963e-05	0.000212865	0.00316923	0.000345247	---
3029	ENSG00000063854	HAGH	-3.58101	2.84521	0.713438	-0.273322	0.000359432	0.00453263	0.475748	0.784664	---
3030	ENSG00000084754	HADHA	5.07161	-1.14124	0.665793	-4.58897	4.73344e-07	0.254055	0.505703	5.045e-06	---
3032	ENSG00000138029	HADHB	2.86368	1.37877	-3.25356	-0.821412	0.00427866	0.168285	0.00117946	0.411616	---
3033	ENSG00000138796	HADH	1.8874	-1.37512	5.69436	-6.7062	0.0594083	0.169416	1.6454e-08	3.40561e-11	---
3034	ENSG00000084110	HAL	0.823425	3.64802	-2.16111	-2.40762	0.410471	0.000278488	0.0309338	0.0162446	---
3036	ENSG00000105509	HAS1	0.476919	0.347901	-0.781598	-0.00135069	0.633529	0.727991	0.434644	0.998923	---
3037	ENSG00000170961	HAS2	-0.136165	1.11418	-3.47831	2.73193	0.89172	0.26548	0.000527246	0.00641203	---
3038	ENSG00000103044	HAS3	-2.2018	1.21292	-1.05921	2.06474	0.0279168	0.22546	0.289769	0.0392159	---
3040	ENSG00000188536	HBA2	NA	NA	NA	NA	NA	NA	NA	NA	---
3042	ENSG00000206177	HBM	0.128681	-1.15633	1.71096	-0.749552	0.897637	0.247834	0.0874114	0.453708	---
3043	ENSG00000244734	HBB	0.327328	0.557122	0.158416	-1.10991	0.743491	0.577574	0.874163	0.267315	---
3045	ENSG00000223609	HBD	-1.16804	0.758896	-0.296042	0.678017	0.24308	0.448101	0.767262	0.497924	---
3046	ENSG00000213931	HBE1	NA	NA	NA	NA	NA	NA	NA	NA	---
3048	ENSG00000196565	HBG2	0.159751	0.807191	0.546671	-1.64004	0.873111	0.419757	0.584732	0.101325	---
3049	ENSG00000086506	HBQ1	-1.21601	-2.04464	6.87343	-3.95458	0.224281	0.041163	1.12693e-11	8.23027e-05	---
3050	ENSG00000130656	HBZ	-0.97653	1.57417	-0.00616772	-0.717121	0.329048	0.115778	0.99508	0.473474	---
3052	ENSG00000004961	HCCS	2.23605	0.615677	-3.72707	1.14397	0.0255775	0.538254	0.000205042	0.252922	---
3053	ENSG00000099937	SERPIND1	-0.89327	1.65164	-1.5393	0.796255	0.371936	0.098934	0.124061	0.426081	---
3054	ENSG00000172534	HCFC1	2.9988	-10.8048	8.88872	-1.30455	0.00278031	9.24254e-26	3.00407e-18	0.192358	---
3055	ENSG00000101336	HCK	2.03353	-0.639882	0.155207	-1.52369	0.0422738	0.522402	0.87669	0.127915	---
3059	ENSG00000180353	HCLS1	2.27869	-1.69945	-0.0317061	-0.413627	0.0229047	0.0895585	0.974713	0.67924	---
3060	ENSG00000161610	HCRT	-0.755216	-0.730542	1.67566	-0.28148	0.450305	0.465237	0.0941298	0.778403	---
3061	ENSG00000121764	HCRTR1	-1.49324	0.965029	2.23012	-1.98914	0.135704	0.334773	0.0259699	0.0469697	---
3062	ENSG00000137252	HCRTR2	0.70077	-1.77632	3.31108	-2.40051	0.483616	0.0759971	0.000964005	0.0165618	---
3064	ENSG00000197386	HTT	2.22522	-5.413	3.2636	-0.00739319	0.0262982	7.8316e-08	0.00113891	0.994103	---
3065	ENSG00000116478	HDAC1	2.66987	-2.23639	3.92431	-4.58162	0.0077163	0.0255552	9.31844e-05	5.22146e-06	---
3066	ENSG00000196591	HDAC2	5.12774	-7.23468	8.84587	-6.95231	3.54649e-07	9.53674e-13	4.2867e-18	6.63389e-12	s3
3067	ENSG00000140287	HDC	1.53952	1.59896	-2.04971	-1.04159	0.124008	0.11016	0.0406636	0.297865	---
3068	ENSG00000143321	HDGF	3.02137	-4.43621	2.66285	-1.1744	0.00258306	1.02148e-05	0.00787779	0.240525	---
3069	ENSG00000115677	HDLBP	-4.15702	2.46694	-3.30849	5.16463	3.51238e-05	0.0138009	0.000972881	2.92911e-07	---
3070	ENSG00000119969	HELLS	NA	NA	NA	NA	NA	NA	NA	NA	s3
3071	ENSG00000123338	NCKAP1L	-0.0366251	-0.717764	4.12899	-3.70165	0.970792	0.473078	3.9607e-05	0.000226395	---
3073	ENSG00000213614	HEXA	NA	NA	NA	NA	NA	NA	NA	NA	---
3074	ENSG00000049860	HEXB	-2.0964	4.14168	-6.45586	4.63711	0.0363077	3.75128e-05	1.70575e-10	4.02175e-06	---
3075	ENSG00000000971	CFH	-3.51736	5.28421	-3.53235	1.72002	0.000456269	1.56266e-07	0.000431487	0.0857515	---
3077	ENSG00000010704	HFE	-1.9785	4.01111	-3.53652	1.5278	0.0481577	6.51274e-05	0.000424811	0.126892	---
3078	ENSG00000244414	CFHR1	NA	NA	NA	NA	NA	NA	NA	NA	---
3081	ENSG00000113924	HGD	-0.223224	4.6885	-2.11011	-2.50914	0.823408	3.15011e-06	0.035107	0.0122664	s2
3082	ENSG00000019991	HGF	-0.807478	0.39893	0.579028	-0.254679	0.419591	0.690034	0.562706	0.799026	---
3083	ENSG00000109758	HGFAC	-2.13283	-0.224175	3.20087	-1.10561	0.0331915	0.822669	0.00141514	0.269171	---
3084	ENSG00000157168	NRG1	-2.28005	-1.08365	0.210883	3.25648	0.0228231	0.278794	0.833023	0.00116755	---
3087	ENSG00000152804	HHEX	1.26334	-0.731841	2.06687	-2.75249	0.206773	0.464444	0.0390142	0.00602601	---
3090	ENSG00000177374	HIC1	-0.900319	-0.872382	1.84629	-0.167691	0.368177	0.383218	0.0651581	0.866862	---
3091	ENSG00000100644	HIF1A	NA	NA	NA	NA	NA	NA	NA	NA	---
3092	ENSG00000127946	HIP1	-2.44961	-3.41414	5.15676	0.567133	0.0144789	0.000666609	3.05132e-07	0.570756	---
3093	ENSG00000078140	UBE2K	2.41791	-2.97047	0.354817	0.392017	0.0157952	0.00304747	0.722805	0.695132	---
3094	ENSG00000169567	HINT1	2.52925	-1.1964	2.46524	-3.97308	0.0115897	0.231835	0.0138663	7.62596e-05	---
3096	ENSG00000095951	HIVEP1	1.58034	-1.92992	-3.39818	4.24778	0.114358	0.0539108	0.000706239	2.36905e-05	---
3097	ENSG00000010818	HIVEP2	1.46651	-0.101599	-4.61848	3.67211	0.142837	0.919096	4.39159e-06	0.00025383	---
3098	ENSG00000156515	HK1	-1.81988	1.14732	-3.62866	4.59189	0.069088	0.251535	0.000299916	4.9762e-06	s4
3099	ENSG00000159399	HK2	2.80024	0.330657	-1.44127	-1.594	0.00520895	0.740976	0.149836	0.111265	---
3101	ENSG00000160883	HK3	-1.82402	1.53753	0.332026	-0.196359	0.0684596	0.124494	0.739942	0.844371	---
3104	ENSG00000204859	ZBTB48	3.27755	-1.01206	-0.0571341	-2.13066	0.00108468	0.311765	0.95445	0.0333711	---
3105	ENSG00000206503	HLA-A	-2.91937	4.50367	-5.14514	3.68573	0.00358933	7.49985e-06	3.24098e-07	0.000240811	---
3106	ENSG00000234745	HLA-B	-3.26153	5.12915	-6.86847	5.20529	0.00114717	3.52069e-07	1.16488e-11	2.36902e-07	---
3107	ENSG00000204525	HLA-C	-0.635567	3.70522	-3.86207	0.850272	0.52521	0.000223271	0.000119968	0.395386	---
3108	ENSG00000204257	HLA-DMA	NA	NA	NA	NA	NA	NA	NA	NA	---
3109	ENSG00000242574	HLA-DMB	0.969826	2.4545	-0.866113	-2.69606	0.332378	0.0142848	0.386645	0.00713934	---
3110	ENSG00000130675	MNX1	-0.418664	1.71626	3.0705	-4.85166	0.675555	0.0864375	0.00219713	1.42798e-06	---
3111	ENSG00000204252	HLA-DOA	0.0683759	-0.512593	2.26284	-1.99322	0.945501	0.608354	0.0238681	0.0465196	---
[truncated: 16,323 more rows]

## Sheet: drug IC50 correlates
				s1	s1	s1	s1	s1	s1	s1	s1	s1	s1	s1	s1	s1	s1	s1	s1	s1	s1	s1	s1	s1	s1	s1	s1	s1	s1	s1	s1	s1	s1	s1	s1	s1	s1	s1	s1	s1	s1	s1	s1	s1	s1	s1	s1	s1	s1
				1	2	3	4	5	6	7	8	9	10	11	12	13	14	15	16	17	18	19	20	21	22	23	24	25	26	27	28	29	30	31	32	33	34	35	36	37	38	39	40	41	42	43	44	45	46
			COSMIC_ID	924110	910401	1330987	1330935	907323	908127	907298	908149	909777	908156	909785	910906	908136	909742	949156	1240128	910703	910705	906838	906827	907176	905965	909722	907073	907175	910209	907043	906856	906847	907056	906846	908158	908159	910706	907273	1298353	1331025	910942	908142	909262	907322	908143	909744	906798	906797	910926
			CELL_LINE_NAME	HDLM-2	Ramos-2G6-4C10	P32-ISH	L-1236	L-540	MES-SA	G-402	Mo-T	U-698-M	MV-4-11	WSU-NHL	ST486	MHH-PREB-1	SU-DHL-1	ES4	ES-2	CA46	BALL-1	DG-75	CAL-72	JEG-3	SR	SKM-1	HuTu-80	JAR	SUP-B8	H9	EoL-1-cell	EB-3	HH	EB2	NALM-6	NAMALWA	BL-41	KARPAS-299	NCI-H2172	ROS-50	NEC8	MLMA	Raji	L-428	MN-60	SW13	639-V	647-V	BFTC-905
			SANGER_MODEL_ID	SIDM01064	SIDM01247	SIDM00362	SIDM00313	SIDM00329	SIDM00625	SIDM00855	SIDM00623	SIDM00424	SIDM00657	SIDM00412	SIDM01198	SIDM00388	SIDM00390	SIDM00264	SIDM00861	SIDM00907	SIDM00287	SIDM00948	SIDM00930	SIDM01218	SIDM00096	SIDM00380	SIDM00694	SIDM01039	SIDM01177	SIDM01251	SIDM00277	SIDM00793	SIDM00671	SIDM00863	SIDM00429	SIDM00641	SIDM00985	SIDM01010	SIDM00926	SIDM00415	SIDM00243	SIDM00561	SIDM00844	SIDM00327	SIDM00438	SIDM00814	SIDM00999	SIDM00983	SIDM00989
			TCGA_DESC	UNCLASSIFIED	UNCLASSIFIED	UNCLASSIFIED	UNCLASSIFIED	UNCLASSIFIED	UNCLASSIFIED	UNCLASSIFIED	UNCLASSIFIED	UNCLASSIFIED	UNCLASSIFIED	UNCLASSIFIED	UNCLASSIFIED	UNCLASSIFIED	UNCLASSIFIED	UNCLASSIFIED	UNCLASSIFIED	UNCLASSIFIED	UNCLASSIFIED	UNCLASSIFIED	UNCLASSIFIED	UNCLASSIFIED	UNCLASSIFIED	UNCLASSIFIED	UNCLASSIFIED	UNCLASSIFIED	UNCLASSIFIED	UNCLASSIFIED	UNCLASSIFIED	UNCLASSIFIED	UNCLASSIFIED	UNCLASSIFIED	UNCLASSIFIED	UNCLASSIFIED	UNCLASSIFIED	UNCLASSIFIED	UNCLASSIFIED	UNCLASSIFIED	UNCLASSIFIED	UNCLASSIFIED	UNCLASSIFIED	UNCLASSIFIED	UNCLASSIFIED	ACC	BLCA	BLCA	BLCA
DRUG_ID	DRUG_NAME	PUTATIVE_TARGET	PATHWAY_NAME	924110	910401	1330987	1330935	907323	908127	907298	908149	909777	908156	909785	910906	908136	909742	949156	1240128	910703	910705	906838	906827	907176	905965	909722	907073	907175	910209	907043	906856	906847	907056	906846	908158	908159	910706	907273	1298353	1331025	910942	908142	909262	907322	908143	909744	906798	906797	910926
1003	Camptothecin	TOP1	DNA replication	-2.58977	-2.13979	-5.13506	-2.45254	-4.83085	-2.92841	-3.02597	-3.42702	-3.07157	-4.98432	-4.70078	-3.42767	-2.00722	-4.21584	-4.02474	-3.76705	-2.00414	-5.09218	-2.38102	-2.62446	-3.86795	-5.26322	-4.36171	-4.21604	-2.38027	-4.73364	-4.56324	-4.08709	-2.63228	2.34668	-4.30709	-4.83983	-4.95454	-4.31491	-3.236	1.01389	-3.11916	-4.06853	-3.11565	-4.48605	-3.45107	-3.31745	-4.14623	-5.14379	-4.578	-4.20811
1034	Staurosporine	Broad spectrum kinase inhibitor	RTK signaling	-1.97656	-3.71346	-4.17957	-2.84972	-3.7325	-2.52354	-4.07956	-0.667002	-3.04416	-5.96941	-4.74102	-3.5388	-0.466254	-2.62436	-2.19726	-2.36567	-1.54033	-4.28199	-2.56399	-3.30715	-0.713717	-3.86785	-4.47759	-4.9206	-3.49771	-5.13724	-4.01518	-5.59212	-1.25909	-2.11777	-2.0848	-4.6497	-2.20391	-3.66812	-2.69231	-1.37387	-0.423825	-1.70817	-3.97917	-1.55069	-1.84992	-0.759157	-3.03496	-1.34316	-2.47057	-3.69155
1051	Alisertib	AURKA	Mitosis	4.49257	0.676045	-3.76609	3.19848	0.583961	0.034065	0.75551	3.34658	1.31709	-3.22761	-1.41072	-2.17536	3.24078	NA	3.88678	-0.089591	2.94209	-1.71656	2.70984	2.07748	4.351	-3.69733	1.51783	-1.50702	0.991818	-2.65568	-1.35132	-2.94856	1.03866	4.88039	1.08627	-2.22748	-1.04258	-3.03938	3.5915	3.57962	2.14578	2.96729	1.60412	3.06914	2.92762	2.72019	1.98195	1.43505	3.19867	0.260749
1068	Obatoclax Mesylate	BCL2, BCL-XL, BCL-W, MCL1	Apoptosis regulation	1.85862	0.278695	-1.62861	0.021922	-0.8842	0.599924	-0.253632	0.968698	-1.14987	-0.475187	0.232354	0.65784	-1.01448	NA	0.511588	0.087467	-0.341782	0.012224	-0.530314	-0.448465	NA	-1.68708	-0.006656	-0.416112	NA	NA	-0.348759	-0.393851	-0.816732	3.23945	-1.12615	-1.27364	-0.635158	-0.93231	-0.464861	NA	NA	0.389168	0.452925	-0.639151	-0.279062	0.700508	0.029356	-0.208806	-0.779182	-0.268959
1073	5-Fluorouracil	Antimetabolite (DNA & RNA)	Other	3.77721	4.28918	2.59795	3.76735	-0.120625	3.51293	2.996	5.03029	2.4259	-0.613172	1.50763	3.65684	3.32199	0.993342	3.40885	4.38457	4.60345	1.93367	3.70409	4.70387	2.88239	1.3442	1.11804	2.63195	3.15116	3.34736	2.10665	1.05689	4.43869	5.65611	2.97916	2.339	3.01607	4.62462	0.674253	5.68702	4.23521	2.14149	3.37743	3.58901	3.91861	5.14485	5.22286	4.57642	5.70474	3.67834
1079	Dasatinib	ABL, SRC, Ephrins, PDGFR, KIT	Other, kinases	2.59791	1.11799	0.2083	2.95896	2.51361	3.60473	-1.48787	3.43077	-0.132239	0.644067	-4.71708	0.335028	2.18877	NA	2.69508	2.18627	0.503402	1.05908	1.0919	0.651732	3.48248	1.39925	1.70779	-0.391108	2.57957	-2.64761	2.74747	-5.40235	1.06665	3.33533	-0.365047	-0.33684	0.553006	1.19087	2.40289	3.90051	1.87963	3.09475	-0.827253	2.02255	2.55425	2.64923	-0.577328	1.39196	0.989241	-0.377171
1080	Paclitaxel	Microtubule stabiliser	Mitosis	-3.30319	-1.8789	-5.109	-2.4028	-3.68549	-3.00331	-4.14297	-1.30596	-5.41963	-5.85756	-4.54286	-4.69774	-4.62063	-6.92202	0.033636	-1.68896	-3.32001	-5.01164	-4.476	-4.01488	-3.81625	-4.98264	-4.86988	-5.98348	-5.56982	-5.36037	-4.38798	-5.01036	-2.41596	-0.14866	-3.95735	-4.85279	-5.06158	-5.14266	-4.40425	-1.19596	-3.35139	-1.67206	-4.38159	-5.07079	-1.79975	-2.94602	-4.62358	-3.88069	-1.03927	-4.89691
1083	Crizotinib	MET, ALK, ROS1	RTK signaling	2.63734	1.17145	0.293853	0.846358	1.83746	1.59923	1.96524	2.25516	1.44157	0.077576	0.976476	0.441351	1.41307	-1.13682	3.46055	3.2674	2.13602	1.21316	1.69825	2.24979	2.19012	-2.51522	0.81715	0.668124	1.46772	0.193532	0.801548	0.360938	1.58966	3.97157	1.60429	-0.281366	0.821374	0.688267	NA	3.83943	3.30893	1.66345	2.35453	2.58096	2.13127	3.05511	2.20247	3.53527	3.59271	1.19708
1084	Rapamycin	MTORC1	PI3K/MTOR signaling	-2.2254	NA	-3.65203	-4.85933	-2.19875	-2.93426	-3.67579	-0.992749	-4.30996	NA	-6.10305	-3.58417	-2.69425	-1.763	-0.174235	-3.72318	-5.90449	-5.88476	-5.34616	-3.57028	0.715145	-5.89592	-1.19284	-5.53985	-2.58183	-8.22906	-3.67954	-2.96581	-6.03556	-2.29665	-3.49238	-2.72753	-3.77047	-3.8141	-2.81244	-1.26101	-2.56694	-1.33169	-3.31361	-4.28463	-3.57851	0.02518	-2.36283	-1.82228	-1.20269	-2.84992
1085	Sorafenib	PDGFR, KIT, VEGFR, RAF	Other, kinases	2.88333	1.8913	0.662131	2.07795	1.52438	2.06664	0.194903	2.3173	0.607177	-5.53941	1.63887	1.48405	1.72412	1.74584	4.40251	2.17742	1.76943	1.01594	1.78018	2.53979	2.64361	1.76341	1.7027	0.557772	1.2916	1.12229	2.13068	-5.76734	1.91889	2.51187	1.89597	2.17266	1.83382	1.75138	1.9737	2.63257	2.3937	1.67829	2.19566	1.50203	1.61836	1.77958	1.73675	2.11837	2.89566	1.86604
1086	BI-2536	PLK1, PLK2, PLK3	Cell cycle	NA	-5.40994	-3.70863	-0.915531	-3.09336	-3.29916	-2.28235	2.08277	-4.69819	-3.89982	NA	NA	-3.62983	-3.60694	-1.4512	-1.67167	-1.91767	-3.91891	-3.39871	-0.878497	-2.92227	-5.23825	-4.20666	-3.4266	-3.84143	-4.53387	-3.92963	-5.11635	-0.418029	1.07811	-3.98012	-4.77166	-4.73624	-5.00803	-4.37733	-0.605282	-1.01657	-1.30697	-3.75066	-3.52216	-2.29619	-0.398638	-3.57258	-2.3214	-1.82112	-5.25622
1088	Irinotecan	TOP1	DNA replication	1.72453	4.17343	-0.528581	1.99703	0.114268	2.45535	1.62436	2.60498	0.535141	-1.12493	0.177432	1.0951	1.72668	-0.272977	0.387507	1.06969	2.57445	-0.348285	2.59944	2.45204	-0.709684	-0.341106	0.257395	0.656223	1.48022	-0.348322	0.001976	0.567361	1.9399	5.93736	-0.018606	0.184377	-0.779982	0.06172	1.08786	3.44207	1.19321	0.772956	1.26702	0.240495	2.28449	1.28702	0.582781	0.044682	-0.019908	0.871657
1089	Oxaliplatin	DNA alkylating agent	DNA replication	4.10705	2.59266	1.47897	2.53174	3.62527	2.15089	1.71612	2.11738	1.99323	-0.342078	0.796954	2.00569	2.25505	1.0593	4.65814	4.44381	2.55304	0.456058	2.31691	3.86869	1.57028	0.706699	0.973212	2.01579	0.81888	1.32498	2.22052	0.312844	2.38091	5.40591	1.43586	0.570438	0.344925	1.82457	2.30642	5.2668	2.22306	-0.512674	1.36599	3.0386	3.41478	1.96551	2.85136	2.17641	3.79494	2.6471
1093	GSK1904529A	IGF1R, IR	IGF1R signaling	3.33077	4.19269	2.34454	3.36728	2.74235	4.19977	2.7074	5.57559	2.33572	3.47172	3.28838	3.48899	2.13985	3.62094	4.68407	3.73167	2.96464	2.96931	4.59864	4.00384	4.69921	2.65076	3.036	2.60874	3.39437	1.77007	4.41317	3.21439	3.50308	5.12755	4.36507	2.66095	3.11171	2.8305	3.96447	3.51966	5.13159	3.59325	5.00243	4.82759	3.22303	3.31504	3.58237	4.13518	4.3458	3.68737
1096	Tozasertib	AURKA, AURKB, AURKC, others	Mitosis	NA	NA	NA	NA	NA	NA	NA	NA	NA	NA	NA	NA	NA	0.896369	NA	NA	NA	NA	NA	NA	1.55069	NA	-0.159423	-2.35097	4.0865	-3.57006	NA	NA	NA	NA	NA	NA	NA	NA	NA	4.85797	2.29413	NA	NA	NA	NA	NA	NA	NA	NA	NA
1131	PRIMA-1MET	TP53 activation	p53 pathway	6.48667	2.84111	1.47878	1.31296	3.20742	6.38167	2.62207	4.08679	0.629269	1.19676	1.69223	1.88769	2.61629	1.54118	6.15749	6.10649	1.94212	2.56237	3.01652	2.9472	3.80762	2.23792	2.98137	2.87027	1.24386	1.45512	2.30396	3.63374	2.54399	3.18576	3.21421	1.74223	1.41975	0.539431	NA	6.06709	3.20854	1.93594	2.32763	1.63201	2.90812	4.6412	2.9095	4.4034	5.57729	4.24267
1168	Erlotinib	EGFR	EGFR signaling	1.23313	2.89492	2.52698	2.79757	3.55487	2.49798	4.20404	4.35474	3.57064	0.587017	3.22719	3.24768	2.85251	NA	2.41746	2.9839	1.96583	1.47115	2.91825	4.28166	5.31951	2.97517	3.15427	1.83716	2.95868	1.17935	1.18626	1.28549	3.11128	4.44968	2.13909	2.94873	2.18131	2.15058	3.44614	4.08755	3.4691	2.9918	3.07725	1.49267	0.756942	3.45538	0.851484	2.55242	2.44322	3.75438
1177	Niraparib	PARP1, PARP2	Genome integrity	5.16569	4.17444	0.750842	3.36383	1.82951	4.02961	2.8223	5.76873	3.22247	0.614825	1.51017	2.98217	3.16846	4.98576	2.83778	3.42325	3.80588	0.883096	3.23672	5.22878	2.61866	1.09967	2.75612	1.94434	3.33448	1.6464	1.90306	2.62695	5.28187	5.56563	3.27723	0.739496	0.651043	1.5859	NA	5.09516	4.00324	2.10934	2.42862	0.627217	3.32544	3.60156	4.56562	4.78742	2.24114	5.06561
1179	MK-1775	WEE1, PLK1	Cell cycle	0.07703	-0.635003	-1.41705	-1.10333	-1.47284	-0.464548	1.42092	1.99703	-0.627271	-0.818286	-0.92451	-1.28085	-0.386561	-0.629299	2.94258	0.103418	0.080901	-1.85004	-0.582908	0.128871	0.703361	-1.67194	-1.2551	-0.648289	-0.39083	-1.80449	-0.535783	-1.13309	-0.07958	2.30007	-0.891819	-0.637957	-1.07304	-0.88274	-1.38845	0.801991	0.67362	-0.376511	-1.19589	-0.019158	-1.28404	1.30897	1.33485	1.00958	0.387829	-0.178068
1180	Dinaciclib	CDK1, CDK2, CDK5, CDK9	Cell cycle	-3.57168	-3.92969	-3.98954	-3.86931	-4.69517	-3.95374	-3.4087	0.234043	-4.22025	NA	-4.01928	-4.35055	-2.19962	-3.91014	-1.85565	-2.06141	-3.23384	-3.7413	-2.4142	-2.16582	-2.85998	-4.57585	-4.43288	-3.75505	-4.31779	-4.64271	-3.82397	-4.349	-3.23352	-3.45272	-3.52239	-4.22476	-4.18769	-4.01704	-3.93832	-1.1595	-2.81797	-4.06177	-4.19472	-3.6884	-2.85089	-1.3127	-3.83228	-3.04229	-2.35726	-3.40925
1190	Gemcitabine	Pyrimidine antimetabolite	DNA replication	0.550648	-0.589506	-4.22751	-2.37676	-4.78666	-2.5985	-3.46139	-1.92446	-2.98209	-5.42005	-5.66782	-3.68174	-0.90459	-5.4463	-4.33272	-3.86014	-2.12771	-5.30821	-3.03152	-0.339912	2.37191	-4.65784	-3.57294	-5.37366	-3.12864	-5.80783	NA	-4.59933	0.663144	5.8	-5.05312	-5.25265	-4.92593	-4.30382	-3.19416	3.36524	-1.2945	-3.81402	-4.02566	-5.25046	-4.93954	-1.03869	-3.5606	-4.14247	-3.54706	-4.82661
1191	Bortezomib	Proteasome	Protein stability and degradation	-5.2874	-4.543	-5.32299	-5.53213	-5.63905	-5.5692	-5.32604	-5.17053	-6.43994	-5.69117	-6.20215	-5.50953	-4.66046	-5.55724	-4.35959	-4.96589	-5.08612	-5.57692	-5.52671	-5.34099	-4.27205	-5.53678	-5.45827	-5.55012	-5.47147	-5.57427	-5.92293	-5.36461	-5.6826	-3.91176	-5.44449	-5.36368	-5.66637	-5.77409	-5.53874	-0.905741	-5.41194	-5.53726	-5.50822	-5.47518	-5.32412	-4.6196	-5.40202	-5.2085	-5.47779	-5.78971
1200	Fulvestrant	ESR	Hormone-related	1.78019	1.86909	1.80101	1.40355	2.51559	2.26697	3.07465	3.42835	1.75023	1.27449	2.03738	2.14683	2.74335	2.39568	3.10285	3.29054	2.02108	2.28779	2.67707	3.53691	3.01773	0.568381	1.02003	1.91288	2.40939	0.494034	2.17725	1.0762	2.85166	3.89774	1.73441	2.71558	2.59218	0.969575	2.80534	3.38447	3.52793	1.72387	2.1492	1.58399	2.61642	3.16986	2.37721	2.52761	2.65286	2.69192
1237	EPZ004777	DOT1L	Chromatin histone methylation	5.21658	4.34832	3.98712	4.05248	4.70843	4.53031	5.67141	4.28713	4.15738	2.45983	3.43107	5.00467	3.48008	4.85784	5.29422	5.72829	4.82492	3.88137	4.57309	4.24779	4.3311	3.67534	3.69998	4.33636	4.93826	2.035	2.77435	3.90892	4.61869	5.82557	5.47008	3.55646	3.36849	3.75161	3.35123	5.45055	4.98463	3.97272	3.75453	4.24509	3.4148	5.20333	4.87604	4.42165	5.08859	4.7852
1249	BMS-345541	IKK-1, IKK-2	Other	3.64189	1.81746	1.57727	1.92844	1.69832	2.72655	2.09684	5.64947	1.2356	1.31059	1.62425	1.8584	2.17074	1.66752	2.3616	2.52081	2.41252	1.61982	1.86887	3.43806	3.93352	1.06234	1.62332	1.74356	1.77612	0.03593	2.00019	1.50312	2.36195	4.03911	2.62049	2.02338	1.94473	1.7651	NA	3.32334	1.91831	1.09665	2.51755	2.08685	2.53762	3.94552	2.67763	2.20213	3.36727	2.90044
1250	AZ960	JAK2, JAK3	Other, kinases	0.479338	0.186913	-0.678898	-2.94372	-0.747002	1.43382	1.54936	4.68239	-0.857642	-1.07679	0.083657	-0.385766	2.95361	-0.973477	3.80729	2.93197	1.40239	-0.444428	0.986821	2.09499	1.74175	-1.85131	0.10711	0.235426	-0.607214	-0.890994	NA	-0.812024	3.98035	4.29268	1.21091	0.084479	-0.556822	-0.497188	NA	2.74886	2.44943	0.899643	1.62776	2.85773	3.16136	2.97231	1.52306	1.97681	3.4996	1.28551
1507	Ruxolitinib	JAK1, JAK2	Other, kinases	2.25957	4.13665	3.37731	-1.701	3.02101	4.89644	5.23778	5.32994	3.77513	1.6002	4.08933	3.51011	4.28338	3.73867	5.55343	4.07836	3.59714	4.15605	3.7766	3.80686	5.30583	2.18144	3.89441	3.70552	2.92873	1.73578	2.17171	2.38637	4.4454	3.87893	2.60429	2.98787	3.98096	3.69631	NA	4.20072	4.5467	4.25027	4.58388	4.68797	4.70693	5.59809	4.619	4.65365	5.12453	5.22306
1510	Linsitinib	IGF1R	IGF1R signaling	5.06625	4.50489	3.10971	3.92851	2.79205	4.07296	4.22534	4.14969	3.22386	2.56135	2.62297	3.97474	2.73711	3.67336	4.33542	6.04326	4.1105	2.7272	3.83277	4.6118	4.04092	2.89498	1.57563	2.72941	3.0251	1.80377	3.08006	2.13859	3.62662	3.80529	4.20526	3.38787	2.93439	3.41077	4.19741	3.65377	3.3745	2.2398	4.29051	3.26654	3.36672	4.59262	2.85604	4.59619	4.17313	3.17544
1511	Epirubicin	Anthracycline	DNA replication	0.570694	-0.912797	-3.026	-0.808965	-2.30925	-2.49488	-2.87547	-1.71999	-1.26587	-3.89729	-3.16314	-1.29901	-2.36096	-3.60324	-1.74402	-1.27263	-1.93548	-3.08762	-1.87437	-1.42786	-1.74543	-4.20454	-3.59304	-4.0759	-2.94656	-3.11974	-2.64921	-2.95594	-2.60882	4.43667	-3.06784	-3.76308	-3.84151	-3.62052	-2.65478	1.95655	0.134761	-2.65072	-2.199	-3.80769	-3.5636	-1.6244	-1.83741	-2.37218	-1.84776	-2.22656
1512	Cyclophosphamide	Alkylating agent	DNA replication	5.38806	4.20094	3.5071	4.53861	4.0532	4.77778	5.25711	5.8037	4.84397	4.10487	3.32928	4.81445	4.79555	4.98576	5.24894	5.58086	3.95752	3.66534	5.20147	4.76953	5.31996	4.05209	3.59938	3.2939	4.63782	3.01819	4.26334	3.32667	4.42433	5.81144	5.49422	3.93017	4.61564	3.72921	4.91416	5.54246	5.09926	4.39748	4.40411	3.65833	4.70218	5.54791	4.97642	4.89745	5.38663	4.64998
1549	Sapitinib	EGFR, ERBB2, ERBB3	EGFR signaling	5.34372	3.51129	2.39291	3.81325	4.31801	5.06726	4.45376	4.0999	3.33354	1.99808	0.816868	3.41852	3.51708	4.24322	4.15807	5.76225	3.03788	3.37317	4.27091	5.36481	4.81678	3.5638	3.7403	1.69687	4.40459	1.49429	2.56317	1.32559	3.39717	4.82455	2.49981	3.15686	3.05695	3.59065	2.18408	5.29152	4.14422	3.88967	2.74934	3.52287	4.02347	5.70895	-1.22008	4.23833	3.85365	3.60431
1553	Uprosertib	AKT1, AKT2, AKT3	PI3K/MTOR signaling	3.6813	1.82241	0.25321	1.21006	3.02769	2.18015	4.0131	4.43169	0.099081	1.66708	-1.37814	2.50096	2.45777	1.97128	4.67113	3.64444	2.11057	2.00184	3.11662	5.12662	5.0941	1.86471	2.38495	2.39431	2.29674	-0.531301	2.31729	2.84223	2.03473	1.87263	1.07264	-0.237916	0.615783	1.97601	NA	5.40857	2.73271	1.50561	2.31769	3.27693	2.84866	3.45928	4.19607	3.64352	4.26422	3.57714
1557	LCL161	XIAP, IAP1, IAP2	Apoptosis regulation	5.33542	4.19732	3.18495	3.53601	3.84656	4.98449	5.59481	5.78987	3.90637	2.82064	4.2452	4.18068	3.95575	4.38349	5.55798	4.76803	4.84447	4.22157	3.44518	4.39712	3.4338	3.04342	4.0917	4.33463	4.09638	3.19597	4.01704	4.13888	4.22171	5.81628	5.48949	4.38278	2.93994	3.73041	NA	4.56702	4.39324	3.57665	4.05593	4.75799	3.81857	5.54427	4.11057	3.64972	5.30628	4.67308
1558	Lapatinib	EGFR, ERBB2	EGFR signaling	3.61815	1.86067	1.77439	2.03281	2.37278	3.92913	2.69438	3.93851	1.82105	2.17274	1.62574	2.42228	2.64946	2.29529	3.25347	4.04014	2.6056	3.1245	1.97236	3.17504	4.58245	1.80508	4.06899	1.40959	1.77607	0.735052	2.05543	2.58378	2.06101	4.98989	2.84922	2.03379	2.86957	1.77107	3.69521	5.51621	4.04341	3.9463	2.26377	2.79503	2.42975	3.07397	1.11877	4.36933	4.50951	2.93464
1559	Luminespib	HSP90	Protein stability and degradation	-2.66541	-3.08866	-3.96739	-3.9462	-2.37742	-3.41457	-3.72069	-3.59194	-4.62717	-5.52383	-4.61235	-2.72442	-3.36606	-3.8449	-3.41261	-2.63176	-2.12537	-2.77422	-3.27101	-3.676	-2.13633	-4.73915	-4.14018	-4.18861	-3.95727	-4.09764	-4.469	-4.10906	-3.19191	-0.381154	-2.89285	-3.97738	-4.16561	-3.85255	-3.15172	0.511506	-2.09957	-3.64427	-2.34714	-4.55491	-2.77452	-2.20887	-3.7991	-3.86475	-1.54099	-3.21538
1560	Alpelisib	PI3Kalpha	PI3K/MTOR signaling	5.20265	3.82617	2.01353	2.76007	3.2873	3.50967	2.66166	5.61004	2.12575	1.93277	1.13414	4.02051	4.50081	2.89831	4.25963	5.3491	4.20773	2.56747	4.42179	3.88855	3.63276	2.29012	2.33544	2.20171	3.01493	0.236038	2.98267	3.02264	3.98579	3.04616	3.00368	1.02724	1.65872	2.73313	4.37622	4.18132	3.88821	2.71623	1.66954	4.4498	4.4847	5.11473	2.8436	4.29494	5.22675	2.32553
1561	Taselisib	PI3K (beta sparing)	PI3K/MTOR signaling	3.64251	2.58027	1.13719	1.78934	2.4697	0.781728	1.92284	2.97695	1.96485	0.752071	-3.99907	2.84898	2.17361	2.54046	1.92561	4.48177	2.19224	1.70281	2.6512	3.83691	3.21676	1.74661	-0.158545	0.830925	2.46755	-2.89407	2.59046	1.62231	2.83994	1.98025	1.05424	-2.19916	-0.192357	2.58271	1.86014	4.99388	3.78982	1.05414	-0.023587	3.82015	3.25788	3.32128	2.10896	2.76586	2.34353	0.046309
1563	EPZ5676	DOT1L	Chromatin histone methylation	5.68358	4.37818	4.04494	5.28617	4.85985	5.74555	5.42596	5.79193	4.06737	1.68306	3.97509	4.79669	4.8841	NA	6.16784	5.07928	5.44628	4.17498	5.0349	6.09452	4.52715	3.96304	4.15916	3.81612	4.95213	2.39125	4.20972	4.37604	5.68076	6.17589	4.76242	4.73633	4.16172	3.86076	4.77391	5.44201	3.80142	4.00287	4.74308	4.99278	5.03417	6.08598	5.40043	4.43028	4.71055	5.31853
1564	SCH772984	ERK1, ERK2	ERK MAPK signaling	4.51878	3.79159	2.83261	3.79622	2.7776	3.33881	1.97178	5.35976	2.78089	-0.570477	3.19256	2.12171	3.66503	-1.8096	4.94498	1.26041	3.85936	2.60516	3.55403	3.17304	4.51095	1.50796	-2.16906	0.809577	4.37863	1.15269	-0.023668	-0.754719	5.00049	5.43712	4.4127	1.94397	2.75869	3.23837	3.05432	4.58472	3.28694	1.89598	2.88078	3.27994	3.92097	4.25889	1.3884	3.12772	3.20544	-0.294268
1576	IWP-2	PORCN	WNT signaling	2.41242	1.71818	1.28542	2.56387	2.39463	3.09881	3.43189	2.13129	0.935848	1.01549	2.26685	2.03329	2.31968	2.21433	2.82499	3.26937	1.05496	1.70543	2.2307	3.56371	2.83752	0.923363	2.27656	2.47027	2.54003	1.79846	1.17526	1.82807	2.1463	1.78545	2.8246	1.54134	0.554623	1.4266	NA	3.25412	2.35533	1.70406	2.65192	2.17795	1.55869	2.53939	2.12456	1.43698	2.89174	1.86988
1578	Leflunomide	Pyrimidine synthesis inhibitor	DNA replication	5.61901	4.14051	3.1359	4.35984	3.62928	4.73969	4.41358	4.58505	3.66285	3.5343	4.39575	4.21382	4.20054	3.75038	4.57225	4.56422	3.62388	2.86668	4.08301	4.09342	4.08863	2.75241	4.41033	5.07647	4.64583	2.53381	2.99809	4.40009	3.55317	5.07262	4.11545	3.5553	3.2152	2.55426	NA	6.09878	4.37531	4.49238	4.41836	3.37252	4.35888	3.43544	4.8768	5.46024	5.56958	5.12083
1580	GSK2801		Chromatin other	4.95287	4.08215	3.91844	3.77912	3.30736	5.29817	5.03504	5.74755	4.14354	NA	3.40716	3.79043	4.68454	NA	4.54441	5.58155	4.04005	3.99442	5.12739	4.59987	NA	3.3496	4.21467	3.54084	NA	NA	3.48152	3.57267	4.96229	5.46771	5.04621	4.1886	2.79954	3.72992	4.74298	NA	NA	3.41172	4.86991	3.82777	4.28956	4.41158	5.11741	4.86781	4.99009	4.88799
1581	Bromosporine	CECR2, BRD2, BRD4, BRD9	Chromatin other	2.69394	2.1872	0.578102	-0.618834	0.164652	3.23275	1.45329	2.18059	1.9126	NA	-0.352496	-0.274805	3.18611	NA	2.45712	3.14459	1.81174	0.672417	1.99304	2.66413	NA	0.331011	0.856682	1.696	NA	NA	-0.32552	0.197876	1.23199	1.7687	3.22845	-0.014222	-0.366017	0.13423	0.615805	NA	NA	0.34492	0.71767	3.14856	2.93704	1.01001	2.36076	1.80838	2.58266	0.766175
1582	SGC-CBP30	EP300, CBP	Chromatin histone acetylation	4.58458	2.25456	3.22831	3.81284	2.57933	4.69774	4.04719	3.51713	3.42736	NA	4.05012	2.68079	4.1024	NA	3.87192	4.76611	3.38777	2.21943	4.50832	4.98246	NA	2.5151	2.91246	3.83757	NA	NA	2.83865	2.79843	3.65649	5.01662	3.88874	3.54239	2.38347	2.66795	3.42204	NA	NA	2.57161	3.54398	3.63679	3.17359	3.72059	3.26757	4.23005	4.87856	3.15936
1583	GSK-LSD1	KDM1	Chromatin histone methylation	3.0821	1.72051	1.61829	1.95865	2.34793	2.84226	3.328	3.14101	2.50006	NA	2.43958	1.38976	2.49289	NA	2.80771	1.15348	3.0387	0.970343	2.89743	2.20056	NA	1.15881	1.80664	1.08413	NA	NA	1.46851	1.46781	2.15263	2.89554	2.56979	2.45055	1.68349	1.42247	2.39425	NA	NA	1.82826	2.18234	1.12881	0.881176	3.16831	2.00591	2.53633	2.75621	2.65583
1584	BDOCA000347a	BRPF1, BRPF2, BRPF3	Chromatin histone acetylation	3.74644	1.64965	2.31202	2.34075	1.29724	2.76928	2.65808	2.32353	1.14059	NA	2.25163	1.82037	3.18611	NA	2.38632	2.50731	1.74935	1.22101	3.35809	2.56677	NA	1.32796	1.77061	1.45375	NA	NA	1.63313	1.18555	2.1507	4.20202	2.32275	1.81931	1.73812	1.31085	3.25334	NA	NA	2.05951	1.89063	2.56527	1.94861	2.35366	1.76219	1.70396	3.31367	2.26834
1585	BDF00022089a	BRPF1, BRPF2, BRPF3	Chromatin histone acetylation	4.50181	3.41069	3.22819	3.92988	3.13507	4.66769	4.04649	4.49614	4.07109	NA	4.04114	3.97844	4.10232	NA	4.93553	4.97249	4.8141	3.4303	4.50832	4.45615	NA	2.9011	3.96517	3.71843	NA	NA	3.42946	3.12037	4.3614	5.13226	4.458	3.81411	2.55124	3.03746	4.16003	NA	NA	3.01197	3.70796	3.92129	3.4892	5.00191	3.3502	4.07942	4.88057	3.64423
1586	BDILV000379a	BAZ2A, BAZ2B	Chromatin histone acetylation	4.68328	3.47994	3.17413	2.40657	3.62127	4.6108	3.90392	5.10284	4.15083	NA	3.71195	3.34262	4.07984	NA	4.60386	4.06376	4.27021	3.44017	4.50656	3.6424	NA	3.00442	3.66183	3.29933	NA	NA	3.5929	3.36671	4.08706	3.64733	4.32538	3.96976	2.82066	2.99774	4.17889	NA	NA	3.25704	4.27953	4.06311	2.76057	5.01583	3.34496	3.77725	4.60143	3.47533
1593	Entinostat	HDAC1, HDAC3	Chromatin histone acetylation	2.19077	1.71867	-0.13888	0.917423	0.391363	3.13706	2.99453	3.51175	2.25543	NA	-0.044936	0.134355	1.14711	-1.12293	1.54818	1.32497	0.897021	0.099702	1.66092	4.14639	0.918072	0.249654	-0.185664	1.28205	-0.169256	-1.95738	0.314504	0.63209	1.21558	2.86012	1.33685	0.078611	-0.228552	0.304782	0.319509	1.63197	0.055546	-0.26125	0.456159	1.52868	1.00128	2.8091	1.96227	4.31027	2.90923	2.78133
1594	OSI-027	MTORC1, MTORC2	PI3K/MTOR signaling	2.70986	-0.593196	2.61551	0.315506	2.33091	3.64181	4.54407	1.22311	0.002814	1.72239	-1.38403	1.3491	3.09752	2.45237	4.46018	3.22386	5.65091	3.59154	1.25494	0.295325	5.32022	3.75598	3.47349	2.37197	3.36475	-0.817939	1.07044	0.351307	0.205071	2.40017	3.29998	2.75771	1.11668	1.47601	1.70845	3.75479	1.64128	2.23126	1.85149	2.9069	3.79376	4.51181	-0.108354	4.28886	3.81056	0.948021
1598	LGK974	PORCN	WNT signaling	3.8735	3.20112	2.99622	2.90946	2.90502	3.47662	3.15836	3.12205	2.61803	0.811379	2.78823	3.64352	2.95699	3.43308	5.09431	4.64632	3.93636	2.92635	3.44991	5.01562	3.57248	3.08206	3.9966	2.62538	3.83881	2.6152	2.72934	0.044264	3.82521	3.66986	4.01034	2.91458	2.79244	2.74696	2.52389	4.99474	5.04137	4.59006	3.81206	3.46198	3.68178	3.07542	2.62842	3.36205	4.37436	3.6499
1613	VE-822	ATR	Genome integrity	2.76107	1.56909	-0.755732	2.07706	0.035606	2.92064	4.9225	5.10878	1.40267	NA	0.48049	1.89672	-0.338041	0.569941	1.00276	1.69373	1.72002	-0.997021	-0.29875	4.69789	2.16509	1.59359	1.45444	1.80631	0.940619	-1.57209	1.61973	0.546652	2.05157	2.95362	1.43414	-0.335502	0.900373	-0.670706	1.20464	5.012	3.71669	0.165875	1.17565	0.986175	1.60811	3.27186	2.51222	4.17154	4.92622	2.77741
1614	WZ4003	NUAK1, NUAK2	Other, kinases	3.46419	3.80649	2.18378	2.20525	1.59102	3.87127	3.35478	4.87299	2.15578	NA	2.58503	1.82605	4.7932	4.94421	4.54628	4.874	4.43649	3.00348	5.18562	1.79133	5.05658	1.32539	3.21237	3.26235	4.82955	2.67099	1.64636	1.84279	2.96133	3.99602	2.76616	2.60347	1.88244	2.52747	1.01497	5.46099	5.39447	2.31034	2.5541	3.15394	4.57761	2.55077	2.82563	4.89164	4.65887	2.34497
1615	CZC24832	PI3Kgamma	PI3K/MTOR signaling	5.20302	4.19792	3.19631	2.61761	4.79635	5.15003	4.75503	5.79385	4.84397	NA	3.00822	4.67579	4.60688	4.98576	5.93884	4.10701	4.94267	3.7272	5.10834	4.88094	5.26046	4.04225	4.19194	3.56156	4.27372	2.22117	3.29649	3.71278	4.63182	4.68449	5.23687	4.22245	2.63023	3.73061	4.57687	5.446	5.35862	3.28783	3.09554	2.75313	3.90356	5.69587	3.73998	5.16717	5.05921	4.99593
1617	AZD5582	XIAP, cIAP	Apoptosis regulation	1.83427	1.63254	1.61039	1.09391	0.813237	1.44204	-0.570308	2.03332	0.932761	NA	0.477407	0.465063	1.88653	0.566705	1.53415	2.40637	1.62083	1.75208	3.42254	1.31261	1.30918	-2.17028	1.15078	1.65844	1.17471	1.34208	-3.08039	0.185238	1.43182	1.85945	1.24943	0.536206	0.177216	0.779746	-4.33122	4.03935	1.6506	0.454708	0.471092	1.56406	1.76286	0.955075	0.593372	3.65052	-3.12196	0.913922
1618	GSK2606414	PERK	Metabolism	2.7222	NA	2.39033	2.16461	3.13225	2.68132	0.752945	5.39555	NA	NA	2.46789	2.20569	3.26698	4.57038	5.52399	3.55478	3.46376	2.39516	3.71795	4.4971	5.28209	1.13055	2.5485	2.03276	2.46784	NA	3.23595	-3.69105	4.31142	4.3103	2.44136	2.23441	2.09518	2.80534	2.80974	4.46133	4.24391	2.30459	3.38219	2.2023	2.54872	3.42783	2.8763	2.61181	3.59798	2.66075
1620	PFI3	Polybromo 1, SMARCA4, SMARCA2	Chromatin other	5.37778	4.11219	3.48636	4.14661	4.79442	5.46266	4.19533	5.55521	4.42831	NA	4.63309	4.59538	4.79555	4.87927	5.22759	4.7325	5.35967	4.27822	5.19093	5.53744	5.21831	4.1941	4.37313	4.4468	4.88862	3.87389	3.93864	4.13888	4.57572	5.81861	4.90577	4.74756	2.86385	3.73061	4.63986	5.76491	5.78896	4.05132	4.322	2.6056	4.08625	5.70456	3.30067	5.06244	5.09078	4.93816
1621	PCI-34051	HDAC8, HDAC6, HDAC1	Chromatin histone acetylation	4.31614	3.15746	1.52674	1.38953	2.21397	4.88068	3.43688	5.74824	2.50331	NA	1.85479	2.06915	4.7616	2.92572	4.33232	4.28475	4.24388	2.5386	4.57195	5.57805	3.83598	2.15712	4.00617	3.14004	3.65065	1.20838	1.6844	3.1159	2.58758	5.68211	1.83563	2.16964	1.68858	2.86096	2.87463	5.67783	4.21369	2.79101	2.62456	3.11887	2.26299	4.61574	3.73167	4.69927	4.5506	4.11412
1622	Wnt-C59	PORCN	WNT signaling	4.97066	3.1549	3.52245	2.09278	2.99974	4.58719	5.04869	4.87211	3.09542	NA	2.29441	3.08981	4.534	4.20824	5.59853	4.63593	3.70516	2.79085	4.90798	4.47089	4.54878	2.06949	3.83285	3.02365	3.35435	2.4952	2.91361	2.03356	5.61467	3.80396	4.15984	2.97393	1.94756	3.21984	4.00004	4.88326	5.09935	3.70514	3.67863	2.46519	2.7711	3.57102	3.39396	4.60479	5.37777	5.08138
1624	I-BET-762	BRD2, BRD3, BRD4	Chromatin other	4.40098	2.59676	1.01147	-0.872768	1.50747	4.32747	2.17029	4.07673	3.01552	NA	0.071341	-0.052455	4.55423	1.94197	3.99404	4.56445	1.46901	0.779078	1.71669	3.38623	4.02704	0.338484	0.449536	2.74332	2.24485	-1.16428	-0.410337	0.842011	1.19576	2.89305	3.59798	0.22405	-1.12417	0.322853	1.81502	5.48991	1.78746	0.210147	1.33561	3.25644	2.87401	1.43075	4.94494	2.86365	3.93505	1.60178
1625	RVX-208	BRD4	Chromatin other	5.38613	3.53361	3.37498	2.60536	4.24868	5.21156	4.63721	5.78488	4.83979	NA	3.28476	2.86067	4.79555	4.43048	4.96446	5.41843	4.46678	2.89187	4.70666	5.53203	4.39323	2.25786	3.44402	4.14286	4.49689	1.97913	2.55896	3.68556	3.64926	4.38141	5.39703	3.25756	1.84911	2.87198	2.90581	5.11455	5.00324	3.07205	3.2734	3.91703	3.05237	4.4626	4.72976	4.6836	5.64946	3.50215
1626	OTX015	BRD2, BRD3, BRD4	Chromatin other	3.97962	2.58662	-0.721368	-2.55278	-0.106804	2.746	0.824051	3.51675	1.74218	NA	-1.7757	-1.34768	3.31978	0.876443	1.3969	3.28883	0.930979	0.283951	0.638797	2.33112	2.31526	-0.379749	-1.14752	1.86391	1.48612	-2.01747	-2.03156	-1.23864	0.77834	2.67583	3.35434	-1.09891	-2.02349	-1.02527	0.044013	4.38074	1.50972	-1.62031	0.309508	2.84409	1.89414	0.903468	3.91966	3.10167	3.48635	-0.030703
1627	GSK343	EZH2	Chromatin histone methylation	2.96595	1.18772	1.60302	0.584165	2.34816	2.25185	2.29145	3.10231	2.37972	NA	1.96095	1.75864	2.49296	1.75193	2.95853	3.18575	1.92295	1.82907	2.8045	2.60455	2.334	1.08946	2.07367	1.961	2.36353	0.76408	1.76489	1.81005	2.80571	3.35759	2.97153	1.9281	0.249732	1.19334	2.22487	2.68973	3.43	1.95595	1.97767	0.988349	1.64378	2.70204	2.8292	1.50907	3.02168	2.04675
1629	ML323	USP1, UAF1	Protein stability and degradation	4.73486	3.74565	3.52729	3.06316	3.15449	3.61298	3.875	4.58924	3.02043	NA	3.67882	3.30467	4.64185	0.078157	6.36946	4.71367	3.37561	3.02819	4.42793	5.36716	3.1514	1.90569	3.52775	2.54106	4.39582	2.05237	3.31348	2.75354	3.57787	5.53379	4.05143	3.17216	2.73379	3.1315	4.05467	4.51769	6.0379	3.81682	4.07242	3.17146	3.42226	4.00857	3.80479	4.25229	4.19926	3.49006
1630	Entospletinib	SYK	Other, kinases	3.8213	3.66825	2.40035	2.26828	3.88664	3.63504	2.47925	5.80464	2.90924	NA	2.70255	2.12461	4.38471	0.095363	3.1206	4.42066	2.67883	2.58719	4.66973	2.63251	4.42553	1.87018	3.00926	2.81414	2.68212	0.143232	2.92997	0.843829	3.30054	4.04955	1.93206	1.52641	1.00374	2.8274	2.38811	3.88403	5.05768	2.14118	0.687235	3.16472	2.48546	5.2023	2.33208	3.88057	3.98986	3.03992
1631	PRT062607	SYK	Other, kinases	4.26302	2.59622	0.88908	1.38495	1.63528	4.74165	3.14466	5.44011	1.91226	NA	0.75196	1.47476	2.98864	1.61437	3.21149	3.53525	2.35136	1.93493	3.82108	2.37559	5.32031	1.11194	1.52805	2.06557	1.71318	-0.213813	2.00191	0.483016	1.55448	3.43826	1.91673	-0.040625	0.210591	1.74359	1.07296	4.75578	3.94847	2.08521	0.647106	2.24673	3.53382	3.115	3.09186	3.94037	4.80152	2.36999
1632	Ribociclib	CDK4, CDK6	Cell cycle	4.28797	2.73379	1.70196	3.60842	2.77663	3.35037	2.2163	3.33173	2.63863	0.219243	1.89183	0.578341	3.34709	3.51309	4.63181	3.9731	4.09941	0.952314	2.28388	3.34426	3.90598	0.970604	1.13261	1.16526	3.385	-0.110898	2.84219	1.57087	3.98899	4.4316	1.73972	1.71236	3.15853	2.21882	3.46036	3.80632	1.85214	2.3136	3.30298	1.65932	3.2398	4.29925	2.32897	4.02892	4.01097	2.29134
1634	AGI-6780	IDH2 R140Q mutant	Metabolism	4.32476	3.2172	2.47334	2.32222	2.19315	3.52259	4.90067	3.57696	2.00607	NA	3.93036	2.44074	4.40027	3.49975	3.86943	3.9448	3.6835	2.41884	4.90088	4.09029	4.9333	1.84463	3.06972	2.61391	3.73749	1.80534	2.99345	1.7801	2.92697	5.16453	2.38245	3.69441	2.55493	2.72432	3.03088	4.42956	5.13935	3.39483	2.81656	4.13642	3.18876	3.48221	2.72325	3.66037	5.6961	3.40755
1635	Picolinici-acid	Inflammatory related	Other	5.35408	3.47974	3.9207	4.61363	3.91708	5.42947	5.3966	4.49667	3.84915	NA	4.68129	4.29876	4.79555	4.96048	4.92696	4.75525	5.14707	3.97059	5.20105	5.46315	5.32031	3.58423	4.35867	4.3658	4.76602	4.09799	4.33067	3.42884	5.00164	5.69412	4.31548	4.29543	3.54729	3.65761	3.62295	5.6186	5.59875	3.64588	4.98875	4.73731	4.6044	5.18964	4.87038	4.88387	5.48706	4.61473
1706	AZD5153	BRD4	Chromatin other	3.81349	1.75493	-2.18036	-3.57366	0.11652	2.12489	-0.018002	2.54963	-1.4786	-3.68117	-3.28323	-2.93563	-0.975313	NA	0.896508	1.89411	-1.01581	-2.0884	-2.24436	1.21579	NA	-2.70718	-2.07399	1.47142	NA	NA	-3.25921	-1.82062	-0.397108	1.95356	2.17212	-2.99192	-2.43373	-3.28362	NA	NA	NA	-2.62519	-0.178794	-2.38924	1.76802	-1.36835	3.4261	1.85521	2.52232	0.615816
1708	CDK9_5576	CDK9	Cell cycle	-0.237903	-1.61634	-2.12614	-1.73789	-1.55915	-1.41411	-1.29219	2.05917	-2.73749	-2.13475	-1.98381	-2.28982	-1.53391	NA	NA	0.370065	-0.602047	-1.79274	-0.742284	-1.11431	NA	-3.14316	-2.11719	-1.10637	NA	NA	-1.59083	-2.02175	-0.913115	-0.44424	-1.25998	-2.35154	-1.505	-1.9792	NA	NA	NA	-2.6316	-1.83003	-1.82464	-0.2944	-0.356829	-0.75249	-1.47441	0.635793	-0.877705
1709	CDK9_5038	CDK9	Cell cycle	-3.26758	-5.1868	-3.4073	-4.11462	-2.66323	-2.8722	-3.41921	-0.2644	-6.17283	-5.19759	-4.97723	-4.90681	-3.79327	NA	NA	-1.28409	-3.2951	-3.94031	-3.23758	-2.89805	NA	-5.04834	-4.98031	-2.65933	NA	NA	-4.29015	-5.19314	-3.35431	-3.63998	-3.97116	-5.07546	-4.5683	-5.13533	NA	NA	NA	-4.81288	-5.1187	-4.17118	-2.0524	-2.52439	-2.89267	-2.35404	-1.82884	-2.58826
1712	Eg5_9814	KSP11	Other	-4.76187	-4.48523	-5.28539	-2.71803	-1.68657	-2.87886	-2.47672	-0.708813	-5.69052	-6.27337	-4.94937	-5.17743	-4.85277	NA	-1.28784	-2.88498	-3.19698	-5.73252	-4.6046	-2.11631	NA	NA	-4.39663	-4.51223	NA	NA	-5.51793	-6.59236	-2.72929	0.12699	-3.52483	-5.7085	-4.90003	-4.99364	NA	NA	NA	-3.23692	-4.84247	-5.27016	-4.57597	-2.29477	-5.4418	-1.71932	-1.68805	-3.74574
1713	ERK_2440	ERK1,ERK2	ERK MAPK signaling	4.85628	3.3373	1.86131	3.78061	4.79141	2.92068	0.562193	4.37404	2.17493	-1.49712	1.26314	1.1468	2.53052	NA	3.12859	0.906173	5.37457	2.61551	2.20771	2.14834	NA	1.60874	-1.2252	1.99213	NA	NA	0.083151	-0.983239	4.31675	4.97929	5.45471	1.51678	2.63943	2.20257	NA	NA	NA	0.365533	2.83052	2.2454	3.767	3.8212	1.86614	2.49574	4.15815	1.03932
1714	ERK_6604	ERK1,ERK2	ERK MAPK signaling	5.23987	3.47611	2.58591	3.42472	3.70491	2.64683	2.61068	5.72394	2.82565	0.488024	3.00046	2.53468	3.47126	NA	4.84472	1.70274	5.20259	3.27984	3.49695	3.68445	NA	2.06974	0.011609	2.75296	NA	NA	1.30034	1.05613	5.44991	3.31991	5.24142	2.84841	4.63411	2.97781	NA	NA	NA	2.55755	5.03264	0.121	4.70499	4.86174	2.60623	4.0314	4.61666	1.69733
1716	IRAK4_4710	IRAK4	Other, kinases	5.33386	4.2009	2.16387	5.0492	4.7617	3.50653	3.91692	5.32011	2.23165	-0.678417	3.07781	3.14655	4.24009	NA	5.11395	4.92961	5.26636	4.47938	4.29949	4.57473	NA	2.18286	3.88533	3.90389	NA	NA	4.12592	2.89021	4.15157	5.18574	4.09859	4.62008	4.63412	2.86488	NA	NA	NA	4.43776	5.06084	4.26007	4.86807	5.11937	5.09588	4.72391	4.98763	4.0818
1718	JAK1_8709	JAK1	Other, kinases	2.3939	4.20093	2.30992	-2.68764	2.74831	3.538	3.7726	5.6616	2.34694	-0.973982	2.39674	2.42732	2.57224	NA	5.24806	3.83377	3.87619	2.92712	2.40839	5.55463	NA	1.45875	1.85634	3.37754	NA	NA	2.23222	0.98319	3.03206	4.06094	3.05432	2.64619	3.07662	2.72284	NA	NA	NA	2.18176	3.65801	2.76239	3.63637	3.09876	4.33781	3.78916	3.81013	3.77536
1720	AZD5991	MCL1	Apoptosis regulation	-0.599834	-1.27167	-2.89907	1.8622	-1.87736	3.56235	3.46247	5.79924	-1.93022	-5.42802	-0.742778	-2.10746	3.91233	NA	6.02426	5.03679	5.19467	1.57663	2.73861	4.10611	NA	-0.914046	0.396934	1.38887	NA	NA	3.93735	-2.14762	5.00808	-0.708558	3.91757	3.70167	-1.69438	-2.80781	NA	NA	NA	-0.924239	1.6072	-2.68412	4.64053	4.48192	-0.358271	4.96739	5.38401	4.82524
1730	PAK_5339	PAK1, PAK2	Cytoskeleton	2.38292	1.8631	0.432226	1.58214	2.14437	2.28952	1.40718	3.32756	1.35457	0.564305	0.208871	0.799135	1.62847	NA	2.33932	1.75175	1.77548	0.769284	0.32512	1.62411	NA	1.56896	0.09926	2.0308	NA	NA	1.04798	0.171845	2.2489	2.23016	1.79901	0.752534	2.01788	1.40351	NA	NA	NA	1.06249	0.351065	2.22976	1.78711	2.1273	2.45053	2.75783	2.96775	1.98686
1732	TAF1_5496	TAF1	Other	3.08079	3.00133	2.88234	1.61784	0.957392	NA	3.75611	2.82119	1.70471	2.21258	2.9481	3.25965	2.9374	NA	4.55957	5.54238	5.16452	3.13504	3.44249	5.30287	NA	2.87327	2.79588	0.8209	NA	NA	2.60142	1.47238	4.54682	4.0235	3.4644	4.28938	3.28048	2.91502	NA	NA	NA	4.3735	3.49187	4.18385	3.72799	1.5698	2.2114	5.03752	4.7149	3.20754
1733	ULK1_4989	ULK1	Other, kinases	2.5514	1.33147	0.431445	0.587985	2.54459	1.75286	1.14606	4.80488	1.03803	-0.105114	0.276961	0.022527	1.29402	NA	1.41266	2.86371	2.06849	NA	0.051458	2.20626	NA	0.759156	-0.292507	1.9033	NA	NA	1.30839	-0.936492	1.52727	0.769015	1.0398	0.698715	1.31498	0.15608	NA	NA	NA	3.02154	1.37597	1.88681	2.61604	1.92958	1.33054	2.37951	2.56838	0.845477
1734	VSP34_8731	VSP34	Other	2.58698	1.78669	0.688219	1.78838	1.27276	1.78168	1.75268	3.48243	1.339	0.78945	1.06512	1.17062	1.75036	NA	1.84822	3.09203	2.44459	1.27931	1.4486	2.05351	NA	0.243919	1.49953	2.1139	NA	NA	1.7857	0.996383	2.71598	2.36093	2.24019	1.3067	1.99786	1.62141	NA	NA	NA	1.64168	1.90192	1.91345	1.98344	2.74733	2.4712	2.5497	1.76437	2.38433
1736	Selumetinib	MEK1, MEK2	ERK MAPK signaling	5.492	4.39607	3.70832	3.61397	5.02267	5.74394	3.98996	6.13669	5.15958	1.15619	3.34067	3.20019	5.07092	NA	6.11935	2.42565	5.90532	4.84401	4.46723	5.78527	NA	4.08822	-1.90938	3.91623	NA	NA	1.58711	1.02734	5.92892	4.89861	5.89391	4.02069	4.20979	3.88128	NA	NA	NA	4.40539	3.9274	4.80025	4.91179	5.27174	3.79032	5.55578	3.82306	2.00761
1738	IGF1R_3801	IGFR1	IGF1R signaling	4.03876	1.94695	-1.62219	2.36226	2.48337	0.15182	0.422653	5.80317	2.92498	-1.37915	-0.257437	-0.860321	2.61272	NA	3.51566	3.36447	2.82349	0.451869	2.45428	0.94808	NA	-1.42504	-1.22223	0.120642	NA	NA	0.947316	-0.799179	3.10092	3.98169	2.34889	-1.51889	-0.119823	-2.29026	NA	NA	NA	-0.599061	1.95196	2.63069	3.9721	3.6646	3.19147	1.2494	3.09532	-0.364759
1739	JAK_8517	JAK1, JAK2	Other, kinases	1.36512	2.5102	0.420747	-1.07985	0.632858	1.99074	1.23914	5.79282	3.82316	-0.387584	0.988015	1.53941	4.58947	NA	5.68172	5.0467	3.59971	1.81306	3.20873	1.39137	NA	-1.42648	1.86003	2.02375	NA	NA	0.781471	0.330278	4.43891	4.59224	2.21755	1.2682	1.86417	0.812681	NA	NA	NA	1.07425	3.379	4.2701	3.04423	5.54482	3.38971	1.67351	4.917	2.0944
1776	GSK2256098C	FAK1	Cytoskeleton	1.92786	2.98832	2.6129	3.54126	2.65507	4.2764	4.60056	4.5612	3.64	NA	3.54191	3.43945	2.95912	NA	4.69775	4.56848	4.32325	3.12952	3.55858	4.00401	NA	2.17925	3.62273	3.90066	NA	NA	3.10124	2.93159	4.37775	3.32131	4.29024	2.75989	2.56429	1.86712	3.71613	NA	NA	2.89275	3.8181	2.40608	3.66682	4.31054	3.87153	4.05952	4.40623	3.90656
1777	GSK2276186C	JAK1, JAK2, JAK3	Other, kinases	1.69661	4.19704	2.34885	-1.38004	2.96659	4.28874	2.85738	5.78387	3.4462	NA	3.02902	2.17637	4.72068	NA	6.00553	5.71259	4.96305	4.30639	4.92114	5.12902	NA	3.6324	4.34776	3.678	NA	NA	2.70397	-2.15997	4.54588	3.65103	3.77266	2.29659	3.16962	2.62613	4.0373	NA	NA	2.8694	3.95748	3.43551	4.06432	4.68255	4.045	4.16505	5.60632	5.24638
1778	GSK2110183B	AKT1, AKT2, AKT3	PI3K/MTOR signaling	1.75376	2.17067	0.291943	1.81549	3.30042	2.23146	3.4993	4.60066	1.17634	NA	-0.442927	1.97888	3.33439	NA	4.81828	4.52874	2.76606	3.0321	3.2845	4.30485	NA	3.21614	3.54759	3.23799	NA	NA	2.58983	2.83907	2.90766	1.35249	1.57708	0.196492	1.34941	2.50972	2.85863	NA	NA	2.55653	2.86179	2.97655	3.50907	2.97145	3.23036	4.2066	4.50318	3.83758
1779	GSK626616AC	DYRK1A	Other, kinases	0.555794	-0.406794	-1.53293	-1.53148	0.191177	0.8579	1.13034	1.19947	0.238802	NA	-0.175913	-0.516459	-0.135583	NA	1.2475	1.1083	0.922053	-0.252818	0.394658	0.955914	NA	-0.095407	0.110019	0.593498	NA	NA	-0.274299	-0.46629	0.80104	-1.19203	0.888273	0.15	-0.04309	-0.874552	0.315287	NA	NA	-0.296382	0.457645	-1.39894	0.049945	-0.014365	0.674938	0.808541	0.714901	0.598397
1780	GSK3337463A	NIK	Other, kinases	4.90763	4.20094	3.36078	1.92488	3.73217	5.24232	5.80453	5.80464	4.05657	NA	3.52397	4.36381	4.29033	NA	5.9223	5.32027	5.4915	4.34389	4.54325	5.61296	NA	4.14	4.11073	3.96248	NA	NA	4.33087	3.35042	4.94591	4.64531	5.10157	3.50863	3.86622	3.7303	4.88064	NA	NA	3.79706	4.58979	4.26987	4.41545	5.32002	5.28327	5.38339	5.70737	3.97507
1782	GSK2830371A	PPM1D	Other	4.2046	4.20799	3.63927	3.80516	3.27864	4.76133	5.86952	4.78204	4.71668	NA	3.14589	3.87785	3.1319	NA	5.98758	5.75375	5.613	4.33838	3.68384	4.78927	NA	3.02816	4.80611	4.04074	NA	NA	3.5149	2.80741	5.25427	4.13239	5.57797	3.80111	3.54556	3.70586	4.96182	NA	NA	4.36634	4.53398	4.69364	4.77612	2.94693	4.36491	5.48039	5.73147	5.0459
1783	LMB_AB1	ADRA1A, ADRB1	Other	3.06572	4.20016	3.92079	4.42512	3.19668	4.82438	5.71035	5.80464	4.6442	NA	3.96186	3.92648	3.91887	NA	5.99553	5.43352	5.52128	4.2619	4.96619	5.45791	NA	4.52924	4.80112	5.06147	NA	NA	4.33087	3.70861	5.5526	3.75286	5.3117	3.56334	3.58522	3.21118	4.18438	NA	NA	4.43385	5.06371	3.819	3.90374	3.50588	5.27675	4.87339	5.70758	4.6713
1784	LMB_AB2	GADD34	Unclassified	5.25404	4.20094	3.92146	4.95862	4.69067	4.71813	5.16652	5.8014	4.30377	NA	4.70037	4.16944	4.23424	NA	5.97196	5.51307	5.49989	4.26607	4.27163	5.53934	NA	4.49363	4.46033	4.42681	NA	NA	4.03384	3.69476	5.29222	5.24095	5.20814	4.7117	4.16556	3.72996	4.90827	NA	NA	3.96791	4.84149	4.22229	4.84535	3.70309	5.14449	5.34592	4.95081	4.52043
1785	LMB_AB3	PPP1R15B	Other	5.01717	4.20094	2.56486	4.98398	3.96171	4.22373	5.565	5.35379	3.1319	NA	3.09204	3.38396	4.16103	NA	5.6055	5.59433	5.52722	4.34364	3.73063	5.59962	NA	3.40102	4.79319	4.05513	NA	NA	4.33087	3.4305	5.26159	5.37092	4.42088	4.54423	4.6342	3.1687	2.56199	NA	NA	3.45024	5.03857	4.75791	4.46659	5.60359	4.50684	5.39994	5.07004	4.81908
1786	AZD4547	FGFR1, FGFR2, FGFR3	RTK signaling	0.454489	0.830801	0.565889	3.42674	3.1618	0.349263	0.35497	3.48211	1.52608	-0.152522	1.47664	1.93624	1.82149	1.94388	1.44302	2.51461	1.53685	0.216912	2.86656	0.023017	5.28773	2.48922	2.01588	0.832545	2.6613	1.30896	1.82162	0.788311	3.71457	2.7637	1.42589	2.62462	1.40978	2.04857	2.4866	5.46922	4.23292	1.17372	2.99529	2.01292	0.954904	2.69064	1.97237	1.61002	2.4382	3.39984
1799	Ibrutinib	BTK	Other, kinases	4.57682	4.20053	0.941523	3.41739	3.57087	4.64383	3.82109	3.87786	4.84397	NA	0.789738	2.89612	2.86366	4.77439	5.88055	5.56414	4.58728	4.15454	4.18873	4.27597	3.81463	3.36022	4.18333	1.09052	2.95691	-0.374626	3.6054	0.632956	3.71737	4.12219	2.41868	3.05401	1.94059	3.03388	3.79817	4.10312	3.84645	2.04371	0.818922	4.75799	4.59738	3.25651	-0.035599	5.05006	5.23384	5.01896
1802	Zoledronate		Other	3.77862	2.59147	1.25578	3.44494	3.18691	3.8501	3.65378	4.1952	3.2333	NA	3.0712	3.14953	3.16339	NA	4.2616	4.09114	3.86972	2.65136	3.3549	3.31386	NA	2.67073	3.20386	2.23599	NA	NA	2.72143	2.40311	3.73285	2.23864	3.87294	3.14578	3.02476	2.12117	3.23348	NA	NA	1.90919	3.44488	3.1481	3.24971	4.10048	2.98978	3.14085	3.95601	3.60685
1803	Acetalax		Unclassified	6.42811	5.2995	3.75988	5.35413	5.85737	2.67454	2.45589	6.55716	5.57463	NA	4.69212	5.6475	5.80309	NA	2.81132	5.47579	6.29439	4.68555	5.91412	5.55488	NA	5.32133	5.01563	3.1678	NA	NA	5.41955	4.23796	6.37199	4.81862	6.29704	5.73285	5.73212	4.82923	5.29861	NA	NA	4.74434	5.84771	5.85188	5.93803	6.29316	2.8067	5.51358	4.14364	4.20992
1804	Acetalax		Unclassified	5.93198	4.63945	3.13988	5.47139	5.69887	2.03175	0.590265	6.59356	4.51852	NA	5.3505	4.24763	5.27498	NA	1.78349	6.28782	6.34835	3.77534	5.48784	5.13387	NA	3.68134	4.10321	1.69536	NA	NA	4.83318	4.42701	6.11005	5.46107	5.89072	5.85383	5.73281	4.20732	5.28237	NA	NA	5.11681	5.30527	5.85647	5.3609	6.03346	1.20152	5.66216	4.02499	5.12068
1806	Oxaliplatin	DNA alkylating agent	DNA replication	5.16083	4.65977	2.32459	3.56216	3.32763	3.40098	2.57231	6.29923	2.93644	NA	1.52414	3.22093	3.38331	NA	4.5389	5.09516	3.93582	1.64114	4.55175	5.50041	NA	0.930761	2.87544	3.03089	NA	NA	3.00662	1.63928	4.34239	5.58112	2.28264	1.20089	1.72901	3.05809	4.25461	NA	NA	0.803123	2.3391	5.44969	5.56407	2.88473	3.3806	4.31681	5.98843	3.78329
1808	Topotecan	TOP1	DNA replication	0.566411	-0.00416	-3.45289	-0.348846	-2.6518	-0.162328	-0.468428	1.09813	-1.00131	NA	-2.46543	-0.65518	0.091333	NA	-1.552	-1.93894	0.721149	-3.09719	-0.405919	-0.502446	NA	-3.41675	-2.17054	-1.15637	NA	NA	-2.23838	-2.14211	-0.276213	3.94954	-2.4845	-2.77084	-2.06432	-2.75741	-0.332787	NA	NA	-0.607471	-2.26721	-2.50679	0.166136	-0.289996	-1.6862	-2.38118	-2.78543	-2.26881
1809	Teniposide		DNA replication	0.255267	0.367463	-1.3721	-0.445279	-2.31153	0.499193	-0.003791	0.767145	0.148523	NA	-3.17523	-1.59004	0.403773	NA	1.64055	-0.201678	0.584953	-2.38499	0.134495	-0.20659	NA	-4.45848	-2.71872	-1.21589	NA	NA	-2.60258	-3.51952	-0.981982	3.07538	-3.60253	-2.44402	-2.84728	-2.81614	-1.23453	NA	NA	-2.89968	-2.37083	-2.09668	-2.65839	-0.56591	-0.652469	-0.44041	-0.260882	-1.84508
1810	Mitoxantrone	TOP2	DNA replication	1.87358	0.597552	-2.95734	2.09207	-2.80005	-0.613761	0.589206	2.00439	0.256329	NA	-3.16461	-1.68567	-1.45332	NA	-0.828527	-0.837333	-1.27155	-3.18986	-1.66543	0.265234	NA	-3.95048	-2.08562	-1.01259	NA	NA	-2.474	-3.63843	-1.28601	3.95967	-3.48489	-4.01777	-2.66935	-3.56727	-0.361006	NA	NA	-2.3995	-1.99609	-3.25915	-1.77284	-0.980412	0.573976	0.184807	0.894451	-0.637142
1811	Dactinomycin	RNA polymerase	Other	-2.4868	-2.70693	-4.60114	-2.23708	-3.88681	-3.42598	-4.18164	-1.24228	-3.78811	NA	-4.95757	-3.56092	-3.89025	NA	-2.12203	-3.30844	-3.74299	-4.22416	-2.8766	-2.9492	NA	-6.63985	-3.50773	-5.21225	NA	NA	-3.9988	-5.44395	-2.96123	-2.88953	-4.30873	-4.99826	-4.01582	-4.62865	-4.20287	NA	NA	-5.81288	-2.37643	-2.15351	-2.44023	-4.48788	-3.39731	-3.2668	-2.31547	-3.93038
1812	Bleomycin	dsDNA break induction	DNA replication	3.33797	2.5915	1.25377	1.95823	1.20803	2.09416	1.00018	4.17483	2.16289	NA	-0.531177	2.95653	3.18495	NA	3.26755	0.691325	3.41045	2.22442	3.01848	2.87506	NA	-4.53428	3.20369	0.43248	NA	NA	1.78951	1.32694	4.01144	2.8061	1.71108	1.14709	2.38408	1.65807	3.05101	NA	NA	-3.93895	2.92424	3.14831	3.26148	2.61943	1.22937	2.02417	3.45269	2.58227
1813	Fludarabine	Antimetabolite	DNA replication	2.53938	4.89408	0.322321	2.78168	4.71002	6.0103	3.18798	6.37539	3.16162	NA	-3.01136	2.03293	3.26079	NA	5.12116	3.54251	3.10438	0.432496	2.9241	3.92049	NA	4.99407	2.84218	5.07276	NA	NA	2.26515	0.539488	5.01607	6.51855	5.54551	-0.290561	1.99066	2.76636	4.78094	NA	NA	4.46135	0.66989	1.72489	2.49221	2.98561	5.51767	5.82099	6.02541	5.354
1814	Nelarabine		DNA replication	5.69548	4.89323	3.53226	5.62216	5.30392	5.70904	6.49545	6.48459	5.47747	NA	5.32787	5.35314	5.4887	NA	6.54161	6.17803	6.05041	4.94107	5.88674	6.14821	NA	5.2274	5.47006	5.73192	NA	NA	4.81832	4.24159	5.87739	5.52346	6.16357	2.52394	5.32735	4.42377	5.36016	NA	NA	5.09665	5.49654	5.45114	5.56407	6.403	5.95616	5.79286	5.78385	5.56198
1815	Dacarbazine	CP11A	Other	5.92999	4.89405	3.42793	4.69769	4.46414	4.95774	5.55156	5.95336	3.6739	NA	4.8427	3.90117	5.4887	NA	5.35656	5.04817	6.16853	5.06328	5.23407	4.88233	NA	4.30188	5.34056	4.4812	NA	NA	4.22692	3.73849	5.35814	4.09126	5.85611	5.41162	5.32735	4.41367	5.42742	NA	NA	3.5564	4.97933	5.44726	5.25057	5.67477	5.7841	5.10264	5.11573	5.04302
1816	Fulvestrant	ESR	Hormone-related	4.5655	4.20092	2.52463	3.1836	1.77984	4.97156	4.92637	5.24265	2.75961	NA	3.31264	2.70381	4.32334	NA	5.45676	5.40329	3.70913	3.0321	4.62301	4.71643	NA	2.30279	3.62849	3.21848	NA	NA	4.04744	1.94348	3.9096	2.10764	3.35608	4.25964	4.6342	3.22221	4.41595	NA	NA	3.12358	4.09273	4.75619	4.6401	3.93826	4.18612	4.77275	5.46175	4.57632
1817	Romidepsin	HDAC1, HDAC2, HDAC3, HDAC8	Chromatin histone acetylation	-5.57772	-5.87969	-5.88669	-6.80258	-6.31893	-5.22054	-4.99727	-4.08154	-6.19393	NA	-7.01543	-6.51701	-5.39729	NA	-6.04919	-5.21938	-5.22468	-5.80618	-4.77358	-5.84359	NA	-5.89369	-5.80164	-6.11999	NA	NA	-6.48716	-6.4284	-5.75441	-5.16618	-6.1542	-6.25487	-5.94555	-6.13225	-7.38449	NA	NA	-6.35515	-6.49226	-5.34351	-5.15258	-5.5417	-5.93508	-4.95567	-5.12404	-5.77524
1819	Docetaxel	Microtubule stabiliser	Mitosis	-3.13313	-4.8418	-5.85676	NA	-4.65356	-2.89759	-1.00443	2.15488	-6.24855	NA	-6.10299	-6.08261	-4.08315	NA	1.41733	-3.08233	-1.17364	-5.82414	-3.91252	-0.550636	NA	-6.25088	-4.74016	-5.8621	NA	NA	-5.04587	-5.98807	0.073508	2.89778	-3.33679	-5.32926	-5.86942	-6.44569	-5.19231	NA	NA	-4.47627	-5.53341	-3.49933	-2.66797	0.755754	NA	-4.26849	-3.17875	-5.47477
1820	123829		Unclassified	3.1276	2.99696	-0.410589	2.09096	2.68087	2.7261	2.60494	4.3903	3.58055	NA	3.14852	0.341897	3.59158	NA	2.3651	3.019	2.44601	3.16301	1.43849	0.0939	NA	2.66351	0.364539	2.49793	NA	NA	3.1067	0.242265	1.10354	3.82556	3.25037	3.4406	-0.242475	0.050804	2.85955	NA	NA	-1.31613	3.85952	3.55402	3.6561	4.15542	3.96923	1.08021	1.09924	0.234286
1821	765771		Unclassified	4.11218	1.95336	1.56569	3.76948	1.38722	1.96826	4.48612	4.48546	3.526	NA	2.08916	2.45321	3.59121	NA	3.41166	2.40018	3.49419	2.17208	1.61617	3.05869	NA	1.73361	2.28509	3.98713	NA	NA	1.40237	1.45926	4.20922	2.47232	1.58108	2.72055	1.72815	0.517292	2.59846	NA	NA	1.95933	3.82211	2.50299	3.59948	2.04666	3.99445	3.93414	4.09302	2.47794
1824	123138		Unclassified	2.54507	1.89721	1.34654	2.7463	2.49232	1.65863	3.47824	3.49847	2.46165	NA	1.91849	2.18797	2.49296	NA	2.96771	2.90843	3.19569	1.15127	2.61355	3.55489	NA	1.4901	2.50653	2.64273	NA	NA	2.02686	1.83607	3.30922	2.99432	2.95941	2.44921	2.33162	1.42804	1.6823	NA	NA	2.14675	2.59194	1.44134	2.56834	3.36941	2.86664	2.94564	2.29276	1.67102
1825	Podophyllotoxin bromide		Unclassified	-1.4702	-1.6364	-2.62528	-0.937665	-2.61241	-1.59137	-0.828074	1.46374	-2.79141	NA	-2.82286	-2.50272	-1.10453	NA	0.169402	-0.800391	-0.165133	-2.50179	-1.28054	-0.414613	NA	-2.86031	-2.02398	-1.74428	NA	NA	-3.06706	-2.71675	-0.235796	0.401082	-1.68283	-2.87786	-2.1783	-2.43122	-2.03995	NA	NA	-1.43487	-2.49058	-1.18533	-1.9813	-1.49549	-2.42914	-0.68291	0.235248	-1.08702
1826	50869		Unclassified	1.86285	1.45957	-0.067181	0.762749	1.37195	1.55781	4.21321	4.30654	0.407863	NA	0.496986	0.733263	3.47349	NA	3.15244	4.00075	4.13825	1.33281	1.96871	2.22145	NA	-0.081666	1.63464	1.70483	NA	NA	1.08154	0.235204	4.07159	3.83889	1.55571	1.8888	1.19884	0.839028	1.20552	NA	NA	1.47551	0.323088	2.89241	1.45031	3.03502	1.64283	2.45299	3.17457	1.53998
1827	Dihydrorotenone		Unclassified	2.36651	0.422477	0.701362	-0.201327	-0.676883	0.089034	1.44341	-0.317033	-0.828268	NA	0.780301	1.12736	2.28055	NA	1.30431	0.973639	1.15345	0.59979	0.793785	0.491028	NA	0.537105	0.510427	-2.3274	NA	NA	0.562312	-0.574345	2.16365	1.26382	1.87481	1.65308	2.32807	0.238579	1.14282	NA	NA	1.31098	0.966158	1.89851	1.78224	-1.19267	-0.460821	0.004777	0.372852	0.179079
1828	720427		Unclassified	3.23484	2.9221	2.16468	3.51123	3.49565	2.88825	3.50287	3.28377	3.62185	NA	2.45782	3.5964	3.318	NA	2.22715	3.1364	3.3331	3.04832	2.79559	3.19752	NA	3.27991	3.10781	3.31306	NA	NA	3.11737	2.64658	4.34529	3.68102	3.64107	3.34529	3.42771	2.49678	3.69008	NA	NA	3.00845	3.70516	3.40296	3.27482	4.21501	4.0793	4.00151	3.40799	3.6297
1829	667880		Unclassified	2.30242	0.870872	-0.8626	-0.098664	-0.723185	1.52629	1.33878	1.01793	-1.24933	NA	-1.50115	-0.539076	1.27374	NA	1.61599	1.25039	0.933938	0.224076	0.455113	1.75914	NA	1.114	0.902214	-0.692708	NA	NA	1.26159	0.794863	0.527229	0.806156	0.205173	-0.728195	-0.0431	-1.23888	0.622309	NA	NA	-0.110831	0.274066	1.42998	0.683805	-0.284975	-1.39865	1.27598	-0.484372	0.830163
1830	Gallibiscoquinazole		Unclassified	1.9754	1.26461	0.140036	1.86839	2.47289	2.0785	3.27172	2.79661	2.50006	NA	2.44312	2.07388	2.49296	NA	1.91869	1.16236	2.91885	0.233353	1.9429	2.08767	NA	1.37962	1.13657	2.89185	NA	NA	1.56243	1.4916	2.34181	2.22668	1.97545	2.31878	2.33162	0.862774	2.42008	NA	NA	0.925719	2.73202	2.34876	2.02616	2.74273	2.86563	2.24801	1.53137	1.4366
1831	L-Oxonoreleagnine		Unclassified	3.29087	2.63882	2.37912	2.99163	3.57787	3.61096	3.59287	4.56931	3.63753	NA	3.3416	3.82847	3.59139	NA	2.67058	3.67416	3.64536	2.31874	3.5165	3.03776	NA	3.12577	2.79426	3.92499	NA	NA	2.72844	2.32816	4.17118	3.56583	4.18323	3.54442	3.43023	2.05876	3.0489	NA	NA	3.20898	3.85974	3.40719	3.6594	3.10278	4.07909	2.88989	3.79169	3.49422
1832	729189		Unclassified	4.13392	2.99687	2.64173	2.82752	3.15627	3.17158	4.21727	4.38534	3.6177	NA	2.22764	3.45715	3.59047	NA	3.22932	3.10378	4.17511	3.16677	3.705	2.97933	NA	3.30938	3.33363	2.67523	NA	NA	3.12427	2.62567	4.27104	4.11537	3.86431	3.52378	3.42929	2.52646	3.4936	NA	NA	3.14577	3.84553	3.55246	3.48107	3.24562	3.3275	3.49118	3.70438	3.98264
1833	741909		Unclassified	1.68829	1.84031	1.60642	2.72417	1.88518	-2.0943	2.33632	3.48384	1.64304	NA	1.57931	0.52542	2.49296	NA	2.18431	1.9384	2.8539	2.06624	2.72593	2.02315	NA	2.18158	1.57087	2.01808	NA	NA	1.73817	1.66826	3.13816	2.7422	3.02299	2.22601	2.33162	0.990073	1.79291	NA	NA	1.23974	2.7605	2.45236	2.16503	3.07699	2.88204	2.8399	2.20633	1.60449
1834	743380		Unclassified	1.89733	1.82347	1.60876	2.13291	2.16054	-1.94806	3.40305	2.89451	2.11113	NA	0.547355	0.79604	2.49215	NA	2.32431	2.16016	1.36543	1.90083	1.49381	2.48286	NA	1.9622	1.44118	1.58327	NA	NA	1.47371	1.69401	2.07478	0.543288	2.46478	2.10642	2.33162	1.42804	2.298	NA	NA	1.6205	2.75112	2.43952	2.55671	2.14562	2.11294	2.62381	2.12388	1.44583
1835	Elephantin		Unclassified	6.02306	2.67567	1.16385	2.37793	2.60664	3.1578	2.38154	2.23343	1.51687	NA	0.438062	0.986899	1.87848	NA	3.02217	2.76568	2.43769	1.52059	3.40254	3.76793	NA	1.767	2.47267	3.43155	NA	NA	0.154047	1.75713	1.73568	4.54227	2.14723	0.805688	1.28435	1.31494	1.08141	NA	NA	1.62959	1.42753	3.0824	3.42081	2.43598	2.30335	2.82952	2.71861	1.87299
1836	150412		Unclassified	3.19347	2.99696	1.17271	1.20244	2.8619	2.80414	1.8636	4.0474	1.85339	NA	0.24701	1.66126	3.59158	NA	3.18935	2.75077	3.53639	1.54571	3.5889	4.32448	NA	1.21927	1.45738	2.11343	NA	NA	1.38167	1.31556	3.06495	3.70546	2.90483	2.74117	3.43023	2.22681	1.53142	NA	NA	2.38701	3.85496	3.5537	3.13616	2.8573	1.80936	3.04498	2.83957	2.16932
1838	Sinularin		Unclassified	3.67152	2.99695	1.14545	1.42259	3.54956	4.0148	2.83242	4.29917	2.2365	NA	-0.538613	1.73355	3.59158	NA	2.3587	3.69122	4.10983	2.82164	3.79753	4.55848	NA	2.31136	2.69371	3.35506	NA	NA	2.52369	2.79828	3.91452	3.91074	3.9129	2.0748	2.1969	2.46454	2.51728	NA	NA	3.24076	2.98114	3.5539	3.26179	2.80026	3.59781	3.05695	3.43351	1.95878
1839	615590		Unclassified	2.84761	2.9962	2.41667	3.37372	3.5316	3.21793	3.91424	4.44833	3.49137	NA	1.84874	3.55586	3.59158	NA	2.1436	3.03445	4.24977	3.09931	3.41613	4.0707	NA	2.91637	3.30612	3.47324	NA	NA	3.08706	2.891	3.99807	3.30063	3.6032	3.44557	3.43023	2.52665	3.6528	NA	NA	3.08904	3.69221	3.55183	3.54899	3.26807	3.65024	3.47493	4.00088	2.34202
1840	630600		Unclassified	2.08492	-0.035947	-1.64188	1.20145	0.378372	0.804764	0.849353	2.23748	-0.900357	NA	-1.82267	-0.248146	-0.291351	NA	1.68538	1.83437	-0.156393	0.108222	0.324219	0.487253	NA	-0.37537	0.742199	0.700013	NA	NA	-0.664329	0.289743	-0.72151	2.20319	0.257759	-0.106602	-0.974934	-0.624927	-0.260315	NA	NA	-0.217757	0.41518	0.160295	0.715417	0.530432	1.08172	0.646221	2.1229	0.550776
1843	LMP744	TOP1	DNA replication	-1.33108	-1.99037	-4.46974	-1.97933	-2.90597	-0.743109	-0.281858	1.50674	-2.13694	NA	-3.69374	-2.34856	-0.049836	NA	-1.95345	-2.03869	-0.739007	-3.8967	-1.14189	0.009049	NA	-4.6961	-2.9794	-2.79225	NA	NA	-3.64505	-2.9148	-2.21554	2.03127	-3.61323	-3.95188	-3.9676	-3.68404	-1.23714	NA	NA	-2.55461	-2.82308	-3.28817	-0.62188	-1.59861	-3.4614	-3.06591	-2.73526	-2.37426
1844	776928		Unclassified	3.18388	2.86321	1.59244	2.55673	2.7896	2.75212	2.9149	3.41508	2.12722	NA	1.98219	2.09326	1.86593	NA	3.77769	3.79691	3.27402	2.66656	2.8669	2.77818	NA	2.34659	2.8529	2.42893	NA	NA	2.6071	1.85681	2.10163	3.04446	2.75201	2.11491	2.51489	1.7669	2.09585	NA	NA	2.79937	1.77538	2.90906	2.93924	2.59242	2.53745	4.08743	3.10816	3.00743
1845	Schweinfurthin A		Unclassified	-1.30899	1.89789	-5.01749	-0.590861	-2.02984	0.086655	0.057552	-0.459123	-0.932187	NA	-1.96923	-1.67152	-4.14364	NA	-2.72677	2.31541	0.557974	-2.74756	-3.63959	1.63883	NA	-0.893581	-1.60928	-0.378701	NA	NA	-2.40307	-1.98167	-1.90784	-0.504597	0.679646	-3.88487	-1.79844	-3.60633	0.580465	NA	NA	-2.56506	-0.068203	-0.328252	-1.3595	-1.14745	0.907548	2.88186	3.28292	2.44507
1847	BEN		Unclassified	3.03636	5.29942	1.91962	5.38275	1.59613	2.03136	4.971	6.15712	4.21947	NA	3.00903	2.72963	5.5811	NA	0.030833	3.21328	5.41025	1.90105	6.09222	4.00258	NA	0.900045	2.86085	-1.40113	NA	NA	2.09885	1.05783	4.96095	6.28059	2.32983	1.06946	2.48562	3.34947	4.50439	NA	NA	2.74648	4.70416	3.51172	4.25822	3.26117	-0.409371	2.2412	3.13178	3.69569
1849	Sabutoclax	BCL2, BCL-XL, BFL1, MCL1	Apoptosis regulation	2.38076	NA	-3.94988	-1.58838	-1.56357	-2.45756	-0.957021	0.941588	-1.96904	NA	-3.72642	-2.29879	-2.93629	-1.30109	-0.319155	0.320427	-0.723483	-2.62552	-2.11574	-0.635141	-1.34225	-1.6765	-1.25741	-1.9323	-0.411913	-1.58186	-1.42881	-0.773254	-2.21675	2.32704	-3.16313	-2.99784	-2.08761	-3.84278	-2.03225	1.34797	0.162475	-3.16408	-3.59056	-2.27407	-0.888657	-0.004085	-1.32609	-1.31552	-0.765016	-0.952025
1852	LY2109761	TGFB1	Other	5.14461	4.20084	3.92132	5.06259	4.79582	5.20852	3.71996	5.80464	4.84397	NA	4.73059	4.57346	4.34586	NA	5.92976	4.57173	5.5027	4.32563	4.07656	5.47586	4.35651	4.43739	4.49679	4.88623	3.05975	3.48803	4.33085	3.17131	4.0144	5.74192	5.36877	4.75521	4.6342	3.73062	3.98831	5.15837	5.3747	4.13238	3.86221	4.12749	4.70443	5.70029	5.28076	5.3675	5.74218	5.07924
1853	OF-1	BRPF1B, BRPF2	Chromatin histone acetylation	4.55961	3.26249	3.92135	2.30957	2.37238	3.50144	4.53601	3.92987	3.94476	NA	3.26262	4.9429	3.49252	4.28479	5.69584	4.6259	4.69305	3.75967	2.35375	4.38518	2.08219	3.83575	3.18788	2.29084	4.49103	2.79453	3.37617	2.49295	4.64041	5.1684	4.28398	3.86181	4.13385	2.6857	4.84575	2.7269	4.37324	4.44443	4.09272	2.83658	4.58345	3.04893	3.92013	3.93678	4.56932	3.72302
1854	MN-64	TNKS1, TNKS2	WNT signaling	5.24146	4.20047	3.36881	2.8988	2.48955	4.93009	4.91349	5.80464	4.55929	NA	4.69282	4.70023	4.64302	4.98576	5.34244	5.52709	5.52722	3.98078	2.83802	5.25098	3.46857	4.53299	3.99394	3.50119	2.92935	2.53699	2.66994	2.85347	5.10809	5.52453	4.44695	4.30221	2.86696	3.63551	4.33742	3.50248	4.89267	4.2459	4.02626	4.19605	4.7878	4.01213	5.15109	5.03252	5.53893	3.23124
1855	KRAS (G12C) Inhibitor-12	KRAS (G12C)	ERK MAPK signaling	3.82448	3.53576	2.94674	-0.259125	1.56606	4.56842	5.3936	6.05837	3.20919	NA	2.82096	2.74591	3.16826	2.5092	3.02417	6.14256	6.22037	2.70285	2.65279	3.95223	5.28596	1.19722	3.0614	3.90376	2.98923	2.48304	1.77529	1.37728	3.12948	4.55177	3.46379	1.28372	2.84743	2.59781	4.57779	5.29517	4.54199	2.99875	2.20582	4.99921	3.63149	3.45861	4.23555	3.15769	5.5185	3.48798
1862	MG-132	Proteasome, CAPN1	Protein stability and degradation	-1.19922	-1.8736	-1.61117	-1.80486	-2.15526	-2.10407	-1.79012	-1.83106	-2.25788	-2.16543	-2.44037	-1.81762	-0.609898	-2.33311	-1.19315	-1.70139	-1.17754	-2.14757	-1.89168	-1.67545	-0.517409	-1.95952	-1.3667	-1.89271	-1.58967	-1.68245	-1.84856	-1.89852	-1.7761	-1.50213	-1.75736	-1.46241	-1.93596	-2.74979	-1.77644	0.353992	-1.15272	-1.97119	-1.1526	-1.32458	-1.04983	-0.969998	-1.34136	-1.38426	-1.78702	-2.03664
1866	BDP-00009066	MRCKB_HUMAN	Cytoskeleton	1.79002	2.9246	0.887877	1.5242	1.52606	1.48284	0.938256	2.48184	0.543682	1.51871	4.12627	1.28672	1.96808	NA	1.83109	2.46423	1.51661	1.26754	1.84398	1.69277	NA	-0.115207	NA	NA	NA	NA	1.61869	1.38843	1.88263	0.566806	1.69044	0.898373	1.31829	0.624394	0.815931	NA	NA	1.83423	1.45275	1.03618	1.92324	2.85821	4.59876	2.23833	2.36715	1.91555
1873	Buparlisib	PI3Kalpha, PI3Kdelta, PI3Kbeta, PI3Kgamma	PI3K/MTOR signaling	0.385312	0.803508	-0.592701	1.2795	1.0023	0.266102	0.819075	2.57822	0.334099	0.548782	0.467681	0.517176	0.284387	0.758267	0.995821	1.27927	0.673239	0.202987	0.663441	1.1817	1.99166	-0.513994	0.398647	0.502754	0.468598	-0.68618	-0.306838	0.478971	1.2562	2.3011	0.800834	-0.006952	0.249881	0.612105	0.268504	2.65643	2.15048	0.932191	0.284655	0.656018	0.334681	1.34092	0.273096	0.851848	1.1196	0.343396
1908	Ulixertinib	ERK1, ERK2	ERK MAPK signaling	1.13537	4.20094	2.13985	2.5702	4.04939	2.16375	2.35415	5.66116	2.34722	0.97557	3.1822	2.65956	2.29218	1.19717	4.02126	1.80794	3.01857	2.06417	2.3898	2.22334	4.70487	1.24671	-0.080087	0.764937	3.68761	1.39164	1.20338	1.24003	3.18553	4.99665	4.53444	2.16784	3.57129	3.18417	1.98779	3.86133	3.40314	3.80217	3.33733	2.2917	2.81462	2.62168	1.17059	3.10879	3.53455	0.350275
1909	Venetoclax	BCL2	Apoptosis regulation	-0.186474	2.47458	0.650094	2.50995	0.674866	2.45061	3.66579	1.21247	2.33451	-6.29915	-0.753006	2.17379	3.26106	2.79887	3.55249	3.34377	2.98775	-5.18479	2.46171	2.88733	2.93858	0.789621	0.355478	2.01878	2.85175	1.74447	2.277	-4.39444	3.57483	1.04808	1.97841	-0.919901	0.990221	0.458252	2.19694	2.60894	-4.93112	1.96662	2.45522	2.41211	2.2578	1.72816	2.64116	3.59135	1.64368	2.10821
1910	ABT737	BCL2, BCL-XL, BCL-W, BCL-B, BFL1	Apoptosis regulation	-1.536	1.14971	1.13484	-1.52839	1.42792	2.62898	3.41233	0.059673	2.57767	-4.75346	-0.09207	0.102045	2.31541	2.81621	0.974152	3.70715	2.70217	-3.60361	2.35816	3.0702	1.95895	-0.241484	-0.332489	2.98849	2.83958	0.879729	0.605813	-3.81028	2.90614	4.04309	2.32955	-0.26462	3.21291	1.97209	3.59629	3.25126	-3.22069	3.11994	1.40033	2.97841	0.131859	3.00911	3.39081	4.42802	3.44326	1.50417
1911	Dactinomycin	RNA polymerase	Other	-4.60736	-5.51596	-5.48067	-5.06628	-5.52146	-6.5118	-6.60669	-5.26877	-5.74553	-8.39655	-6.73759	-5.53552	-6.78877	-7.62845	-5.27827	-5.54083	-5.34398	-6.00154	-6.1647	-5.58677	-4.54693	-7.79343	-5.96176	-8.76901	-6.82054	-6.8733	-6.13468	-7.49609	-5.60035	-3.30964	-5.4975	-7.84584	-6.6699	-5.82065	-6.26785	-1.85207	-5.56954	-8.12626	-5.75848	-6.26727	-4.81549	-7.04682	-6.8149	-6.18374	-5.63784	-6.14719
1912	Afuresertib	AKT1, AKT2, AKT3	PI3K/MTOR signaling	2.03721	1.45876	1.02288	1.55604	2.91907	0.682875	3.06186	3.02551	0.465996	2.52783	-0.872667	2.26143	1.28109	1.77195	2.76371	4.23847	1.60669	1.68853	2.20842	3.77968	3.17274	0.580469	1.52228	1.42355	0.980864	-0.942358	NA	2.00497	1.51462	1.71224	1.01349	-1.0452	0.498885	1.6382	2.58889	2.79947	1.69323	3.60829	1.49095	2.51828	2.26368	1.86947	2.91506	3.11304	3.92614	2.46776
1913	AGI-5198	IDH1 (R132H)	Metabolism	3.2011	3.70863	3.74796	4.49602	4.10827	3.41229	5.17235	4.74888	3.12503	3.25228	3.14106	3.22448	3.56402	4.48623	4.64217	5.07146	4.47592	4.37074	3.86661	4.51891	5.21308	3.35573	4.53611	3.81447	3.49252	2.31884	4.3255	2.89134	3.85911	5.17076	4.03922	3.01304	3.87157	3.61697	1.98648	5.51283	4.26284	4.44521	3.47982	3.92367	3.28572	4.2161	4.25785	3.95031	5.01079	5.12651
1915	AZD3759	EGFR	EGFR signaling	2.77187	2.09339	1.80041	2.16433	2.78443	2.74231	3.87862	2.79343	2.39308	1.48391	1.83099	2.42763	2.45578	2.21749	2.85515	3.16433	2.38145	1.4384	3.40297	2.41992	1.84657	2.28024	1.84373	0.812282	1.28408	0.769753	2.07711	1.34271	3.33503	3.49063	2.48458	1.81517	2.58532	1.12405	1.33584	2.79091	2.15323	1.81408	2.38591	2.77443	2.35243	2.78962	1.22185	3.34624	2.16045	2.537
1916	AZD5363	AKT1, AKT2, AKT3, ROCK2	Other, kinases	3.28634	4.20094	1.20155	1.57068	4.59259	1.8791	3.13422	3.85071	1.92762	1.45381	-0.445763	4.10121	1.77576	2.39649	3.79989	4.31781	2.5931	1.9738	2.87715	3.77429	4.61545	1.5008	2.55872	2.38312	2.09161	-0.427968	1.57129	0.728135	3.81407	2.32188	1.88511	0.536337	1.69038	3.73023	2.27808	3.94369	3.45404	3.55095	1.98934	3.12875	2.95005	2.87004	3.07319	3.13738	3.43021	3.47524
1917	AZD6738	ATR	Genome integrity	2.32231	2.09479	0.844107	1.07246	0.632616	1.90074	1.49898	3.82196	1.27955	-0.426774	0.090836	0.947382	0.288279	0.331299	1.71815	1.59091	1.84449	-0.493691	0.468057	0.406042	2.33773	-0.692077	0.41374	0.598127	0.178159	-0.580432	0.784465	0.163408	1.03364	5.81886	0.470333	-0.404029	0.172394	0.007527	-0.862683	3.06677	2.86691	0.906407	2.01103	0.587201	1.53827	2.32342	2.87916	2.92085	2.08351	0.789004
1918	AZD8186	PI3Kalpha, PI3Kbeta	PI3K/MTOR signaling	5.38796	4.20089	1.19646	2.1116	4.60372	2.43812	2.8394	5.38925	3.51294	3.63715	-1.69438	4.7319	1.75085	-0.404539	3.5511	4.40257	2.33296	2.82902	3.2665	4.28502	4.53742	2.15294	1.57708	2.18639	2.49667	-1.37106	3.42651	2.95548	3.28019	3.21138	2.83488	0.073837	1.73292	3.14082	4.16362	4.9719	4.09376	3.22598	1.4123	2.84405	3.05616	4.8999	4.00697	2.69779	2.66388	2.99189
1919	Osimertinib	EGFR	EGFR signaling	2.80658	1.89835	1.07217	2.15708	0.319496	1.4014	1.92292	3.43548	0.587195	-0.196125	-0.223318	0.959156	1.82939	NA	1.54228	2.53187	1.36171	0.275135	2.26474	1.86751	0.752075	-0.713612	0.230031	1.0315	0.918016	-0.995902	1.01483	-0.019996	0.971003	2.74017	2.04639	0.845035	1.02221	1.27223	0.603587	1.35448	2.67973	2.05991	0.431255	0.666015	2.06426	2.87554	-1.40014	2.02914	2.06657	2.06291
1922	Cediranib	VEGFR, FLT1, FLT2, FLT3, FLT4, KIT, PDGFRB	RTK signaling	2.18759	1.86114	1.41222	1.84177	1.74952	1.24327	-1.1045	1.88769	1.21941	1.5283	0.515329	1.38948	1.91556	2.95603	3.71884	3.15618	2.02301	1.68495	2.08505	1.15735	1.96562	1.56459	1.91214	0.542647	1.58577	1.10499	1.12052	-4.50809	1.66472	4.16978	1.41623	1.31306	1.11582	0.370822	1.42323	3.67284	2.1341	1.65838	1.05303	1.63949	1.69516	1.57502	1.38722	1.7061	1.90107	1.58
1924	Ipatasertib	AKT1, AKT, AKT3	PI3K/MTOR signaling	4.80416	2.96983	1.41934	1.69388	3.41975	1.85094	2.89868	5.05047	2.01243	3.13453	0.040607	4.39469	3.2455	4.47761	3.65002	5.39523	2.2536	2.54985	3.77502	5.33055	5.19509	2.69884	2.85246	1.62339	2.68072	0.786662	3.40549	2.86802	3.46567	3.77171	2.28971	0.914256	1.97468	3.72407	3.60528	4.93022	3.44722	3.71651	2.68083	2.69605	4.5576	3.83196	3.56822	3.48381	4.66654	3.29945
1925	GDC0810	ESR1, ESR2	Hormone-related	5.37279	3.96799	2.99611	3.6362	4.48356	3.40622	5.59256	5.3042	4.58435	4.09485	2.82736	4.14932	3.96249	4.60471	4.72845	5.0866	4.12943	3.69616	5.18496	5.02053	5.14355	3.68582	3.67952	4.87218	5.16372	4.0874	3.89407	3.30154	5.01259	5.82541	5.49422	4.36299	4.42259	2.60492	4.6398	5.75384	5.75435	3.78963	2.98932	3.95913	4.51882	4.22858	4.62241	5.01105	5.32754	3.8393
1926	GNE-317	PI3Kalpha	PI3K/MTOR signaling	1.51957	-0.336359	-1.04181	-0.922698	3.1999	-0.557165	-0.678028	2.86566	-0.473659	-0.842879	-2.50865	0.204982	-0.730978	1.0597	0.933999	0.664501	0.268496	-0.616155	1.00489	-0.314924	4.7141	0.405671	-0.09587	-1.46835	0.618602	-2.40258	-0.405399	0.13236	-0.390922	2.16857	0.486264	-0.687024	-0.274432	0.386907	0.524465	2.59353	1.27787	2.40485	-0.683028	0.429082	0.147257	0.622202	-0.525542	0.782784	0.526002	0.326359
1927	GSK2578215A	LRRK2	Other, kinases	5.28607	4.20092	3.72153	4.46718	4.62997	4.17497	5.03209	5.79425	3.11972	2.60292	3.24059	3.70854	4.09068	4.02587	4.5661	4.89954	5.12398	4.21958	5.20147	4.87715	4.22954	2.79539	4.46955	2.63871	3.78556	3.42515	2.073	3.71634	5.62088	5.73439	4.9778	3.94951	4.6301	3.32828	4.71677	4.22248	5.07161	4.43772	4.49733	4.75082	3.11857	5.2211	3.67208	5.33667	4.86929	4.81731
1928	I-BRD9	BRD9	Chromatin other	5.22455	2.61511	2.9283	1.65462	2.81448	4.28273	3.5882	5.80379	2.61032	1.38693	1.76495	2.39217	3.60814	2.89146	5.98551	5.54772	3.1762	1.97968	2.43788	3.67973	5.05507	1.37866	2.0565	2.73876	3.28998	1.15549	2.24308	2.15759	2.81878	3.98548	3.62354	2.50529	2.17948	2.8018	2.70741	5.03631	4.13383	4.39191	2.61156	3.04176	4.21667	3.32646	3.38118	3.48719	4.71978	3.31533
1930	Telomerase Inhibitor IX	Telomerase	Genome integrity	2.30072	1.30592	-0.987157	-1.66949	-0.943289	0.556637	-1.16458	0.563692	-1.74368	-1.94216	-1.78023	-1.10715	-0.543969	-0.20682	3.04763	0.562483	0.645493	-1.16607	-0.440077	-0.852409	1.78928	-1.41037	-0.056759	-1.44659	0.700377	-0.949682	-0.349491	-1.372	-0.325858	1.28758	-1.53547	-0.727115	-1.29193	-1.48045	-1.01652	3.32704	1.67997	-0.53666	0.466681	-0.365931	0.451775	0.62371	-1.16765	-0.375634	-0.109581	-0.791927
1931	MIRA-1	TP53	p53 pathway	5.29786	3.0934	2.51738	4.16188	5.23373	5.8551	4.90986	4.46692	4.17163	3.09254	3.81172	3.38346	1.9222	3.35394	5.89883	5.5888	2.38434	2.0061	3.00224	5.67648	4.95198	3.80289	2.56611	4.63905	4.74892	1.76499	2.26346	4.25912	4.09574	4.91823	5.46197	2.1682	3.79731	2.72122	4.78631	3.61961	5.38491	4.66093	3.14685	4.54052	4.61922	4.59678	4.90972	4.97325	5.71006	3.10115
1932	NVP-ADW742	IGF1R	IGF1R signaling	3.25251	4.20094	1.68942	2.58598	2.32807	4.33935	1.69947	3.9909	1.82277	0.152536	1.33784	2.28659	1.84777	2.64418	4.07572	2.83308	2.23528	1.33034	1.69601	2.05383	3.56793	1.67248	0.048374	1.21884	2.15625	0.611071	2.25777	1.10819	2.76029	3.9119	2.25254	1.91182	1.9626	1.82614	1.95142	2.98843	4.64819	1.68046	2.66632	1.99112	1.94125	2.74215	2.75007	3.79199	2.85548	1.96376
1933	P22077	USP7, USP47	Protein stability and degradation	5.38806	4.20069	1.65599	4.81268	4.78965	4.69547	3.35343	5.0936	1.64596	1.4887	2.25922	4.04596	2.89774	2.67959	3.53778	4.29935	3.53004	2.32127	2.28316	4.44281	4.63155	2.60201	1.79768	2.44516	3.40959	1.09255	1.97104	2.75942	5.1938	5.82541	4.8964	3.59805	4.25137	3.73062	4.88846	4.88912	4.57491	1.89428	3.54757	3.46787	3.19779	5.43747	4.12983	2.86665	3.9656	2.59195
1936	Savolitinib	MET	RTK signaling	2.42689	1.57545	0.603123	2.14498	2.38728	1.22521	3.15202	2.94483	2.06633	1.05434	1.93729	1.0186	0.178259	2.59681	2.60763	1.4798	1.69749	0.599319	2.73778	3.61889	2.93136	1.76878	2.16832	2.33377	2.6463	1.72866	1.77296	1.83234	3.15612	1.79463	1.18659	2.42361	0.819318	0.967439	1.61542	3.18488	3.57927	1.31719	1.39809	1.84301	0.977972	3.40734	2.98069	2.61793	1.17772	2.78527
1939	UMI-77	MCL1	Apoptosis regulation	2.26578	2.22918	1.46162	2.08691	1.70923	3.37612	3.76388	4.01571	1.59045	1.5517	2.77258	2.12561	2.24746	NA	1.58998	3.15124	2.66281	2.10144	2.67983	2.69217	NA	1.48811	NA	NA	NA	NA	2.91325	1.63163	2.55787	2.81873	2.12072	3.99897	2.7729	1.61432	1.4898	NA	NA	1.69905	1.32986	2.11648	1.6596	1.50113	1.43853	4.71336	1.69874	0.898113
1940	WIKI4	TNKS1, TNKS2	WNT signaling	1.94204	3.41187	2.77304	4.32851	3.71167	2.04634	3.10053	4.01845	3.46058	2.83141	3.93325	4.78804	3.03399	3.27961	3.44397	3.80718	3.47025	2.82699	2.77513	4.18403	2.22879	3.12908	3.04893	3.0065	2.89763	2.02232	3.32536	2.66818	4.55137	5.57489	5.38016	3.23939	3.45413	3.08864	2.99445	3.11825	3.57584	3.80139	3.99707	2.27526	3.19945	2.70127	3.78376	3.785	3.82044	2.99761
1941	Sepantronium bromide	BIRC5	Apoptosis regulation	-1.99311	-4.82206	-5.51519	-4.26386	-4.73599	-5.09959	-5.85474	-5.51958	-6.20408	-2.81586	-4.53576	-4.98401	-5.24039	-5.5435	-6.36523	-3.29792	-4.53005	-5.33118	-5.29267	-5.02643	-4.92306	-3.98339	-4.24735	-6.17091	-6.09723	-5.85204	-2.9411	-3.97351	-4.97136	-3.30721	-6.34382	-6.10449	-5.83959	-5.54603	-4.47087	-3.72301	-6.05645	-5.37239	-5.3098	-5.81047	-3.30794	-6.17781	-6.31488	-5.50069	-5.77075	-5.57123
1996	MIM1	MCL1	Apoptosis regulation	2.34391	3.60041	1.78303	2.44535	3.22357	1.49726	3.3086	5.02324	2.08058	3.03532	2.68687	2.62397	1.48289	NA	2.72249	3.65092	2.35609	1.2115	2.73454	3.01696	NA	2.01665	NA	NA	NA	NA	2.60523	2.41681	2.45723	3.30373	2.45276	2.85973	3.37902	1.91499	2.5196	NA	NA	2.2954	3.09514	1.59109	2.17617	3.29391	2.45372	3.67745	4.37007	2.41681
1997	WEHI-539	BCL-XL	Apoptosis regulation	2.09798	2.01634	2.61251	-2.62021	2.61654	4.98473	5.59922	2.55351	3.77006	3.65233	4.29122	0.403755	3.57664	4.53457	2.74672	4.86675	5.04471	2.80264	4.21143	4.56818	3.04399	2.85347	4.41674	3.9871	4.47095	2.61799	-1.60357	2.42583	4.20763	4.29715	5.07426	3.16673	3.39447	2.75849	4.58478	3.92602	5.76076	3.11021	2.76764	4.92526	0.59774	5.33815	4.25819	4.60674	3.51077	3.52029
1998	BPD-00008900		Other	4.226	2.71884	3.21419	3.69735	3.96595	5.0579	2.25402	4.33669	3.49732	1.55181	4.01781	3.49717	4.79555	NA	5.54197	4.65679	4.44616	3.06336	5.01734	3.49374	NA	2.41775	NA	NA	NA	NA	3.03103	2.53965	4.09553	2.35379	4.41654	3.47383	4.18089	2.90921	3.45987	NA	NA	3.63561	3.47485	2.94502	4.83186	4.82918	4.80678	5.43481	5.31162	3.9085
1999	N25720-51-A1		Unclassified	1.88424	1.94234	2.02907	0.082573	2.07541	3.61006	1.85888	3.21387	1.69127	-1.58417	-0.221702	0.657681	1.82699	NA	4.33019	4.68135	1.57083	0.347082	0.333706	2.84015	NA	0.079577	NA	NA	NA	NA	0.867864	1.13824	0.632286	4.21956	2.81573	0.300191	-0.161196	1.10587	1.95634	NA	NA	0.87091	0.476788	1.88468	4.41686	1.17002	2.99891	2.38882	3.63728	0.605057
2000	N27922-53-1		Unclassified	2.87231	3.4193	3.89171	4.85006	3.61413	5.01129	4.51653	3.92336	2.90025	3.65969	3.18861	3.92029	4.60952	NA	5.60808	5.27816	5.48619	4.37074	4.68224	5.68156	NA	3.0954	NA	NA	NA	NA	4.13959	3.55268	4.15128	4.51032	4.41152	3.78737	3.24108	3.49619	2.94656	NA	NA	3.70568	4.0197	3.24996	4.73527	5.13864	4.60734	5.28117	5.41134	3.62925
2002	N30652-18-1		Unclassified	3.35711	4.20094	3.81763	3.83201	3.54759	5.30794	5.07969	3.51379	2.92598	2.55301	3.02304	3.55805	4.79555	NA	5.99072	5.74188	5.4555	3.63822	4.72351	5.3562	NA	1.90791	NA	NA	NA	NA	3.10176	3.02165	3.45059	5.01669	3.95111	3.24288	3.28628	3.73007	3.48352	NA	NA	3.79111	4.12039	3.22469	4.87092	3.60955	4.25741	5.4376	5.35139	4.1985
2003	N29087-69-1		Unclassified	2.8665	4.16315	3.92146	4.99441	3.8204	5.35806	5.46752	4.85669	3.57993	3.71346	3.2835	4.43217	4.72171	NA	6.00241	5.75838	5.25701	4.32658	5.20141	5.85386	NA	4.1526	NA	NA	NA	NA	3.52457	3.28335	5.04642	3.22098	5.40001	3.97029	3.30016	2.91711	2.55171	NA	NA	4.16892	5.03	4.75799	4.87092	3.85545	4.55081	5.435	5.41629	4.67841
2010	HKMTI-1-005		Unclassified	1.81141	3.14008	1.42424	2.85517	1.88532	5.48161	2.63606	1.61421	2.21621	1.49803	0.645033	3.12154	2.00336	NA	4.53927	1.40767	2.42279	1.82537	1.39185	1.75037	NA	0.385994	NA	NA	NA	NA	2.40634	2.12356	1.52029	3.46645	1.18843	1.13933	1.59372	1.76739	1.73423	NA	NA	1.72754	3.41248	2.28505	2.70356	2.10245	2.23492	5.20516	4.18297	2.9146
2011	ICL-SIRT078	SIR2	Other	3.04934	4.09824	2.36253	2.67279	3.8251	4.5289	3.53824	4.55254	2.44175	2.77682	2.56134	3.2559	2.81708	NA	5.76785	3.63105	3.58307	2.39433	2.08739	4.04395	NA	1.06419	NA	NA	NA	NA	2.71422	1.97928	2.44523	3.96833	3.57126	3.6736	2.77742	1.63449	2.14905	NA	NA	3.14816	2.7558	2.30439	4.36626	2.3322	3.08728	4.83298	2.55635	2.49208
2037	GSK343	EZH2	Chromatin histone methylation	1.56523	4.20092	2.64641	4.14086	3.00665	5.26239	3.08672	3.7519	3.208	1.86142	2.06214	2.5015	2.56239	NA	5.25968	2.93679	3.48424	3.17018	2.52747	4.2004	NA	1.05992	NA	NA	NA	NA	3.75622	2.14561	3.25324	5.1456	3.22973	3.07952	3.07631	1.72842	2.17214	NA	NA	1.85071	3.2027	3.05787	3.50205	3.49053	3.51821	5.43785	3.23731	2.01131
2038	UNC0638	G9A, GLP	Chromatin histone methylation	4.60921	1.74525	1.43132	3.55127	2.08574	4.6903	2.57221	1.30809	1.8774	2.55663	NA	NA	2.87709	NA	5.31771	3.10405	2.7437	2.71948	1.8461	5.2323	NA	2.35663	NA	NA	NA	NA	2.93095	1.7328	1.41648	2.7613	1.11329	1.86145	3.48183	3.03733	1.18302	NA	NA	1.96387	3.34054	1.25053	1.8573	3.34868	3.72199	4.70138	4.44779	2.86124
2039	AGK2	BAZ2A, BAZ2B	Chromatin histone acetylation	2.75352	2.81277	2.98527	2.44104	3.10239	2.4049	2.38644	3.04848	2.23992	1.2138	2.53045	3.30842	3.7837	3.03969	2.82522	3.23599	2.72126	2.6292	2.25425	3.08809	2.97397	1.6461	1.50507	1.44859	1.22072	1.94874	3.41451	-0.175807	2.42229	3.79044	2.3889	1.85054	2.9846	1.84997	-0.835957	3.87346	3.96187	3.30413	3.26914	3.4632	1.85604	3.31152	2.30605	2.37885	3.35202	2.94868
2040	Foretinib	MET, KDR, TIE2, VEGFR3/FLT4, RON, PDGFR, FGFR1, EGFR	RTK signaling	1.21771	0.311319	-1.23835	0.957172	1.06509	0.369144	-1.2028	1.45888	0.503394	-5.76114	-0.294318	-0.710776	1.51515	-1.97475	1.43793	1.02135	0.626979	-0.034052	0.610441	1.73707	1.25511	-0.44183	-0.0783	-1.27079	0.689629	-1.06891	1.30923	-5.76886	1.76131	3.19124	0.535256	-0.886001	0.610618	0.345601	0.617433	2.56485	2.55324	0.509429	1.64906	1.91157	2.07981	1.11354	1.17958	0.399388	1.54439	0.524745
2043	BIBR-1532	TERT	Genome integrity	5.38806	2.88534	3.19569	4.9317	4.12989	4.86947	5.36679	5.24682	4.2922	-0.506942	3.77198	4.81429	3.66981	4.98576	5.5571	5.06384	5.52454	4.01189	4.27055	4.98869	4.67128	3.72512	4.55148	4.69727	4.42547	4.03208	3.87299	-3.35087	2.52451	5.81851	5.49255	4.75521	4.4391	3.07194	4.43615	4.66735	4.69843	3.38271	4.75073	2.94121	3.86694	4.41578	4.91268	3.93082	4.44164	5.10004
2044	Pyridostatin	G-quadruplex stabiliser	DNA replication	2.80934	2.04321	2.22801	0.951993	3.29395	2.93053	3.72226	4.29171	1.88385	1.52787	1.73438	2.3258	2.17805	2.7804	2.42735	3.03031	2.27303	2.32851	1.86561	2.87952	3.36645	1.65387	-0.234253	-0.035203	2.87424	1.95001	1.59308	-2.15722	3.14685	5.82354	1.95063	1.30292	1.48772	1.84424	2.5111	5.40315	3.3893	2.72546	1.92587	1.99251	2.44157	3.04609	2.25332	3.40587	2.70391	2.4939
2045	AMG-319	PI3K (beta sparing)	PI3K/MTOR signaling	5.09228	4.20094	2.98338	3.59142	4.02765	5.10498	4.81909	4.44443	3.29092	1.23946	NA	3.98686	4.48266	4.48775	5.95213	4.46107	3.91441	3.39051	3.51623	5.74296	4.71446	2.46287	4.15173	3.2678	3.3092	0.103628	3.02086	1.13325	4.0936	3.98743	2.17198	1.91697	4.19502	3.27969	4.10769	4.43903	3.4562	4.18485	2.20003	3.55087	4.04749	5.67834	4.66281	4.60789	5.22554	4.85661
2046	MK-8776	CHEK1, CHEK2, CDK2	Cell cycle	2.83801	1.54772	-0.14155	1.27763	1.2114	2.51635	2.25233	4.8957	1.48314	-0.5292	0.295727	0.778732	1.63055	1.3707	1.29282	1.60869	2.63009	0.078719	1.73154	2.09639	2.81676	-0.818216	-0.231696	2.41907	1.1122	-0.538218	0.278502	-3.59404	2.01755	3.30747	0.212907	2.06937	1.61612	1.75008	-0.172951	2.73628	2.59994	0.77857	0.120184	2.02498	1.18851	3.45416	3.3155	4.32786	4.31636	3.73273
2047	Ulixertinib	ERK1, ERK2	ERK MAPK signaling	3.77862	2.5915	1.21696	2.90783	-0.435151	3.08394	1.36619	0.474049	-1.6203	-1.17494	1.63833	1.76319	2.67029	NA	4.27935	0.978846	1.77902	1.49829	1.4007	1.5328	NA	0.372064	NA	NA	NA	NA	0.586301	-2.86463	4.31348	0.614565	3.18694	-0.163546	0.789168	-0.723158	1.68329	NA	NA	1.67461	2.04147	2.66335	2.13556	4.09012	-1.02508	2.07695	2.70101	0.626639
2048	Vinorelbine	Microtubule destabiliser	Mitosis	-4.97166	-4.1646	-6.56787	-1.80241	-3.71491	-2.96093	-2.3682	-4.65114	-6.38818	NA	-5.60793	-5.74164	-4.72689	-6.04714	-0.802567	-4.57024	-4.63554	-6.26541	-5.26467	-3.48864	-3.7102	-6.79905	-5.79724	-5.94901	-6.28073	-6.35754	-5.55095	-6.24171	-2.95377	-0.868867	-3.92692	-5.69851	-5.32922	-6.78189	-4.30649	-0.655969	-2.80839	-2.76808	-5.08577	-5.2146	-4.05977	-0.999218	-4.59598	-3.13854	-1.85175	-4.8548
2055	Mycophenolic acid		Unclassified	2.4034	0.651963	-0.276228	2.19096	1.33295	0.983639	1.92407	0.474207	-0.229482	NA	-0.557301	1.28236	0.818002	NA	2.90859	0.973561	0.423205	-1.22349	-1.06764	0.164713	NA	-0.028779	NA	NA	NA	NA	-0.253558	-1.1661	0.402366	5.80372	0.440956	-0.683726	-0.881845	-1.08192	2.0584	NA	NA	-0.256782	1.96904	0.756354	2.09403	1.34968	1.34251	0.764744	0.693734	-0.186667
2057	Remodelin		Unclassified	NA	NA	3.75947	NA	NA	4.56429	3.72167	NA	NA	NA	NA	NA	3.76418	NA	4.45395	6.18118	4.45837	3.70809	4.40797	NA	NA	NA	NA	NA	NA	NA	4.42898	NA	NA	NA	NA	NA	NA	NA	NA	NA	NA	5.85383	NA	5.56456	4.50808	NA	NA	4.1473	4.88656	NA
2096	VX-11e	ERK2	ERK MAPK signaling	3.62865	2.19911	1.59669	2.77786	2.92252	4.56545	2.84066	2.59021	2.45172	NA	2.11757	2.82748	3.29115	0.87921	4.55882	1.55325	2.26745	1.84826	2.58914	1.64166	2.98238	2.81258	0.243248	-0.058977	2.1363	1.18654	1.75344	0.713518	2.59199	3.31398	2.42527	2.01732	1.88443	1.88967	3.44272	2.29611	3.08142	2.35582	1.9355	2.97561	3.2558	3.88251	1.41782	3.72425	3.85345	1.26649
2106	Uprosertib	AKT1, AKT2, AKT3	PI3K/MTOR signaling	3.52132	0.261808	0.699332	1.02195	4.12383	1.22955	2.48323	1.94642	1.66661	NA	-1.4908	1.47206	2.25877	NA	3.48129	2.35629	0.513095	1.01943	1.35986	3.77218	NA	2.17136	NA	NA	NA	NA	2.01058	2.57275	2.67687	1.96347	1.58769	-0.088583	1.20783	1.38819	4.68598	NA	NA	2.6492	2.01397	2.64985	3.82551	3.58495	2.73366	5.13374	3.83495	3.10616
2107	LJI308	RSK2, RSK1, RSK3	PI3K/MTOR signaling	4.78797	3.88807	3.92146	5.0545	4.69035	5.48202	5.74886	5.32944	5.1376	NA	4.39079	4.8051	4.76121	2.75045	5.77455	4.13957	4.57313	3.83976	4.85093	4.89033	3.50371	4.05037	3.23201	4.26314	4.81034	2.98508	3.28323	3.91747	5.46441	5.43301	5.28169	4.6434	4.44545	3.73016	4.87318	5.75256	5.19192	4.38357	4.7487	4.18845	3.99056	5.70857	4.6329	5.04047	5.31866	3.77943
2109	AZ6102	TNKS1, TNKS2	WNT signaling	2.90801	2.0576	1.51759	2.08296	2.64403	2.04706	1.94899	1.905	1.86902	NA	1.73722	1.80168	1.7163	2.59895	2.31792	1.88418	1.70715	1.67902	1.84504	2.32545	0.51622	1.50316	1.13007	0.974097	1.68687	0.94656	1.96687	0.993915	3.67079	3.78946	4.51047	1.67163	1.88938	1.62292	1.82341	4.87873	2.81435	1.68921	1.96998	1.7023	2.65755	2.75649	1.63265	2.63219	1.90907	1.49433
2110	GSK591	PMRT5	Chromatin histone methylation	5.38669	2.84683	3.14969	3.25883	4.79635	4.73004	5.17329	3.73238	3.18076	NA	2.6855	3.69926	4.11733	1.30606	5.48192	3.50867	3.79399	3.09074	4.22023	3.48145	4.00093	2.92307	3.35138	3.73538	2.57048	1.71095	3.14647	3.78429	4.22694	3.15992	1.97887	1.94212	1.71175	-1.79694	1.82831	4.74784	4.31878	4.41167	4.33284	2.01074	4.74992	5.49612	3.85608	NA	4.8786	2.42544
2111	VE821	ATR	Genome integrity	3.39988	1.26765	1.92069	1.80659	2.8587	4.34527	3.44929	3.07849	2.66839	NA	1.44742	2.378	2.1796	2.73353	3.19647	2.73462	2.7615	0.248712	2.5058	1.58712	3.77669	1.88488	1.88943	2.5796	NA	0.288394	1.52138	0.301192	3.79929	3.27562	1.46189	0.574999	1.48566	0.794712	0.927346	5.5024	4.40718	2.59131	2.87762	1.59083	3.47165	5.45647	3.97029	4.68492	5.0112	3.88075
2112	VTP-A		Unclassified	2.49303	1.69657	1.33268	1.16237	1.63094	2.43872	2.10179	2.42291	1.32549	NA	0.948048	0.416119	2.07631	NA	3.33667	2.48221	2.44907	1.69465	1.8802	2.62858	NA	2.37554	NA	NA	NA	NA	1.97907	0.893353	0.632929	2.23371	1.77231	0.850014	2.21372	0.899175	2.10912	NA	NA	1.89416	2.51459	2.04847	2.06054	2.0478	1.00613	1.67607	1.49576	1.40444
2113	VTP-B		Unclassified	3.38187	1.88764	1.56123	1.68978	2.46565	2.73659	3.46244	3.21241	2.67437	NA	0.803427	2.32905	2.3561	NA	3.19496	3.08445	2.60444	1.71997	2.77512	3.42332	NA	1.2452	NA	NA	NA	NA	2.02829	1.10285	2.87766	3.52282	1.86097	1.763	2.32994	0.9378	2.56427	NA	NA	1.43238	2.50427	2.40445	2.56834	2.7506	2.09401	2.28992	2.21076	2.681
2145	PBD-288		Unclassified	-0.838253	-0.995915	-2.62672	-0.082485	-0.940701	-0.518916	-0.141943	-0.705218	-3.18007	-2.37324	-2.154	-1.80814	-1.04513	NA	2.63535	0.020508	-0.495142	-1.77425	-1.64215	-1.01904	NA	-3.28642	NA	NA	NA	NA	-1.49777	-2.13373	-0.772301	1.83856	-1.32283	-1.99928	-1.42435	-2.61013	-1.04808	NA	NA	-0.810164	-2.18332	-1.0404	-1.05072	0.254639	-1.69993	0.360733	-0.477873	-1.47393
2148	POMHEX		Unclassified	0.226701	-0.620793	-0.356976	0.555766	0.153949	1.87189	0.822203	0.585988	-0.155558	-0.274703	-1.18069	-0.617547	-0.094992	NA	2.60784	2.02199	0.058725	-0.146297	0.015729	0.930175	NA	-0.276819	NA	NA	NA	NA	0.699021	-0.315146	-0.314628	2.35683	-0.539965	-0.575166	0.295061	-0.603026	0.619609	NA	NA	-0.031916	0.084678	-0.105031	-0.236632	0.278404	0.49052	2.04918	-0.126846	2.16194
2149	CT7033-2	KDM4A, KDM4C, KDM4E, KDM3A, KDM6B	Chromatin histone methylation	1.03827	0.252602	0.272861	0.061466	0.740654	0.130918	0.144892	1.22163	-0.509546	-0.828696	-0.771602	-0.643245	-0.01223	NA	1.86387	2.093	0.707591	0.081067	-0.457789	0.559682	NA	-1.07284	NA	NA	NA	NA	-1.20161	0.358683	1.07055	1.52411	0.364161	-0.337444	-0.044544	-1.49952	0.058476	NA	NA	-0.019166	0.29304	-0.106832	0.509994	2.36297	1.13148	1.19127	1.08654	0.883158
2154	GSK-LSD1-2HCl	LSD1	Chromatin histone methylation	2.74835	1.65901	1.16656	2.61874	2.49185	2.85336	3.49252	1.65986	1.15888	0.267715	0.64527	1.02187	2.4886	NA	2.61342	2.86314	2.44892	1.0937	2.09549	1.80278	NA	1.87618	NA	NA	NA	NA	1.60607	0.79876	3.05203	2.48768	1.65049	1.94362	2.33162	0.743053	NA	NA	NA	1.45902	2.29776	2.33149	2.33222	3.24518	2.00793	2.42758	3.02182	2.11365
2156	5-azacytidine	DNA methyltransferases	Other	2.28881	1.15024	-1.02715	2.30276	3.04379	1.83837	3.28881	4.6403	1.47656	0.961569	0.734332	1.02707	3.09538	NA	3.77627	2.48099	1.78225	0.989712	1.49082	2.11728	NA	1.11803	NA	NA	NA	NA	0.686897	0.722603	1.84365	6.07306	2.57438	1.96642	0.368557	0.071985	NA	NA	NA	0.002012	1.77576	2.6519	3.44689	2.31612	1.96402	1.77218	3.40521	1.61033
2157	A-366	EHMT1, EHMT2	Chromatin histone methylation	4.50401	2.9241	3.52889	4.73728	3.32234	4.78155	5.04864	4.36827	3.45601	1.38144	3.06195	3.92155	4.27746	NA	5.27498	4.77079	5.26096	4.16397	5.04682	3.92288	NA	2.70705	NA	NA	NA	NA	3.97219	3.75963	5.15744	3.42621	1.72952	2.72188	4.46142	3.45085	3.94188	NA	NA	3.34162	4.35358	3.77633	3.53098	3.87306	3.8365	5.40355	5.0099	3.67829
2158	CPI-637	EP300	Chromatin histone methylation	4.79501	2.1056	3.21837	0.491199	3.04445	3.73055	2.95673	4.14868	4.80322	0.418992	1.04293	1.22654	2.38029	NA	5.86321	4.55203	4.03319	2.00432	0.852819	4.47489	NA	1.04795	NA	NA	NA	NA	1.16317	1.39337	3.23229	5.6322	3.16957	1.22108	2.03186	0.509699	-0.24709	NA	NA	1.69013	1.98628	2.56447	3.00577	3.78478	3.62172	3.74598	4.38794	2.65857
2159	UNC0379	SETD8	Chromatin histone methylation	3.75313	0.613283	2.01577	1.95074	2.84122	2.47906	2.2989	1.98829	1.40102	0.163463	1.1732	1.61685	1.33031	NA	4.43972	3.3978	1.84679	1.56702	1.37926	2.10183	NA	0.691965	NA	NA	NA	NA	2.34067	0.023439	1.15367	3.37466	1.20701	0.997825	1.22396	1.21263	3.16793	NA	NA	1.51121	2.14635	1.96906	2.66131	4.57829	3.14555	4.61367	4.37495	2.75667
2169	AZD6482	PI3Kbeta	PI3K/MTOR signaling	NA	NA	NA	NA	NA	NA	NA	NA	NA	NA	NA	NA	NA	2.95719	NA	NA	NA	NA	NA	NA	4.22003	NA	2.30938	2.64887	3.18464	-0.363765	NA	NA	NA	NA	NA	NA	NA	NA	NA	4.5854	4.03793	NA	NA	NA	NA	NA	NA	NA	NA	NA
2170	AT13148	AKT1	PI3K/MTOR signaling	3.63165	1.22058	1.42201	2.60333	4.15244	3.23932	NA	1.50069	4.04421	NA	3.61944	0.856254	4.43363	2.12003	4.80253	3.02856	3.68927	3.0783	2.83959	1.47827	5.11515	0.277005	2.79001	1.011	1.74701	0.128894	2.30144	2.08004	2.6784	1.00406	3.01145	1.7545	2.30446	2.37767	2.53488	1.48348	2.49032	3.13164	3.53205	4.03768	4.85049	5.36075	2.29004	5.44098	2.97171	4.01473
2171	BMS-754807	IGF1R, IR	IGF1R signaling	2.70642	2.36499	-0.426927	3.6853	1.91965	-0.323507	1.72131	4.75255	3.20641	-0.450121	NA	NA	3.03305	0.793707	2.74511	2.96908	2.81887	0.348122	2.09706	2.82288	3.01145	-0.45063	-1.03944	-0.946138	1.77391	-0.712593	0.445488	0.675807	4.86713	5.82541	2.67061	-0.013718	1.1149	0.612124	0.72227	2.20383	3.71048	2.88828	3.52607	3.55437	2.41695	4.74894	3.66666	2.99526	3.58556	-0.319577
2172	JQ1	BRD2, BRD3, BRD4, BRDT	Chromatin other	2.42205	1.24326	-1.01914	-1.5559	0.248025	2.93067	0.451441	1.94752	1.44525	-2.98211	NA	NA	0.592819	0.768127	1.87622	2.61167	0.988005	-0.977357	-1.81079	3.57147	2.71374	0.011188	-1.89843	0.984979	1.24682	-2.66827	-2.26376	-0.949002	0.741205	2.06117	2.54724	-0.800123	0.307051	0.003915	0.380868	3.576	1.64211	-0.445888	1.00154	1.56973	-0.16791	0.701969	2.70229	1.72797	2.26064	-1.40532
2173	PFI-1	BRD4	Chromatin other	3.0713	4.13633	2.79648	3.33026	2.83415	3.45739	3.1464	3.61594	4.12833	1.30092	1.78823	3.08428	4.78732	3.50257	3.66905	3.20922	3.59803	2.53045	2.23595	3.8193	5.3147	3.13385	1.99845	3.26768	4.44657	1.03079	1.05098	1.87535	3.41186	3.30483	4.25136	2.27044	2.32059	2.21463	3.10403	5.2063	3.41289	4.31527	3.04486	4.07717	4.46554	3.68101	4.80475	3.01242	5.30314	2.61568
2174	IOX2	EGLN1	Other	NA	NA	NA	NA	NA	NA	NA	NA	NA	NA	NA	NA	NA	1.99003	NA	NA	NA	NA	NA	NA	2.32458	NA	1.29548	1.15601	0.866768	0.633342	NA	NA	NA	NA	NA	NA	NA	NA	NA	2.73791	2.20887	NA	NA	NA	NA	NA	NA	NA	NA	NA
2175	CHIR-99021	GSK3A, GSK3B	WNT signaling	NA	NA	NA	NA	NA	NA	NA	NA	NA	NA	NA	NA	NA	3.07567	NA	NA	NA	NA	NA	NA	5.32031	NA	3.51935	4.01692	3.88773	1.05496	NA	NA	NA	NA	NA	NA	NA	NA	NA	5.72667	3.77918	NA	NA	NA	NA	NA	NA	NA	NA	NA
2177	SGC0946	DOT1L	Chromatin histone methylation	1.8398	0.189157	0.92571	1.98056	1.77003	1.85701	1.78441	2.44174	0.985093	0.848985	1.74062	1.78719	1.67868	1.71995	2.77619	2.34161	2.47196	1.37501	2.19594	1.8241	1.61084	1.02417	1.30229	1.63421	1.95046	0.94442	1.23718	0.988531	1.40871	2.77732	2.62518	1.75701	1.63801	0.682296	1.70908	2.74962	2.58556	1.11193	1.68934	1.74872	1.85129	2.67138	0.817587	2.26095	1.12477	1.28022
2359	GSK2830371	WIP1	Other	5.2973	4.20094	2.93492	4.17695	4.04575	2.50347	5.48094	4.6044	3.59194	1.739	NA	NA	4.46066	NA	6.01834	5.78756	5.34431	3.10583	3.88511	5.92727	NA	3.68055	NA	NA	NA	NA	3.80989	2.76347	5.62088	4.66003	5.46807	4.75521	4.6342	3.71719	4.92046	NA	NA	3.21741	5.06356	4.50221	4.10952	5.7697	5.28327	5.44134	5.41818	4.40638
2360	THR-101	Mutant RAS	PI3K/MTOR signaling	4.18225	4.20057	2.74207	4.14724	3.94892	5.48283	5.5422	4.4612	3.27938	3.00122	NA	NA	3.78223	NA	5.82088	4.38164	5.22679	3.80879	4.07725	5.89461	NA	3.9017	NA	NA	NA	NA	4.04878	3.6234	4.53671	2.85026	4.27479	3.51668	3.53005	3.73062	4.1456	NA	NA	3.27084	5.06371	4.63637	4.81174	4.67254	4.69048	5.14516	4.9168	2.60013
2361	THR-102	Mutant RAS	PI3K/MTOR signaling	4.69095	4.20071	2.92755	4.92974	4.67944	4.00413	4.93475	5.23841	4.4553	3.4274	NA	NA	4.02915	NA	5.71737	4.43081	4.47152	4.37074	4.90046	5.81453	NA	3.30621	NA	NA	NA	NA	4.33087	4.13843	4.11573	3.54634	3.83587	3.65501	4.49394	3.54833	4.53731	NA	NA	3.15941	4.88403	3.54988	4.85308	4.46612	4.61875	5.14403	4.40109	2.09679
2362	THR-103	Mutant RAS	PI3K/MTOR signaling	3.57319	3.67858	2.66632	4.26132	3.43832	3.15906	3.79396	3.63704	2.75568	3.49039	NA	NA	2.77552	NA	4.94114	4.06912	4.04825	3.94938	2.74975	5.12934	NA	1.23772	NA	NA	NA	NA	3.7794	2.68161	3.7885	2.40127	3.3591	2.79323	4.30543	2.01389	3.46539	NA	NA	3.81872	5.06133	3.73441	2.87232	4.06907	3.73382	5.42601	5.12153	1.25183
2438	ascorbate (vitamin C)	anti-oxidant proteins	Other	11.0376	9.49485	8.21041	10.3643	10.0942	10.7812	9.4082	10.4216	10.1417	9.12816	10.0442	10.1128	9.96883	NA	9.27485	10.2034	9.55542	9.6687	10.4998	8.52989	NA	9.59515	NA	NA	NA	NA	9.62918	9.43682	9.51008	8.84107	9.75493	7.89991	9.19776	7.083	10.0274	NA	NA	9.74304	9.65437	10.0563	7.22509	10.9606	10.4524	10.7284	9.31018	8.99561
2439	glutathione	anti-oxidant proteins	Other	9.70604	8.0192	7.244	7.68688	8.87125	9.64172	9.44544	9.94693	7.12907	8.1009	8.90208	8.47847	8.89589	NA	9.94413	8.62662	8.47089	8.52963	9.23858	7.75644	NA	8.34927	NA	NA	NA	NA	8.40214	8.0316	8.92688	9.38544	9.53242	8.3332	7.52139	6.85424	8.98729	NA	NA	8.60465	8.60581	8.91688	8.7417	9.80241	7.17842	8.75637	8.56761	7.08224
2498	alpha-lipoic acid	Metabolism	Metabolism	7.61001	6.12584	5.83544	7.25932	6.78498	7.61237	8.24192	8.29703	6.65029	6.42377	7.23908	6.61318	7.09845	NA	7.28432	8.28077	7.24028	6.86395	7.69365	7.62094	NA	6.79	NA	NA	NA	NA	6.82408	6.53237	7.56914	7.53868	7.35063	6.92974	6.17791	5.6239	6.87259	NA	NA	6.9017	7.55214	7.16179	7.36413	7.14077	7.74283	7.6882	7.57121	7.25723
2499	N-acetyl cysteine	Metabolism	Metabolism	10.3474	9.19063	9.2197	10.0118	9.95102	9.73387	10.0389	10.5266	8.31686	8.9917	8.77249	10.401	9.4496	NA	11.1098	9.33732	10.8068	9.65484	10.4998	8.18995	NA	9.2894	NA	NA	NA	NA	9.61608	9.27477	10.1511	9.92804	10.7848	10.0305	9.31504	8.5798	9.81548	NA	NA	9.53807	10.3345	10.0092	9.15048	10.8048	9.03106	10.3255	9.71578	9.27035
1	Erlotinib	EGFR	EGFR signaling	2.81986	2.72437	1.2818	2.66646	2.38357	NA	NA	3.63815	1.73294	1.23469	2.60999	2.91208	2.84786	2.30257	2.18643	2.78263	2.97774	3.2238	3.33927	NA	NA	2.61789	3.11777	2.42036	2.08404	NA	1.92268	2.73589	3.29763	3.77221	2.6959	2.5363	2.30163	1.13809	2.89257	NA	3.90433	2.43348	3.19444	3.12127	3.06481	3.86905	NA	NA	NA	NA
3	Rapamycin	MTORC1	PI3K/MTOR signaling	-2.20227	-7.19617	-2.76873	-3.39448	-3.30312	NA	NA	0.643934	-1.64011	-2.06145	-1.10697	-1.49709	-3.97254	-1.41229	-7.82523	NA	-0.162948	-2.58744	-1.42587	NA	NA	-4.79119	-0.375165	NA	-1.74238	NA	-3.69434	NA	-3.87106	-4.76505	-1.16348	-2.52754	-3.55188	NA	-3.12505	NA	-2.51483	-0.470551	-3.83086	-2.9895	-2.78242	-2.7053	NA	NA	NA	NA
5	Sunitinib	PDGFR, KIT, VEGFR, FLT3, RET, CSF1R	RTK signaling	1.52274	2.18345	1.67139	1.27954	1.59745	NA	NA	5.02078	3.95251	-4.4752	3.77775	2.65864	1.76765	0.740889	1.25506	2.22905	2.23808	1.7609	2.00157	NA	NA	0.475177	4.37235	1.63598	1.03932	NA	0.799232	-5.01885	2.18834	1.91959	3.66661	1.05528	0.795551	0.72465	0.800556	NA	3.53977	2.69201	2.6139	3.18325	2.35584	2.64092	NA	NA	NA	NA
6	PHA-665752	MET	RTK signaling	3.58298	1.93024	1.59692	2.76682	2.85825	NA	NA	3.60761	2.07233	0.36395	2.90095	2.79315	2.8462	2.13666	2.68915	1.11284	3.02871	3.10099	3.33856	NA	NA	2.50426	2.82083	2.54647	3.09648	NA	2.25834	1.93221	3.48681	3.49443	1.5474	1.74319	1.12878	0.347684	2.89441	NA	3.45645	1.58623	3.029	3.12353	3.05874	2.96734	NA	NA	NA	NA
9	MG-132	Proteasome, CAPN1	Protein stability and degradation	-0.69503	-0.318153	-1.08963	-1.31736	-1.16505	NA	NA	-0.123432	-0.603538	-0.234726	2.13799	0.063493	0.990864	-0.458257	-0.146348	-1.25243	2.09932	-0.852296	2.53707	NA	NA	-0.918192	1.21885	-1.0344	0.525859	NA	-1.37523	0.969307	0.09502	-0.739331	1.31397	-1.11823	-1.6042	-2.58767	-0.276497	NA	0.982851	-2.34144	1.64475	-0.189713	-0.424495	1.74315	NA	NA	NA	NA
11	Paclitaxel	Microtubule stabiliser	Mitosis	-3.61167	-4.43689	-3.35375	-2.3286	-2.98261	NA	NA	0.649963	-0.961008	-5.28093	-0.100043	-2.84651	-4.42965	-1.97527	-5.32529	-2.63124	-1.76946	-4.06219	-3.47319	NA	NA	-5.04634	0.454904	-6.03515	-4.22834	NA	-5.21106	-4.32404	-1.74481	-3.00796	-0.582717	-4.71956	-5.57366	-5.42368	-2.97776	NA	-1.07393	-3.25625	-2.26518	-2.21511	-2.33308	-0.399648	NA	NA	NA	NA
17	Cyclopamine	SMO	Other	4.08024	3.87231	2.32314	4.27855	4.25814	NA	NA	5.63644	4.31858	3.86658	4.90644	4.09338	2.88862	4.07323	4.56148	3.92519	3.74735	3.22873	4.79661	NA	NA	2.27458	5.57545	3.38385	4.25838	NA	4.60354	2.83261	3.38369	4.72708	3.68881	2.15262	3.16174	2.56939	3.24766	NA	5.69762	3.69859	5.3275	4.98825	4.42845	5.99419	NA	NA	NA	NA
29	AZ628	BRAF	ERK MAPK signaling	3.26655	0.368637	2.1101	3.37808	1.30643	NA	NA	4.33203	1.65109	0.387532	2.03718	1.08477	2.27221	0.992572	3.99387	-0.447486	2.14567	2.31699	3.45989	NA	NA	1.38649	2.25058	0.33299	3.4814	NA	0.117083	1.46324	1.95882	3.18682	1.06118	1.75149	1.73448	1.76494	3.40987	NA	1.42018	0.351147	1.74717	2.56778	3.37736	3.15305	NA	NA	NA	NA
30	Sorafenib	PDGFR, KIT, VEGFR, RAF	RTK signaling	2.63707	0.847894	0.93514	1.85816	0.9427	NA	NA	4.04557	NA	-5.45434	2.42419	1.96616	1.18078	1.63563	3.55487	0.239305	2.69523	1.66895	3.54462	NA	NA	1.96707	3.67564	0.998557	1.94357	NA	1.93711	2.91917	2.2523	2.58641	2.80618	1.73332	1.22107	1.07406	2.99966	NA	2.97574	0.470598	2.29746	2.56537	2.92808	2.15897	NA	NA	NA	NA
32	Tozasertib	AURKA, AURKB, AURKC, others	Mitosis	3.32455	1.0731	-3.31532	2.61009	1.05135	NA	NA	3.63565	3.14794	-2.6353	2.89242	0.785809	1.51954	2.25369	-0.379462	1.81538	2.17265	0.584648	2.41544	NA	NA	-2.89501	2.87161	-3.63768	1.72328	NA	-2.40606	-1.40448	2.66942	1.48139	2.89552	-2.77613	-1.58135	-2.16677	2.77197	NA	2.15568	1.72726	3.18745	2.08044	2.89626	3.61233	NA	NA	NA	NA
34	Imatinib	ABL, KIT, PDGFR	Other, kinases	3.61369	2.38397	2.11123	2.69565	2.25061	NA	NA	3.63924	2.18902	2.59852	2.57078	0.851842	2.70559	2.02132	2.71005	2.13577	3.08522	3.22248	3.33927	NA	NA	2.73925	3.32398	2.53264	3.10373	NA	2.90642	2.10378	3.39617	2.69834	1.95346	2.56093	2.50875	2.10393	2.88916	NA	3.89147	1.87475	2.81771	3.12304	3.061	2.93234	NA	NA	NA	NA
35	NVP-TAE684	ALK	RTK signaling	2.33913	0.977237	-0.27638	1.16235	0.118777	NA	NA	3.6313	2.23522	-0.013338	1.27075	1.52711	1.71006	-3.3334	-0.715449	1.81322	2.73286	1.79161	3.09328	NA	NA	-5.19913	2.1344	-0.876205	3.00622	NA	0.634656	1.93898	1.06034	2.99588	2.81265	-0.743785	0.117572	-0.56583	-2.98684	NA	1.79899	-0.998137	1.32862	3.12292	1.81207	2.15691	NA	NA	NA	NA
37	Crizotinib	MET, ALK, ROS1	RTK signaling	2.23803	1.27571	1.03621	1.85899	2.31639	NA	NA	3.63882	2.97313	1.94385	2.1486	1.47437	2.03791	-1.27005	2.28855	3.37298	3.38585	2.19637	2.71931	NA	NA	-2.00133	3.31113	1.13073	3.03392	NA	1.84053	2.80577	2.25333	3.02475	2.79791	0.499516	1.37213	1.20496	-0.506547	NA	3.23126	2.61456	2.22794	2.92236	2.15048	3.82865	NA	NA	NA	NA
38	Saracatinib	ABL, SRC	Other, kinases	3.39252	1.66904	1.63692	2.64028	1.9589	NA	NA	3.52839	3.42108	1.60006	2.14669	1.09041	2.17485	2.07754	1.13397	2.00235	2.39623	2.93896	3.33927	NA	NA	1.7473	1.33793	1.00161	2.18126	NA	2.28922	0.692894	1.78072	2.84639	2.67859	2.55316	1.12003	1.74351	2.89557	NA	3.11913	1.56624	1.85517	3.08411	3.02807	3.26489	NA	NA	NA	NA
41	S-Trityl-L-cysteine	KIF11	Mitosis	0.21409	-0.091324	0.246488	2.47497	2.11288	NA	NA	4.51405	3.16146	-0.782586	3.22908	1.13192	0.376819	3.17878	1.15799	1.08387	1.9709	-0.044108	1.50123	NA	NA	-0.409742	3.99587	-0.463635	-0.398373	NA	-0.645153	-1.01528	2.04726	1.17059	2.98837	-0.874983	-0.807698	-0.316086	1.2448	NA	2.69575	0.800606	1.66448	1.1047	0.849638	2.97016	NA	NA	NA	NA
45	Z-LLNle-CHO	gamma-secretase	Other	2.00898	-0.722787	-0.113543	-0.244223	-0.56145	NA	NA	0.535269	1.98979	-0.443046	2.23693	0.337696	0.760078	0.102537	0.173337	0.261326	2.00012	-0.224518	0.981032	NA	NA	-0.91584	2.70397	-0.178984	0.957409	NA	-0.131691	-0.048833	-0.156744	-0.399281	1.50417	-0.223606	-0.498373	-0.912032	-0.029872	NA	1.65067	2.37769	1.25869	-0.01187	0.503287	1.96246	NA	NA	NA	NA
51	Dasatinib	ABL, SRC, Ephrins, PDGFR, KIT	RTK signaling	2.87676	1.13624	-1.02741	2.40311	1.25815	NA	NA	3.13837	1.34871	0.410137	2.46476	1.5977	-1.19742	1.77537	-0.360837	1.37202	1.07799	0.202554	0.849619	NA	NA	1.31806	1.44714	-1.17464	1.53328	NA	2.5198	-6.75025	-0.394594	2.53147	2.10241	-1.67652	-1.10511	NA	1.90239	NA	2.18249	1.04252	-0.713503	1.39193	2.6132	1.17111	NA	NA	NA	NA
52	GNF-2	BCR-ABL	ABL signaling	2.82998	2.24087	1.47505	1.89739	2.81802	NA	NA	3.00894	2.61243	2.20534	2.47812	1.89103	1.99829	1.83798	2.15709	2.63686	2.12493	2.5499	2.88165	NA	NA	2.10547	1.78678	2.03223	2.61182	NA	2.53447	2.0949	2.88934	3.31175	2.44846	1.91321	2.13626	1.27027	2.07451	NA	3.51413	1.45808	2.97609	2.29229	2.41418	3.11753	NA	NA	NA	NA
53	CGP-60474	CDK1,CDK2,CDK5,CDK7,CDK9, PKC	Cell cycle	-1.70865	-3.19232	-3.76032	-2.34748	-2.58331	NA	NA	0.329446	-0.458087	-3.2013	-0.405493	-2.06186	-2.86131	-2.5153	-3.37101	-1.67876	-0.609695	-2.31368	-1.95782	NA	NA	-3.78754	0.371535	-3.16207	-2.45926	NA	-2.5142	-1.74524	-2.61062	-2.42526	-0.260277	-3.12655	-3.35367	-3.93369	-3.67331	NA	-2.33888	-2.68812	-2.46029	-3.1198	-2.09245	-1.80424	NA	NA	NA	NA
54	CGP-082996	CDK4	Cell cycle	2.23007	1.77916	1.22638	3.57946	1.94737	NA	NA	4.46077	2.29259	1.07074	3.325	1.56826	1.18713	2.89776	2.52006	3.75594	2.27587	2.47075	2.74074	NA	NA	1.38545	2.65391	1.07476	2.3319	NA	2.37098	1.57189	2.29721	2.13769	3.22956	0.898433	2.12596	0.932061	2.11243	NA	2.33383	2.03308	3.19635	2.06225	2.74571	3.09429	NA	NA	NA	NA
55	A-770041	LCK, FYN	Other, kinases	0.342522	0.974608	0.545159	2.65472	3.81756	NA	NA	4.57652	3.54739	1.28454	3.61644	2.3285	0.614037	2.91451	3.64373	4.02604	2.28733	1.36333	2.46794	NA	NA	1.30916	4.28421	0.23324	3.21095	NA	2.15757	1.10245	1.39982	1.84859	2.82246	0.197405	0.233363	-0.27354	1.49626	NA	3.39665	0.555222	-0.37974	2.45266	2.56385	3.82562	NA	NA	NA	NA
56	WH-4-023	SRC, LCK	Other, kinases	2.47501	1.94109	1.32654	2.96133	1.72265	NA	NA	4.20643	3.3965	3.21207	3.6603	2.61273	1.01812	3.06822	3.88744	3.94847	1.71418	1.66383	2.62703	NA	NA	3.13609	4.41747	-1.64488	3.07663	NA	2.79092	-5.14175	0.129598	2.16086	2.4276	1.56077	1.64466	NA	2.88552	NA	3.74276	1.75829	0.611471	3.46789	3.50017	4.29573	NA	NA	NA	NA
59	WZ-1-84	BMX	Other, kinases	4.53439	2.84955	3.7442	3.50947	3.67991	NA	NA	5.1829	2.88487	0.773911	4.1476	4.00462	2.65631	3.66766	2.45709	4.71919	3.95755	2.94569	4.52033	NA	NA	3.7258	3.40314	2.19152	4.50751	NA	2.67072	0.726119	3.03281	3.58006	4.01444	3.15063	2.85523	2.90723	3.6965	NA	4.5658	3.23804	2.78326	3.87375	4.45848	5.25199	NA	NA	NA	NA
60	BI-2536	PLK1, PLK2, PLK3	Cell cycle	-1.66824	-3.48534	NA	-0.980692	-2.12191	NA	NA	1.33154	0.940442	-2.68286	0.869495	-1.7796	-2.78939	-1.89727	-3.10004	-1.63334	-0.72044	-3.00274	-2.06296	NA	NA	-3.71048	1.44028	-3.17823	-2.74822	NA	-3.14611	-2.73622	-1.05795	-1.51054	0.062106	-3.55045	-3.78113	-3.76238	-1.81008	NA	-0.690628	-2.05821	-1.21791	-0.496509	-1.44326	0.210414	NA	NA	NA	NA
62	BMS-536924	IGF1R, IR	IGF1R signaling	2.70487	2.66434	1.42422	0.066199	1.5492	NA	NA	4.58115	2.56182	-1.48014	3.01	3.01699	1.30073	0.267258	-0.506179	3.3743	2.17556	0.700801	2.77888	NA	NA	0.794192	3.0806	-0.684379	3.13982	NA	0.855306	0.235903	3.44786	2.81519	2.95953	0.795303	0.145332	1.31499	0.931716	NA	4.07861	2.53541	1.40068	3.92557	2.17222	3.47601	NA	NA	NA	NA
63	BMS-509744	ITK	Other, kinases	3.57053	2.40623	2.0212	3.04029	2.63801	NA	NA	5.08496	3.51872	1.872	3.87248	2.62222	2.32368	2.94533	1.88407	4.25982	2.46308	2.0411	2.89069	NA	NA	2.21845	3.93106	1.20396	2.88205	NA	2.6789	2.54661	3.04475	2.98397	3.4698	1.7602	2.17861	1.63446	3.05556	NA	3.4974	3.95746	3.2764	3.13404	3.65993	3.74761	NA	NA	NA	NA
64	CMK	RSK2	Other, kinases	2.26629	1.42631	0.270849	2.96435	2.04002	NA	NA	3.87713	2.32473	0.482303	2.18975	1.60545	0.475947	0.870254	3.56801	1.68541	2.59413	0.888773	2.34756	NA	NA	1.63914	3.00663	0.567421	1.43344	NA	0.510198	2.39425	0.755807	3.28587	2.18635	1.01476	0.529103	0.281494	2.72824	NA	1.82235	2.00314	1.30788	1.55668	1.89553	3.1864	NA	NA	NA	NA
71	Pyrimethamine	Dihydrofolate reductase (DHFR)	Other	4.69334	1.23384	4.20554	3.65507	2.46983	NA	NA	5.94186	1.73008	2.45955	3.24385	3.13685	2.66859	2.37333	1.2461	0.648246	3.66369	3.05783	2.88581	NA	NA	2.8641	4.44367	2.39011	2.98875	NA	1.40796	NA	5.58066	3.49586	4.61552	2.21448	2.42131	2.85181	3.66208	NA	4.54089	0.622776	4.3629	3.66677	4.68977	4.87669	NA	NA	NA	NA
83	JW-7-52-1	MTOR	PI3K/MTOR signaling	0.655259	-4.17598	-2.44134	-2.15004	-1.50628	NA	NA	2.78823	0.278251	-2.56155	1.10487	-0.258823	-3.83195	-0.135132	NA	-1.71322	-0.578613	-2.06826	-1.4723	NA	NA	-2.59729	2.37535	-4.41831	-2.11412	NA	-2.40737	-3.28872	-3.0474	-2.10935	1.05739	-4.15223	-3.45958	-4.63227	-2.142	NA	-1.26695	-0.701865	-0.879907	-0.50341	-2.18195	-0.968617	NA	NA	NA	NA
86	A-443654	AKT1, AKT2, AKT3	PI3K/MTOR signaling	1.08858	-1.97776	-2.10717	-1.19973	-1.25297	NA	NA	2.29693	0.867854	-3.01373	2.22363	-0.255466	-1.36042	-1.0491	-2.96068	0.47619	0.3432	-1.95333	-0.386287	NA	NA	-1.65837	1.49711	-2.19475	-1.88707	NA	-0.438899	-1.96944	-1.00782	-1.34881	1.32616	-2.08915	-2.26936	-2.4377	-1.02124	NA	0.685515	0.538255	-0.182402	-1.07431	0.110023	-0.404802	NA	NA	NA	NA
87	GW843682X	PLK1	Cell cycle	-2.73768	-4.35873	-4.64977	-0.87934	-2.68091	NA	NA	1.54813	0.481021	-3.68054	0.853152	NA	-3.89908	-2.4328	-3.64659	-2.6472	-0.863447	-4.29804	-3.02652	NA	NA	-4.66931	1.43959	-3.70353	-3.68056	NA	-3.33986	-3.49212	-1.48195	-2.42291	-0.343617	-4.1303	-4.70818	-4.60136	-2.41649	NA	-0.278586	-3.01132	-1.98537	-1.50281	-2.78345	-0.075859	NA	NA	NA	NA
88	Entinostat	HDAC1, HDAC3	Chromatin histone acetylation	0.164664	-0.829687	1.06599	-0.574789	0.217892	NA	NA	4.55541	0.862138	-0.647694	1.16452	0.809217	-0.399902	-0.392242	0.084208	0.49163	1.24665	-0.270738	0.769277	NA	NA	-1.05846	2.56157	0.502489	-0.40092	NA	-1.59813	3.69919	1.52288	0.328067	2.78624	-0.581296	-1.01713	-0.614986	-0.511452	NA	0.843815	-1.61764	0.296138	1.88511	0.99128	1.80016	NA	NA	NA	NA
89	Parthenolide	HDAC1	Chromatin histone acetylation	4.22573	1.76321	0.705569	3.09483	2.81194	NA	NA	4.50072	2.0569	1.85405	2.38695	2.86816	1.15974	3.32824	4.37531	1.9508	3.85235	2.16385	3.0559	NA	NA	1.83563	4.31285	2.07789	3.9987	NA	0.813288	3.48719	3.11856	4.60876	3.62658	1.18954	1.81678	1.1163	3.77339	NA	4.64794	1.33972	1.36839	2.81229	3.77283	2.91949	NA	NA	NA	NA
91	GSK319347A	IKK	Other, kinases	4.45955	3.63015	3.00915	3.35456	3.64407	NA	NA	4.52124	4.72555	3.59708	2.89729	3.84622	3.41587	2.94256	3.9421	4.08236	4.35253	3.31855	3.59722	NA	NA	3.47788	4.34842	2.67476	3.35663	NA	3.88977	2.232	4.41202	4.6885	3.54213	3.19259	3.12034	2.92509	3.60753	NA	4.87671	3.46226	3.27678	4.03795	3.97527	4.23491	NA	NA	NA	NA
94	TGX221	PI3Kbeta	PI3K/MTOR signaling	5.00969	2.95059	3.6789	3.31685	4.70529	NA	NA	5.22353	4.48152	3.145	3.31017	4.15396	2.9641	3.72886	4.5621	4.99814	4.87846	4.18505	4.88955	NA	NA	3.93116	5.06587	3.02644	2.78461	NA	3.58365	2.97489	3.62218	2.61995	3.32571	2.72991	3.9623	2.82133	4.50219	NA	5.08976	4.02979	2.61101	4.27876	4.67183	5.59153	NA	NA	NA	NA
104	Bortezomib	Proteasome	Protein stability and degradation	-5.53927	-6.45706	-7.07082	-6.18945	-6.74593	NA	NA	-5.51251	-5.0051	NA	-3.98373	-4.67334	-5.16676	-5.67497	-6.28664	-5.95645	-2.39173	-6.42504	-4.93875	NA	NA	-6.28961	-2.91805	-6.79511	-4.36679	NA	-7.24229	-4.23764	-6.0613	-6.25313	-4.18099	-5.91773	-7.25866	-6.76388	-5.92877	NA	-4.91503	-6.18999	-4.67639	-5.67683	-5.07265	-3.98313	NA	NA	NA	NA
106	XMD8-85	ERK5, BET	Other	2.97627	1.92373	1.31872	1.59133	1.6899	NA	NA	5.02702	3.64471	0.493425	2.17937	2.18248	1.39407	2.87041	2.97524	4.08334	2.74978	2.14678	1.84834	NA	NA	1.72132	4.54618	2.09586	3.43971	NA	0.546419	2.225	2.23895	1.60326	1.15748	1.63168	1.70762	1.30316	1.95244	NA	1.59331	2.79139	2.66133	2.27051	3.91718	2.80685	NA	NA	NA	NA
110	Seliciclib	CDK2, CDK7, CDK9	Cell cycle	4.87388	3.05575	3.84623	3.23402	3.31855	NA	NA	5.38239	4.53147	2.57689	4.74994	2.87884	3.07517	3.27867	4.2592	3.70146	3.72874	3.82631	3.84247	NA	NA	2.12932	5.28629	4.23995	2.87373	NA	3.76497	4.8927	3.27904	4.07325	4.65739	3.07167	3.16787	2.36361	2.5976	NA	3.7299	3.24202	3.93274	2.71382	4.56649	4.48912	NA	NA	NA	NA
111	Salubrinal	EIF2A	Other	1.79411	2.19846	2.30477	2.95111	2.37613	NA	NA	5.45362	4.18488	1.67269	4.87834	2.76213	1.84855	3.49768	4.33061	3.84929	2.70694	2.05559	3.06113	NA	NA	3.20863	5.4648	2.28785	2.74932	NA	3.32257	2.05116	2.33487	3.41368	4.3551	2.34166	3.16283	2.16967	3.79381	NA	4.54406	1.83982	3.7599	3.78753	2.73272	5.27194	NA	NA	NA	NA
119	Lapatinib	EGFR, ERBB2	RTK signaling	1.54425	2.15736	1.92657	2.35116	2.63081	NA	NA	3.62076	1.61183	2.59492	2.78243	2.59566	1.95364	2.38275	1.56621	3.08603	2.08824	2.76387	3.33841	NA	NA	1.96607	2.5826	2.02027	2.90382	NA	2.50797	2.72257	3.11779	3.49303	2.43515	1.70198	2.29717	1.42353	2.77279	NA	3.91735	2.58391	3.41739	2.89802	3.0667	4.00818	NA	NA	NA	NA
127	GSK269962A	ROCK1, ROCK2	Cytoskeleton	2.84416	0.142459	1.38964	3.08055	1.06905	NA	NA	3.78994	2.61726	-1.87781	0.941487	1.45636	1.55244	1.39008	2.0902	1.26968	1.77078	1.77012	2.24372	NA	NA	-3.92128	2.63198	0.841357	1.69064	NA	2.26997	1.47495	3.51946	3.35703	1.84978	0.166447	2.39023	0.945958	1.95088	NA	4.16304	2.21305	2.23805	3.18872	3.28565	3.1032	NA	NA	NA	NA
133	Doxorubicin	Anthracycline	DNA replication	-0.452953	-1.17784	-2.26647	-0.243452	-2.06693	-2.3873	-2.28857	-0.611261	-1.96164	-4.46483	-1.81874	-4.15535	-1.53467	-2.8055	-4.91857	-0.475439	-1.85376	-1.75954	-0.185632	-1.22751	-1.94311	-3.95464	NA	-5.14248	-0.607852	NA	-2.82839	-3.4338	0.139333	-1.42235	-3.51711	-3.99431	-2.65624	-2.19496	-1.57309	-0.865094	0.821155	-3.31423	-1.99208	-1.17405	-0.786386	-0.410179	-1.98201	-3.97018	-3.44952	-4.19357
134	Etoposide	TOP2	DNA replication	2.48014	2.20209	0.817843	2.48111	0.219128	-0.884829	-0.031839	4.1105	2.6982	-1.8012	1.0696	0.785099	1.94478	-0.112615	-0.396548	2.83887	3.37994	0.757898	3.50894	3.666	0.528778	-0.785449	NA	-1.67728	3.95801	NA	0.428889	-1.11228	3.67319	1.0586	-0.815322	-1.52572	-0.403117	0.434727	1.42106	4.5354	4.73077	-0.504959	1.29071	2.20299	1.20589	3.07412	0.639889	0.188761	-0.715826	-0.614748
135	Gemcitabine	Pyrimidine antimetabolite	DNA replication	-0.080383	-0.97858	-5.19058	-3.12926	-4.95541	-4.73476	-5.46281	1.73311	-2.68065	-6.53326	-3.05163	-3.99458	-1.47764	-4.89288	-6.9252	-2.51377	-1.02869	-5.28696	0.469291	3.06486	NA	-5.16632	NA	-6.8552	2.18915	NA	-5.66335	-4.5911	1.49747	-2.7012	-5.81514	-5.87155	-4.69057	-4.6947	-2.6457	1.05602	1.13894	-4.31434	-3.11714	-1.32249	-3.09654	0.69744	NA	-1.37791	-4.96466	-6.60357
136	Mitomycin-C	DNA crosslinker	DNA replication	0.337203	0.627818	-1.78394	0.703528	-1.86278	-1.90996	-2.2516	1.75468	0.445744	-3.95197	-1.48506	-0.690369	0.942242	-2.07275	-3.41035	0.126535	-0.013894	-1.76507	1.74541	2.62088	0.722336	-3.39225	NA	-3.36859	1.61294	NA	-1.79778	-1.95446	1.19938	0.010994	-1.91675	-3.53711	-1.77366	-1.11086	0.355229	-0.707557	1.06547	-1.69021	0.255522	0.293947	0.264693	0.238752	-0.601337	-3.05411	-2.17833	-2.23377
140	Vinorelbine	Microtubule destabiliser	Mitosis	-3.75787	-5.45493	-5.7239	-1.39939	-3.52451	-6.10431	-5.03209	-0.245519	-4.62028	-4.87281	-3.39058	-5.83147	-5.48681	NA	-3.80497	-1.19524	-3.9651	-5.24852	-2.59005	-1.54166	-4.53202	-5.37637	NA	-6.01668	-2.66124	NA	-4.35947	-5.57315	-2.25213	-5.05436	-4.97307	-5.32588	-4.69254	-5.84799	-2.97094	-1.26865	-1.35614	-4.28856	-4.02178	-3.09247	-2.46746	-1.99754	-5.23927	-4.8312	-4.27977	-5.32984
147	NSC-87877	SHP-1 (PTPN6), SHP-2 (PTPN11)	Other	4.57902	4.38055	3.63587	4.43644	5.10568	4.52113	4.79773	5.00549	5.43224	4.30804	4.86325	4.78019	4.44013	4.29413	5.09936	4.59206	5.32003	5.30324	5.08604	4.87138	3.62729	4.35869	NA	4.6119	4.96493	NA	4.48701	4.47358	5.6258	5.76777	4.87726	4.37813	4.51013	3.80943	4.64042	6.22748	6.0043	4.71547	5.07084	5.13771	4.67324	5.29767	4.51609	2.69105	5.39664	4.62482
150	Bicalutamide	AR	Hormone-related	2.63293	2.0803	1.26794	2.15169	2.12271	2.35102	2.95731	2.97171	2.37388	1.9773	2.25372	1.77916	1.64028	1.75964	2.71798	2.10885	2.60915	2.55425	2.62685	2.99018	2.6425	1.62536	NA	1.87364	2.40808	NA	2.30905	2.1591	2.82233	2.93811	1.89196	1.39739	1.89983	1.43569	2.22114	3.46976	3.15124	1.99313	2.43863	2.4541	2.39643	2.9468	2.44303	2.0381	2.56601	1.45189
151	QS11	ARFGAP1	Other	4.54445	2.04887	1.8377	4.08623	2.82553	2.81773	3.4631	4.83813	2.42357	1.79976	3.47628	2.98682	2.52723	1.38783	2.30195	3.93546	3.10294	3.07129	4.54977	3.55536	4.10653	2.20846	NA	0.331875	4.72203	NA	1.89537	0.629214	4.1777	3.6802	3.28874	1.27597	2.72772	1.28931	3.85025	4.95735	4.39784	2.50023	3.35888	3.12706	4.34452	2.86958	2.3563	0.285734	3.0287	1.56346
152	CP466722	ATM	Genome integrity	0.745467	1.0233	0.953184	2.00927	1.35162	1.62546	1.46698	1.76429	2.17418	-0.838997	1.92463	0.237269	1.7689	1.51401	1.45707	2.41612	0.886758	1.16162	2.19862	6.10919	4.88502	0.638789	NA	1.04082	1.01016	NA	2.33749	0.561297	1.35847	1.33595	0.009088	0.012459	1.03052	-0.46305	1.74189	4.09837	2.54628	2.42139	1.2046	3.22477	2.22229	1.99026	2.83784	3.01766	2.09178	1.48126
153	Midostaurin	PKC, PPK, FLT1, c-FGR, others	Other	0.680205	-0.754761	-1.33696	1.16362	-0.931607	-2.06409	-1.55752	2.26555	1.94679	-3.85846	-0.829597	-0.99354	0.354066	0.513212	0.115065	1.71846	-0.54387	-0.413569	1.78914	1.24237	0.773011	-0.939654	NA	-2.09534	1.65998	NA	-0.94679	-3.033	1.01385	1.07206	0.257166	-2.17247	0.688347	-0.921326	1.50754	1.83482	1.27591	0.152074	0.718179	1.59434	0.635422	0.332924	0.612359	-0.478966	1.09184	-1.17612
154	CHIR-99021	GSK3A, GSK3B	WNT signaling	3.44126	2.24454	1.71152	2.59539	2.8883	2.79844	3.4958	3.86339	3.14444	1.72959	2.84339	0.839755	2.84068	2.10183	3.4493	2.91262	3.58351	1.80858	3.24844	1.36171	3.2334	1.93022	NA	2.48451	3.34952	NA	1.96281	2.39368	3.81135	3.1665	3.10532	0.806762	2.60832	0.5388	2.40537	3.96803	4.5368	2.48094	3.30215	3.36403	3.26665	3.86395	2.70554	2.94983	3.50912	2.4561
155	Ponatinib	ABL, PDGFRA, VEGFR2, FGFR1, SRC, TIE2, FLT3	Other, kinases	-0.321479	-0.11094	-3.3236	1.48626	-0.410248	-1.08397	-2.64792	2.27474	-0.057604	-5.31536	-0.362145	-0.618504	-0.454368	NA	1.82847	1.71666	-2.05958	0.229056	1.97669	1.92483	1.53463	0.271431	NA	-0.552498	1.74099	NA	1.56663	-7.84762	-0.190526	1.31666	-3.03381	-1.38262	0.093002	-0.947001	1.5095	2.77441	1.99922	-0.055645	-2.44393	0.959829	0.181619	0.231448	1.79419	0.129133	-0.26856	0.197241
156	AZD6482	PI3Kbeta	PI3K/MTOR signaling	3.14272	2.09484	0.862065	3.45254	3.10428	2.59448	0.049517	4.58115	4.07177	0.751749	2.31622	2.10293	1.68808	1.40373	2.90037	3.99827	1.49117	2.6419	4.27919	2.73948	4.00759	2.02325	NA	2.2404	4.04587	NA	3.61348	2.96529	2.40053	-0.924071	0.385129	-0.345203	2.71346	1.86161	3.83742	3.44911	3.83232	2.31925	1.0531	3.07413	3.09058	1.7536	2.49255	0.427368	1.60821	1.74086
157	JNK-9L	JNK2, JNK3	JNK and p38 signaling	-0.390518	-0.948752	-1.11231	0.447859	-0.882612	-1.05294	-1.34442	0.667517	-1.36379	-0.858072	-0.477959	-1.65982	-1.0647	-0.261587	-1.36095	0.867876	-1.04731	-0.853078	0.23611	4.31809	-0.783013	-2.02146	NA	-0.180444	1.34765	NA	0.55109	-1.06102	-0.449988	-0.975964	-0.449412	-1.40634	-0.430462	-1.247	-0.704143	1.04384	0.424115	-0.600271	-0.819767	-0.697901	-0.350259	-0.182764	-0.165054	-1.47642	-0.997918	-2.74143
158	PF-562271	FAK, FAK2	Cytoskeleton	2.43833	1.348	0.884077	2.03287	1.90054	0.228609	0.683264	3.75935	2.29169	-1.16264	1.49281	0.63001	1.80204	1.88045	1.73256	3.33289	1.61511	1.78424	3.58613	2.03397	2.52462	1.36619	NA	0.070258	2.9876	NA	1.10777	1.11875	3.78132	2.35835	2.10773	0.41168	1.77242	0.622301	2.74438	1.92599	4.50308	1.16265	1.79583	2.30762	3.31356	2.66053	1.56531	1.05095	1.50538	1.1197
159	HG6-64-1	BRAF	ERK MAPK signaling	-0.535048	0.265001	-1.43216	2.74569	0.530574	-1.16432	-1.92697	4.26846	-0.497422	-2.96	0.951528	-0.041421	0.189753	NA	0.295572	1.99843	-1.14653	1.22359	1.92837	3.84615	4.01265	0.732981	NA	-0.69193	4.04523	NA	1.18615	-4.8238	0.241072	2.13721	-1.27344	-0.384748	0.643431	-0.404416	3.00018	3.60838	1.64557	1.64184	-0.359119	2.09962	1.41447	0.276181	0.510829	-0.07853	-0.07309	0.256195
163	JQ1	BRD2, BRD3, BRD4, BRDT	Chromatin other	-0.085479	-0.155366	-1.45604	0.541367	1.84146	-0.613883	-1.63489	3.11797	2.06402	-2.2451	0.357979	-1.68523	-0.387306	NA	0.764026	3.33289	-1.08424	-0.561613	0.64432	-1.53739	-0.070296	0.460949	NA	-0.040017	3.2597	NA	-1.53841	-0.840029	1.02808	-1.57988	0.543492	-2.21354	-0.264031	-1.40974	1.81783	0.876729	-0.093096	-1.513	0.07689	-0.190092	1.13159	-0.510739	0.161061	-1.21258	-1.09577	-1.76434
164	JQ12	HDAC1, HDAC2	Chromatin histone acetylation	0.338988	1.84957	-0.12444	0.173321	1.22566	1.87501	-0.420346	2.5751	2.65215	-1.34481	1.152	-0.683664	0.187628	NA	-0.952476	3.57184	-0.791999	0.794169	1.87307	2.16946	-1.27425	-1.20107	NA	0.077133	4.00485	NA	-0.82591	0.167212	3.17936	-0.591305	0.538772	-0.531294	0.679339	0.193816	2.3539	1.89422	3.20502	0.738006	1.45017	1.2575	2.44767	0.578564	0.590186	2.1015	1.58033	0.108136
165	DMOG	HIF-PH	Metabolism	7.36477	5.0066	4.62216	7.39229	5.55524	6.60309	6.39032	7.34617	3.91106	5.60649	7.73753	4.43459	4.8913	5.74251	6.83925	8.23475	4.60826	7.05678	6.37754	5.84449	7.41406	2.28457	NA	7.09031	8.28218	NA	7.16753	4.9103	3.8371	3.71211	5.67099	4.46362	6.32788	4.01588	4.66953	5.66989	6.1398	6.04075	3.8857	6.37208	6.55372	4.98596	6.2717	6.8635	4.5105	6.4424
166	FTI-277	Farnesyl-transferase (FNTA)	Other	2.36909	2.06316	1.43165	2.07336	0.695724	2.01208	1.59127	2.66606	2.45009	1.83358	1.97087	2.27802	2.06875	1.9293	2.28244	2.41526	2.25265	2.50612	2.54249	3.2118	2.2354	0.216417	NA	1.41102	2.24341	NA	2.1149	1.79085	1.93506	0.53641	1.86261	1.88494	1.77487	1.27468	2.1825	2.04296	3.23809	1.66723	2.08666	2.08478	1.60506	2.9719	1.10364	1.71013	1.01145	2.12025
167	OSU-03012	PDK1 (PDPK1)	Metabolism	2.09308	0.897767	1.23009	3.94412	1.76139	1.6759	1.91536	2.59797	0.971799	0.757163	1.31055	1.70273	0.592716	0.637972	0.337432	2.48269	1.65996	1.76742	1.84829	3.1483	2.49939	0.846775	NA	-0.908352	4.65235	NA	0.617397	0.615985	1.90739	1.56441	1.56838	-0.394466	1.00291	0.143162	1.5654	3.33886	3.22596	1.21798	2.03273	1.976	2.03948	1.21644	1.77682	-1.3751	1.3609	0.724258
170	Shikonin	not defined	Other	2.50838	-1.10522	-0.780768	0.873523	1.80817	-0.895969	-0.57506	0.393493	-1.40731	-1.13803	-1.11367	-2.79128	-0.763707	-0.396859	0.457015	0.583622	-1.68297	-0.590818	-0.025494	0.086627	0.479868	-1.96716	NA	-0.760137	1.16036	NA	-1.16299	-1.12779	0.274174	-0.040101	-1.32362	-2.15175	0.314005	-0.455088	-0.090671	4.32737	0.220425	-0.196517	-1.08816	0.128353	0.051174	-0.855121	0.052177	-1.40762	-0.99238	-1.04481
171	AKT inhibitor VIII	AKT1, AKT2, AKT3	PI3K/MTOR signaling	2.56781	3.02382	1.53386	3.11264	3.2731	1.10616	0.214197	3.87075	2.75264	1.45999	2.46159	2.67376	2.22267	1.80955	2.12774	3.32334	2.64515	2.90918	3.56212	3.08656	2.95424	1.2579	NA	1.22504	3.35272	NA	2.80492	1.87479	2.50105	0.822003	1.50122	0.791045	2.87623	1.64667	3.13511	2.27321	3.24517	2.92665	2.51913	2.57987	2.74415	3.25519	3.26003	1.68239	1.60416	1.45041
172	Embelin	XIAP	Apoptosis regulation	2.83883	2.81176	1.36454	3.8247	1.76715	2.96399	2.66096	5.08886	2.96823	3.23689	2.67979	2.19591	2.2121	2.35851	1.52938	3.78614	2.79996	2.597	5.01731	2.69413	2.52132	3.057	NA	0.91929	4.64346	NA	3.64474	1.69107	2.93588	4.06983	1.73074	1.27351	2.15342	1.586	4.68884	2.36585	4.86883	1.77042	4.1341	2.2262	1.62773	2.36762	2.63384	2.51034	2.72188	1.58962
173	FH535	PPARgamma, PPARdelta	Other	1.96981	1.93791	1.39681	3.29401	1.74991	1.9476	1.60564	3.69698	0.724245	1.67834	2.47039	1.60401	1.68366	2.2055	2.03154	3.03424	1.91263	2.23556	3.74197	2.06542	0.834235	1.68384	NA	0.1427	3.35613	NA	2.45804	1.61236	1.12998	2.94253	2.28061	1.82725	1.81668	1.83422	4.11006	3.66464	2.88721	2.89671	2.30519	2.06354	2.44704	3.22223	0.69478	0.60421	1.12522	1.2565
175	PAC-1	Procaspase-3, Procaspase-7	Apoptosis regulation	0.594934	1.46128	-0.480027	2.37501	0.48081	2.4631	2.42238	3.86682	1.30458	1.81756	0.567222	0.020357	1.06203	0.770762	0.361654	1.89567	1.0942	1.36979	2.28188	3.25727	2.60825	1.28269	NA	2.12235	3.18815	NA	0.611264	0.691683	1.29589	1.39682	0.343516	-0.452254	0.893218	0.178242	2.51365	1.15226	2.06864	1.13774	2.01004	0.417458	-0.034099	3.08771	3.43521	3.01891	2.25096	1.66642
176	IPA-3	PAK1	Cytoskeleton	3.64813	2.32941	1.32204	5.27715	2.84043	2.83564	4.28667	2.61556	1.18135	2.13374	2.02393	1.52257	1.18443	NA	3.41786	3.16506	1.4149	3.79366	5.22115	3.19346	3.50866	1.57161	NA	1.75913	5.78661	NA	2.42654	4.25599	2.4641	2.23539	1.46392	0.514678	2.18245	1.16708	5.23576	3.88565	3.85518	5.04648	2.43858	4.04969	3.11751	4.03474	3.46413	1.80791	3.49394	1.54793
177	GSK650394	SGK2, SGK3	Other, kinases	4.9365	2.57565	0.459451	4.29516	3.68296	1.28821	1.81447	4.98103	3.70709	-1.62424	2.28157	1.20881	2.68292	3.50327	1.33192	4.79401	3.27683	3.20346	4.9119	4.74331	4.15778	2.78089	NA	-0.24956	4.8301	NA	1.3413	1.62298	4.36221	3.0233	2.86446	1.80502	4.29884	0.800706	4.70833	5.95089	5.86702	3.10734	4.40998	3.32348	3.60337	5.72203	4.22438	1.16051	3.53992	-0.189437
178	BAY-61-3606	SYK	Other, kinases	1.97056	1.10167	0.028572	3.50882	2.47067	0.050304	1.40049	1.96568	0.124007	-2.90359	0.395885	-0.476921	0.899121	1.81329	0.260102	3.08167	0.250783	1.51159	3.49089	5.08126	3.54792	-0.579934	NA	0.58666	4.491	NA	2.10352	-1.09033	1.12795	2.38986	-0.090827	-0.8306	1.79357	0.420432	2.94919	5.42791	2.56056	1.93625	0.201267	1.79039	1.75153	2.29316	3.39108	0.580638	1.52264	0.896804
179	5-Fluorouracil	Antimetabolite (DNA & RNA)	Other	6.10247	3.13308	1.18818	4.14734	5.596	5.81482	1.5925	3.02896	2.52331	0.055232	2.7959	1.23919	1.76493	0.734169	1.59677	1.46011	2.61691	1.33899	4.78788	6.81165	5.57649	-0.554238	NA	1.73317	4.30223	NA	5.19127	0.214644	4.08727	1.76376	0.93594	0.184427	1.56034	2.37312	-0.654039	5.6921	3.63795	0.065053	2.28296	3.21657	5.71015	2.90949	6.00879	4.2103	3.22863	3.52558
180	Thapsigargin	SERCA	Other	-2.02893	-5.69435	-4.70413	-1.35041	-2.72138	-6.0439	-5.28552	-1.21654	-3.12297	-4.54965	-4.63085	-6.18324	-4.27463	NA	-6.62148	-3.03612	-4.81217	-4.5582	-0.384435	-4.82976	-4.53653	-0.207635	NA	-5.52676	1.6098	NA	-5.56611	-4.15561	-3.68559	-2.22599	-4.40884	-6.50895	-4.04323	-6.12731	-3.12129	0.220813	-2.97902	-4.52607	-3.07948	-3.11186	1.19993	-2.71762	-4.44748	-6.37987	-4.58421	-6.20174
182	Obatoclax Mesylate	BCL2, BCL-XL, BCL-W, MCL1	Apoptosis regulation	-0.95053	-1.87511	-3.73124	1.24691	-1.18505	-0.908175	-0.795999	0.536465	-2.29097	-1.77541	-2.79232	-3.35776	-2.36988	NA	-2.42256	-1.15596	-2.33533	-2.74241	1.59381	-1.58314	0.439485	-2.75446	NA	-2.28587	3.63669	NA	-1.96603	-2.1616	-1.67645	-0.069947	-3.46993	-3.47538	-2.12726	-2.75467	1.83225	0.677009	0.871975	-1.39358	-1.8336	0.72292	-0.773876	-1.57119	-0.878885	-1.81712	-2.12623	-2.2574
184	BMS-754807	IGF1R, IR	RTK signaling	2.19257	1.29712	0.025444	3.06477	2.02514	-0.046707	0.193501	3.75188	2.75006	0.150962	0.026934	0.292007	2.99845	1.64444	-2.48996	3.31461	1.691	1.34954	3.56185	1.06583	1.98548	0.271483	NA	-1.52711	3.35223	NA	0.73118	0.545676	3.49643	1.59513	1.79837	-0.550485	1.84167	0.505218	2.27012	NA	3.4595	0.550366	2.72533	3.20583	2.87211	2.6524	1.41634	-0.158038	2.52638	-2.87942
185	Linsitinib	IGF1R	IGF1R signaling	2.62568	2.72902	1.89051	3.07768	2.9684	3.32263	3.07307	3.67528	2.63521	1.65212	1.1487	2.04675	2.75449	2.17064	-0.698822	3.33289	1.90702	2.72711	3.55675	3.2674	3.56931	1.92596	NA	1.1591	3.35272	NA	3.15914	1.48057	3.71616	3.30734	3.00683	1.1756	2.86692	2.18686	3.1429	-1.14913	1.83611	1.67852	3.19296	1.12363	2.92651	2.20051	1.99594	1.77985	2.53262	-0.968977
186	Bexarotene	Retinioic X receptor (RXR) agonist	Other	1.93492	3.7261	2.34346	3.56276	2.67524	4.46267	2.61414	4.21292	4.2187	-0.825634	4.2577	1.95376	2.84738	2.5586	0.799392	4.29325	3.54019	4.55269	4.44787	2.95831	2.55278	3.61805	NA	1.4549	4.42556	NA	4.24675	1.74971	3.32921	0.82324	3.26898	3.02516	3.35193	3.15743	3.66289	5.40957	4.93574	3.94465	4.51083	3.42618	4.09204	4.57207	3.32144	2.5423	3.56786	2.28591
190	Bleomycin	dsDNA break induction	DNA replication	2.59422	2.31871	0.147409	1.12131	3.01449	0.780443	-1.48648	4.66709	2.37807	-1.1065	3.29489	1.9327	4.19917	0.319492	-1.68635	0.913215	4.76596	0.629513	2.87737	5.5932	2.0093	-2.54208	NA	-2.5273	5.05323	NA	-0.463013	0.986983	3.0167	1.13577	-0.241692	-0.606854	2.74138	2.6288	3.01292	NA	3.70746	-2.1108	-0.090371	0.798535	4.13634	1.41606	-1.85354	-1.22732	0.586907	0.99498
192	LFM-A13	BTK	Other, kinases	4.50065	4.46214	3.06431	4.89461	4.70731	5.08771	4.56344	5.72058	4.23656	3.95708	4.32867	4.35041	4.73525	4.17482	4.84705	4.77324	4.37434	4.81626	5.13662	5.81141	5.41478	3.14271	NA	4.01627	5.17856	NA	4.79521	4.47943	5.17467	3.81068	4.73439	3.91978	4.54409	3.96019	4.76938	5.1224	5.61591	4.39306	4.6951	4.7144	4.38129	4.78693	2.53539	4.12423	5.00203	4.29856
193	GW-2580	CSF1R	RTK signaling	5.17043	4.26892	4.41395	3.17339	5.32883	5.65134	5.97789	4.85118	5.76623	4.6246	5.20856	5.26883	4.50633	4.6605	5.60261	5.06421	5.48659	5.09674	5.32294	5.42154	5.18047	4.09904	NA	3.35264	4.4589	NA	4.7423	4.50791	5.27331	5.38552	4.69782	4.84778	4.83964	4.40813	4.84431	6.38202	5.59511	4.2992	5.42667	5.38894	5.22685	5.53485	5.524	4.84466	5.10797	4.87958
194	Luminespib	HSP90	Protein stability and degradation	-3.46246	-3.40165	-3.85553	-2.27158	-1.65931	-4.24839	-3.54954	-3.24812	-3.51586	-5.3244	-3.76455	-3.806	-3.29441	-2.92303	-5.02655	-2.31357	-3.31354	-2.20277	-0.329111	-1.06561	-2.79618	-4.55245	NA	-4.48073	-0.17662	NA	-3.96791	-3.72878	-2.33613	-3.41216	-3.5298	-4.93373	-3.44026	-3.94421	-1.51479	-0.730785	-0.35932	-3.49405	-2.71213	-2.04725	-3.12232	-2.09176	-3.45506	-5.1269	-3.36787	-4.25321
196	Phenformin	Biguanide agent	Other	7.57218	5.23386	8.57001	6.83148	10.4688	10.622	5.9471	6.13913	4.8794	3.86883	6.582	4.0147	3.90659	6.00293	7.31347	5.80752	5.54038	5.47879	6.5986	8.62579	6.84048	5.57282	NA	3.43326	8.10831	NA	10.1125	1.22276	5.85374	5.16358	6.20182	4.0868	4.83519	6.35587	7.49023	8.01092	6.11254	10.0274	5.83547	5.38512	10.6663	6.59649	8.15639	8.38018	9.37045	8.86497
197	Bryostatin 1	PKC	Other	-2.38056	-3.23145	-4.8341	-3.09048	-2.60131	-2.83137	-2.48987	-2.45286	-3.33185	-3.36496	-3.10062	-2.53803	-3.39538	-4.87833	-2.05949	-2.76737	-2.20118	-2.62131	-2.59732	-3.19638	-3.38785	-3.22939	NA	-4.11293	-2.64755	NA	-3.72393	-4.45835	-2.1216	-1.89992	-2.62668	-2.96054	-3.36019	-4.17968	-2.70279	NA	-1.67375	-3.1328	-2.73041	-2.39793	-2.88787	-2.21735	-3.01986	-3.98111	-2.26612	-2.68884
199	Pazopanib	CSF1R, KIT, PDGFRA, PDGFRB	RTK signaling	2.6947	3.20572	1.92561	3.4718	3.39378	2.55191	-0.816048	4.13992	1.93357	0.361849	3.97721	3.45447	2.41047	2.68335	3.63657	3.48959	2.43907	3.56414	4.50596	1.72321	2.22112	1.85586	NA	0.268701	3.17142	NA	4.35139	-4.94918	3.4369	3.22682	1.20884	2.81977	3.55244	2.26014	3.0713	NA	5.2125	2.31717	2.89435	4.39111	4.04902	3.91418	2.37997	3.8054	2.70511	3.32674
200	Dacinostat	HDAC1	Chromatin histone acetylation	-3.73712	-3.61727	-4.20209	-3.39875	-3.01456	-2.35017	-2.89591	0.015293	-2.26486	-4.43998	-3.40639	-4.70727	-3.69405	NA	-4.2628	-1.69317	-4.77528	-4.12355	-1.12777	-1.37667	-3.59574	-4.68791	NA	-3.71113	-2.3051	NA	-4.64168	-3.94046	-2.05991	-4.79015	-3.41341	-4.52945	-3.53304	-4.10418	-2.90774	-2.5778	-2.68296	-4.05715	-3.5658	-2.69012	-2.64525	-2.49144	-2.97118	-3.21362	-2.74718	-3.35087
201	Epothilone B	Microtubule stabiliser	Mitosis	-3.96204	-4.9627	-6.61879	-2.03741	-4.46933	-5.93912	-5.22437	-1.18154	-4.94507	-6.33024	-5.44409	-6.82516	-5.48222	-3.85734	-7.13166	-3.10921	-4.16036	-5.19369	-2.97739	-2.3659	-5.24369	-6.16101	NA	-7.82858	-2.89526	NA	-5.40312	-5.38613	-2.88916	-4.67606	-5.71262	-6.07634	-5.0639	-6.58166	-2.92673	-0.124699	-1.25092	-5.5766	-4.19445	-2.73088	-3.33604	-1.3303	-5.37889	-8.09487	-5.74074	-7.83205
202	GSK1904529A	IGF1R, IR	RTK signaling	2.50811	1.91861	0.920047	2.10756	2.32015	1.90692	1.23335	2.92667	1.43497	1.53015	2.17455	2.10545	2.06997	1.67785	2.70834	2.4017	2.35076	2.42085	2.64918	2.89909	1.01405	1.09761	NA	1.10736	2.36254	NA	2.04303	1.99551	2.41533	2.12146	2.20266	1.2275	1.95781	1.08746	2.17205	1.75581	3.40734	1.94125	2.42391	2.32752	2.39647	2.84944	2.36916	1.46133	2.25814	1.54046
203	BMS-345541	IKK1, IKK2	Other, kinases	2.74227	2.509	2.40357	2.83273	2.60641	1.60111	1.29952	1.8364	2.98774	1.85279	2.91201	1.15861	1.34493	2.31706	3.1508	1.94154	1.45899	2.08408	1.60499	6.1185	4.03427	2.41979	NA	2.34773	2.33046	NA	2.35661	2.30988	1.69515	1.04346	1.15342	2.1369	1.86591	1.93525	0.994168	3.13406	2.84171	1.74889	2.74394	2.60075	2.82769	2.14426	2.67457	3.46308	3.44822	2.25419
204	Tipifarnib	Farnesyl-transferase (FNTA)	Other	2.87967	2.61746	1.12853	2.97463	1.44035	1.102	0.554542	3.8868	1.364	-0.471579	1.45236	0.219784	1.18314	1.70081	-0.082963	4.79105	0.796904	1.61437	3.90661	1.69528	1.74243	0.540328	NA	-1.15811	4.32911	NA	1.06133	1.10549	1.6907	-0.812804	0.958068	-2.21784	1.86675	0.693678	3.90943	2.2056	3.3171	2.51408	2.50575	2.38097	1.79348	2.36651	1.29539	-0.051196	0.383784	0.679916
205	Avagacestat	Amyloid beta20, Amyloid beta40	Other	4.83588	4.21835	3.74282	4.45771	4.64583	4.95875	5.27144	4.27266	5.08327	4.28541	4.55718	4.43918	4.48102	4.04418	3.42867	4.71919	4.82143	3.48088	4.97242	5.63431	4.51063	3.90792	NA	4.17849	4.63679	NA	4.56619	4.44917	4.85283	4.34414	4.39785	2.03564	3.76151	3.36095	4.52232	5.7196	5.56975	4.30883	4.47201	4.74956	4.48736	5.1014	4.86857	4.43287	4.92663	4.50245
206	Ruxolitinib	JAK1, JAK2	Other, kinases	-0.440264	3.70058	2.74801	-0.094134	3.97078	4.1066	4.35454	3.91381	4.42681	1.67982	3.83488	3.59983	3.66457	1.90397	4.31872	4.04224	3.74977	2.93729	4.17624	5.00223	3.9198	0.83617	NA	3.50936	3.5537	NA	2.81082	3.16083	3.15969	4.73408	2.73193	2.79485	3.24914	2.31852	2.52429	5.07347	4.167	3.6247	2.16751	4.06947	3.49771	4.43726	4.12173	3.95333	3.15886	4.04787
207	AS601245	JNK1, JNK2, JNK2	JNK and p38 signaling	2.06614	1.59647	1.35407	2.58837	2.13305	1.8107	1.90738	3.05535	1.05744	0.172567	1.62035	0.620403	1.60065	2.17313	1.53268	3.73085	1.58892	2.04269	4.40711	1.11895	1.86385	0.624812	NA	1.0076	4.49189	NA	2.54434	0.793934	2.68328	2.04108	1.76377	0.953392	2.54086	0.887885	2.64103	0.787728	3.95236	2.0296	2.39202	3.8581	2.17333	3.39254	1.34544	1.14721	2.15993	1.10601
208	Ispinesib Mesylate	KSP	Mitosis	-4.06623	-3.82474	-3.91473	-0.233014	-2.10237	-3.04392	-1.29237	-3.39555	-0.925103	-5.28424	-2.3656	-4.2907	-4.40642	-0.683351	-1.26712	-1.56276	-3.96083	-3.26173	-2.50298	1.22675	-0.845569	-4.94525	NA	-4.59293	-3.54834	NA	-3.73749	-3.04813	-1.5732	-3.88003	-4.48879	-4.74973	-4.24721	-4.10177	-2.51723	0.422661	-1.30253	-0.947473	-3.39961	-1.75153	-2.01181	-1.56883	NA	-0.863934	-0.610704	-3.5993
211	TL-2-105	not defined	Other	4.18021	3.07659	2.71719	4.39692	3.54154	4.33885	0.231334	2.70203	3.20948	2.12618	3.74214	1.87115	2.6948	2.98383	4.00157	4.69362	0.923763	2.15831	3.70382	5.57384	4.44324	3.30872	NA	3.16714	4.14866	NA	3.82576	-2.86986	1.40491	3.38072	0.579363	1.8804	2.74929	1.54786	4.37096	4.89294	2.58569	4.31282	4.1959	4.68609	3.55874	2.89902	4.97458	4.73073	4.72984	3.75827
219	AT-7519	CDK1, CDK2, CDK4, CDK6, CDK9	Cell cycle	-0.995774	-2.14148	-0.580745	2.11272	-0.083806	0.879741	-0.855817	-0.550137	-0.7618	-1.90806	1.64187	-2.80514	-1.5055	-1.39594	0.859032	0.123111	-2.01692	-1.01956	-0.834158	5.65477	0.192793	-2.01067	NA	1.69593	-2.18634	NA	0.112774	-0.801167	-1.55645	-2.30807	-2.13309	-2.03054	-1.53695	-2.23615	-1.90357	3.85391	3.11446	-1.13866	-1.7202	-0.746867	2.22904	-0.228674	2.03775	1.85054	1.11561	-1.32951
221	TAK-715	p38alpha, p38beta	JNK and p38 signaling	3.5784	2.96177	2.71935	4.39562	3.0947	2.89427	3.45184	2.47683	3.5469	2.74998	3.65216	2.49302	3.20687	2.74394	2.50334	3.95533	2.70842	2.7118	3.14053	6.16349	4.49058	2.83201	NA	2.74343	3.05483	NA	3.89017	2.53139	3.16283	3.94365	1.32636	2.73638	2.75811	2.23926	2.93533	5.67023	3.47605	3.41339	3.29316	4.09989	3.92791	2.75229	4.16195	3.94254	3.95795	3.10046
222	BX-912	PDK1 (PDPK1)	Metabolism	2.42175	0.779234	-0.198361	3.27787	2.89235	0.822284	-0.329442	3.11768	3.05847	-4.44161	1.99607	-1.44532	3.37724	2.3698	2.03211	2.80168	0.564708	1.12796	2.92841	5.61266	4.67199	-1.07112	NA	-1.35443	2.47722	NA	0.845157	-2.40428	1.6835	0.937529	-0.425392	-0.933166	0.964013	-1.36957	2.67501	5.60067	3.20883	2.64542	1.05479	4.75427	4.01304	2.63824	3.74478	3.85447	3.5357	0.560165
223	ZSTK474	PI3K (class 1)	PI3K/MTOR signaling	1.32953	-0.64204	-1.69466	1.5673	1.17073	-0.119745	NA	-0.859788	1.68848	-1.49916	1.35785	-0.842541	-0.453134	-0.841236	-0.961528	2.76547	-1.70533	0.108764	2.38686	5.11832	2.95466	-0.940013	NA	-0.864197	1.34773	NA	1.75418	1.50192	-0.891985	-2.91406	-3.5015	-3.2799	-1.39064	-2.98379	1.44721	2.07006	1.66285	2.60576	-2.78838	2.31317	2.98659	-1.0706	2.01239	2.42534	0.603523	-0.350569
224	AS605240	PI3Kgamma	PI3K/MTOR signaling	3.11537	2.8264	3.12873	3.24207	3.12584	2.97358	2.31756	0.073886	4.05811	1.74383	1.56149	2.26523	3.29358	2.50965	2.81502	2.95277	2.86024	3.13718	3.85139	6.34164	4.05415	2.61901	NA	1.38172	3.67228	NA	NA	2.58897	3.11333	2.37746	1.08444	0.852839	2.46544	2.44023	3.0055	6.12975	4.2891	3.81135	1.75786	3.13905	3.10057	1.67872	4.4646	3.9738	2.79698	1.28343
225	Genentech Cpd 10	AURKA, AURKB	Mitosis	2.14872	1.94416	-1.72176	3.28864	1.4469	1.35466	1.50274	0.584803	2.38549	-1.95508	2.67213	0.65647	2.20068	1.75473	1.62568	2.57927	0.388808	2.24782	2.47265	5.67221	4.7058	-1.62119	NA	-0.728169	1.90733	NA	2.17306	1.32441	1.69661	0.747708	-0.093421	-0.538437	1.18192	-1.53802	0.868094	2.69602	2.74301	2.36843	1.69802	3.0991	2.99832	2.14043	2.47634	2.65266	3.4109	NA
226	GSK1070916	AURKA, AURKC	Mitosis	1.10153	0.619887	-3.55044	3.43085	1.11918	NA	-0.998922	1.33363	2.94093	-3.92181	0.411411	-4.74857	3.36101	2.11125	-0.007261	3.41505	0.773226	1.21576	3.23442	4.67679	3.70099	NA	NA	-4.62695	1.42917	NA	NA	0.165422	1.5415	-0.252151	0.109603	-5.20221	0.553148	NA	3.06106	4.38171	2.38406	1.68969	1.14128	3.73726	2.96833	2.15697	1.96939	2.09527	2.60894	NA
228	AKT inhibitor VIII	AKT1, AKT2, AKT3	PI3K/MTOR signaling	1.67966	1.833	2.06436	3.0587	3.33853	1.40792	0.349415	0.417096	2.53528	0.60526	2.76734	0.8785	1.2164	1.66849	0.896565	2.61247	0.404586	1.95687	2.12716	5.46759	4.70069	1.24488	NA	1.90563	2.26426	NA	2.43468	1.28219	1.20869	-0.938813	-1.40902	-1.25555	1.02332	0.545857	3.62134	2.76744	2.75549	3.28779	1.21276	3.12204	2.86454	0.838801	1.99076	3.1875	2.95984	1.85451
229	Enzastaurin	PKCB	Other, kinases	2.58468	2.63834	2.4873	3.6232	3.52007	1.90259	2.77467	1.65973	3.42964	-1.06129	2.51237	0.277073	2.88197	2.43054	4.97296	4.67856	1.42957	1.75096	2.71702	6.34164	5.18209	2.13724	NA	2.84627	2.61483	NA	2.01501	2.26085	3.10515	1.89516	0.761242	0.398309	2.00414	1.84194	2.7485	4.42202	4.43385	3.64094	2.23059	5.00892	3.59768	2.76539	3.98707	4.14234	5.27939	3.02823
230	GSK429286A	ROCK1, ROCK2	Cytoskeleton	5.06383	2.76971	3.3658	4.34188	4.00568	3.41428	3.39952	5.59268	5.67416	1.58974	3.82072	1.74231	4.65626	4.21439	5.28458	5.08171	3.79051	5.36433	5.32168	6.20269	5.37181	-1.16279	NA	3.11294	4.35297	NA	3.96694	3.85221	4.69116	4.07509	3.92497	1.76726	3.80157	1.99805	4.61123	5.60466	4.75882	4.76969	3.73114	5.10559	5.20454	4.71299	5.01446	4.36262	5.61979	4.8868
231	FMK	RSK	Other, kinases	4.54785	4.09138	4.34482	5.04716	4.61108	4.89465	5.33054	3.85631	5.473	3.08327	4.57981	3.58307	5.13171	4.22862	5.32097	5.38862	4.37905	5.04127	5.56647	6.23808	5.34658	4.42039	NA	4.30897	NA	NA	4.11869	4.18684	4.27367	5.21887	3.19339	3.71822	3.83732	3.86219	5.19735	6.08287	5.53189	NA	3.94492	5.32699	5.23979	5.37287	5.63549	4.32153	5.52203	4.43018
235	QL-XII-47	BTK, BMX	Other, kinases	1.89617	0.382037	-0.276229	3.50845	1.77384	1.17048	0.266737	-0.528684	1.91089	-1.54732	1.87689	-0.705929	-0.380914	-0.13263	0.721031	0.594942	-0.586263	1.57224	1.15459	5.43904	4.04141	-1.19611	NA	-1.57344	0.516908	NA	-0.504963	1.3147	-0.212476	-0.075385	-1.11719	-1.57306	-0.349226	-1.85585	0.124594	3.08741	3.34431	-0.672418	1.20469	-0.079688	3.05929	0.957469	3.0369	1.98774	0.747642	-0.77489
236	IC-87114	PI3Kdelta	PI3K/MTOR signaling	4.41679	4.12619	3.9122	3.72024	5.00658	5.60034	4.70965	3.48845	5.05028	2.52841	5.22839	4.70337	4.90321	4.43327	5.76455	5.38862	4.43022	4.87237	5.5667	6.1845	5.30836	4.13607	5.35567	4.84746	4.32529	NA	4.42171	4.77617	4.20042	1.87669	5.0033	3.19329	NA	4.20193	4.78642	6.44953	4.2698	4.88235	5.4055	4.64613	5.08513	5.87494	4.81656	4.69224	5.45862	5.02503
238	Idelalisib	PI3Kdelta	PI3K/MTOR signaling	4.42176	3.78762	2.94883	4.49582	4.94991	4.01285	2.98429	2.41298	5.76443	1.68657	4.27761	3.38903	4.56197	3.21815	3.52192	5.1223	3.06338	4.25478	5.55221	6.29554	5.12782	2.33384	NA	3.27765	3.13026	NA	3.9803	4.13777	3.2624	0.197056	-0.946454	0.87812	2.85138	1.5043	4.5561	6.26252	5.67539	4.98237	1.3306	5.42612	4.79768	3.68485	5.48498	4.02055	4.14633	NA
245	UNC0638	G9a and GLP methyltransferases	Chromatin histone methylation	2.93416	2.21018	1.69742	2.20212	5.327	6.07187	2.60064	2.15007	2.44136	2.03582	2.01918	0.954326	1.15123	3.43146	2.34194	1.54021	0.685721	2.22759	2.95172	7.03479	6.20905	1.36692	NA	2.40415	3.69604	NA	5.66652	0.889558	2.40142	0.730648	1.36379	0.45542	1.91704	1.49186	1.96558	4.61492	1.6333	1.75851	1.65313	2.38841	6.03156	2.68776	5.62809	4.75466	4.16643	4.22279
249	Cabozantinib	VEGFR, MET, RET, KIT, FLT1, FLT3, FLT4, TIE2,AXL	RTK signaling	4.26988	1.16119	1.13614	3.04238	3.08233	3.98568	1.32562	3.72046	2.2301	-2.81804	1.36853	1.2333	1.50108	3.35195	2.31085	1.47159	1.87547	2.76986	4.27876	4.97656	4.06454	1.81888	NA	0.987827	3.7573	NA	2.48922	-5.64354	2.15798	2.89682	1.0276	0.967887	2.10141	0.971878	3.17217	3.58495	3.38449	1.66945	1.19258	3.68268	3.97418	4.0414	4.17702	3.58381	3.75151	2.81079
252	WZ3105	SRC, ROCK2, NTRK2, FLT3, IRAK1, others	Other	0.23345	-2.21843	-0.389265	-1.01786	0.052046	0.397176	-0.11045	-1.26047	-2.07944	-3.85597	1.22419	-2.5112	-1.868	-1.8139	-1.38805	0.609398	-2.0578	-2.70515	-0.947845	4.26519	2.84808	-2.20428	NA	-0.809969	-0.535057	NA	-1.77306	-1.30991	-2.01853	-2.15802	-2.64386	-3.20332	-2.05165	-2.52368	-1.17721	4.19974	2.66287	0.532987	-2.56806	-1.20304	2.70355	-1.19367	1.58678	-0.191479	-0.050116	-0.731724
253	XMD14-99	ALK, CDK7, LTK, others	Other, kinases	4.95917	3.65341	2.86477	4.22649	3.91687	4.42659	4.9981	3.18136	5.08978	2.07732	4.18643	2.3422	4.48006	1.30344	3.3164	4.51397	3.10101	2.16303	4.8197	5.65515	3.95826	-0.22494	NA	3.62423	4.57203	NA	3.71466	1.67347	2.92468	2.57073	2.81291	1.86056	3.33179	2.5985	1.6998	5.24471	4.41838	4.31235	4.74146	4.74678	3.8931	3.4591	4.87017	4.35433	4.91751	3.84462
254	Quizartinib	FLT3	RTK signaling	2.64154	1.69809	0.739416	2.19385	2.30251	1.83925	-0.259212	-0.806311	2.53895	-6.85658	2.16664	0.981912	2.17228	1.29783	2.28555	2.2706	0.878389	1.25918	2.62717	3.35105	2.39599	1.70227	NA	1.73705	2.43641	NA	1.95336	-4.60996	2.7887	1.80772	0.461861	0.175234	1.95559	0.563242	1.87111	1.07899	2.91208	2.00236	2.4192	2.42137	1.33675	2.32024	2.56736	2.17494	2.64224	2.20199
255	CP724714	ERBB2	EGFR signaling	4.93009	3.10354	3.67925	4.04727	4.6399	4.43069	4.85612	3.08437	4.31111	3.14994	4.51991	4.18949	4.45593	3.85017	2.71627	3.87543	4.02025	3.81751	4.6756	5.62014	4.30097	3.03266	NA	2.2404	4.0222	NA	4.20262	2.61831	4.54996	5.03956	3.40508	3.02181	3.5068	1.78932	3.95556	4.55773	5.37755	4.31271	4.6517	4.67685	3.86308	5.08509	4.13295	4.05472	4.61534	4.24393
256	JW-7-24-1	LCK	Other, kinases	2.95744	0.375307	-0.528297	1.44432	1.08205	1.92539	2.3646	0.681367	0.918422	-0.926093	2.2005	-1.03879	0.229649	1.24758	-0.021985	2.08594	-0.740892	-0.038402	1.99101	5.65871	2.40399	-1.55167	NA	-0.044284	1.5832	NA	1.18511	-1.08054	-0.872935	-0.983243	-1.80312	-1.62228	-0.082657	-1.34103	-0.05449	1.75383	0.427717	0.985812	-0.254009	1.64004	1.61387	-0.619529	2.77221	2.13649	1.98853	1.97129
257	NPK76-II-72-1	PLK3	Cell cycle	4.96303	0.533125	0.565349	3.49631	2.42157	4.6137	3.95783	2.64902	1.45798	0.786353	0.91538	0.94728	-0.702124	2.6376	3.79702	1.50252	0.725357	0.006096	2.22007	5.67221	4.51115	-0.268682	NA	2.0496	2.52336	NA	1.28443	-0.433361	1.78126	0.382511	0.258022	-0.46919	-0.075519	0.007446	1.57587	4.41998	2.28267	2.18943	0.649729	2.27299	3.41912	2.90201	4.87017	2.36525	4.96064	1.94342
258	STF-62247	Autophagy inducer	Other	4.96303	4.40536	2.53743	3.52734	4.2655	4.70258	4.45541	4.31937	3.01865	3.58501	4.10999	1.89904	2.03463	3.58787	4.34196	4.71654	4.3991	3.81248	4.71894	5.45325	4.96902	2.12593	NA	3.20594	4.05676	NA	3.89191	0.834143	2.75227	2.33489	3.04315	1.77582	4.26253	2.3905	1.49923	5.59861	3.68577	2.95614	3.29284	4.08013	4.43382	4.87176	4.86924	3.80545	4.2147	4.50585
260	NG-25	TAK1, M4K2	Other, kinases	4.96303	1.23111	-0.163933	2.56914	2.06899	4.7092	1.91556	3.18259	0.958314	-1.09376	1.99852	0.152811	-0.236722	2.07925	1.58447	0.102408	-0.603957	1.81885	2.19256	5.60252	4.66297	1.7001	NA	1.55946	3.9922	NA	1.97416	-4.95274	0.789699	0.510713	-0.993651	-0.277795	0.049615	0.290021	2.06697	2.59723	0.571317	2.11988	-1.39157	1.47179	4.06529	1.82847	4.87017	3.46338	2.68403	1.99016
261	TL-1-85	TAK1, MAP4K2	Other, kinases	4.96294	1.29222	0.724643	2.8694	2.22534	4.64367	2.30734	2.90767	1.42246	-0.311163	2.25735	1.06394	0.519999	3.79647	2.49183	0.144578	0.033894	2.27037	2.56614	5.52752	4.66511	1.64486	NA	1.75244	3.78756	NA	2.01789	-4.93573	1.95395	0.92685	0.158239	0.611038	0.936126	0.485465	2.1503	4.76806	1.22098	2.12503	-0.468384	2.24105	3.78808	1.99005	4.87017	4.2872	2.91333	3.01689
262	VX-11e	ERK2	ERK MAPK signaling	4.26988	2.79782	2.32958	3.79781	3.47054	3.87788	2.21271	2.96484	2.37455	3.24418	-0.603292	1.04056	2.46738	3.35137	3.36744	1.23944	2.45742	2.90696	3.94174	4.95996	4.09187	1.70254	NA	0.92718	3.79506	NA	-0.060425	0.473043	2.51537	1.65926	2.69553	-0.328064	1.54448	1.53519	3.8307	4.06919	4.61822	1.35853	2.03233	3.64454	4.00671	4.66499	4.17702	3.38533	4.13605	0.916367
263	FR-180204	ERK1, ERK2	ERK MAPK signaling	5.63246	4.67387	4.41394	4.82171	4.82746	5.20097	5.61346	4.62197	4.35718	2.91371	4.75733	2.98158	3.39928	4.7069	3.29826	5.38862	5.64823	4.99661	5.50307	6.08773	5.38257	4.31211	NA	4.31963	5.12938	NA	3.73917	3.30258	4.4732	4.83902	3.86439	3.02161	4.77195	3.78963	5.18082	4.86415	5.90483	4.61411	3.11714	5.42552	5.36929	5.97017	5.5355	5.09755	5.87992	4.44434
264	ACY-1215	HDAC6	Chromatin histone acetylation	0.781678	0.61128	0.536568	0.807806	0.83586	3.57132	3.01935	0.476174	0.670353	-0.474994	1.89227	0.11073	0.255786	1.94354	1.02055	1.96234	0.129872	0.752078	1.70415	2.98442	0.796364	-0.37134	0.345578	2.0713	0.647489	NA	-0.374303	0.308727	1.35733	-0.471015	1.58132	-0.151716	NA	0.739641	0.692059	6.42792	0.490793	-0.379938	0.933868	0.99277	1.07374	1.35779	2.29054	2.09987	1.75408	2.46444
265	Tubastatin A	HDAC1, HDAC6, HDAC8	Chromatin histone acetylation	5.63246	2.75235	1.9105	4.14402	4.61184	5.33103	5.15699	3.90198	4.06769	3.25514	3.54585	1.75723	2.38597	4.71453	4.68784	3.83029	0.737326	3.24197	5.43087	6.25741	5.54307	1.70342	NA	2.93117	5.39166	NA	4.65181	0.566005	2.92721	1.9544	2.89861	1.61617	0.482438	1.89633	4.44384	5.98868	4.53366	2.37557	1.94217	3.31507	5.04241	3.6783	5.53904	4.95173	5.56117	4.75885
266	Zibotentan	Endothelin-1 receptor (EDNRA)	Other	5.63246	4.97965	4.4119	5.16504	5.18583	5.32622	5.87552	5.79374	5.54053	4.94972	5.20098	4.0617	5.08143	4.70282	5.12128	3.75292	5.43689	5.10766	5.23073	6.10529	5.61781	4.05605	NA	4.58487	5.26569	NA	5.01754	5.10683	4.48536	5.35905	5.17614	3.94709	4.9108	4.40425	4.93732	6.14198	5.86692	4.97203	4.76714	5.20583	1.73409	6.266	5.53842	5.14417	5.75646	5.17158
268	Sepantronium bromide	BIRC5	Apoptosis regulation	-5.54027	-5.50494	-5.00024	-4.09525	3.51989	1.52334	-4.15908	-5.62296	-4.25251	-2.32174	-3.9623	-4.67399	-5.22692	-5.05395	-4.22859	-5.07185	-5.7233	-5.71747	-4.74197	-2.71228	NA	-5.49249	NA	-5.35721	-5.58018	NA	3.50171	-5.44373	NA	-5.87624	-5.40474	-5.39965	-5.37668	-5.03823	-5.33977	0.012921	-4.38628	-5.36374	-5.74407	-5.55005	3.68032	-6.05369	0.296663	-4.8678	-4.26216	-5.48327
269	NSC-207895	MDM4	p53 pathway	4.33591	3.36254	0.76247	4.16016	4.70577	4.99295	4.10819	1.14765	4.79457	3.77947	4.06126	2.35695	2.83603	3.01277	3.58101	4.54206	2.56781	2.95889	5.63627	6.301	2.76967	1.97429	NA	0.838192	1.74513	NA	4.6312	1.9382	2.83339	3.36476	2.81304	1.85811	2.6034	1.97578	3.31758	5.84336	6.12677	0.173751	2.15863	4.42439	4.9526	4.87057	5.17718	2.43932	1.74138	2.11369
271	VNLG/124	HDAC,RAR	Chromatin histone acetylation	4.26924	3.37052	3.04607	3.13827	3.62114	4.00512	3.92022	3.77409	4.07493	NA	3.91316	3.37298	2.88967	3.34611	1.12711	3.99703	2.18452	3.64074	4.2279	4.94259	3.41295	3.36186	NA	3.38306	3.28269	NA	3.46421	-1.35865	1.04642	-0.241619	2.50585	2.16528	-0.617143	2.24458	3.79164	4.48959	2.61778	3.12481	4.06455	4.06354	3.67981	4.28138	4.17702	3.51033	3.78348	3.34976
272	AR-42	HDAC1	Chromatin histone acetylation	1.88336	-1.89922	-2.05808	-1.84627	3.23547	1.86293	2.29536	-1.67803	0.21049	-2.22221	-1.58529	-2.04976	-2.39284	0.306427	0.832147	-2.07456	-3.59849	-1.92367	-0.056076	3.62363	NA	-3.31585	NA	-1.91375	-1.40879	NA	3.44377	-3.9718	-0.408573	-2.07442	-1.53245	-2.2334	-3.95886	-2.40051	-1.5682	0.526715	-0.866311	-2.47107	-2.34243	-1.44912	3.63032	-2.07684	3.51601	1.01854	1.38142	-0.106171
273	CUDC-101	HDAC1-10, EGFR, ERBB2	Other	1.19451	-2.36426	-2.43417	-1.18886	3.29523	1.47199	1.77668	-0.496023	-0.000171	-2.10893	-1.13291	-3.53332	-3.16876	-0.465393	0.665472	-0.916885	-3.73691	-1.96793	-0.086159	2.48841	2.58013	-3.81031	NA	-1.86909	-0.419065	NA	3.72796	-2.88611	NA	-1.17949	-1.6624	-1.864	-4.176	-3.21335	-1.29846	4.70652	0.37925	-1.26269	-2.47759	-1.74339	3.801	-1.60109	2.41803	0.359584	0.7922	-0.505949
274	Belinostat	HDAC1	Chromatin histone acetylation	2.44592	-1.45296	-1.74354	-1.20302	5.18515	5.37893	2.36139	-0.787914	0.872092	-0.858835	-1.05885	-1.53479	-1.99268	0.345814	0.988594	-1.33552	-3.34593	-1.58161	0.089636	2.92435	NA	-3.47624	NA	-1.17003	-0.654614	NA	4.85545	-1.62613	0.003113	-0.711261	-0.952373	-1.99289	-2.72501	-2.01623	-1.54411	0.909385	-0.74658	-2.29931	-1.98164	-0.974361	5.25556	-1.34226	3.46231	1.09861	2.1341	0.101495
275	I-BET-762	BRD2, BRD3, BRD4	Chromatin other	5.63246	1.83639	-0.257135	2.16699	5.19642	5.31106	3.71141	3.12999	3.94355	-0.057008	2.80141	1.03067	1.18281	4.48757	2.08335	3.7811	-0.085079	1.41085	2.57593	6.33366	5.6024	2.6464	NA	3.45608	4.67535	NA	5.22644	0.792566	4.02278	-0.104408	2.92815	-0.158678	1.08906	0.256312	3.2781	4.05958	1.03361	0.294501	0.065342	2.21909	5.15273	0.735724	5.5396	4.11697	5.29513	3.41248
276	CAY10603	HDAC1, HDAC6	Chromatin histone acetylation	3.13162	-0.896597	-1.37556	-0.468367	5.00437	5.3789	1.64936	-0.666278	0.691609	-0.804434	-0.42605	-0.805288	-1.42857	1.10729	1.04191	-1.15284	-2.90391	-0.817486	0.731253	4.8958	2.06121	-3.10923	NA	-0.438987	0.70817	NA	5.16047	-1.21239	0.151193	-0.907795	-0.28958	-1.18856	-2.90432	-1.34003	-0.544337	2.45265	0.881103	-1.05506	-0.918508	-0.185355	5.20223	-0.12523	5.30886	1.65707	1.97529	0.866146
277	Linifanib	VEGFR1, VEGFR2, VEGFR3, CSF1R, FLT3, KIT	RTK signaling	2.52763	1.53043	0.356222	2.09562	2.35447	2.6824	-0.359829	2.84063	2.78112	-5.81079	2.15805	2.2148	2.1725	1.63594	2.76286	2.16534	1.91633	1.72662	2.66984	3.1665	1.94793	0.423091	NA	1.5936	2.43377	NA	2.42307	-4.46908	2.63864	3.09113	2.07065	1.62128	1.8737	1.43647	2.22413	3.11816	3.15059	1.89399	2.42235	2.16352	2.27498	2.43212	2.28371	1.74225	2.51248	2.20189
279	BIX02189	MEK5, ERK5	ERK MAPK signaling	5.63246	2.76214	2.66792	3.76073	3.74024	5.28936	3.90984	4.15975	1.99992	2.18304	3.26281	1.02128	1.45061	4.7065	2.47755	3.12378	2.65519	2.78981	4.04171	6.28423	5.64105	2.01819	NA	3.27441	4.25289	NA	3.29266	-1.31142	2.27127	1.85219	1.55446	1.66411	3.09244	2.20688	3.77452	4.83053	2.62436	3.25696	2.26504	3.76025	4.36416	4.01178	5.5396	4.86568	5.12201	4.51443
281	Alectinib	ALK	RTK signaling	4.24687	2.93272	2.94408	3.73191	3.83166	4.23481	4.60405	3.1145	2.53664	NA	3.79004	3.29811	3.78668	-4.03395	4.25504	4.01392	2.30886	0.70602	4.23835	4.93689	4.0032	-4.1437	NA	3.48632	4.02855	NA	3.52786	2.33875	3.36782	4.48006	0.46085	2.15403	2.75766	1.72896	-2.73349	4.73221	3.94747	3.51201	2.18589	3.92869	3.94189	1.99632	4.17702	3.69933	4.07925	3.75979
282	Pelitinib	EGFR	EGFR signaling	3.99948	1.30932	-0.067277	1.98447	0.804351	1.32324	2.19615	0.147809	2.51961	-1.98144	1.78723	0.270913	3.38694	0.076083	-1.18113	2.18209	0.120084	0.535221	3.04247	4.91658	3.98013	-1.3263	NA	-0.344564	0.015672	NA	0.36942	0.964678	1.04294	0.877155	-1.37831	-1.9285	-0.520122	-0.953996	1.28436	3.50676	2.79601	3.10879	-0.118315	3.8532	1.82568	2.33228	2.52141	2.61496	0.450855	2.15002
283	Omipalisib	PI3K (class 1), MTORC1, MTORC2	PI3K/MTOR signaling	-0.696366	-4.90655	-4.61657	-2.2146	-1.87541	-3.32039	-3.20278	-3.35714	-1.19363	-4.76913	-2.93591	-4.77951	-3.96016	-4.62825	-4.8911	-1.50053	-5.21633	-3.6995	-1.59455	1.96624	0.778151	-5.21215	NA	-5.40934	-2.33257	NA	-2.32281	-2.10933	-4.75644	-5.60178	-6.81371	-7.06106	-6.00888	-6.42725	-2.32384	-0.479177	-2.59153	-1.50659	-6.21967	-1.69103	-2.10374	-5.35509	-0.057535	-0.245511	-1.07091	-3.73266
284	JNJ38877605	MET	RTK signaling	3.39632	4.26174	3.85839	4.07571	3.38936	4.68616	3.02899	4.24692	4.88718	2.69185	5.09233	4.39823	5.12986	4.67994	5.7067	4.85651	4.36163	4.83373	5.6243	6.07599	5.27315	2.63084	5.59765	4.36325	5.32838	NA	3.70475	4.1505	4.59447	4.34481	5.18362	3.91163	NA	4.40813	4.60597	6.45035	4.20304	3.51013	5.28444	4.64632	5.29186	5.97107	4.31693	3.71799	5.12547	4.99732
285	SU11274	MET	RTK signaling	2.31775	3.27806	1.8866	3.1828	2.7814	4.09571	3.0694	3.9132	3.72176	0.055789	4.44919	2.45956	1.93639	3.97789	5.09512	4.62913	2.47698	2.6113	3.33603	2.51788	4.35854	2.23133	4.63099	2.6507	3.46046	NA	1.53835	0.984876	3.27194	3.75154	3.68898	1.40836	NA	2.15067	4.29449	5.77758	3.53291	1.92128	1.36258	3.5551	2.45115	4.51711	3.07701	4.08591	3.56194	3.58609
286	KIN001-236	HDAC6, HDAC10	Chromatin histone acetylation	4.9597	2.80602	2.36023	3.59464	2.95064	4.44252	3.7947	3.2639	3.43113	2.00393	3.32219	2.2747	1.93975	4.03165	2.07586	3.18157	3.15438	3.52228	4.64041	5.44903	4.96999	2.81263	NA	3.7304	4.42865	NA	2.53942	2.12618	2.7504	2.8893	2.77272	1.9792	3.42467	1.91816	3.46642	4.05394	4.42027	2.57413	2.88307	3.34902	4.17924	4.14905	4.87017	4.47133	4.86963	2.96971
287	KIN001-244	PDK1	Other, kinases	5.63246	1.43296	2.37433	3.22262	2.98929	5.21682	2.73897	3.14283	1.92129	2.42474	2.93242	0.20074	-0.135022	2.77796	2.23357	2.03286	2.5431	2.43558	3.59787	6.33318	5.25254	-0.774388	NA	2.82882	3.74979	NA	1.96277	1.76553	2.19889	-0.175553	1.8161	-0.16983	2.94212	1.72394	3.01197	4.98701	3.7297	2.34791	1.03022	2.65657	3.73863	3.49742	4.58969	3.79826	4.15817	2.94922
288	WHI-P97	JAK3	Other, kinases	4.9494	3.45053	3.26014	4.33008	3.00663	4.42391	4.82254	3.90709	2.76347	1.87567	4.55896	1.95809	2.2468	4.03894	2.55745	4.71794	3.75461	3.83065	4.65036	5.63213	4.96042	2.87892	NA	3.04076	3.83387	NA	2.99084	1.41364	2.80528	4.90032	2.19284	2.73896	4.26225	2.59306	4.2004	4.99414	5.34805	3.24115	3.01227	4.67167	4.46868	4.35363	4.86829	4.32432	4.45066	4.49646
289	KIN001-042	GSK3B	WNT signaling	3.65086	4.40107	2.68927	2.886	4.15271	4.87362	4.53485	3.16153	4.06837	3.72117	4.2715	4.18845	4.23689	3.9424	5.08703	4.09699	4.58111	3.78413	4.60398	5.53765	4.47334	3.59473	5.07369	3.67904	4.64096	NA	3.82858	4.01765	4.57451	4.17115	2.52816	4.14454	NA	3.08161	2.98839	5.78119	3.57207	4.21455	4.50589	4.6637	2.97162	4.80244	4.02393	4.44292	4.83809	4.47097
290	KIN001-260	CDC7	DNA replication	5.63167	3.14837	3.34765	1.69456	4.11635	5.25048	4.90401	0.776478	2.94982	2.13435	3.2496	1.28934	2.50357	4.71434	4.58298	3.28733	2.48575	3.2612	4.47944	6.34164	5.64105	1.46598	NA	4.02594	4.91362	NA	3.34024	2.41071	2.72325	1.57914	1.12714	2.27748	3.27176	2.61842	2.47536	4.67015	3.42592	3.54	2.81478	3.3365	3.86489	4.07995	5.53643	5.11239	5.26499	5.17204
291	KIN001-266	CDC7	DNA replication	5.29987	2.7184	2.25179	2.84551	2.7385	5.02491	3.35609	3.28736	1.10339	2.68363	2.87451	0.476298	1.39302	2.73358	1.79201	2.91613	2.38407	2.79022	2.95986	6.19575	3.80793	1.9472	NA	2.78514	4.93632	NA	2.90445	2.56198	2.11124	1.50416	1.65817	2.20759	2.79064	2.20298	2.71385	3.63334	2.46051	2.49485	2.9675	2.98694	3.58363	3.46933	4.23982	3.31599	2.91693	2.90654
292	Masitinib	KIT, PDGFRA, PDGFRB	RTK signaling	4.54018	2.59457	1.8958	3.79811	2.94491	3.61505	1.41585	3.03205	3.35147	2.51785	2.96284	2.74019	2.86442	2.72858	2.99065	3.09235	2.50664	2.54122	2.95589	6.33019	3.33329	0.426095	NA	2.72605	2.84531	NA	3.28249	-2.19191	2.81458	2.89109	0.515436	1.25869	2.76592	2.46902	2.70756	3.98711	3.12871	2.9933	2.50026	2.97729	3.8214	2.95303	5.02539	4.73175	5.23619	3.70537
293	Amuvatinib	KIT, PDGFRA, FLT3	RTK signaling	4.27961	2.93815	3.16149	3.53876	5.32479	3.84707	3.69818	0.191786	3.27808	1.72977	3.5705	3.47817	3.10105	3.56402	4.14592	2.21686	3.65319	3.03852	3.97862	0.967051	0.313047	2.57503	NA	1.27514	3.45396	NA	3.27262	0.197747	4.62934	5.00879	3.41062	1.61211	3.76698	-1.87023	4.2348	4.1783	4.59298	4.85991	5.18447	4.57399	3.6972	2.86153	3.6174	4.77322	4.67776	3.73774
294	MPS-1-IN-1	MPS1	Mitosis	5.62942	1.93385	2.38803	4.79836	3.16758	5.36587	3.78108	3.48089	2.52355	2.7605	2.54543	1.5732	2.22833	-0.783813	2.37306	3.73313	2.70417	2.52793	4.05453	6.3036	5.39217	-1.22432	NA	1.45659	4.48016	NA	1.90588	2.00184	2.82884	4.12398	3.17539	1.69976	2.5098	1.93918	0.250279	4.74798	2.76036	3.32513	3.02685	3.52563	5.36921	4.67679	5.53948	4.89755	4.21072	2.79118
295	NVP-BHG712	EPHB4, RAF, SRC, ABL	Other, kinases	4.76449	1.90438	0.112569	3.27404	2.84897	4.70953	1.42523	4.39006	1.98002	2.964	0.787238	1.32557	0.469628	2.2112	1.91561	2.06081	0.675375	2.1652	3.43755	5.65808	4.91864	1.66677	NA	1.93054	4.7381	NA	1.03871	-4.94047	2.01745	1.21751	0.42959	0.225929	-0.381846	1.05519	2.25032	3.20991	1.81938	2.50477	-0.541291	2.74128	4.69964	3.04079	4.87017	4.47752	3.37905	2.2549
298	OSI-930	KIT, VEGFR2	RTK signaling	4.03425	2.84453	2.35086	4.26193	3.24379	4.85764	3.33185	3.63784	3.27633	1.43015	3.66549	2.9429	3.39618	2.77445	3.1406	3.83482	2.88062	2.74713	3.97759	5.32161	3.79909	2.08856	NA	2.48134	4.38757	NA	3.74406	NA	3.70858	2.50324	0.979695	1.68033	2.96619	1.55126	3.45692	5.10426	5.04777	3.46853	3.85146	4.48646	3.31879	4.78864	4.63831	3.73001	4.13747	2.69071
299	OSI-027	MTORC1, MTORC2	PI3K/MTOR signaling	3.3958	NA	-1.55254	-0.307189	-0.982449	2.60549	0.70018	-0.268053	2.2835	-2.67754	1.6669	-1.11755	-2.15579	-1.55735	-1.14831	0.996219	-2.26192	0.438639	1.77544	6.34164	5.17279	-2.76256	NA	-2.63978	1.28839	NA	0.503904	0.275046	-2.77804	-2.63781	-2.80558	-1.82203	-1.45178	-3.01335	-0.547172	2.82816	-0.658471	2.6898	-1.7231	1.44738	0.541317	-1.29701	3.62094	2.13259	-0.046525	1.05673
300	CX-5461	RNA Polymerase 1	Other	4.96303	0.365851	0.155554	4.37472	4.65509	4.64527	2.13235	1.51495	0.958614	0.421966	NA	-0.006612	1.22153	1.98372	1.16501	0.442439	-0.117868	1.88003	3.80551	5.67221	4.97162	-2.29316	NA	-1.86727	4.73901	NA	4.50957	-0.740457	3.27336	1.49055	2.61013	-1.32858	-1.21164	0.762317	3.48124	4.96931	2.56188	-1.77516	2.29149	2.35039	4.69986	1.05492	4.87	2.87692	4.14117	2.56493
301	PHA-793887	CDK2, CDK7, CDK5	Cell cycle	3.90479	-0.552856	-0.039239	1.17878	2.42703	2.17732	1.83355	-1.33763	1.3158	-2.64601	2.18222	-2.58857	0.482992	-0.862016	1.21109	2.82443	-1.08091	1.57202	1.45089	5.67221	2.9127	-1.25101	NA	0.16834	-0.064098	NA	NA	0.271517	0.469498	-0.472335	-1.1224	-2.58131	-1.19771	-3.42357	-1.16857	5.76571	3.40735	0.127255	-1.35703	1.67422	3.81234	-0.454916	4.86917	2.70006	2.31173	0.58472
302	PI-103	PI3Kalpha, DAPK3, CLK4, PIM3, HIPK2	Other, kinases	4.77501	-1.89652	-2.88219	1.45526	0.873252	1.92261	-0.798766	-1.63097	0.931703	-1.97671	0.904822	-2.51919	-1.85036	-1.96312	-0.28821	1.34725	-2.34887	-0.745994	2.03372	5.67221	4.69335	-2.5896	NA	-1.89444	1.03411	NA	NA	1.30341	-2.5466	-2.54089	-3.20435	-3.55506	-2.71269	-3.31329	0.905886	5.22722	0.372754	2.56007	-2.8219	1.55693	1.36322	-2.50226	3.68162	1.56833	2.22173	0.535809
303	PIK-93	PK3CG	PI3K/MTOR signaling	5.07804	0.48003	0.549582	1.73165	1.99292	5.378	2.76325	2.47327	1.12447	0.971245	1.03971	-1.13551	-0.523983	2.94621	1.08745	3.42909	0.970111	1.02641	2.70858	6.33992	5.27411	-0.98065	NA	2.13241	1.45182	NA	-0.715606	1.9045	1.07138	-0.525632	-0.567018	-1.94582	0.67575	-0.000588	3.07805	4.78449	0.28417	2.35181	-1.60951	2.73427	3.16629	2.31245	5.5396	3.7212	3.48872	3.0874
304	SB52334	ALK5	RTK signaling	5.33333	3.98069	2.74569	3.52199	4.21151	5.37896	2.91731	3.13574	3.09486	4.95491	4.34376	2.02816	3.8	3.07136	0.550835	3.42627	3.15691	3.9462	4.60776	6.31354	4.82177	4.35696	NA	2.56938	4.13261	NA	5.11242	3.8133	4.07806	4.50953	4.17901	3.91357	2.0538	2.77899	4.65189	4.74631	3.13963	4.51541	3.67791	3.41758	4.53176	3.54558	5.53822	4.01808	3.99893	4.56791
305	TPCA-1	IKK2	Other, kinases	5.42303	1.09603	0.903296	-0.515442	2.48517	5.37866	3.4675	0.378581	1.62058	0.477325	-0.309831	-0.907647	0.025997	4.69172	1.29387	1.99738	1.11572	1.52039	3.24	6.34164	5.10047	-0.036892	NA	2.14125	3.24209	NA	-0.160804	-0.71098	3.30707	1.30568	-0.97132	-0.520637	-0.311164	0.399058	1.8186	4.06252	2.17428	1.74464	-0.2862	2.63368	2.32214	2.716	5.5396	3.63003	2.90573	3.15084
306	Fedratinib	JAK2	Other, kinases	4.96303	1.84062	1.65532	0.601239	1.24685	2.55349	2.34929	2.26478	3.25884	-2.51657	1.7649	0.32822	2.36965	1.65186	0.16946	2.48519	0.85865	1.38471	2.22708	5.67221	4.7058	-0.828774	NA	1.43391	1.2022	NA	0.488396	-0.279179	1.63195	0.147702	-0.584571	-0.860485	0.918174	0.050923	1.95796	3.39718	1.22966	1.26735	0.993417	3.20376	2.30777	1.48455	4.73508	2.5642	3.55275	1.96467
308	Foretinib	MET, KDR, TIE2, VEGFR3/FLT4, RON, PDGFR, FGFR1, EGFR	RTK signaling	1.72882	-1.50525	-1.774	0.961562	0.8569	4.0144	-0.983531	1.4833	0.763977	-3.50685	-1.94188	-1.51303	-0.990871	-0.083178	0.044638	-0.264884	-1.00205	0.474555	0.690352	2.52168	1.72837	-1.72937	NA	-2.17651	1.11707	NA	-0.485126	-5.64169	0.240517	-0.075067	-0.55193	-1.22439	-1.89924	-1.8305	-0.108315	1.08043	0.606291	-1.00046	0.146453	1.11003	1.36534	0.96567	1.52939	0.171454	1.23735	-0.059803
309	Y-39983	ROCK	Cytoskeleton	5.63028	1.15481	1.38087	3.48897	3.53092	5.3336	4.42071	5.94372	1.91452	1.34182	0.959528	-1.15583	2.71165	4.63085	3.45923	3.48121	2.15594	2.79506	4.50786	6.24336	5.6265	-1.56063	NA	3.20058	4.85093	NA	3.24141	0.15276	5.29665	2.19123	2.35522	0.149109	2.19684	0.927571	2.84996	5.73052	4.56858	3.06425	2.90811	3.60948	5.36181	4.99278	5.53937	4.25388	5.9333	4.48724
310	YM201636	PIKFYVE	PI3K/MTOR signaling	4.26988	1.72206	0.393958	2.09412	3.41026	4.01637	1.5323	1.18463	0.622962	2.60995	1.04465	-0.544119	-0.596959	1.58213	0.273139	2.46522	0.086486	1.22043	1.94281	4.8817	4.27847	0.991996	NA	1.40536	2.71782	NA	1.31591	0.948268	0.658255	-0.139044	0.654493	-0.580841	0.853391	0.301787	1.06741	0.846773	1.55454	1.164	-0.037598	2.237	3.05158	2.15818	4.17702	2.93541	3.62691	2.96136
312	Tivozanib	VEGFR1, VEGFR2, VEGFR3, PDGFR, KIT	RTK signaling	0.421895	-0.323067	-1.25035	0.089	-0.415011	0.207063	-2.31026	-0.245407	0.690065	-1.90492	-0.013164	-0.269055	0.005026	-0.788169	0.604732	0.28079	0.35057	0.445871	0.555514	1.16681	0.323774	-1.02516	NA	-0.253273	0.263603	NA	0.080868	NA	0.068903	-0.145004	-1.67827	-0.282825	-0.536532	-0.981008	-0.013774	1.10378	0.984731	-0.172362	-0.279076	0.302687	-0.116671	0.018452	0.472554	-0.056572	0.178399	0.066927
317	WYE-125132	mTOR	PI3K/MTOR signaling	0.44091	-3.76907	-1.86079	-1.17056	-1.74042	3.35411	-2.48485	0.392103	-0.046842	-2.95294	1.1139	-1.93605	-3.01142	2.32274	-2.8834	-1.38313	-2.71003	-0.620257	1.48193	-1.22141	0.993761	-3.01945	-0.177504	1.29266	0.136387	NA	-2.45671	-1.48668	-2.46889	-2.83819	1.86115	-2.50005	NA	0.18266	0.106804	5.50212	-0.357689	-2.39914	2.04821	-1.34955	-0.702771	-1.67446	-1.70928	-0.260832	1.11497	2.37597
326	GSK690693	AKT1, AKT2, AKT3	PI3K/MTOR signaling	4.96303	3.22627	1.12598	3.43605	4.16282	3.26905	3.84145	2.44464	4.9466	2.02066	4.42078	2.66	4.48102	2.17646	1.16843	4.6693	1.81235	2.80116	4.97242	5.45051	4.70575	2.34954	NA	2.1001	2.3549	NA	3.80969	2.08452	3.72122	0.702374	-2.6027	-1.94588	0.627932	NA	4.52101	5.43335	5.46315	3.58623	1.45981	4.7198	4.69986	3.16596	4.87017	4.47752	4.76238	4.41705
328	SNX-2112	HSP90	Protein stability and degradation	2.22125	-2.91579	-3.23531	-2.75658	0.703784	3.15466	-0.459183	-3.4795	-2.80733	-2.77445	-3.45903	-3.54305	-3.05571	-2.80391	-1.40475	-2.16064	-2.99761	-1.97378	1.58587	4.27345	2.71271	-4.37089	NA	-3.55019	0.280197	NA	-3.96051	-3.62588	-1.16015	-3.37932	-2.81036	-3.88787	-3.71795	-3.73489	-1.75842	3.58557	1.0373	-2.93165	-3.00562	-1.4224	0.333133	-1.3208	3.34293	-1.84307	-0.002389	-1.43183
329	QL-XI-92	DDR1	Cytoskeleton	4.8894	2.67094	1.39318	4.07935	2.82937	3.35378	2.90007	2.28488	4.0711	1.72271	4.43304	1.80228	2.79365	1.86867	3.42605	4.71287	2.11415	3.35843	4.37527	5.67221	4.70576	0.733056	NA	1.77652	2.90121	NA	1.99185	-0.850613	1.96534	2.49668	1.77488	0.993034	2.02856	0.22804	3.16218	5.24265	2.5384	3.85146	1.18011	3.4736	4.13132	3.29779	4.86614	4.47633	4.44767	3.59889
330	XMD13-2	MRCKB	Cytoskeleton	4.14492	1.32867	-0.165584	3.81146	2.43917	3.11393	3.50019	2.5945	2.57615	1.74782	2.76168	1.10166	2.41393	0.96485	2.46587	4.23865	2.90933	2.63724	3.2199	5.27213	4.58376	0.032685	NA	1.54	2.91644	NA	2.81994	2.07422	3.68053	2.15082	1.28965	1.50594	1.98587	-0.147043	3.51284	5.73699	3.53018	3.19979	1.53857	3.72791	3.96309	3.79259	4.58397	4.12087	4.01639	2.21413
331	QL-X-138	BTK	Other, kinases	2.65468	0.32623	-0.338426	1.31095	1.03991	1.93812	1.19278	1.06104	1.50733	-1.89631	2.03128	-1.51506	-0.420705	-0.694918	-0.851627	2.20599	-0.797872	0.46848	2.23054	5.64838	4.48474	-1.80267	NA	-1.41931	1.38501	NA	1.3724	0.15012	-1.26042	-0.609263	NA	NA	-0.646596	-2.01632	1.6571	3.67111	2.17348	2.02305	-0.770608	1.39203	2.22478	-0.284222	3.22613	2.09299	0.551014	0.675998
332	XMD15-27	CAMK2	Other, kinases	4.9541	4.08241	2.86592	4.49047	3.76655	4.5616	4.03537	3.99901	4.88338	2.48468	4.55896	2.50649	4.41879	2.04901	4.07316	4.71919	3.4561	3.72479	4.93919	5.66514	4.65506	0.835148	NA	3.58865	3.92635	NA	2.50191	3.75321	4.94279	3.82336	3.37855	2.0344	3.17866	2.25425	3.09762	5.64598	5.59357	4.31294	4.18832	4.6583	4.6996	5.28133	4.8699	4.31173	4.67408	4.38468
333	T0901317	LXR, FXR	Other	4.44113	2.94943	2.44916	4.29845	3.33862	4.24202	4.38286	3.73937	4.84023	1.64752	4.05756	2.61573	4.1728	3.32757	4.93409	3.93241	3.96299	3.82397	3.51653	5.22666	3.72982	2.10961	NA	2.89312	3.10683	NA	2.42926	2.76176	3.98923	2.41548	2.37196	2.12332	2.96784	-3.16402	3.90836	5.57175	4.51107	3.89676	4.69963	3.57654	3.50939	4.03422	4.65255	4.08446	4.5037	3.41484
341	Selisistat	SIRT1	Chromatin histone acetylation	5.56652	4.9896	4.41398	5.075	5.2311	5.19524	5.79576	5.4895	4.85141	4.57739	5.23779	4.32897	4.64123	4.38028	4.0973	5.37661	5.6229	5.16685	4.9324	6.22359	4.99368	3.74399	NA	4.29621	5.07031	NA	5.16116	2.93817	5.05867	4.75446	4.85779	4.7463	4.93196	4.13967	4.3204	5.77432	4.80726	4.86939	5.00446	5.11541	5.20528	5.23991	5.3744	4.65241	5.12857	4.46204
342	Tenovin-6	SIRT	Chromatin histone acetylation	1.79815	0.016869	1.32119	2.26929	1.24864	2.4015	1.02444	1.65466	1.52845	0.099718	2.77934	1.11583	1.06572	1.07156	1.28872	1.66247	1.18819	1.32465	2.04736	2.07985	1.51081	0.820162	2.06747	1.67634	1.76546	NA	0.0425	0.486511	1.24657	0.936609	2.05207	0.568624	NA	1.64588	1.53362	6.44446	2.00108	0.428827	2.15513	1.04362	1.92884	0.516177	1.77874	1.04341	2.28592	1.64701
344	THZ-2-49	CDK9	Cell cycle	3.57622	-0.247113	1.3799	1.72017	2.645	5.37896	5.27224	2.15059	-0.992678	-0.623726	-0.822375	-2.08955	-0.84752	0.835913	0.472024	1.45083	-1.61851	0.151133	0.781869	5.81766	5.64105	-0.560173	NA	2.57299	5.40817	NA	-0.282366	-2.94525	-0.116789	-1.06358	-0.751602	-0.495987	-1.11778	-0.81941	0.066703	4.55112	0.908667	3.79002	0.176796	0.68757	2.91128	1.71012	5.5396	5.14695	5.93721	4.6816
345	KIN001-270	CDK9	Other	5.63158	4.1239	2.31925	4.85469	4.71573	5.3262	4.91305	4.32565	3.25982	4.39008	3.32729	2.26668	3.13843	4.70799	5.61904	3.49424	3.38952	4.78773	5.07624	6.29296	4.96107	1.9754	NA	3.59445	4.57813	NA	5.1776	2.88993	3.48081	3.67527	3.88331	3.28099	3.59305	1.79044	3.44589	4.70027	5.78122	2.39442	4.20439	4.49688	5.27249	4.9567	5.5025	4.37648	4.92297	4.57311
346	THZ-2-102-1	CDK7	Cell cycle	2.65478	-3.74332	-4.45452	-1.52889	-2.15658	-0.476307	-2.10819	-0.3739	-5.53722	-6.13849	-3.18194	-5.92365	-5.66948	-2.81926	-0.986996	-1.85335	-5.0848	-4.29681	-3.2552	4.93077	2.75363	-4.32287	NA	-5.64366	0.855442	NA	-4.53529	-6.1231	-3.16646	-5.63429	-4.44091	-5.39077	-4.89616	-4.66941	-2.87056	5.22877	-0.842579	-1.81205	-6.20125	-3.51546	3.97343	-3.54331	3.11182	-1.56946	-0.87406	-2.6633
356	AT7867	AKT	PI3K/MTOR signaling	3.18829	-0.341738	1.1493	2.13687	3.07807	3.7582	1.56375	3.86441	3.50098	0.032556	4.54192	0.922738	2.84101	3.86992	2.9052	2.69083	1.14905	2.67445	4.59971	3.51284	3.81419	0.749668	2.17802	2.74614	3.25088	NA	2.7403	1.22958	1.82919	0.531285	3.38873	0.311982	NA	2.67698	4.00325	6.45062	2.62523	2.19328	3.97155	4.10658	2.75401	3.59392	3.1341	2.49449	4.55579	3.56662
362	CI-1033	EGFR, ERBB2, ERBB4	RTK signaling	1.5581	0.012114	0.981103	2.84715	3.39052	3.15384	0.985423	1.72421	2.51623	-0.396926	4.92635	1.42817	2.56232	2.28415	0.638097	2.80913	1.11526	2.50516	4.31649	3.63446	2.64552	1.1401	1.51863	2.15048	2.35136	NA	1.2012	-0.280037	1.47803	2.27501	3.69589	1.15857	NA	2.96	5.00669	6.43619	2.01839	1.06515	1.57578	2.8486	1.87386	4.0533	0.478631	1.88552	1.8754	1.93296
363	PF-00299804	EGFR, ERBB2, ERBB4	RTK signaling	1.50197	0.048954	0.822449	1.91038	2.28861	3.0631	0.733766	2.67398	1.65584	0.352654	2.14041	1.38473	2.07253	1.97487	0.462043	1.94395	0.704222	1.48323	2.56607	1.98615	1.07861	1.13233	1.49477	2.22947	2.0844	NA	1.36187	1.47877	1.14495	1.14892	1.80436	1.30388	NA	1.80943	2.17918	6.45062	2.24101	0.859335	1.32784	2.14284	1.78787	1.90779	-0.854034	1.75646	1.92351	1.84989
366	TWS119	GSK3	WNT signaling	2.71778	1.83203	0.988401	3.7498	2.15679	3.65584	1.17373	3.42792	2.02578	0.565059	3.97606	1.33726	4.58307	3.11324	2.29923	4.36961	3.02482	2.59699	5.25823	3.8223	3.32968	2.64988	2.88492	1.25102	1.99947	NA	2.87471	-0.007175	5.18794	2.61379	2.83265	1.12722	NA	1.7499	3.03053	5.26817	4.97283	1.70395	2.72517	4.94812	3.0047	5.61732	2.03703	1.75946	2.66859	2.1703
371	Torin 2	mTOR	PI3K/MTOR signaling	-0.85207	-3.88922	-2.39292	-1.28967	-1.7761	1.33434	-2.56858	0.466594	-1.55381	-3.20806	0.563669	-2.81766	NA	-0.55303	-3.88873	NA	-2.71044	-2.00377	-0.951951	-1.76483	0.059735	-3.18858	-2.5792	-0.523885	-0.868175	NA	-2.89529	-1.99422	-2.76503	-2.10483	-0.545486	-3.3132	NA	-1.9812	-2.06735	5.2619	0.306445	-2.70959	1.45126	-0.213831	-2.15949	-1.93456	-1.36714	-0.08049	0.035849	-0.920178
372	Pilaralisib	PI3K	PI3K/MTOR signaling	2.90189	2.18155	2.35652	3.32552	2.2686	2.9905	4.97646	2.83664	2.29012	1.37347	4.64125	2.31793	2.47968	3.21709	2.97814	3.58983	3.04625	2.73916	3.90804	4.87219	2.88116	4.46507	4.39324	2.19971	2.50887	NA	3.01724	2.61782	3.05929	3.76942	3.72636	2.08905	NA	2.46063	3.79892	5.72252	2.73861	2.11328	2.26848	3.59671	2.81751	4.09057	2.80269	3.57153	3.4907	2.55643
374	GSK1059615	PI3K	PI3K/MTOR signaling	1.3791	-1.36226	-0.565268	0.50433	0.303846	1.18486	-0.102034	-0.888026	0.355995	-1.08277	1.48923	-1.15325	-0.617457	0.893208	-2.26365	1.00884	-0.540902	0.493841	1.09192	-0.358285	1.0792	-1.0936	-0.785792	-0.008799	-0.910803	NA	-0.111683	0.053652	-0.900092	-1.0302	-0.162838	-1.83228	NA	-0.27306	0.791143	6.37131	0.69092	-0.79745	0.664867	0.236485	0.813215	-1.15691	0.199954	0.331345	0.066168	-0.542092
375	Voxtalisib	PI3K (class 1), DNAPK, MTOR	PI3K/MTOR signaling	5.09076	3.0389	2.93584	4.06416	2.98163	5.04868	4.65964	3.28112	4.99451	2.71161	5.22839	2.70032	3.45442	4.67716	5.66457	5.38862	3.97941	5.08886	5.03299	5.31657	3.59664	3.42815	5.1283	3.75944	3.79764	NA	4.45776	3.56894	3.89685	2.98165	3.32657	2.39488	NA	4.31942	4.87478	5.90223	3.91652	3.96596	4.1707	3.88524	4.932	4.28301	4.85428	4.30672	4.74256	4.41693
376	Brivanib, BMS-540215	VEGFR, PDGFR	RTK signaling	3.99266	2.75785	2.91554	3.55918	3.3703	4.15986	3.23864	3.24511	3.66115	1.84733	5.22839	3.96458	4.14375	3.77787	3.84388	4.33864	3.63536	2.81692	4.4041	5.80212	3.77599	5.02255	3.81701	3.39614	3.96489	NA	1.81872	0.549857	3.46998	3.33191	4.30517	2.28024	NA	3.55396	3.87956	6.33545	3.81885	2.09729	5.42713	2.81066	4.6818	2.1429	4.67148	2.85998	4.47642	3.80119
380	BIBF-1120	VEGFR, PDGFR, FGFR	RTK signaling	3.20359	1.53547	1.18309	2.68342	2.70187	4.10044	-1.30132	4.30768	2.25185	-2.84826	4.40888	2.56022	3.09356	0.851644	3.36469	3.36358	0.502043	1.60098	5.0044	4.67314	2.94078	0.366777	3.16405	2.80882	3.66157	NA	1.94652	-4.13814	1.69761	2.46585	3.15041	0.914737	NA	3.70513	2.70606	6.03101	2.58204	0.23079	2.00178	2.5914	3.68818	2.93971	4.41114	2.38823	4.0344	2.73966
381	AST-1306	EGFR, ERBB4	RTK signaling	1.69687	1.23493	1.13961	4.3281	2.7763	3.03783	1.62851	1.79122	1.91769	0.808428	5.14793	1.01956	1.71945	2.38042	0.993809	1.89095	1.57852	1.80086	3.56273	1.59716	1.55453	0.95166	1.9161	2.5303	2.0704	NA	1.69945	1.61083	1.50424	1.29656	2.20528	0.554642	NA	1.90288	2.3144	6.40721	0.928837	0.958185	0.976899	3.1317	1.75045	1.82032	0.302291	1.77855	1.96161	1.67243
382	Apitolisib	mTOR, PI3K	PI3K/MTOR signaling	0.249661	-2.01468	-1.00831	-0.761028	0.411126	2.46528	-1.42865	-0.204206	1.26515	-0.986567	1.75139	-0.69061	-1.62221	2.05387	-1.87379	0.593372	-1.26243	-0.325368	2.20772	0.391757	1.31504	-1.3636	-1.04375	0.680849	1.61763	NA	-0.773256	0.063105	-1.45854	-1.20008	0.352653	-2.19826	NA	0.190718	1.47155	6.21778	0.305634	-1.36754	0.76528	0.560999	0.166305	-0.46839	0.048288	-0.094915	1.98747	0.359968
406	LIMK1 inhibitor BMS4	LIMK1	Cytoskeleton	5.63246	3.63222	3.95684	5.04294	3.97413	5.45826	2.65894	5.37395	4.97438	3.476	5.0866	3.86931	5.10037	3.93483	4.44354	4.47205	5.43098	4.96672	5.57268	5.80443	3.99332	4.83241	5.79859	4.5195	4.66177	NA	5.1053	3.08058	4.60804	4.48677	5.1981	4.31479	NA	4.03897	4.26977	6.341	6.24944	2.66493	4.86633	4.97465	5.36929	4.07583	4.89532	4.73031	3.90051	4.67228
407	kb NB 142-70	PKD	Other, kinases	2.00897	1.18314	0.910835	2.00268	1.34471	3.09188	1.04189	1.80122	1.0622	0.053855	2.92006	0.990229	1.90783	2.38952	2.0391	2.30184	1.07109	1.41088	2.77755	3.08274	1.72433	1.04373	1.33308	3.04517	2.0343	NA	1.79996	1.60702	1.62226	1.69485	2.43438	0.995132	NA	1.33443	1.6843	6.33162	2.29018	1.26263	2.13243	2.21069	1.9644	2.06635	3.02923	1.9786	2.73349	2.20029
408	Sphingosine Kinase 1 Inhibitor II	Sphingosine Kinase	Other, kinases	3.54429	2.94813	2.35447	2.86431	3.23395	3.49861	2.54101	3.41668	3.70379	2.62365	3.09847	3.23029	2.63839	2.65808	3.41426	3.26408	2.29099	3.25871	3.58581	3.48549	3.31054	2.8371	3.74287	2.79327	3.11252	NA	3.19473	3.05882	2.73766	2.94383	2.77717	2.80779	NA	1.91992	3.00863	4.2001	3.74508	2.40491	3.35838	3.37039	3.31196	3.70055	3.22741	2.85453	3.54222	2.63434
409	eEF2K Inhibitor, A-484954	eEF2K	Other, kinases	5.58124	3.7187	4.09202	5.16928	4.85117	5.62943	5.91656	5.94372	5.73338	4.95491	4.99426	5.14661	5.15045	4.71453	5.58215	5.38856	5.58375	5.41947	5.64185	6.02785	5.37523	5.04184	5.55433	4.84617	4.97655	NA	5.28526	4.60703	5.46388	5.91763	4.9908	4.81927	NA	4.40849	4.79071	6.37175	6.263	4.82557	5.42713	5.36252	5.28375	5.91092	5.5396	5.14329	5.43084	5.01379
410	MetAP2 Inhibitor, A832234	MetAP2	Other	3.29988	2.2921	1.97524	2.23795	2.58513	1.37212	1.11001	1.87382	2.16729	0.814778	2.11233	1.6503	3.06415	2.64852	3.64215	2.40994	1.14524	1.65069	3.16076	2.59877	2.31743	1.47719	0.703239	1.26327	2.36102	NA	1.9688	2.76918	2.45442	2.53811	3.095	0.906686	NA	1.30623	1.69911	3.53175	3.05125	-0.314033	3.23331	2.16166	3.16135	1.60107	2.28682	2.29022	2.09961	1.09815
412	Venotoclax	BCL-2 selective	Apoptosis regulation	-0.550134	0.720892	0.052978	0.784512	0.824082	1.02021	1.47212	1.30394	1.37258	-4.89013	0.870079	-0.238043	0.707733	0.383507	0.553978	1.01276	1.28375	-6.00398	1.28354	1.76074	0.437111	-0.523442	-1.03022	0.490991	0.761755	NA	0.878022	-1.33359	1.51184	2.11843	0.839794	-1.17674	NA	0.050107	0.842024	1.76063	1.0304	0.55283	-1.29619	1.06476	1.01098	1.57687	1.0374	0.748705	1.17827	0.815486
415	CPI-613	Metabo, Mitochondria	Other	5.6502	4.09965	5.34315	4.91298	4.84505	4.40749	4.80308	8.43577	4.60349	4.31177	5.8561	6.75686	5.17413	4.53643	7.10019	5.85739	4.94281	4.98188	4.78293	4.81283	4.84904	5.33243	5.70436	4.53631	4.91536	NA	3.73983	5.2432	5.61161	5.6617	4.53087	5.11408	NA	5.2612	6.98882	6.1216	6.68041	4.58763	3.87505	5.36192	5.3917	5.26894	4.2655	5.28233	5.49236	4.13072
416	CAY10566	Stearoyl-CoA desaturase	Other	3.80579	1.32656	0.579318	2.70043	1.51652	3.32324	3.67408	2.76065	-1.07111	2.00863	-3.00701	3.23029	-2.84332	2.6581	2.82722	0.244937	-2.23806	2.55958	-1.11571	3.60198	2.2927	2.58241	3.54885	2.15726	2.78346	NA	2.60173	2.17061	0.092697	3.39366	-0.863076	0.954064	NA	-3.38001	3.14513	3.453	2.89892	2.63752	3.1414	-2.88577	0.168748	0.009906	1.16499	3.04183	3.43241	2.64037
427	Ara-G	Anti-metabolite	Other	5.14957	5.07902	3.69242	5.16127	5.32798	5.34119	5.77546	5.28657	4.48191	3.7612	5.22675	3.74107	5.14619	4.61199	4.99251	5.38777	5.37848	3.92764	5.64185	5.50314	4.38567	4.97303	5.46191	4.84571	4.37965	NA	4.95446	5.04679	5.82904	5.49744	5.1981	3.69109	NA	4.40844	5.18511	6.25734	6.1349	4.93652	4.35269	4.92414	5.36929	5.95907	5.5396	5.0775	5.41005	5.11666
428	Pemetrexed	TYMS	DNA replication	3.67176	1.51062	-1.93311	2.87546	-0.347163	1.45897	1.31861	2.67754	3.9824	-2.21181	2.63994	0.278785	-0.489391	0.71397	-0.287892	1.7398	2.18331	-0.815297	3.6649	4.67595	4.7058	0.947779	-0.262345	1.61946	4.73901	NA	-2.63198	1.09229	4.07022	1.33608	-0.586677	-2.98893	NA	-1.96684	0.168792	4.90027	4.0382	-1.02017	4.23498	0.300253	0.320409	4.17841	3.8282	2.50029	1.6521	3.1533
431	Alisertib	AURKA	Mitosis	2.10636	1.12488	-3.24719	2.54208	0.688619	1.05968	0.78087	1.75157	2.41247	-2.47939	2.20968	-1.88244	2.54756	2.6588	1.31915	2.85544	1.0274	-0.241724	3.34428	2.76785	3.29748	-3.26271	0.981548	-2.48663	2.59417	NA	-0.546739	1.70666	2.69952	-0.113485	2.39327	NA	NA	-2.50272	2.44843	3.16481	2.84457	-0.058595	1.80895	1.65163	2.57665	3.20987	3.27728	1.69031	1.42657	0.60398
432	Flavopiridol	CDK	Cell cycle	-1.13463	-2.72164	-2.3601	-1.56779	-2.09322	-2.0003	-2.52532	-1.58499	-2.62226	-2.43201	-0.699125	-2.61932	-1.9084	-1.6319	-0.815163	-1.14883	-2.21818	-2.29135	-0.774727	-1.29171	-1.42128	-3.49554	-2.25992	-1.45546	-1.09033	NA	-2.06162	-0.007697	-1.52024	-2.24001	-2.14799	-2.54355	NA	-2.40258	-2.25908	0.09656	-1.38306	-2.57423	-2.21021	-2.10537	-1.05113	-1.3488	-1.26801	-1.40361	-1.63107	-2.08066
435	C-75	FAS	Apoptosis regulation	5.87848	2.80057	2.89709	3.45894	3.91583	5.37896	4.13039	3.39964	4.5283	3.12658	5.22557	5.13838	4.23673	2.82543	3.44766	5.34499	3.25277	3.03047	3.96028	2.65045	4.77834	3.2863	5.62707	3.03963	4.30139	NA	2.28408	4.74235	3.9151	4.42723	3.93957	2.93003	NA	3.20228	5.20085	6.0383	6.18221	2.87526	1.87258	4.05636	4.36693	4.12726	4.53658	4.23586	3.40314	2.77582
436	CAP-232, TT-232, TLN-232	Glycolysis	Metabolism	3.568	2.41382	3.0534	4.03248	2.81329	4.75202	3.28285	4.95397	5.33231	4.46359	5.05932	3.16324	3.83418	4.42805	3.21699	2.9169	4.19229	4.54321	5.52682	3.1065	4.78009	2.49124	5.60077	3.34869	5.4075	NA	2.64193	4.19449	5.82302	2.91705	2.93295	3.9635	NA	2.56919	4.99308	6.292	6.24918	3.88949	2.91366	5.32578	3.48321	5.51548	2.97883	4.364	5.19873	3.94179
437	Trichostatin A	HDAC	Chromatin histone acetylation	-0.060377	-1.83019	-2.96921	-1.62892	-1.65829	-1.61502	-1.46229	-1.09878	-1.34295	NA	-0.981667	-2.77741	-1.88089	-0.983476	-1.46116	-1.26027	-2.58419	-1.66563	-0.70579	-0.761431	-2.10632	-1.70608	-1.78636	-2.84811	-2.30466	NA	-2.99702	2.16237	-0.973394	-1.52841	-1.18217	-2.43862	NA	-2.91174	-2.12116	-0.259381	-1.55508	-5.06355	-2.66784	-1.525	-0.256227	-1.25808	-1.16688	-1.35504	-2.13846	-2.11548
438	Panobinostat	HDAC	Chromatin histone acetylation	-3.96846	-4.33969	-4.28547	-4.27482	-3.98167	-2.7057	-2.03062	-2.07529	-3.49343	-5.31088	-3.01636	-5.30882	-3.5239	-2.69098	NA	-3.10006	-4.54753	-4.60452	-2.9418	-1.78452	-3.20544	-4.03849	-4.8457	-3.98825	-3.23658	NA	-5.10053	-1.51399	-2.5426	-4.72291	-3.48218	-4.79651	NA	-4.95806	-4.03822	-1.2617	-3.33154	-5.96585	-5.07475	-3.9311	-2.93197	-2.78923	-2.44443	-2.38113	-3.44055	-3.12234
439	LCL161	XIAP, cIAP1, cIAP2	Apoptosis regulation	4.37133	3.48019	2.75296	1.51284	2.55482	3.91475	3.27454	4.53244	4.65382	3.03662	3.11082	3.67674	2.79639	3.37149	3.93321	3.67711	4.12221	4.53369	2.98778	4.53791	4.76704	3.01489	4.0946	2.39618	5.14452	NA	3.57389	2.18619	4.30925	4.68176	3.60471	3.1447	NA	2.72476	1.73804	5.05169	4.66738	3.08552	4.63205	3.57297	3.02304	4.20372	4.01238	3.01494	2.43826	3.56539
442	IMD-0354	IKKb	Other, kinases	-0.572394	-0.826947	-0.56533	-0.124943	-0.448669	-0.523484	0.50323	-0.36113	-0.930555	-1.26029	2.25351	-0.646145	-0.687654	-0.495053	1.58979	-0.066615	-0.500919	0.021129	0.553665	0.64158	1.10083	-0.133705	0.910089	-0.565794	-0.238881	NA	-0.293559	-0.287823	-0.642567	0.242738	0.145923	-0.405904	NA	-0.761507	0.172104	6.42365	-0.555189	-1.10388	-0.909993	0.36385	-0.102738	0.24773	-0.314823	0.454493	1.18915	-0.564852
446	MIM1	MCL-1	Apoptosis regulation	3.90644	2.47273	2.3486	2.78956	2.89344	3.29362	2.38234	3.73559	2.91622	1.79844	4.43544	2.38643	2.39785	2.1604	2.60601	3.44409	2.07506	1.84231	3.41031	2.74895	3.22669	1.65643	3.42284	2.95963	3.22274	NA	2.37558	4.02873	2.70481	4.32018	2.65421	2.18701	NA	2.17584	3.29133	6.12402	3.47015	2.01061	1.44566	2.95546	3.27748	3.09416	3.45235	4.51914	3.00367	3.05867
447	ETP-45835	MNK1, MNK2	Other, kinases	5.1853	4.51748	3.8485	4.57964	4.72017	4.83373	5.10501	5.25112	5.18845	4.29871	5.2282	4.11737	5.13	4.22987	5.50618	5.34068	4.40167	5.52638	5.64011	6.30914	4.55512	4.39243	4.53821	4.75563	4.37552	NA	4.68607	4.73496	5.52026	5.1187	5.1981	4.15768	NA	3.98068	4.71186	6.56991	5.77224	4.80192	5.04434	4.77432	5.36929	5.97107	5.53849	5.13649	5.17721	4.50641
449	CD532	AURKA	Mitosis	0.213894	-0.813098	-0.039441	0.400638	0.49712	-0.115844	-1.35837	0.141387	-1.23854	-2.54534	1.07149	-1.09452	-0.074835	0.590678	0.47576	0.338261	-1.09845	0.862992	0.206967	0.339619	0.496934	-0.366813	-1.01515	-0.137202	0.421546	NA	-0.641687	-1.37755	-0.457441	-0.335785	0.667008	-0.488896	NA	-0.186508	0.839191	2.70027	-0.131327	0.87134	0.412424	0.037088	0.957288	-0.57168	-1.69961	-0.045665	1.3181	-0.06313
461	NSC319726	P53 Mut specific	p53 pathway	-1.42496	-4.53831	-6.24668	-3.50216	-5.33999	-5.19505	-6.71093	-5.95403	0.00926	-6.49014	-1.36049	-5.9613	-4.31394	NA	-6.83317	-1.93679	-6.71103	-4.98304	-4.91093	-3.61051	-0.590971	-5.47406	-4.39239	-6.80318	-1.1921	NA	-4.95377	-1.42434	-3.8659	-3.58178	-2.74084	-5.63041	NA	-6.55256	-3.80751	-3.48875	-3.40413	-6.21574	-6.94836	-5.97167	-4.26071	-4.46748	-2.12028	-1.00987	-5.21251	-4.19462
474	ARRY-520	KIF11	Mitosis	-5.59067	-6.06271	-5.14522	-1.29976	-2.02741	-2.70388	-3.64054	-2.35754	-5.79856	-6.21298	-0.973874	-6.05458	-5.48818	0.356221	-1.453	-2.4167	-5.10723	-6.56747	-3.71384	-2.59665	-1.83654	-6.18881	-5.04594	-5.46057	-5.25929	NA	-7.23351	-2.07433	-1.90338	-5.01045	-1.8551	-6.17111	NA	-5.44325	-2.69558	-0.126366	-0.794237	-6.14638	-1.04586	-3.45509	-4.39515	-1.3435	-6.07611	-3.23803	-2.62935	-3.90142
476	SB505124	TGFBR1, ACVR1B, ACVR1C	RTK signaling	5.54481	1.61236	1.77026	4.06821	3.71002	1.37621	1.26995	2.51879	5.76623	4.83585	3.79431	2.26802	3.5748	2.41374	0.735459	4.86415	2.02527	3.28941	3.55347	5.115	2.92599	3.05332	2.76381	1.15002	3.15212	NA	2.5407	5.13438	3.69875	4.47834	2.69072	2.60772	NA	1.31466	5.20085	5.73987	3.74983	2.30501	2.65003	2.28008	3.32434	2.17417	3.76294	4.32274	2.9972	3.1957
477	A-83-01	TGFB	Other	4.21823	3.50737	3.69055	4.50077	3.22049	3.23936	2.29519	3.98167	4.41675	3.10461	4.73651	3.60864	4.22986	4.15833	3.69202	4.30058	3.08832	3.54262	4.53655	6.12429	3.48372	2.63807	4.81592	4.48666	4.27327	NA	3.98801	4.45595	3.75587	5.10935	4.40365	4.43065	NA	3.02207	3.88022	4.93363	3.6382	3.12972	4.15883	4.03376	3.8964	4.704	3.55919	4.6282	4.58136	3.5982
478	LDN-193189	BMP	Other	1.04422	0.352836	0.376416	1.27415	1.05547	0.749082	0.673834	0.919703	1.24186	-0.05086	1.43043	0.310954	0.614977	0.917672	0.546198	0.530232	0.046222	-0.13628	0.944442	0.389915	1.23756	-0.369988	0.578258	1.09819	1.3762	NA	0.266908	1.35108	0.445222	1.16561	0.617251	0.662207	NA	0.162597	0.851171	2.10726	1.0771	0.398445	-0.775753	1.20903	1.50465	1.02843	1.13422	1.3114	0.959489	0.511572
546	FTY-720	S1P	Other	2.52667	1.65632	1.87123	2.59854	1.77327	1.93391	1.4145	2.38458	1.96982	1.26653	2.8146	1.61438	1.28364	2.57612	2.8835	2.07224	1.55274	1.57244	2.30771	1.95176	1.84484	0.295691	1.8411	1.95636	1.95826	NA	1.07217	4.54746	1.87457	1.67702	1.69095	1.58082	NA	1.84064	2.17028	3.28686	2.47336	1.67915	1.22158	2.45504	2.33603	2.05102	2.58255	2.84613	1.96175	1.91435
552	BAM7	Bax activator	Other	5.46435	5.0666	4.39872	3.48814	4.88513	5.22271	4.35535	4.61134	4.57506	3.45619	5.18618	4.00111	5.04345	4.71453	5.37098	5.23029	4.94455	5.14363	5.63823	4.42061	3.62692	4.18872	5.63539	3.78646	4.91511	NA	3.97919	4.63685	5.57215	3.8636	5.19446	4.7407	NA	4.23076	5.10854	5.01574	5.48337	3.0098	4.20792	4.74841	5.32626	5.94272	4.2458	4.69448	5.39967	5.11203
562	AGI-6780	IDH2(R140Q)	Metabolism	1.75666	1.41438	0.739425	-0.037967	1.12324	0.502022	0.731808	1.64979	0.614011	1.02865	1.28238	0.795863	1.48528	0.921299	1.98861	1.58906	1.98649	1.06533	1.96235	1.78221	1.22597	0.124087	1.85597	0.908957	1.74328	NA	1.61961	1.3112	2.17609	1.45939	1.53294	1.10373	NA	0.635296	0.915293	2.36653	2.59784	1.31711	1.75915	1.02707	1.70339	1.99759	1.59232	1.47939	1.67008	0.594801
563	Kobe2602	RAS effector	RTK signaling	5.01121	3.30568	4.30708	4.12141	3.48954	4.67849	3.83295	4.55922	3.6648	4.33447	4.47054	4.11968	4.00565	4.71453	5.11718	4.32352	2.73869	3.80694	3.90325	5.91597	4.26831	3.32604	5.77094	4.00792	4.52059	NA	3.73264	4.19083	3.54796	4.20098	3.71028	3.56583	NA	4.21006	3.98435	5.94623	5.47037	3.47095	3.97994	4.43423	4.12373	5.09468	3.41788	5.14695	5.57111	3.63045
573	LGK974	PORCN	WNT signaling	3.18778	1.46674	2.274	2.42463	2.55666	2.75155	2.30389	2.60042	2.24042	0.815544	3.17035	2.47528	2.76845	1.89157	3.33452	2.46608	2.42816	1.38931	2.7311	4.18108	0.173503	1.77373	2.39365	2.79358	0.287813	NA	2.13018	1.70313	3.21543	3.0517	1.75979	1.58957	NA	2.13611	2.07825	4.04027	3.57845	2.37887	2.11686	2.79029	3.01362	3.33466	2.03306	2.38971	3.42764	1.81716
574	Wnt-C59	PORCN	WNT signaling	3.04208	1.83462	1.99706	2.39492	2.72494	2.3516	2.49177	2.68292	1.63828	1.33073	2.7173	2.4566	3.09442	2.05176	2.60287	2.43788	2.51231	2.25375	2.85693	4.24429	0.168218	1.17387	2.93333	2.76668	0.539759	NA	2.27933	3.07866	3.04277	2.70403	3.00175	2.02272	NA	2.20901	2.01843	3.69098	3.73132	2.18335	1.06474	3.13108	3.27977	3.14282	2.48494	2.70635	2.65436	1.88099
576	RU-SKI 43	Shh	Other	4.5975	2.83984	2.85276	4.68942	3.76501	4.74103	3.16674	3.67916	3.98593	2.75315	5.15282	4.21293	3.58175	4.70511	4.60439	4.90451	2.79162	3.79117	4.55358	5.25804	4.36043	1.92359	3.65243	4.11474	4.56447	NA	2.81299	4.68879	3.43444	3.1575	4.05655	2.76396	NA	2.95222	4.22298	6.31929	4.70056	2.40676	3.18164	4.26322	5.36929	3.91045	4.26618	5.13092	4.96482	3.15919
1001	AICA Ribonucleotide	AMPK agonist	Metabolism	6.3472	5.51314	7.15014	3.30237	6.50371	7.96291	7.63495	6.66067	6.3598	4.67918	7.09884	6.18196	6.26072	NA	7.74526	7.02416	7.72348	7.02897	7.70903	6.98446	7.18483	5.57806	5.4964	8.27617	6.70828	7.38554	6.93028	4.77959	9.69146	5.52655	8.46628	5.21829	7.69026	5.93012	7.60346	8.8632	7.44787	9.12729	NA	8.30443	7.74233	9.39211	9.48543	7.44869	7.54717	7.24131
1004	Vinblastine	Microtubule destabiliser	Mitosis	-5.60628	-6.36751	-6.28017	-2.68013	-5.32612	-4.04358	-4.43601	-2.46431	-6.51735	-6.34094	-5.8392	-5.67487	-6.00103	NA	-2.9432	-4.02441	-3.72538	-6.23206	-4.70098	-3.27029	-4.74831	-6.54896	-7.17492	-4.47948	-6.0159	-4.65647	-5.69288	-6.36844	-2.30757	-3.64718	-2.78742	-5.82123	-5.47087	-6.58831	-5.94511	-0.684175	-0.714805	-4.67715	-5.18848	-4.50862	-4.1507	-3.06814	-5.27825	-4.59856	-2.89229	-5.90948
1005	Cisplatin	DNA crosslinker	DNA replication	3.42977	2.64167	0.801964	3.06501	1.11281	1.88824	1.51242	2.56914	2.00992	0.390583	1.83875	2.76791	3.16921	NA	1.11279	1.89526	3.81424	1.73318	3.70426	3.16711	1.9311	1.10047	1.25663	2.38909	2.21118	4.97503	1.49954	1.56278	3.70912	4.39345	1.29405	1.36105	0.322208	1.40092	1.70079	4.2324	3.45652	1.13802	2.94445	2.34031	1.85652	3.45062	3.04707	0.989431	1.6625	0.735886
1006	Cytarabine	Antimetabolite	Other	1.77336	1.25056	-1.40199	1.49924	0.617638	0.226981	-1.44443	0.737262	-0.538876	-0.297824	-2.16467	-0.67009	-1.01412	NA	-0.65657	-0.814736	1.50455	-4.15526	0.927242	0.847735	-0.89381	-0.72065	-0.123086	-0.436244	-0.332897	3.78976	-1.69101	-1.00555	2.48381	2.34695	1.71806	-2.94234	-2.66029	-0.920021	0.803497	0.496666	2.19108	-0.523068	-2.30079	-0.135066	0.279516	0.652867	-0.284212	1.72535	0.574717	-1.60413
1007	Docetaxel	Microtubule stabiliser	Mitosis	-4.4713	-5.21121	-5.10407	-5.14648	-4.4667	-4.77283	-6.04311	-4.34988	-5.38491	-6.08795	-5.57355	-5.14	-5.20016	-5.87513	-4.46445	-4.62791	-3.8043	-4.65652	-4.9572	-5.64377	-4.9101	-5.90205	-5.19925	-6.81899	-5.93353	-5.21079	-5.19267	-5.72287	-2.84719	-1.6792	-3.52854	-4.16596	-5.2906	-6.36591	-4.2351	-2.20376	-2.29532	-5.96669	-5.78646	-3.90589	-3.57089	-3.01951	-6.09546	-5.87592	-5.62277	-7.19966
1008	Methotrexate	Antimetabolite	DNA replication	-0.877215	-3.43237	-1.63127	-2.82225	-4.8686	-3.31556	-1.15866	-0.193019	-4.07901	-3.98706	-4.11489	-3.38105	-4.19759	2.48259	-3.04505	-2.7145	-2.1614	-2.57966	-3.58993	0.535276	1.55111	-4.25565	-2.06885	0.132391	-0.176925	-0.704645	-4.74643	-4.6156	-1.62686	-2.95928	-3.02892	-3.5192	-3.16858	-4.69628	-2.55912	2.61986	2.40959	-2.07834	-1.73708	-3.87529	-2.4112	-1.22117	0.53488	-0.579129	0.947308	0.729205
1009	Tretinoin	Retinoic acid	Other	1.90455	2.2842	2.95661	2.00327	2.23541	3.72219	2.95584	3.82437	4.79311	-2.99164	3.31052	2.58014	4.22684	4.44751	3.97309	4.93345	3.91855	2.47683	3.86748	2.79654	4.45244	4.38995	-0.91916	3.93535	4.04579	3.99451	4.49201	-3.15273	5.10708	-0.348035	4.36316	3.53961	3.65538	3.70867	3.82468	5.52989	4.48368	3.49408	4.49832	4.1308	3.43831	4.00879	2.72342	4.514	4.04715	4.40952
1010	Gefitinib	EGFR	EGFR signaling	2.60851	0.638831	1.21529	2.04977	1.55933	2.6319	2.79765	2.4398	1.82763	0.658844	2.0061	1.54022	1.60591	3.25279	1.71066	3.06387	2.54915	1.16472	2.24206	1.76353	2.48283	1.51823	0.340288	1.66044	1.24263	2.394	2.35983	2.01503	2.5567	2.19833	1.64187	1.78731	1.93067	1.34667	1.97076	2.90075	2.90217	1.57987	2.17932	1.86123	1.59084	2.39997	0.593249	1.2948	1.75413	1.94785
1011	Navitoclax	BCL2, BCL-XL, BCL-W	Apoptosis regulation	-2.54114	-0.177631	1.79578	-2.38672	0.634777	4.15446	2.26408	-0.460659	3.43218	-3.45596	-0.145294	-0.387821	3.63319	3.5515	1.4842	3.17845	3.22795	-2.73919	2.55727	2.60021	2.06161	0.635729	-0.946814	2.61243	3.2255	1.92773	-0.055132	-3.27937	3.07354	1.33103	2.56824	-1.54569	2.48008	1.94934	2.07656	3.2441	-1.5293	2.08007	1.31547	3.60791	-0.436889	3.35529	2.68399	1.83413	2.62502	2.76301
1012	Vorinostat	HDAC inhibitor Class I, IIa, IIb, IV	Chromatin histone acetylation	0.586704	0.325493	0.082899	-0.0825995	0.871154	1.46839	1.53346	0.480107	0.436901	-0.723766	-0.231856	0.373893	-0.0114135	0.49659	1.2604	1.40758	0.0712155	0.072552	0.561836	1.69998	1.22691	-0.51466	-0.405678	0.3078	0.638116	-0.568987	-0.488272	-0.232596	1.29723	0.580357	1.05867	0.281182	0.0402325	0.117716	0.409517	2.88616	0.316931	-0.274403	0.273448	0.33534	0.69141	0.876402	1.09345	1.89584	1.79215	1.47976
1013	Nilotinib	ABL	ABL signaling	2.32994	1.15346	1.17523	2.69278	2.3177	3.66692	0.719304	3.27835	2.12698	1.8332	1.60804	0.929323	1.7911	NA	4.04962	3.9714	2.97402	1.96748	2.92582	4.04964	3.30849	1.93359	1.50772	2.13693	2.7279	2.17725	1.43063	-6.21272	2.66664	3.52497	3.05965	2.10384	2.61394	1.9661	2.78435	4.57626	3.5814	2.79679	2.19891	1.56131	2.47377	3.60546	3.0279	3.35152	3.99055	3.30021
1014	Refametinib	MEK1, MEK2	ERK MAPK signaling	4.13537	3.23535	3.41368	3.85268	3.28753	3.04138	1.85424	3.69044	3.82993	-0.480896	2.69602	2.56002	4.38467	-1.84159	3.56754	-0.478608	4.29129	4.06113	4.30632	1.78889	4.06008	2.47893	-2.92148	0.4715	4.01675	3.37759	-0.356466	-1.03478	4.37898	3.78659	4.01327	2.57087	3.00073	3.24004	2.54601	3.59893	5.24784	2.96187	4.16252	4.27099	4.29742	3.57574	0.865156	2.27341	2.62774	-1.07508
1015	CI-1040	MEK1, MEK2	ERK MAPK signaling	2.80441	2.19736	2.51345	1.99788	2.28664	3.91487	3.97523	2.32064	2.23144	0.430887	2.39757	1.761	2.64387	NA	2.36268	1.33608	3.50581	2.87968	3.50147	2.42532	2.90941	2.75146	-3.26719	1.7142	3.43465	5.4157	NA	-1.4735	3.93073	1.70443	3.52515	2.17417	1.94701	2.10765	2.526	5.21924	4.96899	1.65489	2.54664	3.31999	3.47103	4.65113	2.37812	1.19358	2.49911	1.20626
1016	Temsirolimus	MTOR	PI3K/MTOR signaling	-0.582119	-3.77997	-0.891514	-1.66561	-2.27641	-2.67169	-3.20508	0.68079	-1.75998	-2.47684	-4.68566	-2.48888	-2.79887	1.40976	-0.358345	-0.480023	-1.34461	-1.13904	-2.1334	-0.585387	0.842703	-4.60917	-0.141566	-2.99412	0.273784	-5.80823	0.651447	-1.27337	-0.18887	-2.84346	-0.417183	-0.664538	-0.970969	-1.91173	-2.3853	0.979884	-0.510891	0.39685	-2.88788	-0.279493	-2.58774	-0.518101	-1.05005	-0.747579	-0.854305	-0.643206
1017	Olaparib	PARP1, PARP2	Genome integrity	3.90443	2.61386	2.67614	4.06522	2.60607	3.3261	3.05178	3.36471	4.05593	1.24569	2.97382	3.75473	3.23631	4.52774	2.71202	4.52878	3.91588	2.31242	3.99178	3.91559	2.86209	2.27128	1.93195	1.62291	4.24221	3.52094	2.92806	1.74665	4.75184	5.08649	3.73776	1.79158	2.76567	3.00766	2.81027	4.80787	4.18697	2.68099	3.25247	3.22622	3.33184	4.06678	4.31658	2.8129	3.24819	3.71766
1018	Veliparib	PARP1, PARP2	Genome integrity	4.2209	3.11798	3.46967	4.28434	3.55588	4.51723	4.99583	4.39212	3.4638	2.58919	3.54239	3.40148	3.89688	4.71204	5.06008	4.8734	4.85794	3.88783	4.6082	4.95986	4.64652	3.71508	2.79964	3.89337	3.80155	4.2869	3.50819	2.78996	5.02782	4.99234	4.00636	3.88157	3.42028	3.22323	3.88344	5.25225	5.11058	3.5325	4.1234	4.14172	4.02333	3.97077	3.82041	3.98739	4.40022	4.40531
1019	Bosutinib	SRC, ABL, TEC	Other, kinases	0.975504	1.04531	0.179343	1.26961	1.06552	1.54898	3.12917	2.06004	1.37577	0.0420015	0.016163	0.570935	1.35818	2.33293	2.03456	0.843463	1.66241	1.18182	0.687818	3.07016	2.80784	1.24877	0.458566	1.11438	1.12406	0.024973	0.772938	0.102268	2.66668	3.30665	1.60647	1.30307	1.11785	1.04046	1.14891	3.94939	2.13403	2.66284	0.0925195	2.37696	1.66585	1.97156	0.0284155	2.45221	2.49173	0.89449
1020	Lenalidomide	CRBN	Protein stability and degradation	4.65755	2.80167	2.18209	4.17903	3.71303	4.58526	5.14497	3.699	3.56052	2.48519	2.26946	3.87796	3.69552	1.96806	5.04168	4.77019	4.19334	3.13429	3.85844	5.13848	4.05035	3.36507	3.28802	4.09515	3.37627	4.41476	3.01275	3.1179	4.9518	4.36297	4.65166	3.81983	3.77778	3.3685	3.88514	5.35325	5.13858	3.10006	3.45854	3.79721	4.01908	4.05848	4.23075	4.22313	4.77785	4.33313
1021	Axitinib	PDGFR, KIT, VEGFR	RTK signaling	1.98081	1.02108	0.311297	2.7646	1.43521	1.33063	-1.28916	2.0418	2.24549	0.279137	1.26774	0.312755	2.24231	2.31912	3.43288	3.06617	2.87873	1.78407	2.78118	2.43515	2.1205	0.379472	1.18102	-0.404262	2.43945	1.2575	2.02345	-6.47785	2.83296	2.92259	2.78927	-0.11604	1.48135	0.167127	3.37507	4.12556	3.50472	0.192961	2.83411	2.88535	2.21924	2.80797	2.45301	1.70715	3.1706	1.89179
1022	AZD7762	CHEK1, CHEK2	Cell cycle	0.250262	-1.55775	-1.95967	-0.946273	-1.48162	-0.271172	-1.98216	1.79463	-1.33458	-6.09851	-3.07555	-1.17405	-2.04544	-0.8206	-1.87051	-1.23958	0.382652	-2.05409	-0.977524	-0.646787	0.489353	-2.30269	-2.06384	-0.914323	-0.134072	-2.01932	-1.76093	-6.11095	0.321669	0.109399	-1.2623	-1.75984	-1.95303	-2.13298	-2.45365	1.85613	1.70039	-1.8232	-2.46986	-0.869307	-0.376628	0.492438	0.643174	0.151548	-0.32325	-0.0825675
1023	GW441756	NTRK1	RTK signaling	2.21836	2.28007	1.97692	2.29344	2.62424	2.22919	2.84332	3.12778	3.24342	-1.04949	1.50708	2.90694	2.50134	3.31672	2.7546	2.79845	3.18285	2.45921	2.97991	2.8972	3.34497	2.79132	2.52115	2.18605	2.50307	2.54784	2.21691	1.77404	3.34131	3.82695	3.15825	2.7981	2.82143	2.01664	2.62719	4.08163	4.1113	1.21832	3.15246	2.6502	2.64689	3.56379	3.17865	2.57263	2.86409	2.25607
1024	Lestaurtinib	FLT3, JAK2, NTRK1, NTRK2, NTRK3	Other, kinases	-0.536965	-1.69617	-2.07942	-3.08254	-2.63931	-0.809753	-1.11833	1.18591	0.0085495	-5.84391	-2.48263	-0.982473	-2.14673	-1.02943	-0.543767	-1.71813	0.154321	-2.12616	-1.03239	0.936901	1.68888	-2.83928	-1.93651	-1.7892	0.397045	-3.59713	-2.37608	-4.18674	2.29444	-0.031291	0.401527	-2.22157	-1.60553	-0.786849	-1.01948	3.13218	1.32347	-0.635165	-2.51119	0.129113	-0.211871	0.21707	-0.702412	0.208592	-0.492819	-1.60286
1025	SB216763	GSK3A, GSK3B	WNT signaling	4.9278	3.15908	2.94943	4.46855	3.787	5.13431	3.48829	5.21567	3.90713	1.89161	4.28895	3.22345	4.16102	4.62296	5.55332	5.20094	5.12649	3.11196	4.92647	3.84406	4.77334	3.85998	4.65105	4.44177	4.18077	3.80882	3.36268	3.68485	5.27105	5.48369	4.99101	3.30339	4.26239	2.55698	4.32312	5.5822	5.19863	4.06511	4.38119	4.73254	4.42731	4.83035	4.72341	4.13774	4.55995	3.89707
1026	Tanespimycin	HSP90	Protein stability and degradation	-0.62527	1.5752	0.652942	-1.40941	-0.40527	-2.81902	-2.40021	0.615605	-0.200432	-2.86506	0.649334	0.534107	1.38142	-1.23989	0.411638	0.349677	1.65878	0.558698	-0.6704	1.28787	-0.472566	-2.75846	-1.52087	0.185323	0.445122	0.815509	-1.45211	-0.697582	2.45326	1.07756	1.52869	0.82302	0.455911	0.824404	-0.485947	0.131453	2.20746	0.384443	1.37427	1.53418	1.59288	2.10565	0.98339	-1.49484	0.801695	-1.46755
1028	VX-702	p38	JNK and p38 signaling	2.33424	1.12883	1.81482	2.31182	0.985242	3.07638	1.24979	3.08772	2.78247	1.3194	1.73326	2.52281	2.78456	NA	3.19529	3.28041	2.92283	2.14377	2.7149	2.71586	3.03875	1.6771	0.166387	2.54669	2.66633	3.96253	2.98091	1.04352	3.56422	2.95783	2.89404	1.88077	2.31921	2.1059	2.2403	4.11426	2.95018	2.6737	1.61785	2.87809	3.02898	2.67129	3.19934	2.66808	3.46711	2.7034
1029	Motesanib	VEGFR, RET, KIT, PDGFR	RTK signaling	4.26586	3.21239	2.7862	3.78281	3.83946	3.10249	1.65734	4.84119	3.63499	1.49606	2.17826	1.87689	3.92681	4.98576	4.6364	4.55653	4.05648	2.8637	3.57457	4.31389	3.86443	3.04557	3.68995	3.42871	3.94535	2.809	3.24725	-4.94326	4.4157	4.51982	3.94772	3.57185	3.62441	2.83525	3.08748	4.79922	5.06418	1.50008	3.18909	3.23458	3.35593	4.40768	3.7866	3.5213	4.48889	3.19628
1030	KU-55933	ATM	Genome integrity	3.3182	2.563	2.75156	3.13087	2.09948	4.4329	4.83165	3.9841	2.81383	2.77029	3.3033	3.1584	3.54033	4.02326	5.16869	5.37948	4.79138	3.69958	3.23007	3.6504	3.75791	2.91149	2.8436	4.0987	3.82862	2.88268	4.36029	3.02941	3.722	3.66635	3.47521	3.29794	3.56426	2.60259	3.80021	5.40681	5.18773	3.62803	2.26589	4.09976	3.66592	4.52339	3.82743	3.32947	3.68591	3.34073
1031	Elesclomol	HSP90	Protein stability and degradation	-0.491	-4.65057	-3.71467	-0.062767	-3.27129	-3.64106	-6.08259	NA	-3.58721	-4.64588	NA	-1.23649	-4.15995	-4.13564	-5.11965	-4.4671	-1.09645	-1.56205	-2.58267	-4.40269	-3.18589	-2.88175	-2.06059	-7.24211	-3.62716	-4.11031	-2.24345	-3.40377	-0.330911	-2.03677	-1.87364	-0.030773	-4.6623	-5.12078	-2.57922	-1.43524	-2.81097	-4.30648	-5.28468	-1.6105	-0.926512	-2.96934	-4.87587	-4.54408	-4.74369	-3.75565
1032	Afatinib	EGFR, ERBB2	EGFR signaling	1.44867	0.695029	0.523538	1.00529	1.26147	1.66832	1.30808	1.93303	1.48816	-0.243488	0.281197	0.94217	1.35856	1.53533	0.568086	1.80117	1.65177	0.92042	0.944066	1.45284	3.05388	0.974322	1.04658	0.631273	1.11156	0.711805	0.689189	-0.0423665	1.59475	1.94091	1.027	0.929408	1.07256	0.888858	1.37425	3.4928	2.49617	1.23131	1.21844	0.572047	1.43738	1.79473	-1.89487	1.19286	0.869087	1.33879
1033	Vismodegib	SMO	Other	4.53175	2.80749	3.44359	3.84045	3.3131	4.58473	4.24744	4.11975	3.53351	3.03255	2.95912	3.56792	3.78383	4.28311	5.1522	4.53571	5.03206	4.03436	3.64581	3.99196	4.95144	2.9604	3.28005	3.76808	4.09971	4.19356	3.84842	2.58653	4.85138	4.37373	4.74135	3.34901	3.28774	2.58573	3.8652	5.4618	4.78678	3.66458	4.08027	3.48079	4.53936	4.02269	4.62234	4.29649	4.44412	3.63306
[truncated: 159 more rows]
[truncated: 921 more columns]
